# Supplementary material for: Applying Linear and Non-Linear Methods for Parallel Prediction of Volume of Distribution and Fraction of Unbound Drug
Source: PLoS One. 2013 Oct 7;8(10):e74758. doi: 10.1371/journal.pone.0074758 (PMC3792104; doi:10.1371/journal.pone.0074758)
Supplement: Table S1 — Table of predicted vs. observed values for foreign set with PLS models. (XLSX) [file pone.0074758.s002.xlsx]

## Sheet: model2_logVss
Foreign set	Observed LogVss	Model 2 Predicted Log Vss	Fold error	MFE	Q2 f	Foreign set	Observed LogVss	Vorlsurf Predicted Log Vss	Fold error	MFE	Q2 f
Sufentanil	0.973128	0.601898	2.35088	2.85469	0.62	Sufentanil	0.973128	0.316867	4.5317	2.54399	0.73
Sulbactam	-0.49485	-0.467422	1.06519			Sulbactam	-0.49485	-0.4815	1.03122
Sulfadiazine	-0.537602	-0.543149	1.01285			Sulfadiazine	-0.537602	-0.418201	1.31644
Sulfamethoxazole	-0.522879	-0.386888	1.3677			Sulfamethoxazole	-0.522879	-0.260921	1.82792
Sulfinpyrazone	-0.920819	-0.482401	2.74421			Sulfinpyrazone	-0.920819	-0.513593	2.55403
Sulfisoxazole	-0.769551	-0.643223	1.33761			Sulfisoxazole	-0.769551	-0.536187	1.71145
Sumatriptan	0.230449	0.571331	2.19221			Sumatriptan	0.230449	0.382877	1.42046
Suprofen	-1.39794	-0.506163	7.7943			Suprofen	-1.39794	-0.51201	7.69006
Talinolol	0.518514	0.488016	1.07275			Talinolol	0.518514	0.280315	1.73061
Tamsulosin	-0.677781	0.646303	21.0904			Tamsulosin	-0.677781	0.265216	8.76995
Temozolomide	-0.30103	-0.264076	1.08881			Temozolomide	-0.30103	-0.0319575	1.85811
Terbutaline	0.176091	0.586237	2.57126			Terbutaline	0.176091	0.389308	1.63387
Terodiline	0.70757	0.62014	1.22301			Terodiline	0.70757	0.430773	1.89146
Tirofiban	-0.0043648	-0.0566307	1.12789			Tirofiban	-0.0043648	-0.22777	1.67265
Trimipramine	1.20412	0.789874	2.59565			Trimipramine	1.20412	0.54953	4.5143
Valproic Acd	-0.853872	-0.438872	2.60016			Valproic Acd	-0.853872	-0.463051	2.45935
Venlafaxine	0.643453	0.693341	1.12173			Venlafaxine	0.643453	0.442507	1.58835
Viloxazine	-0.136677	0.636062	5.92569			Viloxazine	-0.136677	0.389075	3.35546
Xamoterol	-0.19382	0.226724	2.63356			Xamoterol	-0.19382	0.0805358	1.88086
Zalcitabine	-0.267606	-0.146903	1.32039			Zalcitabine	-0.267606	0.102106	2.34267
Acetylmethadol	0.919078	0.691435	1.68905			Acetylmethadol	0.919078	0.371423	3.52903
Atomoxetine	-0.0705811	0.661064	5.3907			Atomoxetine	-0.0705811	0.362202	2.70884
Bisaramil	0.954243	0.849552	1.2726			Bisaramil	0.954243	0.630155	2.10906
Decitabine	0.662758	-0.297664	9.12897			Decitabine	0.662758	0.3558	2.02749
Denaverine	0.851258	0.685032	1.46631			Denaverine	0.851258	0.421584	2.68952
Dexmedetomidine	0.20412	0.384068	1.51338			Dexmedetomidine	0.20412	0.406738	1.59448
Diprafenone	0.0791813	0.52658	2.80155			Diprafenone	0.0791813	0.286858	1.61316
Foscarnet	-0.30103	-0.719173	2.61905			Foscarnet	-0.30103	-0.326657	1.06078
Fostriecin	-1.0655	-0.963354	1.26516			Fostriecin	-1.0655	-0.471895	3.92288
Iopromide	-0.657577	-0.636465	1.04981			Iopromide	-0.657577	-0.0954441	3.64866
Methadone	0.643453	0.655481	1.02808			Methadone	0.643453	0.465841	1.50526
Metrizoate	-0.769551	-0.486136	1.9205			Metrizoate	-0.769551	-0.290069	3.01635
Procainamide	0.342423	0.505734	1.4565			Procainamide	0.342423	0.293945	1.11809
Nortilidine	0.39794	0.636361	1.73149			Nortilidine	0.39794	0.544836	1.40248
Isosorbide-2-Mononitrate	-0.0655015	0.063158	1.34481			Isosorbide-2-Mononitrate	-0.0655015	0.052602	1.31251

## Sheet: model2_fu
Foreign set	Observed fu	Model 2 Predicted fu	FE	MFE	Q2 f	Foreign set	Observed fu	Vorlsurf Predicted fu	FE	MFE	Q2 f
Sufentanil	0.075	0.206407	2.75209	5.58468	0.59	Sufentanil	0.075	0.163819	2.18425	16.0038	0.45
Sulbactam	0.62	0.770637	1.24296			Sulbactam	0.62	1	1.6129
Sulfadiazine	0.44	0.493438	1.12145			Sulfadiazine	0.44	0.502713	1.14253
Sulfamethoxazole	0.23	0.394568	1.71551			Sulfamethoxazole	0.23	0.441385	1.91907
Sulfinpyrazone	0.017	0.212287	12.4875			Sulfinpyrazone	0.017	0.281717	16.5716
Sulfisoxazole	0.079	0.370172	4.68572			Sulfisoxazole	0.079	0.483457	6.11971
Sumatriptan	0.83	0.565829	1.46687			Sumatriptan	0.83	0.364501	2.27709
Suprofen	0.006	0.194039	32.3398			Suprofen	0.006	0.370625	61.7708
Talinolol	0.39	0.249649	1.56219			Talinolol	0.39	0.26919	1.44879
Tamsulosin	0.01	0.291005	29.1005			Tamsulosin	0.01	0.171148	17.1148
Terbutaline	0.75	0.800796	1.06773			Terbutaline	0.75	0.746359	1.00488
Terodiline	0.08	0.102939	1.28674			Terodiline	0.08	0.02308	3.4662
Tirofiban	0.36	0.142851	2.52011			Tirofiban	0.36	0.214721	1.67659
Trimipramine	0.051	0.123583	2.4232			Trimipramine	0.051	0.0002	255
Valproic Acd	0.084	0.351176	4.18067			Valproic Acd	0.084	0.57801	6.88107
Venlafaxine	0.73	0.382564	1.90818			Venlafaxine	0.73	0.259067	2.8178
Xamoterol	0.97	0.646274	1.50091			Xamoterol	0.97	0.571525	1.69721
Acetylmethadol	0.2	0.133459	1.49859			Acetylmethadol	0.2	0.082979	2.41025
Atomoxetine	0.02	0.272802	13.6401			Atomoxetine	0.02	0.124952	6.2476
Decitabine	1	0.854944	1.16967			Decitabine	1	0.98194	1.01839
Dexmedetomidine	0.06	0.302833	5.04722			Dexmedetomidine	0.06	0.214569	3.57615
Diprafenone	0.017	0.224163	13.1861			Diprafenone	0.017	0.202656	11.9209
Iopromide	0.99	0.518365	1.90985			Iopromide	0.99	1	1.0101
Methadone	0.21	0.309143	1.47211			Methadone	0.21	0.173142	1.21288
Metrizoate	1	0.376506	2.656			Metrizoate	1	0.466244	2.1448
Procainamide	0.84	0.666659	1.26001			Procainamide	0.84	0.453624	1.85175

## Sheet: model3_logVss
Foreign set	Observed LogVss	Model 3 Predicted Log Vss	Fold error	MFE	Q2 f	Foreign set	Observed LogVss	Vorlsurf Predicted Log Vss	Fold error	MFE	Q2 f
Sufentanil	0.973128	0.586992	2.43296	2.41314	0.7	Sufentanil	0.973128	0.316867	4.5317	2.53873	0.71
Sulbactam	-0.49485	-0.530271	1.08498			Sulbactam	-0.49485	-0.4815	1.03122
Sulfadiazine	-0.537602	-0.634486	1.24993			Sulfadiazine	-0.537602	-0.418201	1.31644
Sulfamethoxazole	-0.522879	-0.518472	1.0102			Sulfamethoxazole	-0.522879	-0.260921	1.82792
Sulfinpyrazone	-0.920819	-0.534895	2.43178			Sulfinpyrazone	-0.920819	-0.513593	2.55403
Sulfisoxazole	-0.769551	-0.648335	1.32195			Sulfisoxazole	-0.769551	-0.536187	1.71145
Suprofen	-1.39794	-0.521368	7.52614			Suprofen	-1.39794	-0.51201	7.69006
Talinolol	0.518514	0.432651	1.2186			Talinolol	0.518514	0.280315	1.73061
Tamsulosin	-0.677781	0.361383	10.9437			Tamsulosin	-0.677781	0.265216	8.76994
Terbutaline	0.176091	0.51271	2.17079			Terbutaline	0.176091	0.389308	1.63387
Terodiline	0.70757	0.50526	1.59335			Terodiline	0.70757	0.430773	1.89146
Tirofiban	-0.00436481	-0.269133	1.83979			Tirofiban	-0.00436481	-0.22777	1.67265
Trimipramine	1.20412	0.762725	2.76309			Trimipramine	1.20412	0.54953	4.5143
Valproic Acd	-0.853872	-0.400448	2.84069			Valproic Acd	-0.853872	-0.463051	2.45935
Venlafaxine	0.643453	0.595214	1.11748			Venlafaxine	0.643453	0.442507	1.58835
Viloxazine	-0.136677	0.547873	4.83671			Viloxazine	-0.136677	0.389075	3.35546
Xamoterol	-0.19382	0.0964094	1.95087			Xamoterol	-0.19382	0.0805358	1.88086
Zalcitabine	-0.267606	-0.174777	1.23831			Zalcitabine	-0.267606	0.102106	2.34268
Acetylmethadol	0.919078	0.664968	1.79519			Acetylmethadol	0.919078	0.371423	3.52903
Atomoxetine	-0.0705811	0.578316	4.45551			Atomoxetine	-0.0705811	0.362202	2.70884
Bisaramil	0.954243	0.840272	1.30008			Bisaramil	0.954243	0.630155	2.10905
Denaverine	0.851258	0.613517	1.72879			Denaverine	0.851258	0.421584	2.68952
Dexmedetomidine	0.20412	0.475005	1.86589			Dexmedetomidine	0.20412	0.406738	1.59448
Diprafenone	0.0791812	0.519927	2.75896			Diprafenone	0.0791812	0.286858	1.61316
Foscarnet	-0.30103	-0.554518	1.79262			Foscarnet	-0.30103	-0.326657	1.06078
Methadone	0.643453	0.664292	1.04915			Methadone	0.643453	0.465841	1.50526
Metrizoate	-0.769551	-0.561353	1.6151			Metrizoate	-0.769551	-0.290069	3.01635
Procainamide	0.342423	0.536952	1.56505			Procainamide	0.342423	0.293945	1.11809
Nortilidine	0.39794	0.659128	1.82469			Nortilidine	0.39794	0.544836	1.40248
Isosorbide-2-Mononitrate	-0.0655015	-0.09565	1.07189			Isosorbide-2-Mononitrate	-0.0655015	0.052602	1.31251

## Sheet: model3_fu
Foreign set	Observed fu	Model 3 Predicted fu	FE	MFE	Q2 f	Foreign set	Observed fu	Vorlsurf Predicted fu	FE	MFE	Q2 f
Sufentanil	0.075	0.189609	2.52812	7.03681	0.54	Sufentanil	0.075	0.163819	2.18425	17.904	0.38
Sulbactam	0.62	0.821217	1.32454			Sulbactam	0.62	1	1.6129
Sulfadiazine	0.44	0.492568	1.11947			Sulfadiazine	0.44	0.502713	1.14253
Sulfamethoxazole	0.23	0.45425	1.975			Sulfamethoxazole	0.23	0.441385	1.91907
Sulfinpyrazone	0.017	0.177984	10.4696			Sulfinpyrazone	0.017	0.281717	16.5716
Sulfisoxazole	0.079	0.394369	4.99201			Sulfisoxazole	0.079	0.483457	6.11971
Suprofen	0.006	0.287822	47.9703			Suprofen	0.006	0.370625	61.7708
Talinolol	0.39	0.341674	1.14144			Talinolol	0.39	0.26919	1.44879
Tamsulosin	0.01	0.336939	33.6939			Tamsulosin	0.01	0.171148	17.1148
Terbutaline	0.75	0.763895	1.01853			Terbutaline	0.75	0.746359	1.00488
Terodiline	0.08	0.112309	1.40386			Terodiline	0.08	0.02308	3.4662
Tirofiban	0.36	0.237132	1.51814			Tirofiban	0.36	0.214721	1.67659
Trimipramine	0.051	0.188895	3.70382			Trimipramine	0.051	0.0002	255
Valproic Acd	0.084	0.372207	4.43104			Valproic Acd	0.084	0.57801	6.88107
Venlafaxine	0.73	0.478196	1.52657			Venlafaxine	0.73	0.259067	2.8178
Xamoterol	0.97	0.821935	1.18014			Xamoterol	0.97	0.571525	1.69721
Acetylmethadol	0.2	0.176796	1.13125			Acetylmethadol	0.2	0.082979	2.41025
Atomoxetine	0.02	0.343742	17.1871			Atomoxetine	0.02	0.124952	6.2476
Dexmedetomidine	0.06	0.343026	5.7171			Dexmedetomidine	0.06	0.214569	3.57615
Diprafenone	0.017	0.212686	12.5109			Diprafenone	0.017	0.202656	11.9209
Methadone	0.21	0.261944	1.24735			Methadone	0.21	0.173142	1.21288
Metrizoate	1	0.365551	2.7356			Metrizoate	1	0.466244	2.1448
Procainamide	0.84	0.635993	1.32077			Procainamide	0.84	0.453624	1.85175
