# Supplementary material for: Applying Linear and Non-Linear Methods for Parallel Prediction of Volume of Distribution and Fraction of Unbound Drug
Source: PLoS One. 2013 Oct 7;8(10):e74758. doi: 10.1371/journal.pone.0074758 (PMC3792104; doi:10.1371/journal.pone.0074758)
Supplement: File S1 — Final data set used for models. (SDF) [file pone.0074758.s009.sdf]

Abanoquil
  -MTS-   07231215063D 0   0.00000     0.00000     0

 29 32  0  0  0  0  0  0  0  0999 V2000
   16.6770   -8.7190    0.1350 C   0  0  0  0  0  0  0  0  0  0  0  0
   16.3450  -10.0580    0.3790 C   0  0  0  0  0  0  0  0  0  0  0  0
   15.0000  -10.4390    0.2630 C   0  0  0  0  0  0  0  0  0  0  0  0
   14.0350   -9.5400   -0.1960 C   0  0  0  0  0  0  0  0  0  0  0  0
   14.3890   -8.2160   -0.4770 C   0  0  0  0  0  0  0  0  0  0  0  0
   15.7130   -7.8090   -0.3060 C   0  0  0  0  0  0  0  0  0  0  0  0
   13.4370   -7.2960   -0.9240 O   0  0  0  0  0  0  0  0  0  0  0  0
   12.5320   -6.8440    0.0970 C   0  0  0  0  0  0  0  0  0  0  0  0
   12.7180   -9.9760   -0.3640 O   0  0  0  0  0  0  0  0  0  0  0  0
   12.3170  -10.1340   -1.7350 C   0  0  0  0  0  0  0  0  0  0  0  0
   17.3740  -10.9420    0.7390 C   0  0  0  0  0  0  0  0  0  0  0  0
   18.6480  -10.4230    1.0020 C   0  0  0  0  0  0  0  0  0  0  0  0
   18.9200   -9.0710    0.7680 C   0  0  0  0  0  0  0  0  0  0  0  0
   17.9330   -8.2690    0.3230 N   0  0  0  0  0  0  0  0  0  0  0  0
   20.1510   -8.5380    0.9720 N   0  0  0  0  0  0  0  0  0  0  0  0
   20.2850   -7.1270    1.3190 C   0  0  0  0  0  0  0  0  0  0  0  0
   21.0390   -6.4330    0.1640 C   0  0  0  0  0  0  0  0  0  0  0  0
   22.3990   -7.1110   -0.0290 C   0  0  0  0  0  0  0  0  0  0  0  0
   22.5470   -8.4720    0.2540 C   0  0  0  0  0  0  0  0  0  0  0  0
   21.3630   -9.3210    0.7360 C   0  0  0  0  0  0  0  0  0  0  0  0
   23.7990   -9.0720    0.0870 C   0  0  0  0  0  0  0  0  0  0  0  0
   24.9060   -8.3460   -0.3600 C   0  0  0  0  0  0  0  0  0  0  0  0
   24.7590   -6.9720   -0.6100 C   0  0  0  0  0  0  0  0  0  0  0  0
   23.5000   -6.3770   -0.4820 C   0  0  0  0  0  0  0  0  0  0  0  0
   25.8470   -6.1790   -0.9840 O   0  0  0  0  0  0  0  0  0  0  0  0
   26.3090   -5.2840    0.0420 C   0  0  0  0  0  0  0  0  0  0  0  0
   26.1160   -9.0360   -0.5410 O   0  0  0  0  0  0  0  0  0  0  0  0
   27.2310   -8.4820   -1.2560 C   0  0  0  0  0  0  0  0  0  0  0  0
   17.1770  -12.2810    0.8340 N   0  0  0  0  0  0  0  0  0  0  0  0
  1  2  1  0  0  0  0
  2  3  2  0  0  0  0
  3  4  1  0  0  0  0
  4  5  2  0  0  0  0
  5  6  1  0  0  0  0
  6  1  2  0  0  0  0
  5  7  1  0  0  0  0
  7  8  1  0  0  0  0
  4  9  1  0  0  0  0
  9 10  1  0  0  0  0
  2 11  1  0  0  0  0
 11 12  2  0  0  0  0
 12 13  1  0  0  0  0
 13 14  2  0  0  0  0
 14  1  1  0  0  0  0
 13 15  1  0  0  0  0
 15 16  1  0  0  0  0
 16 17  1  0  0  0  0
 17 18  1  0  0  0  0
 18 19  2  0  0  0  0
 19 20  1  0  0  0  0
 20 15  1  0  0  0  0
 19 21  1  0  0  0  0
 21 22  2  0  0  0  0
 22 23  1  0  0  0  0
 23 24  2  0  0  0  0
 24 18  1  0  0  0  0
 23 25  1  0  0  0  0
 25 26  1  0  0  0  0
 22 27  1  0  0  0  0
 27 28  1  0  0  0  0
 11 29  1  0  0  0  0
M  END
>  <EXTREG>  (Abanoquil)
Abanoquil

>  <NAME>  (Abanoquil)
Abanoquil

>  <Vss>  (Abanoquil)
6.3000

>  <fu>  (Abanoquil)
0
>  <V>  (Abanoquil)
868.5000

>  <S>  (Abanoquil)
590.6400

>  <R>  (Abanoquil)
1.4700

>  <G>  (Abanoquil)
1.5500

>  <W1>  (Abanoquil)
1437.6200

>  <W2>  (Abanoquil)
857.2500

>  <W3>  (Abanoquil)
436.1300

>  <W4>  (Abanoquil)
121.5000

>  <W5>  (Abanoquil)
41.0000

>  <W6>  (Abanoquil)
10.8800

>  <W7>  (Abanoquil)
1.5000

>  <W8>  (Abanoquil)
0.0000

>  <D1>  (Abanoquil)
207.2500

>  <D2>  (Abanoquil)
122.2500

>  <D3>  (Abanoquil)
83.1300

>  <D4>  (Abanoquil)
60.2500

>  <D5>  (Abanoquil)
45.8800

>  <D6>  (Abanoquil)
33.3800

>  <D7>  (Abanoquil)
21.5000

>  <D8>  (Abanoquil)
13.5000

>  <WO1>  (Abanoquil)
122.5000

>  <WO2>  (Abanoquil)
27.2500

>  <WO3>  (Abanoquil)
11.5000

>  <WO4>  (Abanoquil)
4.8800

>  <WO5>  (Abanoquil)
1.7500

>  <WO6>  (Abanoquil)
0.0000

>  <WN1>  (Abanoquil)
490.7500

>  <WN2>  (Abanoquil)
128.7500

>  <WN3>  (Abanoquil)
42.1300

>  <WN4>  (Abanoquil)
10.1300

>  <WN5>  (Abanoquil)
2.6300

>  <WN6>  (Abanoquil)
0.0000

>  <IW1>  (Abanoquil)
0.0200

>  <IW2>  (Abanoquil)
0.0500

>  <IW3>  (Abanoquil)
0.1500

>  <IW4>  (Abanoquil)
0.4200

>  <CW1>  (Abanoquil)
2.4300

>  <CW2>  (Abanoquil)
1.4500

>  <CW3>  (Abanoquil)
0.7400

>  <CW4>  (Abanoquil)
0.2100

>  <CW5>  (Abanoquil)
0.0700

>  <CW6>  (Abanoquil)
0.0200

>  <CW7>  (Abanoquil)
0.0000

>  <CW8>  (Abanoquil)
0.0000

>  <ID1>  (Abanoquil)
0.0000

>  <ID2>  (Abanoquil)
0.0200

>  <ID3>  (Abanoquil)
0.0300

>  <ID4>  (Abanoquil)
0.0500

>  <CD1>  (Abanoquil)
0.3500

>  <CD2>  (Abanoquil)
0.2100

>  <CD3>  (Abanoquil)
0.1400

>  <CD4>  (Abanoquil)
0.1000

>  <CD5>  (Abanoquil)
0.0800

>  <CD6>  (Abanoquil)
0.0600

>  <CD7>  (Abanoquil)
0.0400

>  <CD8>  (Abanoquil)
0.0200

>  <HL1>  (Abanoquil)
0.4900

>  <HL2>  (Abanoquil)
0.1800

>  <A>  (Abanoquil)
0.8100

>  <CP>  (Abanoquil)
15.9400

>  <POL>  (Abanoquil)
43.1400

>  <MW>  (Abanoquil)
395.4500

>  <FLEX>  (Abanoquil)
0.5000

>  <FLEX_RB>  (Abanoquil)
0.0500

>  <NCC>  (Abanoquil)
0

>  <DIFF>  (Abanoquil)
0.5300

>  <LOGP n-Oct>  (Abanoquil)
3.4800

>  <LOGP c-Hex>  (Abanoquil)
0.6400

>  <PSA>  (Abanoquil)
87.3800

>  <HSA>  (Abanoquil)
503.2600

>  <PSAR>  (Abanoquil)
0.1500

>  <PHSAR>  (Abanoquil)
0.1700

>  <LgD5>  (Abanoquil)
-0.0100

>  <LgD6>  (Abanoquil)
0.0800

>  <LgD7>  (Abanoquil)
0.5400

>  <LgD7.5>  (Abanoquil)
0.9500

>  <LgD8>  (Abanoquil)
1.4200

>  <LgD9>  (Abanoquil)
2.3700

>  <LgD10>  (Abanoquil)
3.1400

>  <AUS7.4>  (Abanoquil)
0.0000

>  <0.000000U4>  (Abanoquil)
0.0001

>  <0.000000U5>  (Abanoquil)
0.0000

>  <0.000000U6>  (Abanoquil)
0.0100

>  <0.000000U7>  (Abanoquil)
0.0800

>  <0.000000U8>  (Abanoquil)
0.8400

>  <0.000000U9>  (Abanoquil)
7.7800

>  <0.000000U10>  (Abanoquil)
45.7700

>  <DRDRDR>  (Abanoquil)
29.7000

>  <DRDRAC>  (Abanoquil)
28.3100

>  <DRDRDO>  (Abanoquil)
40.2300

>  <DRACAC>  (Abanoquil)
26.1500

>  <DRACDO>  (Abanoquil)
37.9200

>  <DRDODO>  (Abanoquil)
0.0000

>  <ACACAC>  (Abanoquil)
17.4500

>  <ACACDO>  (Abanoquil)
35.0700

>  <ACDODO>  (Abanoquil)
0.0000

>  <DODODO>  (Abanoquil)
0.0000

>  <SOLY>  (Abanoquil)
-4.4900

>  <LgS3>  (Abanoquil)
-0.9900

>  <LgS4>  (Abanoquil)
-0.9900

>  <LgS5>  (Abanoquil)
-1.0100

>  <LgS6>  (Abanoquil)
-1.1000

>  <LgS7>  (Abanoquil)
-1.5600

>  <LgS7.5>  (Abanoquil)
-1.9700

>  <LgS8>  (Abanoquil)
-2.4300

>  <LgS9>  (Abanoquil)
-3.3900

>  <LgS10>  (Abanoquil)
-4.1500

>  <LgS11>  (Abanoquil)
-4.4400

>  <L0LgS>  (Abanoquil)
-2.1700

>  <L1LgS>  (Abanoquil)
-2.0800

>  <L2LgS>  (Abanoquil)
-0.8600

>  <L3LgS>  (Abanoquil)
0.3700

>  <L4LgS>  (Abanoquil)
0.3800

>  <DD1>  (Abanoquil)
2.3800

>  <DD2>  (Abanoquil)
5.7500

>  <DD3>  (Abanoquil)
-0.1300

>  <DD4>  (Abanoquil)
-3.2500

>  <DD5>  (Abanoquil)
-1.3800

>  <DD6>  (Abanoquil)
2.5000

>  <DD7>  (Abanoquil)
2.0000

>  <DD8>  (Abanoquil)
2.5000

>  <ALogD5>  (Abanoquil)
0.8500

>  <ALogD5.5>  (Abanoquil)
0.9200

>  <ALogD7>  (Abanoquil)
1.7900

>  <ALogD7.4>  (Abanoquil)
2.1400

>  <ALogP>  (Abanoquil)
0

>  <APSA>  (Abanoquil)
79.0700

>  <HDonors>  (Abanoquil)
2

>  <HAcceptors>  (Abanoquil)
7

>  <FRB>  (Abanoquil)
6

>  <Rule Of 5>  (Abanoquil)
0

>  <Molar Volume>  (Abanoquil)
317.1400

>  <Surface Tension>  (Abanoquil)
52.9700

>  <Polarizability>  (Abanoquil)
44.9200

>  <C ratio>  (Abanoquil)
0.7600

>  <N ratio>  (Abanoquil)
0.1000

>  <NO ratio>  (Abanoquil)
0.2400

>  <Num Rings>  (Abanoquil)
4

>  <Num Ar Rings>  (Abanoquil)
3

>  <logS>  (Abanoquil)
-4.0900

$$$$
Acarbose
  -MTS-   07231215063D 0   0.00000     0.00000     0

 44 47  0  0  0  0  0  0  0  0999 V2000
   12.6830  -11.8990    0.9380 C   0  0  0  0  0  0  0  0  0  0  0  0
   12.9380  -13.3370    1.3180 C   0  0  0  0  0  0  0  0  0  0  0  0
   12.1420  -14.3470    0.4440 C   0  0  0  0  0  0  0  0  0  0  0  0
   10.7020  -13.8190    0.2290 C   0  0  0  0  0  0  0  0  0  0  0  0
   10.7730  -12.4890   -0.5660 C   0  0  0  0  0  0  0  0  0  0  0  0
   11.7190  -11.5040    0.0920 C   0  0  0  0  0  0  0  0  0  0  0  0
   11.5300  -10.0430   -0.2690 C   0  0  0  0  0  0  0  0  0  0  0  0
   12.0570   -9.1450    0.7230 O   0  0  0  0  0  0  0  0  0  0  0  0
   11.2270  -12.7500   -1.9080 O   0  0  0  0  0  0  0  0  0  0  0  0
    9.8990  -14.7700   -0.4970 O   0  0  0  0  0  0  0  0  0  0  0  0
   12.1480  -15.6630    1.0320 O   0  0  0  0  0  0  0  0  0  0  0  0
   14.3740  -13.7000    1.4810 N   0  0  0  0  0  0  0  0  0  0  0  0
   15.2980  -13.8670    0.3200 C   0  0  0  0  0  0  0  0  0  0  0  0
   16.6550  -14.5290    0.7120 C   0  0  0  0  0  0  0  0  0  0  0  0
   17.5720  -14.5980   -0.5420 C   0  0  0  0  0  0  0  0  0  0  0  0
   17.7760  -13.1930   -1.1750 C   0  0  0  0  0  0  0  0  0  0  0  0
   17.0190  -12.2040   -0.4550 O   0  0  0  0  0  0  0  0  0  0  0  0
   15.6090  -12.4960   -0.3590 C   0  0  0  0  0  0  0  0  0  0  0  0
   14.8740  -12.3200   -1.7160 C   0  0  0  0  0  0  0  0  0  0  0  0
   19.1760  -12.8390   -1.2150 O   0  0  0  0  0  0  0  0  0  0  0  0
   19.6850  -12.3020    0.0240 C   0  0  0  0  0  0  0  0  0  0  0  0
   21.1690  -12.7460    0.1750 C   0  0  0  0  0  0  0  0  0  0  0  0
   22.0900  -11.8000   -0.6280 C   0  0  0  0  0  0  0  0  0  0  0  0
   21.9580  -10.3750   -0.0090 C   0  0  0  0  0  0  0  0  0  0  0  0
   20.7180  -10.1980    0.7090 O   0  0  0  0  0  0  0  0  0  0  0  0
   19.5560  -10.7470    0.0610 C   0  0  0  0  0  0  0  0  0  0  0  0
   19.2810  -10.0330   -1.2990 C   0  0  0  0  0  0  0  0  0  0  0  0
   18.0380  -10.3950   -1.9230 O   0  0  0  0  0  0  0  0  0  0  0  0
   22.8430  -10.1790    1.1160 O   0  0  0  0  0  0  0  0  0  0  0  0
   23.9450   -9.2540    0.9420 C   0  0  0  0  0  0  0  0  0  0  0  0
   24.9770   -9.6510   -0.1480 C   0  0  0  0  0  0  0  0  0  0  0  0
   26.1090   -8.5940   -0.2250 C   0  0  0  0  0  0  0  0  0  0  0  0
   25.5190   -7.1680   -0.3380 C   0  0  0  0  0  0  0  0  0  0  0  0
   24.6420   -6.9010    0.7710 O   0  0  0  0  0  0  0  0  0  0  0  0
   23.4920   -7.7700    0.8000 C   0  0  0  0  0  0  0  0  0  0  0  0
   22.5980   -7.3310    1.9910 C   0  0  0  0  0  0  0  0  0  0  0  0
   21.2850   -7.9130    1.9340 O   0  0  0  0  0  0  0  0  0  0  0  0
   26.5970   -6.2250   -0.2520 O   0  0  0  0  0  0  0  0  0  0  0  0
   26.9510   -8.8960   -1.3560 O   0  0  0  0  0  0  0  0  0  0  0  0
   25.5740  -10.9160    0.1990 O   0  0  0  0  0  0  0  0  0  0  0  0
   23.4540  -12.2550   -0.6190 O   0  0  0  0  0  0  0  0  0  0  0  0
   21.3210  -14.1170   -0.2430 O   0  0  0  0  0  0  0  0  0  0  0  0
   16.9940  -15.4900   -1.5190 O   0  0  0  0  0  0  0  0  0  0  0  0
   16.5430  -15.9060    1.1370 O   0  0  0  0  0  0  0  0  0  0  0  0
  1  2  1  0  0  0  0
  2  3  1  0  0  0  0
  3  4  1  0  0  0  0
  4  5  1  0  0  0  0
  5  6  1  0  0  0  0
  6  1  2  0  0  0  0
  6  7  1  0  0  0  0
  7  8  1  0  0  0  0
  5  9  1  0  0  0  0
  4 10  1  0  0  0  0
  3 11  1  0  0  0  0
  2 12  1  0  0  0  0
 12 13  1  0  0  0  0
 13 14  1  0  0  0  0
 14 15  1  0  0  0  0
 15 16  1  0  0  0  0
 16 17  1  0  0  0  0
 17 18  1  0  0  0  0
 18 13  1  0  0  0  0
 18 19  1  0  0  0  0
 16 20  1  0  0  0  0
 20 21  1  0  0  0  0
 21 22  1  0  0  0  0
 22 23  1  0  0  0  0
 23 24  1  0  0  0  0
 24 25  1  0  0  0  0
 25 26  1  0  0  0  0
 26 21  1  0  0  0  0
 26 27  1  0  0  0  0
 27 28  1  0  0  0  0
 24 29  1  0  0  0  0
 29 30  1  0  0  0  0
 30 31  1  0  0  0  0
 31 32  1  0  0  0  0
 32 33  1  0  0  0  0
 33 34  1  0  0  0  0
 34 35  1  0  0  0  0
 35 30  1  0  0  0  0
 35 36  1  0  0  0  0
 36 37  1  0  0  0  0
 33 38  1  0  0  0  0
 32 39  1  0  0  0  0
 31 40  1  0  0  0  0
 23 41  1  0  0  0  0
 22 42  1  0  0  0  0
 15 43  1  0  0  0  0
 14 44  1  0  0  0  0
M  END
>  <EXTREG>  (Acarbose)
Acarbose

>  <NAME>  (Acarbose)
Acarbose

>  <Vss>  (Acarbose)
0.3200

>  <fu>  (Acarbose)
0

>  <V>  (Acarbose)
1102.6200

>  <S>  (Acarbose)
725.0100

>  <R>  (Acarbose)
1.5200

>  <G>  (Acarbose)
1.6600

>  <W1>  (Acarbose)
2196.3799

>  <W2>  (Acarbose)
2024.6200

>  <W3>  (Acarbose)
1422.7500

>  <W4>  (Acarbose)
794.1300

>  <W5>  (Acarbose)
474.2500

>  <W6>  (Acarbose)
270.1300

>  <W7>  (Acarbose)
123.7500

>  <W8>  (Acarbose)
39.7500

>  <D1>  (Acarbose)
7.5000

>  <D2>  (Acarbose)
1.8800

>  <D3>  (Acarbose)
0.7500

>  <D4>  (Acarbose)
0.0000

>  <D5>  (Acarbose)
0.0000

>  <D6>  (Acarbose)
0.0000

>  <D7>  (Acarbose)
0.0000

>  <D8>  (Acarbose)
0.0000

>  <WO1>  (Acarbose)
1087.6200

>  <WO2>  (Acarbose)
520.8800

>  <WO3>  (Acarbose)
274.0000

>  <WO4>  (Acarbose)
122.0000

>  <WO5>  (Acarbose)
36.5000

>  <WO6>  (Acarbose)
10.2500

>  <WN1>  (Acarbose)
1595.8800

>  <WN2>  (Acarbose)
894.1300

>  <WN3>  (Acarbose)
504.0000

>  <WN4>  (Acarbose)
254.2500

>  <WN5>  (Acarbose)
57.5000

>  <WN6>  (Acarbose)
0.7500

>  <IW1>  (Acarbose)
0.0200

>  <IW2>  (Acarbose)
0.0400

>  <IW3>  (Acarbose)
0.1000

>  <IW4>  (Acarbose)
0.3100

>  <CW1>  (Acarbose)
3.0300

>  <CW2>  (Acarbose)
2.7900

>  <CW3>  (Acarbose)
1.9600

>  <CW4>  (Acarbose)
1.1000

>  <CW5>  (Acarbose)
0.6500

>  <CW6>  (Acarbose)
0.3700

>  <CW7>  (Acarbose)
0.1700

>  <CW8>  (Acarbose)
0.0500

>  <ID1>  (Acarbose)
0.0700

>  <ID2>  (Acarbose)
0.1900

>  <ID3>  (Acarbose)
0.0000

>  <ID4>  (Acarbose)
0.0000

>  <CD1>  (Acarbose)
0.0100

>  <CD2>  (Acarbose)
0.0000

>  <CD3>  (Acarbose)
0.0000

>  <CD4>  (Acarbose)
0.0000

>  <CD5>  (Acarbose)
0.0000

>  <CD6>  (Acarbose)
0.0000

>  <CD7>  (Acarbose)
0.0000

>  <CD8>  (Acarbose)
0.0000

>  <HL1>  (Acarbose)
632.3300

>  <HL2>  (Acarbose)
540.2500

>  <A>  (Acarbose)
9.7300

>  <CP>  (Acarbose)
0.0000

>  <POL>  (Acarbose)
56.1800

>  <MW>  (Acarbose)
645.6100

>  <FLEX>  (Acarbose)
3.1100

>  <FLEX_RB>  (Acarbose)
0.1400

>  <NCC>  (Acarbose)
0

>  <DIFF>  (Acarbose)
-0.0300

>  <LOGP n-Oct>  (Acarbose)
-9.4400

>  <LOGP c-Hex>  (Acarbose)
-10.0000

>  <PSA>  (Acarbose)
337.6700

>  <HSA>  (Acarbose)
387.3400

>  <PSAR>  (Acarbose)
0.4700

>  <PHSAR>  (Acarbose)
0.8700

>  <LgD5>  (Acarbose)
-10.0000

>  <LgD6>  (Acarbose)
-9.9300

>  <LgD7>  (Acarbose)
-9.5200

>  <LgD7.5>  (Acarbose)
-9.4700

>  <LgD8>  (Acarbose)
-9.4500

>  <LgD9>  (Acarbose)
-9.4600

>  <LgD10>  (Acarbose)
-9.6500

>  <AUS7.4>  (Acarbose)
1.9700

>  <0.000000U4>  (Acarbose)
0.4800

>  <0.000000U5>  (Acarbose)
4.5600

>  <0.000000U6>  (Acarbose)
32.3400

>  <0.000000U7>  (Acarbose)
82.6600

>  <0.000000U8>  (Acarbose)
97.4900

>  <0.000000U9>  (Acarbose)
95.1400

>  <0.000000U10>  (Acarbose)
61.4300

>  <DRDRDR>  (Acarbose)
29.9400

>  <DRDRAC>  (Acarbose)
37.0000

>  <DRDRDO>  (Acarbose)
37.0000

>  <DRACAC>  (Acarbose)
40.6200

>  <DRACDO>  (Acarbose)
40.6200

>  <DRDODO>  (Acarbose)
40.6200

>  <ACACAC>  (Acarbose)
42.0600

>  <ACACDO>  (Acarbose)
42.0600

>  <ACDODO>  (Acarbose)
42.0600

>  <DODODO>  (Acarbose)
42.0600

>  <SOLY>  (Acarbose)
1.8400

>  <LgS3>  (Acarbose)
4.9400

>  <LgS4>  (Acarbose)
4.1400

>  <LgS5>  (Acarbose)
3.1800

>  <LgS6>  (Acarbose)
2.3300

>  <LgS7>  (Acarbose)
1.9300

>  <LgS7.5>  (Acarbose)
1.8700

>  <LgS8>  (Acarbose)
1.8600

>  <LgS9>  (Acarbose)
1.8700

>  <LgS10>  (Acarbose)
2.0600

>  <LgS11>  (Acarbose)
3.5400

>  <L0LgS>  (Acarbose)
2.6600

>  <L1LgS>  (Acarbose)
-1.2000

>  <L2LgS>  (Acarbose)
1.4200

>  <L3LgS>  (Acarbose)
0.1800

>  <L4LgS>  (Acarbose)
0.0300

>  <DD1>  (Acarbose)
1.0000

>  <DD2>  (Acarbose)
0.0000

>  <DD3>  (Acarbose)
0.0000

>  <DD4>  (Acarbose)
-0.1300

>  <DD5>  (Acarbose)
0.0000

>  <DD6>  (Acarbose)
0.0000

>  <DD7>  (Acarbose)
0.0000

>  <DD8>  (Acarbose)
0.0000

>  <ALogD5>  (Acarbose)
-9.0200

>  <ALogD5.5>  (Acarbose)
-8.6000

>  <ALogD7>  (Acarbose)
-7.9800

>  <ALogD7.4>  (Acarbose)
-7.9500

>  <ALogP>  (Acarbose)
0

>  <APSA>  (Acarbose)
321.1700

>  <HDonors>  (Acarbose)
14

>  <HAcceptors>  (Acarbose)
19

>  <FRB>  (Acarbose)
22

>  <Rule Of 5>  (Acarbose)
3

>  <Molar Volume>  (Acarbose)
369.7900

>  <Surface Tension>  (Acarbose)
114.6000

>  <Polarizability>  (Acarbose)
55.9800

>  <C ratio>  (Acarbose)
0.5700

>  <N ratio>  (Acarbose)
0.0200

>  <NO ratio>  (Acarbose)
0.4300

>  <Num Rings>  (Acarbose)
4

>  <Num Ar Rings>  (Acarbose)
0

>  <logS>  (Acarbose)
1.4800

$$$$
Acebutolol
  -MTS-   07231215063D 0   0.00000     0.00000     0

 24 24  0  0  0  0  0  0  0  0999 V2000
   21.0650  -11.8200   -0.0380 C   0  0  0  0  0  0  0  0  0  0  0  0
   22.2860  -12.3570    0.3880 C   0  0  0  0  0  0  0  0  0  0  0  0
   23.4830  -11.6980    0.1180 O   0  0  0  0  0  0  0  0  0  0  0  0
   23.9430  -10.8480    1.1830 C   0  0  0  0  0  0  0  0  0  0  0  0
   25.2580  -10.1530    0.7410 C   0  0  0  0  0  0  0  0  0  0  0  0
   26.3280  -11.2060    0.3460 C   0  0  0  0  0  0  0  0  0  0  0  0
   25.9690  -11.9290   -0.8980 N   0  0  0  0  0  0  0  0  0  0  0  0
   26.7090  -13.1600   -1.2610 C   0  0  0  0  0  0  0  0  0  0  0  0
   26.2540  -14.3820   -0.4160 C   0  0  0  0  0  0  0  0  0  0  0  0
   28.2450  -12.9570   -1.1700 C   0  0  0  0  0  0  0  0  0  0  0  0
   25.7890   -9.3520    1.8150 O   0  0  0  0  0  0  0  0  0  0  0  0
   22.3210  -13.5690    1.0830 C   0  0  0  0  0  0  0  0  0  0  0  0
   21.1400  -14.2720    1.3300 C   0  0  0  0  0  0  0  0  0  0  0  0
   19.9150  -13.7580    0.8950 C   0  0  0  0  0  0  0  0  0  0  0  0
   18.7230  -14.5030    1.1080 N   0  0  0  0  0  0  0  0  0  0  0  0
   17.7350  -14.5570    0.1840 C   0  0  0  0  0  0  0  0  0  0  0  0
   17.8130  -13.9990   -0.8980 O   0  0  0  0  0  0  0  0  0  0  0  0
   16.4940  -15.3560    0.5060 C   0  0  0  0  0  0  0  0  0  0  0  0
   15.4320  -15.3080   -0.6260 C   0  0  0  0  0  0  0  0  0  0  0  0
   14.1710  -16.1330   -0.2570 C   0  0  0  0  0  0  0  0  0  0  0  0
   19.8830  -12.5080    0.2650 C   0  0  0  0  0  0  0  0  0  0  0  0
   21.0200  -10.5150   -0.8100 C   0  0  0  0  0  0  0  0  0  0  0  0
   21.9750   -9.7560   -0.8050 O   0  0  0  0  0  0  0  0  0  0  0  0
   19.8020  -10.0990   -1.5930 C   0  0  0  0  0  0  0  0  0  0  0  0
  1  2  2  0  0  0  0
  2  3  1  0  0  0  0
  3  4  1  0  0  0  0
  4  5  1  0  0  0  0
  5  6  1  0  0  0  0
  6  7  1  0  0  0  0
  7  8  1  0  0  0  0
  8  9  1  0  0  0  0
  8 10  1  0  0  0  0
  5 11  1  0  0  0  0
  2 12  1  0  0  0  0
 12 13  2  0  0  0  0
 13 14  1  0  0  0  0
 14 15  1  0  0  0  0
 15 16  1  0  0  0  0
 16 17  2  0  0  0  0
 16 18  1  0  0  0  0
 18 19  1  0  0  0  0
 19 20  1  0  0  0  0
 14 21  2  0  0  0  0
 21  1  1  0  0  0  0
  1 22  1  0  0  0  0
 22 23  2  0  0  0  0
 22 24  1  0  0  0  0
M  END
>  <EXTREG>  (Acebutolol)
Acebutolol

>  <NAME>  (Acebutolol)
Acebutolol

>  <Vss>  (Acebutolol)
1.7000

>  <fu>  (Acebutolol)
0.7400

>  <V>  (Acebutolol)
814.5000

>  <S>  (Acebutolol)
572.2300

>  <R>  (Acebutolol)
1.4200

>  <G>  (Acebutolol)
1.5800

>  <W1>  (Acebutolol)
1268.2500

>  <W2>  (Acebutolol)
777.2500

>  <W3>  (Acebutolol)
469.8800

>  <W4>  (Acebutolol)
205.0000

>  <W5>  (Acebutolol)
106.0000

>  <W6>  (Acebutolol)
52.2500

>  <W7>  (Acebutolol)
18.3800

>  <W8>  (Acebutolol)
2.1300

>  <D1>  (Acebutolol)
226.1300

>  <D2>  (Acebutolol)
82.2500

>  <D3>  (Acebutolol)
37.8800

>  <D4>  (Acebutolol)
22.7500

>  <D5>  (Acebutolol)
14.8800

>  <D6>  (Acebutolol)
8.8800

>  <D7>  (Acebutolol)
5.0000

>  <D8>  (Acebutolol)
1.8800

>  <WO1>  (Acebutolol)
211.0000

>  <WO2>  (Acebutolol)
77.0000

>  <WO3>  (Acebutolol)
32.6300

>  <WO4>  (Acebutolol)
9.0000

>  <WO5>  (Acebutolol)
1.1300

>  <WO6>  (Acebutolol)
0.0000

>  <WN1>  (Acebutolol)
510.2500

>  <WN2>  (Acebutolol)
223.6300

>  <WN3>  (Acebutolol)
114.2500

>  <WN4>  (Acebutolol)
53.5000

>  <WN5>  (Acebutolol)
17.5000

>  <WN6>  (Acebutolol)
0.8800

>  <IW1>  (Acebutolol)
0.0600

>  <IW2>  (Acebutolol)
0.1700

>  <IW3>  (Acebutolol)
0.3700

>  <IW4>  (Acebutolol)
0.4700

>  <CW1>  (Acebutolol)
2.2200

>  <CW2>  (Acebutolol)
1.3600

>  <CW3>  (Acebutolol)
0.8200

>  <CW4>  (Acebutolol)
0.3600

>  <CW5>  (Acebutolol)
0.1900

>  <CW6>  (Acebutolol)
0.0900

>  <CW7>  (Acebutolol)
0.0300

>  <CW8>  (Acebutolol)
0.0000

>  <ID1>  (Acebutolol)
0.0300

>  <ID2>  (Acebutolol)
0.1000

>  <ID3>  (Acebutolol)
0.1400

>  <ID4>  (Acebutolol)
0.1300

>  <CD1>  (Acebutolol)
0.4000

>  <CD2>  (Acebutolol)
0.1400

>  <CD3>  (Acebutolol)
0.0700

>  <CD4>  (Acebutolol)
0.0400

>  <CD5>  (Acebutolol)
0.0300

>  <CD6>  (Acebutolol)
0.0200

>  <CD7>  (Acebutolol)
0.0100

>  <CD8>  (Acebutolol)
0.0000

>  <HL1>  (Acebutolol)
2.8000

>  <HL2>  (Acebutolol)
2.3000

>  <A>  (Acebutolol)
4.3600

>  <CP>  (Acebutolol)
0.5500

>  <POL>  (Acebutolol)
36.1500

>  <MW>  (Acebutolol)
336.4300

>  <FLEX>  (Acebutolol)
2.0700

>  <FLEX_RB>  (Acebutolol)
0.1400

>  <NCC>  (Acebutolol)
0

>  <DIFF>  (Acebutolol)
0.4400

>  <LOGP n-Oct>  (Acebutolol)
1.5600

>  <LOGP c-Hex>  (Acebutolol)
-0.4200

>  <PSA>  (Acebutolol)
89.8600

>  <HSA>  (Acebutolol)
482.3700

>  <PSAR>  (Acebutolol)
0.1600

>  <PHSAR>  (Acebutolol)
0.1900

>  <LgD5>  (Acebutolol)
-1.8300

>  <LgD6>  (Acebutolol)
-1.4900

>  <LgD7>  (Acebutolol)
-0.6900

>  <LgD7.5>  (Acebutolol)
-0.2100

>  <LgD8>  (Acebutolol)
0.2700

>  <LgD9>  (Acebutolol)
1.1000

>  <LgD10>  (Acebutolol)
1.4800

>  <AUS7.4>  (Acebutolol)
0.3100

>  <0.000000U4>  (Acebutolol)
0.0000

>  <0.000000U5>  (Acebutolol)
0.0100

>  <0.000000U6>  (Acebutolol)
0.0500

>  <0.000000U7>  (Acebutolol)
0.5300

>  <0.000000U8>  (Acebutolol)
5.0800

>  <0.000000U9>  (Acebutolol)
34.8400

>  <0.000000U10>  (Acebutolol)
84.2400

>  <DRDRDR>  (Acebutolol)
24.5200

>  <DRDRAC>  (Acebutolol)
28.3600

>  <DRDRDO>  (Acebutolol)
28.3600

>  <DRACAC>  (Acebutolol)
21.9500

>  <DRACDO>  (Acebutolol)
21.9500

>  <DRDODO>  (Acebutolol)
19.1900

>  <ACACAC>  (Acebutolol)
12.2800

>  <ACACDO>  (Acebutolol)
14.3800

>  <ACDODO>  (Acebutolol)
13.9000

>  <DODODO>  (Acebutolol)
6.4800

>  <SOLY>  (Acebutolol)
-3.1200

>  <LgS3>  (Acebutolol)
0.3700

>  <LgS4>  (Acebutolol)
0.3700

>  <LgS5>  (Acebutolol)
0.3100

>  <LgS6>  (Acebutolol)
-0.0500

>  <LgS7>  (Acebutolol)
-0.8800

>  <LgS7.5>  (Acebutolol)
-1.3500

>  <LgS8>  (Acebutolol)
-1.8300

>  <LgS9>  (Acebutolol)
-2.6700

>  <LgS10>  (Acebutolol)
-3.0500

>  <LgS11>  (Acebutolol)
-3.1200

>  <L0LgS>  (Acebutolol)
-1.1500

>  <L1LgS>  (Acebutolol)
-2.3100

>  <L2LgS>  (Acebutolol)
-0.3900

>  <L3LgS>  (Acebutolol)
0.7300

>  <L4LgS>  (Acebutolol)
0.2100

>  <DD1>  (Acebutolol)
-0.8800

>  <DD2>  (Acebutolol)
1.0000

>  <DD3>  (Acebutolol)
0.8800

>  <DD4>  (Acebutolol)
-0.5000

>  <DD5>  (Acebutolol)
0.1300

>  <DD6>  (Acebutolol)
-0.1300

>  <DD7>  (Acebutolol)
0.1300

>  <DD8>  (Acebutolol)
0.0000

>  <ALogD5>  (Acebutolol)
-1.3100

>  <ALogD5.5>  (Acebutolol)
-1.2800

>  <ALogD7>  (Acebutolol)
-0.6400

>  <ALogD7.4>  (Acebutolol)
-0.3000

>  <ALogP>  (Acebutolol)
1.7700

>  <APSA>  (Acebutolol)
87.6600

>  <HDonors>  (Acebutolol)
3

>  <HAcceptors>  (Acebutolol)
6

>  <FRB>  (Acebutolol)
11

>  <Rule Of 5>  (Acebutolol)
0

>  <Molar Volume>  (Acebutolol)
300.6700

>  <Surface Tension>  (Acebutolol)
43.1900

>  <Polarizability>  (Acebutolol)
37.5500

>  <C ratio>  (Acebutolol)
0.7500

>  <N ratio>  (Acebutolol)
0.0800

>  <NO ratio>  (Acebutolol)
0.2500

>  <Num Rings>  (Acebutolol)
1

>  <Num Ar Rings>  (Acebutolol)
1

>  <logS>  (Acebutolol)
-2.8900

$$$$
Acecainide
  -MTS-   07231215063D 0   0.00000     0.00000     0

 20 20  0  0  0  0  0  0  0  0999 V2000
   21.6850  -21.2520   -0.7170 C   0  0  0  0  0  0  0  0  0  0  0  0
   20.2080  -21.4650   -0.4440 C   0  0  0  0  0  0  0  0  0  0  0  0
   19.5370  -22.4910   -1.1190 C   0  0  0  0  0  0  0  0  0  0  0  0
   18.1790  -22.7300   -0.8860 C   0  0  0  0  0  0  0  0  0  0  0  0
   17.4740  -21.9410    0.0250 C   0  0  0  0  0  0  0  0  0  0  0  0
   16.0910  -22.1770    0.2440 N   0  0  0  0  0  0  0  0  0  0  0  0
   15.1470  -21.2280    0.0660 C   0  0  0  0  0  0  0  0  0  0  0  0
   13.9790  -21.4760    0.3130 O   0  0  0  0  0  0  0  0  0  0  0  0
   15.4810  -19.8440   -0.4330 C   0  0  0  0  0  0  0  0  0  0  0  0
   18.1430  -20.9290    0.7200 C   0  0  0  0  0  0  0  0  0  0  0  0
   19.4910  -20.6660    0.4560 C   0  0  0  0  0  0  0  0  0  0  0  0
   22.1170  -21.6020   -1.8030 O   0  0  0  0  0  0  0  0  0  0  0  0
   22.5110  -20.7040    0.2030 N   0  0  0  0  0  0  0  0  0  0  0  0
   23.9210  -20.5040   -0.1300 C   0  0  0  0  0  0  0  0  0  0  0  0
   24.7240  -19.8670    1.0330 C   0  0  0  0  0  0  0  0  0  0  0  0
   26.1620  -19.7480    0.6890 N   0  0  0  0  0  0  0  0  0  0  0  0
   26.5980  -18.7920   -0.3570 C   0  0  0  0  0  0  0  0  0  0  0  0
   27.1040  -19.5430   -1.6140 C   0  0  0  0  0  0  0  0  0  0  0  0
   27.1620  -20.5940    1.3820 C   0  0  0  0  0  0  0  0  0  0  0  0
   26.9980  -22.0820    0.9850 C   0  0  0  0  0  0  0  0  0  0  0  0
  1  2  1  0  0  0  0
  2  3  2  0  0  0  0
  3  4  1  0  0  0  0
  4  5  2  0  0  0  0
  5  6  1  0  0  0  0
  6  7  1  0  0  0  0
  7  8  2  0  0  0  0
  7  9  1  0  0  0  0
  5 10  1  0  0  0  0
 10 11  2  0  0  0  0
 11  2  1  0  0  0  0
  1 12  2  0  0  0  0
  1 13  1  0  0  0  0
 13 14  1  0  0  0  0
 14 15  1  0  0  0  0
 15 16  1  0  0  0  0
 16 17  1  0  0  0  0
 17 18  1  0  0  0  0
 16 19  1  0  0  0  0
 19 20  1  0  0  0  0
M  END
>  <EXTREG>  (Acecainide)
Acecainide

>  <NAME>  (Acecainide)
Acecainide 

>  <Vss>  (Acecainide)
1.9000

>  <fu>  (Acecainide)
0.9000

>  <V>  (Acecainide)
686.1300

>  <S>  (Acecainide)
478.3400

>  <R>  (Acecainide)
1.4300

>  <G>  (Acecainide)
1.4300

>  <W1>  (Acecainide)
1195.1200

>  <W2>  (Acecainide)
769.7500

>  <W3>  (Acecainide)
428.3800

>  <W4>  (Acecainide)
178.5000

>  <W5>  (Acecainide)
95.7500

>  <W6>  (Acecainide)
49.1300

>  <W7>  (Acecainide)
20.0000

>  <W8>  (Acecainide)
3.2500

>  <D1>  (Acecainide)
205.6300

>  <D2>  (Acecainide)
99.2500

>  <D3>  (Acecainide)
52.6300

>  <D4>  (Acecainide)
31.8800

>  <D5>  (Acecainide)
20.8800

>  <D6>  (Acecainide)
13.0000

>  <D7>  (Acecainide)
8.5000

>  <D8>  (Acecainide)
4.7500

>  <WO1>  (Acecainide)
78.8800

>  <WO2>  (Acecainide)
20.8800

>  <WO3>  (Acecainide)
7.3800

>  <WO4>  (Acecainide)
1.7500

>  <WO5>  (Acecainide)
0.0000

>  <WO6>  (Acecainide)
0.0000

>  <WN1>  (Acecainide)
503.1300

>  <WN2>  (Acecainide)
203.3800

>  <WN3>  (Acecainide)
111.1300

>  <WN4>  (Acecainide)
55.0000

>  <WN5>  (Acecainide)
20.8800

>  <WN6>  (Acecainide)
1.1300

>  <IW1>  (Acecainide)
0.1000

>  <IW2>  (Acecainide)
0.2500

>  <IW3>  (Acecainide)
0.6000

>  <IW4>  (Acecainide)
0.7800

>  <CW1>  (Acecainide)
2.5000

>  <CW2>  (Acecainide)
1.6100

>  <CW3>  (Acecainide)
0.9000

>  <CW4>  (Acecainide)
0.3700

>  <CW5>  (Acecainide)
0.2000

>  <CW6>  (Acecainide)
0.1000

>  <CW7>  (Acecainide)
0.0400

>  <CW8>  (Acecainide)
0.0100

>  <ID1>  (Acecainide)
0.0100

>  <ID2>  (Acecainide)
0.0800

>  <ID3>  (Acecainide)
0.1300

>  <ID4>  (Acecainide)
0.1500

>  <CD1>  (Acecainide)
0.4300

>  <CD2>  (Acecainide)
0.2100

>  <CD3>  (Acecainide)
0.1100

>  <CD4>  (Acecainide)
0.0700

>  <CD5>  (Acecainide)
0.0400

>  <CD6>  (Acecainide)
0.0300

>  <CD7>  (Acecainide)
0.0200

>  <CD8>  (Acecainide)
0.0100

>  <HL1>  (Acecainide)
1.8200

>  <HL2>  (Acecainide)
1.5400

>  <A>  (Acecainide)
1.5100

>  <CP>  (Acecainide)
1.1900

>  <POL>  (Acecainide)
30.8400

>  <MW>  (Acecainide)
277.3600

>  <FLEX>  (Acecainide)
1.9000

>  <FLEX_RB>  (Acecainide)
0.1700

>  <NCC>  (Acecainide)
0

>  <DIFF>  (Acecainide)
0.5900

>  <LOGP n-Oct>  (Acecainide)
1.2900

>  <LOGP c-Hex>  (Acecainide)
-2.6400

>  <PSA>  (Acecainide)
61.4400

>  <HSA>  (Acecainide)
416.9000

>  <PSAR>  (Acecainide)
0.1300

>  <PHSAR>  (Acecainide)
0.1500

>  <LgD5>  (Acecainide)
-2.6200

>  <LgD6>  (Acecainide)
-1.6800

>  <LgD7>  (Acecainide)
-0.7000

>  <LgD7.5>  (Acecainide)
-0.2100

>  <LgD8>  (Acecainide)
0.2700

>  <LgD9>  (Acecainide)
1.0000

>  <LgD10>  (Acecainide)
1.2300

>  <AUS7.4>  (Acecainide)
0.5100

>  <0.000000U4>  (Acecainide)
0.0000

>  <0.000000U5>  (Acecainide)
0.0100

>  <0.000000U6>  (Acecainide)
0.1000

>  <0.000000U7>  (Acecainide)
1.0400

>  <0.000000U8>  (Acecainide)
9.4700

>  <0.000000U9>  (Acecainide)
51.0300

>  <0.000000U10>  (Acecainide)
88.0200

>  <DRDRDR>  (Acecainide)
16.7100

>  <DRDRAC>  (Acecainide)
19.1100

>  <DRDRDO>  (Acecainide)
13.4200

>  <DRACAC>  (Acecainide)
15.1600

>  <DRACDO>  (Acecainide)
12.3900

>  <DRDODO>  (Acecainide)
7.9800

>  <ACACAC>  (Acecainide)
10.3900

>  <ACACDO>  (Acecainide)
9.6300

>  <ACDODO>  (Acecainide)
7.2100

>  <DODODO>  (Acecainide)
0.0000

>  <SOLY>  (Acecainide)
-2.6100

>  <LgS3>  (Acecainide)
0.8900

>  <LgS4>  (Acecainide)
0.8800

>  <LgS5>  (Acecainide)
0.7700

>  <LgS6>  (Acecainide)
0.2600

>  <LgS7>  (Acecainide)
-0.6400

>  <LgS7.5>  (Acecainide)
-1.1200

>  <LgS8>  (Acecainide)
-1.5900

>  <LgS9>  (Acecainide)
-2.3200

>  <LgS10>  (Acecainide)
-2.5500

>  <LgS11>  (Acecainide)
-2.4500

>  <L0LgS>  (Acecainide)
-0.7500

>  <L1LgS>  (Acecainide)
-2.3300

>  <L2LgS>  (Acecainide)
-0.1400

>  <L3LgS>  (Acecainide)
0.8200

>  <L4LgS>  (Acecainide)
0.1200

>  <DD1>  (Acecainide)
28.6300

>  <DD2>  (Acecainide)
22.0000

>  <DD3>  (Acecainide)
5.7500

>  <DD4>  (Acecainide)
2.7500

>  <DD5>  (Acecainide)
1.8800

>  <DD6>  (Acecainide)
0.3800

>  <DD7>  (Acecainide)
0.8800

>  <DD8>  (Acecainide)
0.6300

>  <ALogD5>  (Acecainide)
-1.5700

>  <ALogD5.5>  (Acecainide)
-1.5100

>  <ALogD7>  (Acecainide)
-0.7100

>  <ALogD7.4>  (Acecainide)
-0.3500

>  <ALogP>  (Acecainide)
1.5100

>  <APSA>  (Acecainide)
61.4400

>  <HDonors>  (Acecainide)
2

>  <HAcceptors>  (Acecainide)
5

>  <FRB>  (Acecainide)
7

>  <Rule Of 5>  (Acecainide)
0

>  <Molar Volume>  (Acecainide)
252.6500

>  <Surface Tension>  (Acecainide)
43.4800

>  <Polarizability>  (Acecainide)
32.1200

>  <C ratio>  (Acecainide)
0.7500

>  <N ratio>  (Acecainide)
0.1500

>  <NO ratio>  (Acecainide)
0.2500

>  <Num Rings>  (Acecainide)
1

>  <Num Ar Rings>  (Acecainide)
1

>  <logS>  (Acecainide)
-2.2900

$$$$
Acetaminophen
  -MTS-   07231215063D 0   0.00000     0.00000     0

 11 11  0  0  0  0  0  0  0  0999 V2000
   22.0510  -21.5310    0.1900 C   0  0  0  0  0  0  0  0  0  0  0  0
   20.9100  -20.9480   -0.2450 N   0  0  0  0  0  0  0  0  0  0  0  0
   19.6450  -21.5930   -0.1510 C   0  0  0  0  0  0  0  0  0  0  0  0
   19.5100  -22.9630   -0.4030 C   0  0  0  0  0  0  0  0  0  0  0  0
   18.2690  -23.5910   -0.2580 C   0  0  0  0  0  0  0  0  0  0  0  0
   17.1390  -22.8460    0.1010 C   0  0  0  0  0  0  0  0  0  0  0  0
   17.2660  -21.4700    0.3110 C   0  0  0  0  0  0  0  0  0  0  0  0
   18.5110  -20.8470    0.1870 C   0  0  0  0  0  0  0  0  0  0  0  0
   15.8850  -23.4460    0.2530 O   0  0  0  0  0  0  0  0  0  0  0  0
   22.0830  -22.6280    0.7210 O   0  0  0  0  0  0  0  0  0  0  0  0
   23.3470  -20.7790    0.0300 C   0  0  0  0  0  0  0  0  0  0  0  0
  1  2  1  0  0  0  0
  2  3  1  0  0  0  0
  3  4  2  0  0  0  0
  4  5  1  0  0  0  0
  5  6  2  0  0  0  0
  6  7  1  0  0  0  0
  7  8  2  0  0  0  0
  8  3  1  0  0  0  0
  6  9  1  0  0  0  0
  1 10  2  0  0  0  0
  1 11  1  0  0  0  0
M  END
>  <EXTREG>  (Acetaminophen)
Acetaminophen

>  <NAME>  (Acetaminophen)
Acetaminophen

>  <Vss>  (Acetaminophen)
1.0000

>  <fu>  (Acetaminophen)
0.5200

>  <V>  (Acetaminophen)
374.1300

>  <S>  (Acetaminophen)
283.1900

>  <R>  (Acetaminophen)
1.3200

>  <G>  (Acetaminophen)
1.2000

>  <W1>  (Acetaminophen)
783.5000

>  <W2>  (Acetaminophen)
529.1300

>  <W3>  (Acetaminophen)
271.1300

>  <W4>  (Acetaminophen)
108.3800

>  <W5>  (Acetaminophen)
53.6300

>  <W6>  (Acetaminophen)
24.5000

>  <W7>  (Acetaminophen)
7.2500

>  <W8>  (Acetaminophen)
0.0000

>  <D1>  (Acetaminophen)
105.2500

>  <D2>  (Acetaminophen)
55.8800

>  <D3>  (Acetaminophen)
31.1300

>  <D4>  (Acetaminophen)
20.5000

>  <D5>  (Acetaminophen)
13.5000

>  <D6>  (Acetaminophen)
8.1300

>  <D7>  (Acetaminophen)
4.5000

>  <D8>  (Acetaminophen)
1.5000

>  <WO1>  (Acetaminophen)
117.5000

>  <WO2>  (Acetaminophen)
39.2500

>  <WO3>  (Acetaminophen)
15.0000

>  <WO4>  (Acetaminophen)
2.5000

>  <WO5>  (Acetaminophen)
0.1300

>  <WO6>  (Acetaminophen)
0.0000

>  <WN1>  (Acetaminophen)
263.0000

>  <WN2>  (Acetaminophen)
112.6300

>  <WN3>  (Acetaminophen)
60.0000

>  <WN4>  (Acetaminophen)
26.1300

>  <WN5>  (Acetaminophen)
6.7500

>  <WN6>  (Acetaminophen)
0.0000

>  <IW1>  (Acetaminophen)
0.1100

>  <IW2>  (Acetaminophen)
0.2900

>  <IW3>  (Acetaminophen)
0.7500

>  <IW4>  (Acetaminophen)
1.7500

>  <CW1>  (Acetaminophen)
2.7700

>  <CW2>  (Acetaminophen)
1.8700

>  <CW3>  (Acetaminophen)
0.9600

>  <CW4>  (Acetaminophen)
0.3800

>  <CW5>  (Acetaminophen)
0.1900

>  <CW6>  (Acetaminophen)
0.0900

>  <CW7>  (Acetaminophen)
0.0300

>  <CW8>  (Acetaminophen)
0.0000

>  <ID1>  (Acetaminophen)
0.0400

>  <ID2>  (Acetaminophen)
0.0500

>  <ID3>  (Acetaminophen)
0.0500

>  <ID4>  (Acetaminophen)
0.2200

>  <CD1>  (Acetaminophen)
0.3700

>  <CD2>  (Acetaminophen)
0.2000

>  <CD3>  (Acetaminophen)
0.1100

>  <CD4>  (Acetaminophen)
0.0700

>  <CD5>  (Acetaminophen)
0.0500

>  <CD6>  (Acetaminophen)
0.0300

>  <CD7>  (Acetaminophen)
0.0200

>  <CD8>  (Acetaminophen)
0.0100

>  <HL1>  (Acetaminophen)
1.7200

>  <HL2>  (Acetaminophen)
1.2000

>  <A>  (Acetaminophen)
2.4800

>  <CP>  (Acetaminophen)
2.9800

>  <POL>  (Acetaminophen)
16.0100

>  <MW>  (Acetaminophen)
151.1600

>  <FLEX>  (Acetaminophen)
0.1800

>  <FLEX_RB>  (Acetaminophen)
0.0600

>  <NCC>  (Acetaminophen)
0

>  <DIFF>  (Acetaminophen)
0.9900

>  <LOGP n-Oct>  (Acetaminophen)
0.7600

>  <LOGP c-Hex>  (Acetaminophen)
-3.1300

>  <PSA>  (Acetaminophen)
49.3300

>  <HSA>  (Acetaminophen)
233.8600

>  <PSAR>  (Acetaminophen)
0.1700

>  <PHSAR>  (Acetaminophen)
0.2100

>  <LgD5>  (Acetaminophen)
0.7600

>  <LgD6>  (Acetaminophen)
0.7600

>  <LgD7>  (Acetaminophen)
0.7600

>  <LgD7.5>  (Acetaminophen)
0.7600

>  <LgD8>  (Acetaminophen)
0.7500

>  <LgD9>  (Acetaminophen)
0.6900

>  <LgD10>  (Acetaminophen)
0.3300

>  <AUS7.4>  (Acetaminophen)
2.0000

>  <0.000000U4>  (Acetaminophen)
100.0000

>  <0.000000U5>  (Acetaminophen)
100.0000

>  <0.000000U6>  (Acetaminophen)
99.9800

>  <0.000000U7>  (Acetaminophen)
99.8300

>  <0.000000U8>  (Acetaminophen)
98.3000

>  <0.000000U9>  (Acetaminophen)
85.2100

>  <0.000000U10>  (Acetaminophen)
35.2000

>  <DRDRDR>  (Acetaminophen)
7.0100

>  <DRDRAC>  (Acetaminophen)
5.6600

>  <DRDRDO>  (Acetaminophen)
4.9500

>  <DRACAC>  (Acetaminophen)
6.6300

>  <DRACDO>  (Acetaminophen)
6.6300

>  <DRDODO>  (Acetaminophen)
3.5500

>  <ACACAC>  (Acetaminophen)
0.0000

>  <ACACDO>  (Acetaminophen)
6.2300

>  <ACDODO>  (Acetaminophen)
6.2300

>  <DODODO>  (Acetaminophen)
0.0000

>  <SOLY>  (Acetaminophen)
-1.6900

>  <LgS3>  (Acetaminophen)
-1.6900

>  <LgS4>  (Acetaminophen)
-1.6900

>  <LgS5>  (Acetaminophen)
-1.6900

>  <LgS6>  (Acetaminophen)
-1.6900

>  <LgS7>  (Acetaminophen)
-1.6900

>  <LgS7.5>  (Acetaminophen)
-1.6800

>  <LgS8>  (Acetaminophen)
-1.6800

>  <LgS9>  (Acetaminophen)
-1.6200

>  <LgS10>  (Acetaminophen)
-1.2300

>  <LgS11>  (Acetaminophen)
-0.2100

>  <L0LgS>  (Acetaminophen)
-1.5400

>  <L1LgS>  (Acetaminophen)
0.3600

>  <L2LgS>  (Acetaminophen)
0.4200

>  <L3LgS>  (Acetaminophen)
0.3400

>  <L4LgS>  (Acetaminophen)
0.1900

>  <DD1>  (Acetaminophen)
0.5000

>  <DD2>  (Acetaminophen)
0.1300

>  <DD3>  (Acetaminophen)
0.3800

>  <DD4>  (Acetaminophen)
0.0000

>  <DD5>  (Acetaminophen)
0.0000

>  <DD6>  (Acetaminophen)
0.2500

>  <DD7>  (Acetaminophen)
0.3800

>  <DD8>  (Acetaminophen)
0.0000

>  <ALogD5>  (Acetaminophen)
0.4800

>  <ALogD5.5>  (Acetaminophen)
0.4800

>  <ALogD7>  (Acetaminophen)
0.4700

>  <ALogD7.4>  (Acetaminophen)
0.4700

>  <ALogP>  (Acetaminophen)
0.4800

>  <APSA>  (Acetaminophen)
49.3300

>  <HDonors>  (Acetaminophen)
2

>  <HAcceptors>  (Acetaminophen)
3

>  <FRB>  (Acetaminophen)
2

>  <Rule Of 5>  (Acetaminophen)
0

>  <Molar Volume>  (Acetaminophen)
120.9500

>  <Surface Tension>  (Acetaminophen)
52.8000

>  <Polarizability>  (Acetaminophen)
16.8100

>  <C ratio>  (Acetaminophen)
0.7300

>  <N ratio>  (Acetaminophen)
0.0900

>  <NO ratio>  (Acetaminophen)
0.2700

>  <Num Rings>  (Acetaminophen)
1

>  <Num Ar Rings>  (Acetaminophen)
1

>  <logS>  (Acetaminophen)
-1.2300

$$$$
Acetazolamide
  -MTS-   07231215063D 0   0.00000     0.00000     0

 13 13  0  0  0  0  0  0  0  0999 V2000
   20.3110  -20.2520   -0.1500 C   0  0  0  0  0  0  0  0  0  0  0  0
   21.7950  -19.4490   -0.6970 S   0  0  0  0  0  0  0  0  0  0  0  0
   21.6520  -18.0210   -0.4920 O   0  0  0  0  0  0  0  0  0  0  0  0
   22.1390  -19.9550   -2.0110 O   0  0  0  0  0  0  0  0  0  0  0  0
   22.8790  -20.0100    0.3610 N   0  0  0  0  0  0  0  0  0  0  0  0
   18.8530  -19.7730   -0.5660 S   0  0  0  0  0  0  0  0  0  0  0  0
   18.1640  -20.9620    0.2550 C   0  0  0  0  0  0  0  0  0  0  0  0
   19.0600  -21.7590    0.8690 N   0  0  0  0  0  0  0  0  0  0  0  0
   20.3050  -21.3500    0.6310 N   0  0  0  0  0  0  0  0  0  0  0  0
   16.7820  -21.2470    0.3950 N   0  0  0  0  0  0  0  0  0  0  0  0
   15.8310  -20.4900   -0.1930 C   0  0  0  0  0  0  0  0  0  0  0  0
   16.0950  -19.5160   -0.8780 O   0  0  0  0  0  0  0  0  0  0  0  0
   14.3850  -20.8620    0.0060 C   0  0  0  0  0  0  0  0  0  0  0  0
  1  2  1  0  0  0  0
  2  3  2  0  0  0  0
  2  4  2  0  0  0  0
  2  5  1  0  0  0  0
  1  6  1  0  0  0  0
  6  7  1  0  0  0  0
  7  8  2  0  0  0  0
  8  9  1  0  0  0  0
  9  1  2  0  0  0  0
  7 10  1  0  0  0  0
 10 11  1  0  0  0  0
 11 12  2  0  0  0  0
 11 13  1  0  0  0  0
M  END
>  <EXTREG>  (Acetazolamide)
Acetazolamide

>  <NAME>  (Acetazolamide)
Acetazolamide

>  <Vss>  (Acetazolamide)
0.3700

>  <fu>  (Acetazolamide)
0.0400

>  <V>  (Acetazolamide)
416.0000

>  <S>  (Acetazolamide)
311.9000

>  <R>  (Acetazolamide)
1.3300

>  <G>  (Acetazolamide)
1.2500

>  <W1>  (Acetazolamide)
1011.0000

>  <W2>  (Acetazolamide)
845.1300

>  <W3>  (Acetazolamide)
577.8800

>  <W4>  (Acetazolamide)
289.8800

>  <W5>  (Acetazolamide)
139.2500

>  <W6>  (Acetazolamide)
56.6300

>  <W7>  (Acetazolamide)
19.7500

>  <W8>  (Acetazolamide)
2.8800

>  <D1>  (Acetazolamide)
57.8800

>  <D2>  (Acetazolamide)
29.3800

>  <D3>  (Acetazolamide)
22.1300

>  <D4>  (Acetazolamide)
14.7500

>  <D5>  (Acetazolamide)
10.0000

>  <D6>  (Acetazolamide)
7.1300

>  <D7>  (Acetazolamide)
5.1300

>  <D8>  (Acetazolamide)
3.1300

>  <WO1>  (Acetazolamide)
175.7500

>  <WO2>  (Acetazolamide)
53.3800

>  <WO3>  (Acetazolamide)
23.7500

>  <WO4>  (Acetazolamide)
9.8800

>  <WO5>  (Acetazolamide)
3.2500

>  <WO6>  (Acetazolamide)
0.3800

>  <WN1>  (Acetazolamide)
580.0000

>  <WN2>  (Acetazolamide)
293.2500

>  <WN3>  (Acetazolamide)
131.5000

>  <WN4>  (Acetazolamide)
48.8800

>  <WN5>  (Acetazolamide)
16.8800

>  <WN6>  (Acetazolamide)
0.8800

>  <IW1>  (Acetazolamide)
0.1000

>  <IW2>  (Acetazolamide)
0.1800

>  <IW3>  (Acetazolamide)
0.2000

>  <IW4>  (Acetazolamide)
0.3000

>  <CW1>  (Acetazolamide)
3.2400

>  <CW2>  (Acetazolamide)
2.7100

>  <CW3>  (Acetazolamide)
1.8500

>  <CW4>  (Acetazolamide)
0.9300

>  <CW5>  (Acetazolamide)
0.4500

>  <CW6>  (Acetazolamide)
0.1800

>  <CW7>  (Acetazolamide)
0.0600

>  <CW8>  (Acetazolamide)
0.0100

>  <ID1>  (Acetazolamide)
0.1100

>  <ID2>  (Acetazolamide)
0.1400

>  <ID3>  (Acetazolamide)
0.2000

>  <ID4>  (Acetazolamide)
0.2300

>  <CD1>  (Acetazolamide)
0.1900

>  <CD2>  (Acetazolamide)
0.0900

>  <CD3>  (Acetazolamide)
0.0700

>  <CD4>  (Acetazolamide)
0.0500

>  <CD5>  (Acetazolamide)
0.0300

>  <CD6>  (Acetazolamide)
0.0200

>  <CD7>  (Acetazolamide)
0.0200

>  <CD8>  (Acetazolamide)
0.0100

>  <HL1>  (Acetazolamide)
6.2900

>  <HL2>  (Acetazolamide)
3.8400

>  <A>  (Acetazolamide)
2.1800

>  <CP>  (Acetazolamide)
0.4000

>  <POL>  (Acetazolamide)
18.9300

>  <MW>  (Acetazolamide)
222.2500

>  <FLEX>  (Acetazolamide)
0.3800

>  <FLEX_RB>  (Acetazolamide)
0.0900

>  <NCC>  (Acetazolamide)
0

>  <DIFF>  (Acetazolamide)
0.9000

>  <LOGP n-Oct>  (Acetazolamide)
-1.4900

>  <LOGP c-Hex>  (Acetazolamide)
-3.0800

>  <PSA>  (Acetazolamide)
134.3100

>  <HSA>  (Acetazolamide)
177.5800

>  <PSAR>  (Acetazolamide)
0.4300

>  <PHSAR>  (Acetazolamide)
0.7600

>  <LgD5>  (Acetazolamide)
-1.4900

>  <LgD6>  (Acetazolamide)
-1.5100

>  <LgD7>  (Acetazolamide)
-1.7000

>  <LgD7.5>  (Acetazolamide)
-1.9600

>  <LgD8>  (Acetazolamide)
-2.3700

>  <LgD9>  (Acetazolamide)
-3.5700

>  <LgD10>  (Acetazolamide)
-5.2400

>  <AUS7.4>  (Acetazolamide)
1.6000

>  <0.000000U4>  (Acetazolamide)
98.6000

>  <0.000000U5>  (Acetazolamide)
99.2600

>  <0.000000U6>  (Acetazolamide)
94.2700

>  <0.000000U7>  (Acetazolamide)
62.0200

>  <0.000000U8>  (Acetazolamide)
13.0000

>  <0.000000U9>  (Acetazolamide)
0.8000

>  <0.000000U10>  (Acetazolamide)
0.0100

>  <DRDRDR>  (Acetazolamide)
1.4600

>  <DRDRAC>  (Acetazolamide)
4.8200

>  <DRDRDO>  (Acetazolamide)
2.4000

>  <DRACAC>  (Acetazolamide)
10.1100

>  <DRACDO>  (Acetazolamide)
9.7300

>  <DRDODO>  (Acetazolamide)
3.1200

>  <ACACAC>  (Acetazolamide)
8.3900

>  <ACACDO>  (Acetazolamide)
7.8500

>  <ACDODO>  (Acetazolamide)
6.9900

>  <DODODO>  (Acetazolamide)
0.0000

>  <SOLY>  (Acetazolamide)
-0.9800

>  <LgS3>  (Acetazolamide)
-0.9200

>  <LgS4>  (Acetazolamide)
-0.9700

>  <LgS5>  (Acetazolamide)
-0.9700

>  <LgS6>  (Acetazolamide)
-0.9500

>  <LgS7>  (Acetazolamide)
-0.7700

>  <LgS7.5>  (Acetazolamide)
-0.5000

>  <LgS8>  (Acetazolamide)
-0.0900

>  <LgS9>  (Acetazolamide)
1.1100

>  <LgS10>  (Acetazolamide)
2.7900

>  <LgS11>  (Acetazolamide)
4.3500

>  <L0LgS>  (Acetazolamide)
0.2200

>  <L1LgS>  (Acetazolamide)
2.4400

>  <L2LgS>  (Acetazolamide)
1.7500

>  <L3LgS>  (Acetazolamide)
0.3600

>  <L4LgS>  (Acetazolamide)
-0.2500

>  <DD1>  (Acetazolamide)
0.0000

>  <DD2>  (Acetazolamide)
0.0000

>  <DD3>  (Acetazolamide)
0.2500

>  <DD4>  (Acetazolamide)
0.1300

>  <DD5>  (Acetazolamide)
0.0000

>  <DD6>  (Acetazolamide)
0.0000

>  <DD7>  (Acetazolamide)
0.2500

>  <DD8>  (Acetazolamide)
0.1300

>  <ALogD5>  (Acetazolamide)
-0.2600

>  <ALogD5.5>  (Acetazolamide)
-0.2700

>  <ALogD7>  (Acetazolamide)
-0.4900

>  <ALogD7.4>  (Acetazolamide)
-0.6900

>  <ALogP>  (Acetazolamide)
-0.2600

>  <APSA>  (Acetazolamide)
151.6600

>  <HDonors>  (Acetazolamide)
3

>  <HAcceptors>  (Acetazolamide)
7

>  <FRB>  (Acetazolamide)
1

>  <Rule Of 5>  (Acetazolamide)
0

>  <Molar Volume>  (Acetazolamide)
127.3900

>  <Surface Tension>  (Acetazolamide)
97.9300

>  <Polarizability>  (Acetazolamide)
18.2200

>  <C ratio>  (Acetazolamide)
0.3100

>  <N ratio>  (Acetazolamide)
0.3100

>  <NO ratio>  (Acetazolamide)
0.5400

>  <Num Rings>  (Acetazolamide)
1

>  <Num Ar Rings>  (Acetazolamide)
1

>  <logS>  (Acetazolamide)
-2.3600

$$$$
Acetylcysteine
  -MTS-   07231215063D 0   0.00000     0.00000     0

 10  9  0  0  0  0  0  0  0  0999 V2000
   25.1090   -8.1950    0.1840 C   0  0  0  0  0  0  0  0  0  0  0  0
   26.2050   -7.2650   -0.2780 C   0  0  0  0  0  0  0  0  0  0  0  0
   26.9430   -6.6980    0.5110 O   0  0  0  0  0  0  0  0  0  0  0  0
   26.3190   -7.1050   -1.5970 O   0  0  0  0  0  0  0  0  0  0  0  0
   25.2890   -9.5390   -0.3740 N   0  0  0  0  0  0  0  0  0  0  0  0
   26.3980  -10.2830   -0.1530 C   0  0  0  0  0  0  0  0  0  0  0  0
   26.4850  -11.3930   -0.6490 O   0  0  0  0  0  0  0  0  0  0  0  0
   27.5640   -9.7990    0.6740 C   0  0  0  0  0  0  0  0  0  0  0  0
   23.7470   -7.5770   -0.2310 C   0  0  0  0  0  0  0  0  0  0  0  0
   22.3930   -8.6010    0.4410 S   0  0  0  0  0  0  0  0  0  0  0  0
  1  2  1  0  0  0  0
  2  3  2  0  0  0  0
  2  4  1  0  0  0  0
  1  5  1  0  0  0  0
  5  6  1  0  0  0  0
  6  7  2  0  0  0  0
  6  8  1  0  0  0  0
  1  9  1  0  0  0  0
  9 10  1  0  0  0  0
M  END
>  <EXTREG>  (Acetylcysteine)
Acetylcysteine

>  <NAME>  (Acetylcysteine)
Acetylcysteine

>  <Vss>  (Acetylcysteine)
0.5500

>  <fu>  (Acetylcysteine)
0.1700

>  <V>  (Acetylcysteine)
356.5000

>  <S>  (Acetylcysteine)
278.1800

>  <R>  (Acetylcysteine)
1.2800

>  <G>  (Acetylcysteine)
1.2200

>  <W1>  (Acetylcysteine)
872.5000

>  <W2>  (Acetylcysteine)
728.6300

>  <W3>  (Acetylcysteine)
444.8800

>  <W4>  (Acetylcysteine)
193.8800

>  <W5>  (Acetylcysteine)
108.0000

>  <W6>  (Acetylcysteine)
57.2500

>  <W7>  (Acetylcysteine)
22.1300

>  <W8>  (Acetylcysteine)
2.5000

>  <D1>  (Acetylcysteine)
23.8800

>  <D2>  (Acetylcysteine)
8.3800

>  <D3>  (Acetylcysteine)
5.5000

>  <D4>  (Acetylcysteine)
2.8800

>  <D5>  (Acetylcysteine)
1.5000

>  <D6>  (Acetylcysteine)
0.8800

>  <D7>  (Acetylcysteine)
0.3800

>  <D8>  (Acetylcysteine)
0.0000

>  <WO1>  (Acetylcysteine)
171.2500

>  <WO2>  (Acetylcysteine)
40.2500

>  <WO3>  (Acetylcysteine)
16.3800

>  <WO4>  (Acetylcysteine)
5.0000

>  <WO5>  (Acetylcysteine)
1.0000

>  <WO6>  (Acetylcysteine)
0.0000

>  <WN1>  (Acetylcysteine)
502.7500

>  <WN2>  (Acetylcysteine)
218.5000

>  <WN3>  (Acetylcysteine)
119.1300

>  <WN4>  (Acetylcysteine)
57.3800

>  <WN5>  (Acetylcysteine)
17.7500

>  <WN6>  (Acetylcysteine)
0.0000

>  <IW1>  (Acetylcysteine)
0.1600

>  <IW2>  (Acetylcysteine)
0.3200

>  <IW3>  (Acetylcysteine)
0.8100

>  <IW4>  (Acetylcysteine)
1.0500

>  <CW1>  (Acetylcysteine)
3.1400

>  <CW2>  (Acetylcysteine)
2.6200

>  <CW3>  (Acetylcysteine)
1.6000

>  <CW4>  (Acetylcysteine)
0.7000

>  <CW5>  (Acetylcysteine)
0.3900

>  <CW6>  (Acetylcysteine)
0.2100

>  <CW7>  (Acetylcysteine)
0.0800

>  <CW8>  (Acetylcysteine)
0.0100

>  <ID1>  (Acetylcysteine)
0.0600

>  <ID2>  (Acetylcysteine)
0.1800

>  <ID3>  (Acetylcysteine)
0.4500

>  <ID4>  (Acetylcysteine)
0.5500

>  <CD1>  (Acetylcysteine)
0.0900

>  <CD2>  (Acetylcysteine)
0.0300

>  <CD3>  (Acetylcysteine)
0.0200

>  <CD4>  (Acetylcysteine)
0.0100

>  <CD5>  (Acetylcysteine)
0.0100

>  <CD6>  (Acetylcysteine)
0.0000

>  <CD7>  (Acetylcysteine)
0.0000

>  <CD8>  (Acetylcysteine)
0.0000

>  <HL1>  (Acetylcysteine)
19.6400

>  <HL2>  (Acetylcysteine)
19.9100

>  <A>  (Acetylcysteine)
0.7600

>  <CP>  (Acetylcysteine)
0.0900

>  <POL>  (Acetylcysteine)
14.6500

>  <MW>  (Acetylcysteine)
163.2000

>  <FLEX>  (Acetylcysteine)
0.9000

>  <FLEX_RB>  (Acetylcysteine)
0.1500

>  <NCC>  (Acetylcysteine)
0

>  <DIFF>  (Acetylcysteine)
0.9300

>  <LOGP n-Oct>  (Acetylcysteine)
-0.5300

>  <LOGP c-Hex>  (Acetylcysteine)
-4.6700

>  <PSA>  (Acetylcysteine)
105.2000

>  <HSA>  (Acetylcysteine)
172.9800

>  <PSAR>  (Acetylcysteine)
0.3800

>  <PHSAR>  (Acetylcysteine)
0.6100

>  <LgD5>  (Acetylcysteine)
-2.3700

>  <LgD6>  (Acetylcysteine)
-3.2600

>  <LgD7>  (Acetylcysteine)
-3.7600

>  <LgD7.5>  (Acetylcysteine)
-3.8400

>  <LgD8>  (Acetylcysteine)
-3.8700

>  <LgD9>  (Acetylcysteine)
-3.9300

>  <LgD10>  (Acetylcysteine)
-4.2600

>  <AUS7.4>  (Acetylcysteine)
0.0000

>  <0.000000U4>  (Acetylcysteine)
12.6000

>  <0.000000U5>  (Acetylcysteine)
1.4200

>  <0.000000U6>  (Acetylcysteine)
0.1400

>  <0.000000U7>  (Acetylcysteine)
0.0100

>  <0.000000U8>  (Acetylcysteine)
0.0000

>  <0.000000U9>  (Acetylcysteine)
0.0000

>  <0.000000U10>  (Acetylcysteine)
0.0000

>  <DRDRDR>  (Acetylcysteine)
3.4600

>  <DRDRAC>  (Acetylcysteine)
5.0300

>  <DRDRDO>  (Acetylcysteine)
4.0800

>  <DRACAC>  (Acetylcysteine)
6.4800

>  <DRACDO>  (Acetylcysteine)
6.0400

>  <DRDODO>  (Acetylcysteine)
3.5200

>  <ACACAC>  (Acetylcysteine)
7.4300

>  <ACACDO>  (Acetylcysteine)
7.4300

>  <ACDODO>  (Acetylcysteine)
5.2100

>  <DODODO>  (Acetylcysteine)
3.1000

>  <SOLY>  (Acetylcysteine)
0.2000

>  <LgS3>  (Acetylcysteine)
0.4200

>  <LgS4>  (Acetylcysteine)
1.0900

>  <LgS5>  (Acetylcysteine)
2.0300

>  <LgS6>  (Acetylcysteine)
2.9500

>  <LgS7>  (Acetylcysteine)
3.5300

>  <LgS7.5>  (Acetylcysteine)
3.6400

>  <LgS8>  (Acetylcysteine)
3.6800

>  <LgS9>  (Acetylcysteine)
3.7500

>  <LgS10>  (Acetylcysteine)
4.0800

>  <LgS11>  (Acetylcysteine)
4.8800

>  <L0LgS>  (Acetylcysteine)
2.9700

>  <L1LgS>  (Acetylcysteine)
1.9900

>  <L2LgS>  (Acetylcysteine)
-0.7000

>  <L3LgS>  (Acetylcysteine)
0.3100

>  <L4LgS>  (Acetylcysteine)
0.4700

>  <DD1>  (Acetylcysteine)
0.1300

>  <DD2>  (Acetylcysteine)
0.0000

>  <DD3>  (Acetylcysteine)
-0.1300

>  <DD4>  (Acetylcysteine)
0.1300

>  <DD5>  (Acetylcysteine)
0.1300

>  <DD6>  (Acetylcysteine)
-0.1300

>  <DD7>  (Acetylcysteine)
0.0000

>  <DD8>  (Acetylcysteine)
0.0000

>  <ALogD5>  (Acetylcysteine)
-2.8800

>  <ALogD5.5>  (Acetylcysteine)
-3.3500

>  <ALogD7>  (Acetylcysteine)
-4.3100

>  <ALogD7.4>  (Acetylcysteine)
-4.3900

>  <ALogP>  (Acetylcysteine)
-0.7000

>  <APSA>  (Acetylcysteine)
105.2000

>  <HDonors>  (Acetylcysteine)
2

>  <HAcceptors>  (Acetylcysteine)
4

>  <FRB>  (Acetylcysteine)
4

>  <Rule Of 5>  (Acetylcysteine)
0

>  <Molar Volume>  (Acetylcysteine)
126.0600

>  <Surface Tension>  (Acetylcysteine)
49.9600

>  <Polarizability>  (Acetylcysteine)
15.1700

>  <C ratio>  (Acetylcysteine)
0.5000

>  <N ratio>  (Acetylcysteine)
0.1000

>  <NO ratio>  (Acetylcysteine)
0.4000

>  <Num Rings>  (Acetylcysteine)
0

>  <Num Ar Rings>  (Acetylcysteine)
0

>  <logS>  (Acetylcysteine)
-0.7500

$$$$
Abacavir
  -MTS-   07231215063D 0   0.00000     0.00000     0

 21 24  0  0  0  0  0  0  0  0999 V2000
   23.0960  -21.2250   -0.3430 C   0  0  0  0  0  0  0  0  0  0  0  0
   24.2070  -21.6650    0.5680 C   0  0  0  0  0  0  0  0  0  0  0  0
   24.2230  -20.9750    1.7090 C   0  0  0  0  0  0  0  0  0  0  0  0
   23.1270  -19.9510    1.7640 C   0  0  0  0  0  0  0  0  0  0  0  0
   22.1760  -20.4800    0.6610 C   0  0  0  0  0  0  0  0  0  0  0  0
   23.6640  -18.6580    1.3860 N   0  0  0  0  0  0  0  0  0  0  0  0
   24.9070  -18.3390    0.4600 C   0  0  0  0  0  0  0  0  0  0  0  0
   25.0460  -16.9560    0.4970 C   0  0  0  0  0  0  0  0  0  0  0  0
   24.1120  -16.3690    1.2970 N   0  0  0  0  0  0  0  0  0  0  0  0
   23.2420  -17.2230    1.8920 C   0  0  0  0  0  0  0  0  0  0  0  0
   26.0780  -16.3910   -0.2580 C   0  0  0  0  0  0  0  0  0  0  0  0
   26.8860  -17.2200   -0.9570 N   0  0  0  0  0  0  0  0  0  0  0  0
   26.7120  -18.5600   -0.9580 C   0  0  0  0  0  0  0  0  0  0  0  0
   25.7210  -19.1400   -0.2500 N   0  0  0  0  0  0  0  0  0  0  0  0
   27.5440  -19.3370   -1.6810 N   0  0  0  0  0  0  0  0  0  0  0  0
   26.3000  -15.0580   -0.3170 N   0  0  0  0  0  0  0  0  0  0  0  0
   25.4020  -14.1110    0.3250 C   0  0  0  0  0  0  0  0  0  0  0  0
   24.0150  -13.9780   -0.3400 C   0  0  0  0  0  0  0  0  0  0  0  0
   25.0560  -12.8540   -0.5020 C   0  0  0  0  0  0  0  0  0  0  0  0
   22.4020  -22.4040   -1.0740 C   0  0  0  0  0  0  0  0  0  0  0  0
   21.3510  -21.9370   -1.9370 O   0  0  0  0  0  0  0  0  0  0  0  0
  1  2  1  0  0  0  0
  2  3  2  0  0  0  0
  3  4  1  0  0  0  0
  4  5  1  0  0  0  0
  5  1  1  0  0  0  0
  4  6  1  0  0  0  0
  6  7  1  0  0  0  0
  7  8  2  0  0  0  0
  8  9  1  0  0  0  0
  9 10  2  0  0  0  0
 10  6  1  0  0  0  0
  8 11  1  0  0  0  0
 11 12  2  0  0  0  0
 12 13  1  0  0  0  0
 13 14  2  0  0  0  0
 14  7  1  0  0  0  0
 13 15  1  0  0  0  0
 11 16  1  0  0  0  0
 16 17  1  0  0  0  0
 17 18  1  0  0  0  0
 18 19  1  0  0  0  0
 19 17  1  0  0  0  0
  1 20  1  0  0  0  0
 20 21  1  0  0  0  0
M  END
>  <EXTREG>  (Abacavir)
Abacavir

>  <NAME>  (Abacavir)
Abacavir

>  <Vss>  (Abacavir)
0.8400

>  <fu>  (Abacavir)
0.5000

>  <V>  (Abacavir)
628.1300

>  <S>  (Abacavir)
441.6200

>  <R>  (Abacavir)
1.4200

>  <G>  (Abacavir)
1.3900

>  <W1>  (Abacavir)
1098.5000

>  <W2>  (Abacavir)
715.3800

>  <W3>  (Abacavir)
433.8800

>  <W4>  (Abacavir)
196.1300

>  <W5>  (Abacavir)
100.0000

>  <W6>  (Abacavir)
48.6300

>  <W7>  (Abacavir)
15.6300

>  <W8>  (Abacavir)
3.5000

>  <D1>  (Abacavir)
164.2500

>  <D2>  (Abacavir)
85.2500

>  <D3>  (Abacavir)
41.5000

>  <D4>  (Abacavir)
28.7500

>  <D5>  (Abacavir)
21.7500

>  <D6>  (Abacavir)
17.1300

>  <D7>  (Abacavir)
13.2500

>  <D8>  (Abacavir)
9.7500

>  <WO1>  (Abacavir)
253.0000

>  <WO2>  (Abacavir)
100.1300

>  <WO3>  (Abacavir)
45.3800

>  <WO4>  (Abacavir)
12.8800

>  <WO5>  (Abacavir)
1.6300

>  <WO6>  (Abacavir)
0.3800

>  <WN1>  (Abacavir)
481.6300

>  <WN2>  (Abacavir)
219.5000

>  <WN3>  (Abacavir)
110.8800

>  <WN4>  (Abacavir)
51.7500

>  <WN5>  (Abacavir)
13.0000

>  <WN6>  (Abacavir)
1.2500

>  <IW1>  (Abacavir)
0.0600

>  <IW2>  (Abacavir)
0.1600

>  <IW3>  (Abacavir)
0.4200

>  <IW4>  (Abacavir)
0.7200

>  <CW1>  (Abacavir)
2.4900

>  <CW2>  (Abacavir)
1.6200

>  <CW3>  (Abacavir)
0.9800

>  <CW4>  (Abacavir)
0.4400

>  <CW5>  (Abacavir)
0.2300

>  <CW6>  (Abacavir)
0.1100

>  <CW7>  (Abacavir)
0.0400

>  <CW8>  (Abacavir)
0.0100

>  <ID1>  (Abacavir)
0.0500

>  <ID2>  (Abacavir)
0.1000

>  <ID3>  (Abacavir)
0.1300

>  <ID4>  (Abacavir)
0.1600

>  <CD1>  (Abacavir)
0.3700

>  <CD2>  (Abacavir)
0.1900

>  <CD3>  (Abacavir)
0.0900

>  <CD4>  (Abacavir)
0.0700

>  <CD5>  (Abacavir)
0.0500

>  <CD6>  (Abacavir)
0.0400

>  <CD7>  (Abacavir)
0.0300

>  <CD8>  (Abacavir)
0.0200

>  <HL1>  (Abacavir)
2.4100

>  <HL2>  (Abacavir)
1.6900

>  <A>  (Abacavir)
3.4100

>  <CP>  (Abacavir)
0.9800

>  <POL>  (Abacavir)
30.8500

>  <MW>  (Abacavir)
286.3300

>  <FLEX>  (Abacavir)
0.8700

>  <FLEX_RB>  (Abacavir)
0.1500

>  <NCC>  (Abacavir)
0

>  <DIFF>  (Abacavir)
0.6500

>  <LOGP n-Oct>  (Abacavir)
0.9900

>  <LOGP c-Hex>  (Abacavir)
-2.3300

>  <PSA>  (Abacavir)
99.1800

>  <HSA>  (Abacavir)
342.4400

>  <PSAR>  (Abacavir)
0.2200

>  <PHSAR>  (Abacavir)
0.2900

>  <LgD5>  (Abacavir)
0.4500

>  <LgD6>  (Abacavir)
0.9000

>  <LgD7>  (Abacavir)
0.9800

>  <LgD7.5>  (Abacavir)
0.9900

>  <LgD8>  (Abacavir)
0.9900

>  <LgD9>  (Abacavir)
0.9900

>  <LgD10>  (Abacavir)
0.9900

>  <AUS7.4>  (Abacavir)
2.0000

>  <0.000000U4>  (Abacavir)
3.9100

>  <0.000000U5>  (Abacavir)
28.9200

>  <0.000000U6>  (Abacavir)
80.2700

>  <0.000000U7>  (Abacavir)
97.6000

>  <0.000000U8>  (Abacavir)
99.7500

>  <0.000000U9>  (Abacavir)
99.9700

>  <0.000000U10>  (Abacavir)
99.9800

>  <DRDRDR>  (Abacavir)
13.7200

>  <DRDRAC>  (Abacavir)
15.1300

>  <DRDRDO>  (Abacavir)
17.3900

>  <DRACAC>  (Abacavir)
13.5200

>  <DRACDO>  (Abacavir)
18.6200

>  <DRDODO>  (Abacavir)
16.8200

>  <ACACAC>  (Abacavir)
11.2000

>  <ACACDO>  (Abacavir)
15.6200

>  <ACDODO>  (Abacavir)
15.6200

>  <DODODO>  (Abacavir)
13.0200

>  <SOLY>  (Abacavir)
-2.9700

>  <LgS3>  (Abacavir)
-0.6100

>  <LgS4>  (Abacavir)
-1.5700

>  <LgS5>  (Abacavir)
-2.4300

>  <LgS6>  (Abacavir)
-2.8800

>  <LgS7>  (Abacavir)
-2.9600

>  <LgS7.5>  (Abacavir)
-2.9700

>  <LgS8>  (Abacavir)
-2.9700

>  <LgS9>  (Abacavir)
-2.9700

>  <LgS10>  (Abacavir)
-2.9700

>  <LgS11>  (Abacavir)
-2.9700

>  <L0LgS>  (Abacavir)
-2.5800

>  <L1LgS>  (Abacavir)
-0.9000

>  <L2LgS>  (Abacavir)
0.8300

>  <L3LgS>  (Abacavir)
-0.3900

>  <L4LgS>  (Abacavir)
0.0000

>  <DD1>  (Abacavir)
0.5000

>  <DD2>  (Abacavir)
0.3800

>  <DD3>  (Abacavir)
0.0000

>  <DD4>  (Abacavir)
0.2500

>  <DD5>  (Abacavir)
0.5000

>  <DD6>  (Abacavir)
0.6300

>  <DD7>  (Abacavir)
0.6300

>  <DD8>  (Abacavir)
0.5000

>  <ALogD5>  (Abacavir)
0.7600

>  <ALogD5.5>  (Abacavir)
0.9900

>  <ALogD7>  (Abacavir)
1.1500

>  <ALogD7.4>  (Abacavir)
1.1600

>  <ALogP>  (Abacavir)
1.1600

>  <APSA>  (Abacavir)
101.8800

>  <HDonors>  (Abacavir)
4

>  <HAcceptors>  (Abacavir)
7

>  <FRB>  (Abacavir)
4

>  <Rule Of 5>  (Abacavir)
0

>  <Molar Volume>  (Abacavir)
167.6500

>  <Surface Tension>  (Abacavir)
80.2000

>  <Polarizability>  (Abacavir)
30.0500

>  <C ratio>  (Abacavir)
0.6700

>  <N ratio>  (Abacavir)
0.2900

>  <NO ratio>  (Abacavir)
0.3300

>  <Num Rings>  (Abacavir)
4

>  <Num Ar Rings>  (Abacavir)
2

>  <logS>  (Abacavir)
-2.7600

$$$$
AcetylsalicylicAcid
  -MTS-   07231215063D 0   0.00000     0.00000     0

 13 13  0  0  0  0  0  0  0  0999 V2000
   23.9390   -7.2110   -0.0390 C   0  0  0  0  0  0  0  0  0  0  0  0
   24.1550   -5.7340   -0.3020 C   0  0  0  0  0  0  0  0  0  0  0  0
   23.4000   -5.1530   -1.0620 O   0  0  0  0  0  0  0  0  0  0  0  0
   25.1320   -5.0130    0.2550 O   0  0  0  0  0  0  0  0  0  0  0  0
   24.9030   -7.9610    0.6430 C   0  0  0  0  0  0  0  0  0  0  0  0
   26.1040   -7.3640    1.0230 O   0  0  0  0  0  0  0  0  0  0  0  0
   27.1960   -7.6010    0.2810 C   0  0  0  0  0  0  0  0  0  0  0  0
   28.2620   -7.1240    0.6290 O   0  0  0  0  0  0  0  0  0  0  0  0
   27.1030   -8.4420   -0.9690 C   0  0  0  0  0  0  0  0  0  0  0  0
   24.6690   -9.3060    0.9460 C   0  0  0  0  0  0  0  0  0  0  0  0
   23.4950   -9.9280    0.5140 C   0  0  0  0  0  0  0  0  0  0  0  0
   22.5490   -9.1960   -0.2090 C   0  0  0  0  0  0  0  0  0  0  0  0
   22.7690   -7.8420   -0.4790 C   0  0  0  0  0  0  0  0  0  0  0  0
  1  2  1  0  0  0  0
  2  3  2  0  0  0  0
  2  4  1  0  0  0  0
  1  5  2  0  0  0  0
  5  6  1  0  0  0  0
  6  7  1  0  0  0  0
  7  8  2  0  0  0  0
  7  9  1  0  0  0  0
  5 10  1  0  0  0  0
 10 11  2  0  0  0  0
 11 12  1  0  0  0  0
 12 13  2  0  0  0  0
 13  1  1  0  0  0  0
M  END
>  <EXTREG>  (AcetylsalicylicAcid)
AcetylsalicylicAcid

>  <NAME>  (AcetylsalicylicAcid)
AcetylsalicylicAcid

>  <Vss>  (AcetylsalicylicAcid)
0.2200

>  <fu>  (AcetylsalicylicAcid)
0.6800

>  <V>  (AcetylsalicylicAcid)
405.1300

>  <S>  (AcetylsalicylicAcid)
297.6800

>  <R>  (AcetylsalicylicAcid)
1.3600

>  <G>  (AcetylsalicylicAcid)
1.1900

>  <W1>  (AcetylsalicylicAcid)
863.0000

>  <W2>  (AcetylsalicylicAcid)
619.8800

>  <W3>  (AcetylsalicylicAcid)
364.2500

>  <W4>  (AcetylsalicylicAcid)
174.6300

>  <W5>  (AcetylsalicylicAcid)
92.3800

>  <W6>  (AcetylsalicylicAcid)
49.2500

>  <W7>  (AcetylsalicylicAcid)
17.5000

>  <W8>  (AcetylsalicylicAcid)
2.8800

>  <D1>  (AcetylsalicylicAcid)
113.2500

>  <D2>  (AcetylsalicylicAcid)
55.2500

>  <D3>  (AcetylsalicylicAcid)
19.0000

>  <D4>  (AcetylsalicylicAcid)
9.8800

>  <D5>  (AcetylsalicylicAcid)
6.5000

>  <D6>  (AcetylsalicylicAcid)
3.6300

>  <D7>  (AcetylsalicylicAcid)
2.2500

>  <D8>  (AcetylsalicylicAcid)
0.7500

>  <WO1>  (AcetylsalicylicAcid)
65.2500

>  <WO2>  (AcetylsalicylicAcid)
18.2500

>  <WO3>  (AcetylsalicylicAcid)
6.1300

>  <WO4>  (AcetylsalicylicAcid)
1.2500

>  <WO5>  (AcetylsalicylicAcid)
0.0000

>  <WO6>  (AcetylsalicylicAcid)
0.0000

>  <WN1>  (AcetylsalicylicAcid)
423.1300

>  <WN2>  (AcetylsalicylicAcid)
201.8800

>  <WN3>  (AcetylsalicylicAcid)
102.6300

>  <WN4>  (AcetylsalicylicAcid)
50.5000

>  <WN5>  (AcetylsalicylicAcid)
13.1300

>  <WN6>  (AcetylsalicylicAcid)
0.0000

>  <IW1>  (AcetylsalicylicAcid)
0.2100

>  <IW2>  (AcetylsalicylicAcid)
0.4800

>  <IW3>  (AcetylsalicylicAcid)
1.0000

>  <IW4>  (AcetylsalicylicAcid)
1.4400

>  <CW1>  (AcetylsalicylicAcid)
2.9000

>  <CW2>  (AcetylsalicylicAcid)
2.0800

>  <CW3>  (AcetylsalicylicAcid)
1.2200

>  <CW4>  (AcetylsalicylicAcid)
0.5900

>  <CW5>  (AcetylsalicylicAcid)
0.3100

>  <CW6>  (AcetylsalicylicAcid)
0.1700

>  <CW7>  (AcetylsalicylicAcid)
0.0600

>  <CW8>  (AcetylsalicylicAcid)
0.0100

>  <ID1>  (AcetylsalicylicAcid)
0.1100

>  <ID2>  (AcetylsalicylicAcid)
0.1400

>  <ID3>  (AcetylsalicylicAcid)
0.1900

>  <ID4>  (AcetylsalicylicAcid)
0.3100

>  <CD1>  (AcetylsalicylicAcid)
0.3800

>  <CD2>  (AcetylsalicylicAcid)
0.1900

>  <CD3>  (AcetylsalicylicAcid)
0.0600

>  <CD4>  (AcetylsalicylicAcid)
0.0300

>  <CD5>  (AcetylsalicylicAcid)
0.0200

>  <CD6>  (AcetylsalicylicAcid)
0.0100

>  <CD7>  (AcetylsalicylicAcid)
0.0100

>  <CD8>  (AcetylsalicylicAcid)
0.0000

>  <HL1>  (AcetylsalicylicAcid)
4.8600

>  <HL2>  (AcetylsalicylicAcid)
4.9900

>  <A>  (AcetylsalicylicAcid)
4.6100

>  <CP>  (AcetylsalicylicAcid)
0.4100

>  <POL>  (AcetylsalicylicAcid)
17.0900

>  <MW>  (AcetylsalicylicAcid)
180.1600

>  <FLEX>  (AcetylsalicylicAcid)
0.7300

>  <FLEX_RB>  (AcetylsalicylicAcid)
0.1500

>  <NCC>  (AcetylsalicylicAcid)
0

>  <DIFF>  (AcetylsalicylicAcid)
0.8500

>  <LOGP n-Oct>  (AcetylsalicylicAcid)
1.5600

>  <LOGP c-Hex>  (AcetylsalicylicAcid)
-0.9700

>  <PSA>  (AcetylsalicylicAcid)
63.6000

>  <HSA>  (AcetylsalicylicAcid)
234.0800

>  <PSAR>  (AcetylsalicylicAcid)
0.2100

>  <PHSAR>  (AcetylsalicylicAcid)
0.2700

>  <LgD5>  (AcetylsalicylicAcid)
0.1500

>  <LgD6>  (AcetylsalicylicAcid)
-0.8000

>  <LgD7>  (AcetylsalicylicAcid)
-1.5400

>  <LgD7.5>  (AcetylsalicylicAcid)
-1.7200

>  <LgD8>  (AcetylsalicylicAcid)
-1.8000

>  <LgD9>  (AcetylsalicylicAcid)
-1.8400

>  <LgD10>  (AcetylsalicylicAcid)
-1.8400

>  <AUS7.4>  (AcetylsalicylicAcid)
0.0000

>  <0.000000U4>  (AcetylsalicylicAcid)
28.5100

>  <0.000000U5>  (AcetylsalicylicAcid)
3.8400

>  <0.000000U6>  (AcetylsalicylicAcid)
0.4000

>  <0.000000U7>  (AcetylsalicylicAcid)
0.0400

>  <0.000000U8>  (AcetylsalicylicAcid)
0.0000

>  <0.000000U9>  (AcetylsalicylicAcid)
0.0000

>  <0.000000U10>  (AcetylsalicylicAcid)
0.0000

>  <DRDRDR>  (AcetylsalicylicAcid)
6.2100

>  <DRDRAC>  (AcetylsalicylicAcid)
8.8500

>  <DRDRDO>  (AcetylsalicylicAcid)
6.3000

>  <DRACAC>  (AcetylsalicylicAcid)
9.0500

>  <DRACDO>  (AcetylsalicylicAcid)
6.6300

>  <DRDODO>  (AcetylsalicylicAcid)
0.0000

>  <ACACAC>  (AcetylsalicylicAcid)
3.2500

>  <ACACDO>  (AcetylsalicylicAcid)
2.8600

>  <ACDODO>  (AcetylsalicylicAcid)
0.0000

>  <DODODO>  (AcetylsalicylicAcid)
0.0000

>  <SOLY>  (AcetylsalicylicAcid)
-0.9800

>  <LgS3>  (AcetylsalicylicAcid)
-0.8800

>  <LgS4>  (AcetylsalicylicAcid)
-0.4400

>  <LgS5>  (AcetylsalicylicAcid)
0.4300

>  <LgS6>  (AcetylsalicylicAcid)
1.3900

>  <LgS7>  (AcetylsalicylicAcid)
2.1700

>  <LgS7.5>  (AcetylsalicylicAcid)
2.3700

>  <LgS8>  (AcetylsalicylicAcid)
2.4700

>  <LgS9>  (AcetylsalicylicAcid)
2.5100

>  <LgS10>  (AcetylsalicylicAcid)
2.5200

>  <LgS11>  (AcetylsalicylicAcid)
2.5200

>  <L0LgS>  (AcetylsalicylicAcid)
1.4900

>  <L1LgS>  (AcetylsalicylicAcid)
1.9300

>  <L2LgS>  (AcetylsalicylicAcid)
-0.9800

>  <L3LgS>  (AcetylsalicylicAcid)
-0.1900

>  <L4LgS>  (AcetylsalicylicAcid)
0.3800

>  <DD1>  (AcetylsalicylicAcid)
1.2500

>  <DD2>  (AcetylsalicylicAcid)
2.3800

>  <DD3>  (AcetylsalicylicAcid)
0.6300

>  <DD4>  (AcetylsalicylicAcid)
-0.1300

>  <DD5>  (AcetylsalicylicAcid)
0.0000

>  <DD6>  (AcetylsalicylicAcid)
-0.6300

>  <DD7>  (AcetylsalicylicAcid)
-0.5000

>  <DD8>  (AcetylsalicylicAcid)
-0.3800

>  <ALogD5>  (AcetylsalicylicAcid)
-0.1200

>  <ALogD5.5>  (AcetylsalicylicAcid)
-0.5900

>  <ALogD7>  (AcetylsalicylicAcid)
-1.6000

>  <ALogD7.4>  (AcetylsalicylicAcid)
-1.6800

>  <ALogP>  (AcetylsalicylicAcid)
1.4000

>  <APSA>  (AcetylsalicylicAcid)
63.6000

>  <HDonors>  (AcetylsalicylicAcid)
1

>  <HAcceptors>  (AcetylsalicylicAcid)
4

>  <FRB>  (AcetylsalicylicAcid)
3

>  <Rule Of 5>  (AcetylsalicylicAcid)
0

>  <Molar Volume>  (AcetylsalicylicAcid)
139.5900

>  <Surface Tension>  (AcetylsalicylicAcid)
49.8500

>  <Polarizability>  (AcetylsalicylicAcid)
17.6500

>  <C ratio>  (AcetylsalicylicAcid)
0.6900

>  <N ratio>  (AcetylsalicylicAcid)
0.0000

>  <NO ratio>  (AcetylsalicylicAcid)
0.3100

>  <Num Rings>  (AcetylsalicylicAcid)
1

>  <Num Ar Rings>  (AcetylsalicylicAcid)
1

>  <logS>  (AcetylsalicylicAcid)
-1.7100

$$$$
Acivicin
  -MTS-   07231215063D 0   0.00000     0.00000     0

 11 11  0  0  0  0  0  0  0  0999 V2000
   26.8030   -7.5350   -0.2890 C   0  0  0  0  0  0  0  0  0  0  0  0
   27.8530   -6.8580    0.4070 O   0  0  0  0  0  0  0  0  0  0  0  0
   29.0630   -7.5170    0.1060 N   0  0  0  0  0  0  0  0  0  0  0  0
   28.7310   -8.7190   -0.1510 C   0  0  0  0  0  0  0  0  0  0  0  0
   27.2590   -8.9950   -0.1150 C   0  0  0  0  0  0  0  0  0  0  0  0
   29.9110   -9.9560   -0.5220 Cl  0  0  0  0  0  0  0  0  0  0  0  0
   25.4270   -7.1880    0.3370 C   0  0  0  0  0  0  0  0  0  0  0  0
   25.1770   -5.7280    0.3050 N   0  0  0  0  0  0  0  0  0  0  0  0
   24.3010   -7.9240   -0.3560 C   0  0  0  0  0  0  0  0  0  0  0  0
   24.5180   -8.8780   -1.0820 O   0  0  0  0  0  0  0  0  0  0  0  0
   23.0470   -7.5060   -0.1620 O   0  0  0  0  0  0  0  0  0  0  0  0
  1  2  1  0  0  0  0
  2  3  1  0  0  0  0
  3  4  2  0  0  0  0
  4  5  1  0  0  0  0
  5  1  1  0  0  0  0
  4  6  1  0  0  0  0
  1  7  1  0  0  0  0
  7  8  1  0  0  0  0
  7  9  1  0  0  0  0
  9 10  2  0  0  0  0
  9 11  1  0  0  0  0
M  END
>  <EXTREG>  (Acivicin)
Acivicin

>  <NAME>  (Acivicin)
Acivicin

>  <Vss>  (Acivicin)
0.5000

>  <fu>  (Acivicin)
0

>  <V>  (Acivicin)
354.6300

>  <S>  (Acivicin)
265.5300

>  <R>  (Acivicin)
1.3400

>  <G>  (Acivicin)
1.1500

>  <W1>  (Acivicin)
859.7500

>  <W2>  (Acivicin)
679.6300

>  <W3>  (Acivicin)
451.8800

>  <W4>  (Acivicin)
221.8800

>  <W5>  (Acivicin)
117.5000

>  <W6>  (Acivicin)
56.2500

>  <W7>  (Acivicin)
15.1300

>  <W8>  (Acivicin)
1.6300

>  <D1>  (Acivicin)
82.1300

>  <D2>  (Acivicin)
27.5000

>  <D3>  (Acivicin)
14.0000

>  <D4>  (Acivicin)
6.5000

>  <D5>  (Acivicin)
3.3800

>  <D6>  (Acivicin)
2.2500

>  <D7>  (Acivicin)
1.0000

>  <D8>  (Acivicin)
0.8800

>  <WO1>  (Acivicin)
231.1300

>  <WO2>  (Acivicin)
99.2500

>  <WO3>  (Acivicin)
47.8800

>  <WO4>  (Acivicin)
19.3800

>  <WO5>  (Acivicin)
4.6300

>  <WO6>  (Acivicin)
0.2500

>  <WN1>  (Acivicin)
513.1300

>  <WN2>  (Acivicin)
256.5000

>  <WN3>  (Acivicin)
131.0000

>  <WN4>  (Acivicin)
49.7500

>  <WN5>  (Acivicin)
9.6300

>  <WN6>  (Acivicin)
0.0000

>  <IW1>  (Acivicin)
0.1400

>  <IW2>  (Acivicin)
0.2600

>  <IW3>  (Acivicin)
0.4600

>  <IW4>  (Acivicin)
0.5800

>  <CW1>  (Acivicin)
3.2400

>  <CW2>  (Acivicin)
2.5600

>  <CW3>  (Acivicin)
1.7000

>  <CW4>  (Acivicin)
0.8400

>  <CW5>  (Acivicin)
0.4400

>  <CW6>  (Acivicin)
0.2100

>  <CW7>  (Acivicin)
0.0600

>  <CW8>  (Acivicin)
0.0100

>  <ID1>  (Acivicin)
0.1500

>  <ID2>  (Acivicin)
0.1900

>  <ID3>  (Acivicin)
0.2600

>  <ID4>  (Acivicin)
0.4500

>  <CD1>  (Acivicin)
0.3100

>  <CD2>  (Acivicin)
0.1000

>  <CD3>  (Acivicin)
0.0500

>  <CD4>  (Acivicin)
0.0200

>  <CD5>  (Acivicin)
0.0100

>  <CD6>  (Acivicin)
0.0100

>  <CD7>  (Acivicin)
0.0000

>  <CD8>  (Acivicin)
0.0000

>  <HL1>  (Acivicin)
8.3900

>  <HL2>  (Acivicin)
8.6500

>  <A>  (Acivicin)
3.4600

>  <CP>  (Acivicin)
0.2100

>  <POL>  (Acivicin)
14.4600

>  <MW>  (Acivicin)
178.5700

>  <FLEX>  (Acivicin)
0.7200

>  <FLEX_RB>  (Acivicin)
0.1800

>  <NCC>  (Acivicin)
0

>  <DIFF>  (Acivicin)
0.9000

>  <LOGP n-Oct>  (Acivicin)
-2.6800

>  <LOGP c-Hex>  (Acivicin)
-3.0800

>  <PSA>  (Acivicin)
87.3800

>  <HSA>  (Acivicin)
178.1500

>  <PSAR>  (Acivicin)
0.3300

>  <PHSAR>  (Acivicin)
0.4900

>  <LgD5>  (Acivicin)
-2.6800

>  <LgD6>  (Acivicin)
-2.6900

>  <LgD7>  (Acivicin)
-2.7500

>  <LgD7.5>  (Acivicin)
-2.8800

>  <LgD8>  (Acivicin)
-3.1100

>  <LgD9>  (Acivicin)
-3.6500

>  <LgD10>  (Acivicin)
-3.8500

>  <AUS7.4>  (Acivicin)
0.0000

>  <0.000000U4>  (Acivicin)
0.0000

>  <0.000000U5>  (Acivicin)
0.0000

>  <0.000000U6>  (Acivicin)
0.0000

>  <0.000000U7>  (Acivicin)
0.0000

>  <0.000000U8>  (Acivicin)
0.0000

>  <0.000000U9>  (Acivicin)
0.0000

>  <0.000000U10>  (Acivicin)
0.0000

>  <DRDRDR>  (Acivicin)
1.8000

>  <DRDRAC>  (Acivicin)
4.2500

>  <DRDRDO>  (Acivicin)
4.2500

>  <DRACAC>  (Acivicin)
5.4400

>  <DRACDO>  (Acivicin)
5.4400

>  <DRDODO>  (Acivicin)
3.7400

>  <ACACAC>  (Acivicin)
5.5300

>  <ACACDO>  (Acivicin)
5.5300

>  <ACDODO>  (Acivicin)
3.7300

>  <DODODO>  (Acivicin)
0.0000

>  <SOLY>  (Acivicin)
-0.0200

>  <LgS3>  (Acivicin)
2.2900

>  <LgS4>  (Acivicin)
2.2900

>  <LgS5>  (Acivicin)
2.2900

>  <LgS6>  (Acivicin)
2.2900

>  <LgS7>  (Acivicin)
2.3600

>  <LgS7.5>  (Acivicin)
2.4800

>  <LgS8>  (Acivicin)
2.7100

>  <LgS9>  (Acivicin)
3.2600

>  <LgS10>  (Acivicin)
3.4500

>  <LgS11>  (Acivicin)
3.4800

>  <L0LgS>  (Acivicin)
2.6900

>  <L1LgS>  (Acivicin)
0.7600

>  <L2LgS>  (Acivicin)
0.3700

>  <L3LgS>  (Acivicin)
-0.1800

>  <L4LgS>  (Acivicin)
-0.2700

>  <DD1>  (Acivicin)
-0.7500

>  <DD2>  (Acivicin)
0.2500

>  <DD3>  (Acivicin)
0.3800

>  <DD4>  (Acivicin)
0.0000

>  <DD5>  (Acivicin)
0.3800

>  <DD6>  (Acivicin)
0.0000

>  <DD7>  (Acivicin)
-0.1300

>  <DD8>  (Acivicin)
0.0000

>  <ALogD5>  (Acivicin)
-3.2800

>  <ALogD5.5>  (Acivicin)
-3.2800

>  <ALogD7>  (Acivicin)
-3.2900

>  <ALogD7.4>  (Acivicin)
-3.2900

>  <ALogP>  (Acivicin)
-0.7800

>  <APSA>  (Acivicin)
84.9100

>  <HDonors>  (Acivicin)
3

>  <HAcceptors>  (Acivicin)
5

>  <FRB>  (Acivicin)
3

>  <Rule Of 5>  (Acivicin)
0

>  <Molar Volume>  (Acivicin)
96.2900

>  <Surface Tension>  (Acivicin)
70.3500

>  <Polarizability>  (Acivicin)
14.1500

>  <C ratio>  (Acivicin)
0.4500

>  <N ratio>  (Acivicin)
0.1800

>  <NO ratio>  (Acivicin)
0.4500

>  <Num Rings>  (Acivicin)
1

>  <Num Ar Rings>  (Acivicin)
0

>  <logS>  (Acivicin)
-0.6900

$$$$
Acyclovir
  -MTS-   07231215063D 0   0.00000     0.00000     0

 16 17  0  0  0  0  0  0  0  0999 V2000
   25.4800   -9.1120    0.5050 C   0  0  0  0  0  0  0  0  0  0  0  0
   25.2920   -7.7600    0.3110 C   0  0  0  0  0  0  0  0  0  0  0  0
   26.2990   -6.9990    0.8210 N   0  0  0  0  0  0  0  0  0  0  0  0
   27.2810   -7.7250    1.4200 C   0  0  0  0  0  0  0  0  0  0  0  0
   26.8500   -9.2490    1.2650 N   0  0  0  0  0  0  0  0  0  0  0  0
   27.4930  -10.4450    1.7710 C   0  0  0  0  0  0  0  0  0  0  0  0
   28.1280  -11.1600    0.6960 O   0  0  0  0  0  0  0  0  0  0  0  0
   29.1050  -10.3730   -0.0140 C   0  0  0  0  0  0  0  0  0  0  0  0
   29.7350  -11.2590   -1.1160 C   0  0  0  0  0  0  0  0  0  0  0  0
   30.6870  -10.5230   -1.9050 O   0  0  0  0  0  0  0  0  0  0  0  0
   24.0240   -7.3930   -0.4170 C   0  0  0  0  0  0  0  0  0  0  0  0
   23.2430   -8.3790   -0.7820 N   0  0  0  0  0  0  0  0  0  0  0  0
   23.5190   -9.6480   -0.5400 C   0  0  0  0  0  0  0  0  0  0  0  0
   24.5800  -10.0080    0.0730 N   0  0  0  0  0  0  0  0  0  0  0  0
   22.6750  -10.5580   -0.9440 N   0  0  0  0  0  0  0  0  0  0  0  0
   23.7440   -6.2290   -0.6530 O   0  0  0  0  0  0  0  0  0  0  0  0
  1  2  2  0  0  0  0
  2  3  1  0  0  0  0
  3  4  2  0  0  0  0
  4  5  1  0  0  0  0
  5  1  1  0  0  0  0
  5  6  1  0  0  0  0
  6  7  1  0  0  0  0
  7  8  1  0  0  0  0
  8  9  1  0  0  0  0
  9 10  1  0  0  0  0
  2 11  1  0  0  0  0
 11 12  1  0  0  0  0
 12 13  1  0  0  0  0
 13 14  2  0  0  0  0
 14  1  1  0  0  0  0
 13 15  1  0  0  0  0
 11 16  2  0  0  0  0
M  END
>  <EXTREG>  (Acyclovir)
Acyclovir

>  <NAME>  (Acyclovir)
Acyclovir

>  <Vss>  (Acyclovir)
0.7100

>  <fu>  (Acyclovir)
0.8500

>  <V>  (Acyclovir)
462.3800

>  <S>  (Acyclovir)
349.7300

>  <R>  (Acyclovir)
1.3200

>  <G>  (Acyclovir)
1.3300

>  <W1>  (Acyclovir)
1074.2500

>  <W2>  (Acyclovir)
898.2500

>  <W3>  (Acyclovir)
588.3800

>  <W4>  (Acyclovir)
289.1300

>  <W5>  (Acyclovir)
157.7500

>  <W6>  (Acyclovir)
79.5000

>  <W7>  (Acyclovir)
26.0000

>  <W8>  (Acyclovir)
6.2500

>  <D1>  (Acyclovir)
63.0000

>  <D2>  (Acyclovir)
43.5000

>  <D3>  (Acyclovir)
30.8800

>  <D4>  (Acyclovir)
21.8800

>  <D5>  (Acyclovir)
15.8800

>  <D6>  (Acyclovir)
11.2500

>  <D7>  (Acyclovir)
7.5000

>  <D8>  (Acyclovir)
5.1300

>  <WO1>  (Acyclovir)
269.5000

>  <WO2>  (Acyclovir)
103.0000

>  <WO3>  (Acyclovir)
45.3800

>  <WO4>  (Acyclovir)
16.3800

>  <WO5>  (Acyclovir)
2.7500

>  <WO6>  (Acyclovir)
0.2500

>  <WN1>  (Acyclovir)
630.1300

>  <WN2>  (Acyclovir)
312.8800

>  <WN3>  (Acyclovir)
169.0000

>  <WN4>  (Acyclovir)
82.5000

>  <WN5>  (Acyclovir)
21.0000

>  <WN6>  (Acyclovir)
1.7500

>  <IW1>  (Acyclovir)
0.0600

>  <IW2>  (Acyclovir)
0.1300

>  <IW3>  (Acyclovir)
0.3100

>  <IW4>  (Acyclovir)
0.9000

>  <CW1>  (Acyclovir)
3.0700

>  <CW2>  (Acyclovir)
2.5700

>  <CW3>  (Acyclovir)
1.6800

>  <CW4>  (Acyclovir)
0.8300

>  <CW5>  (Acyclovir)
0.4500

>  <CW6>  (Acyclovir)
0.2300

>  <CW7>  (Acyclovir)
0.0700

>  <CW8>  (Acyclovir)
0.0200

>  <ID1>  (Acyclovir)
0.1300

>  <ID2>  (Acyclovir)
0.2200

>  <ID3>  (Acyclovir)
0.2900

>  <ID4>  (Acyclovir)
0.3800

>  <CD1>  (Acyclovir)
0.1800

>  <CD2>  (Acyclovir)
0.1200

>  <CD3>  (Acyclovir)
0.0900

>  <CD4>  (Acyclovir)
0.0600

>  <CD5>  (Acyclovir)
0.0500

>  <CD6>  (Acyclovir)
0.0300

>  <CD7>  (Acyclovir)
0.0200

>  <CD8>  (Acyclovir)
0.0100

>  <HL1>  (Acyclovir)
5.1100

>  <HL2>  (Acyclovir)
3.6300

>  <A>  (Acyclovir)
2.8800

>  <CP>  (Acyclovir)
0.3200

>  <POL>  (Acyclovir)
21.0800

>  <MW>  (Acyclovir)
225.2100

>  <FLEX>  (Acyclovir)
0.9900

>  <FLEX_RB>  (Acyclovir)
0.1600

>  <NCC>  (Acyclovir)
0

>  <DIFF>  (Acyclovir)
0.7800

>  <LOGP n-Oct>  (Acyclovir)
-1.7500

>  <LOGP c-Hex>  (Acyclovir)
-4.4500

>  <PSA>  (Acyclovir)
116.1500

>  <HSA>  (Acyclovir)
233.5800

>  <PSAR>  (Acyclovir)
0.3300

>  <PHSAR>  (Acyclovir)
0.5000

>  <LgD5>  (Acyclovir)
-1.7500

>  <LgD6>  (Acyclovir)
-1.7500

>  <LgD7>  (Acyclovir)
-1.7500

>  <LgD7.5>  (Acyclovir)
-1.7500

>  <LgD8>  (Acyclovir)
-1.7700

>  <LgD9>  (Acyclovir)
-1.9300

>  <LgD10>  (Acyclovir)
-2.5500

>  <AUS7.4>  (Acyclovir)
2.0000

>  <0.000000U4>  (Acyclovir)
98.4700

>  <0.000000U5>  (Acyclovir)
99.8400

>  <0.000000U6>  (Acyclovir)
99.9300

>  <0.000000U7>  (Acyclovir)
99.4600

>  <0.000000U8>  (Acyclovir)
94.9000

>  <0.000000U9>  (Acyclovir)
65.0400

>  <0.000000U10>  (Acyclovir)
15.6800

>  <DRDRDR>  (Acyclovir)
6.5800

>  <DRDRAC>  (Acyclovir)
8.8400

>  <DRDRDO>  (Acyclovir)
9.2100

>  <DRACAC>  (Acyclovir)
10.4200

>  <DRACDO>  (Acyclovir)
11.7800

>  <DRDODO>  (Acyclovir)
9.3000

>  <ACACAC>  (Acyclovir)
8.6100

>  <ACACDO>  (Acyclovir)
10.6300

>  <ACDODO>  (Acyclovir)
8.6600

>  <DODODO>  (Acyclovir)
3.2200

>  <SOLY>  (Acyclovir)
-1.3400

>  <LgS3>  (Acyclovir)
-1.2800

>  <LgS4>  (Acyclovir)
-1.3400

>  <LgS5>  (Acyclovir)
-1.3400

>  <LgS6>  (Acyclovir)
-1.3400

>  <LgS7>  (Acyclovir)
-1.3400

>  <LgS7.5>  (Acyclovir)
-1.3400

>  <LgS8>  (Acyclovir)
-1.3200

>  <LgS9>  (Acyclovir)
-1.1600

>  <LgS10>  (Acyclovir)
-0.5400

>  <LgS11>  (Acyclovir)
0.3900

>  <L0LgS>  (Acyclovir)
-1.1200

>  <L1LgS>  (Acyclovir)
0.5300

>  <L2LgS>  (Acyclovir)
0.5900

>  <L3LgS>  (Acyclovir)
0.3600

>  <L4LgS>  (Acyclovir)
0.1300

>  <DD1>  (Acyclovir)
-0.1300

>  <DD2>  (Acyclovir)
0.3800

>  <DD3>  (Acyclovir)
0.0000

>  <DD4>  (Acyclovir)
0.0000

>  <DD5>  (Acyclovir)
0.0000

>  <DD6>  (Acyclovir)
0.2500

>  <DD7>  (Acyclovir)
0.0000

>  <DD8>  (Acyclovir)
0.0000

>  <ALogD5>  (Acyclovir)
-1.4800

>  <ALogD5.5>  (Acyclovir)
-1.4800

>  <ALogD7>  (Acyclovir)
-1.4800

>  <ALogD7.4>  (Acyclovir)
-1.4900

>  <ALogP>  (Acyclovir)
-1.4800

>  <APSA>  (Acyclovir)
114.7600

>  <HDonors>  (Acyclovir)
4

>  <HAcceptors>  (Acyclovir)
8

>  <FRB>  (Acyclovir)
5

>  <Rule Of 5>  (Acyclovir)
0

>  <Molar Volume>  (Acyclovir)
127.1800

>  <Surface Tension>  (Acyclovir)
83.7200

>  <Polarizability>  (Acyclovir)
20.7900

>  <C ratio>  (Acyclovir)
0.5000

>  <N ratio>  (Acyclovir)
0.3100

>  <NO ratio>  (Acyclovir)
0.5000

>  <Num Rings>  (Acyclovir)
2

>  <Num Ar Rings>  (Acyclovir)
1

>  <logS>  (Acyclovir)
-0.7500

$$$$
Adefovir
  -MTS-   07231215063D 0   0.00000     0.00000     0

 18 19  0  0  0  0  0  0  0  0999 V2000
   23.3730   -8.6790   -0.3760 C   0  0  0  0  0  0  0  0  0  0  0  0
   23.7880   -7.4110    0.0230 C   0  0  0  0  0  0  0  0  0  0  0  0
   25.1410   -7.2850    0.1210 N   0  0  0  0  0  0  0  0  0  0  0  0
   25.8410   -8.4080   -0.1740 C   0  0  0  0  0  0  0  0  0  0  0  0
   24.7100   -9.5060   -0.5490 N   0  0  0  0  0  0  0  0  0  0  0  0
   24.8880  -10.8930   -0.9430 C   0  0  0  0  0  0  0  0  0  0  0  0
   24.2120  -11.8350    0.0810 C   0  0  0  0  0  0  0  0  0  0  0  0
   22.8050  -11.5540    0.0270 O   0  0  0  0  0  0  0  0  0  0  0  0
   21.9920  -12.3640    0.8980 C   0  0  0  0  0  0  0  0  0  0  0  0
   20.2930  -11.7240    0.6720 P   0  0  0  0  0  0  0  0  0  0  0  0
   20.1780  -11.2480   -0.8450 O   0  0  0  0  0  0  0  0  0  0  0  0
   19.1780  -12.8150    1.0130 O   0  0  0  0  0  0  0  0  0  0  0  0
   20.0670  -10.5280    1.5250 O   0  0  0  0  0  0  0  0  0  0  0  0
   22.8060   -6.4510    0.2700 C   0  0  0  0  0  0  0  0  0  0  0  0
   21.5110   -6.8070    0.1340 N   0  0  0  0  0  0  0  0  0  0  0  0
   21.1490   -8.0640   -0.2140 C   0  0  0  0  0  0  0  0  0  0  0  0
   22.0740   -8.9960   -0.5390 N   0  0  0  0  0  0  0  0  0  0  0  0
   23.1280   -5.1920    0.6390 N   0  0  0  0  0  0  0  0  0  0  0  0
  1  2  2  0  0  0  0
  2  3  1  0  0  0  0
  3  4  2  0  0  0  0
  4  5  1  0  0  0  0
  5  1  1  0  0  0  0
  5  6  1  0  0  0  0
  6  7  1  0  0  0  0
  7  8  1  0  0  0  0
  8  9  1  0  0  0  0
  9 10  1  0  0  0  0
 10 11  1  0  0  0  0
 10 12  1  0  0  0  0
 10 13  2  0  0  0  0
  2 14  1  0  0  0  0
 14 15  2  0  0  0  0
 15 16  1  0  0  0  0
 16 17  2  0  0  0  0
 17  1  1  0  0  0  0
 14 18  1  0  0  0  0
M  END
>  <EXTREG>  (Adefovir)
Adefovir

>  <NAME>  (Adefovir)
Adefovir

>  <Vss>  (Adefovir)
0.4200

>  <fu>  (Adefovir)
0.9600

>  <V>  (Adefovir)
520.2500

>  <S>  (Adefovir)
372.9600

>  <R>  (Adefovir)
1.3900

>  <G>  (Adefovir)
1.3000

>  <W1>  (Adefovir)
1116.5000

>  <W2>  (Adefovir)
898.8800

>  <W3>  (Adefovir)
600.7500

>  <W4>  (Adefovir)
303.5000

>  <W5>  (Adefovir)
172.6300

>  <W6>  (Adefovir)
92.0000

>  <W7>  (Adefovir)
35.5000

>  <W8>  (Adefovir)
8.6300

>  <D1>  (Adefovir)
76.6300

>  <D2>  (Adefovir)
38.0000

>  <D3>  (Adefovir)
20.5000

>  <D4>  (Adefovir)
13.1300

>  <D5>  (Adefovir)
9.7500

>  <D6>  (Adefovir)
7.5000

>  <D7>  (Adefovir)
5.7500

>  <D8>  (Adefovir)
4.5000

>  <WO1>  (Adefovir)
303.8800

>  <WO2>  (Adefovir)
120.1300

>  <WO3>  (Adefovir)
58.1300

>  <WO4>  (Adefovir)
24.2500

>  <WO5>  (Adefovir)
3.1300

>  <WO6>  (Adefovir)
0.3800

>  <WN1>  (Adefovir)
676.7500

>  <WN2>  (Adefovir)
343.7500

>  <WN3>  (Adefovir)
189.6300

>  <WN4>  (Adefovir)
93.7500

>  <WN5>  (Adefovir)
31.6300

>  <WN6>  (Adefovir)
2.3800

>  <IW1>  (Adefovir)
0.1100

>  <IW2>  (Adefovir)
0.2100

>  <IW3>  (Adefovir)
0.4300

>  <IW4>  (Adefovir)
0.4700

>  <CW1>  (Adefovir)
2.9900

>  <CW2>  (Adefovir)
2.4100

>  <CW3>  (Adefovir)
1.6100

>  <CW4>  (Adefovir)
0.8100

>  <CW5>  (Adefovir)
0.4600

>  <CW6>  (Adefovir)
0.2500

>  <CW7>  (Adefovir)
0.1000

>  <CW8>  (Adefovir)
0.0200

>  <ID1>  (Adefovir)
0.1300

>  <ID2>  (Adefovir)
0.3300

>  <ID3>  (Adefovir)
0.5000

>  <ID4>  (Adefovir)
0.5800

>  <CD1>  (Adefovir)
0.2100

>  <CD2>  (Adefovir)
0.1000

>  <CD3>  (Adefovir)
0.0500

>  <CD4>  (Adefovir)
0.0400

>  <CD5>  (Adefovir)
0.0300

>  <CD6>  (Adefovir)
0.0200

>  <CD7>  (Adefovir)
0.0200

>  <CD8>  (Adefovir)
0.0100

>  <HL1>  (Adefovir)
8.4200

>  <HL2>  (Adefovir)
7.0100

>  <A>  (Adefovir)
5.8100

>  <CP>  (Adefovir)
0.1200

>  <POL>  (Adefovir)
23.9400

>  <MW>  (Adefovir)
273.1900

>  <FLEX>  (Adefovir)
2.0600

>  <FLEX_RB>  (Adefovir)
0.2600

>  <NCC>  (Adefovir)
0

>  <DIFF>  (Adefovir)
0.6000

>  <LOGP n-Oct>  (Adefovir)
-3.9300

>  <LOGP c-Hex>  (Adefovir)
-4.7200

>  <PSA>  (Adefovir)
136.9800

>  <HSA>  (Adefovir)
235.9800

>  <PSAR>  (Adefovir)
0.3700

>  <PHSAR>  (Adefovir)
0.5800

>  <LgD5>  (Adefovir)
-4.7800

>  <LgD6>  (Adefovir)
-5.9300

>  <LgD7>  (Adefovir)
-6.6600

>  <LgD7.5>  (Adefovir)
-6.7900

>  <LgD8>  (Adefovir)
-6.8500

>  <LgD9>  (Adefovir)
-6.8700

>  <LgD10>  (Adefovir)
-6.8800

>  <AUS7.4>  (Adefovir)
0.0000

>  <0.000000U4>  (Adefovir)
0.0000

>  <0.000000U5>  (Adefovir)
0.0000

>  <0.000000U6>  (Adefovir)
0.0000

>  <0.000000U7>  (Adefovir)
0.0000

>  <0.000000U8>  (Adefovir)
0.0000

>  <0.000000U9>  (Adefovir)
0.0000

>  <0.000000U10>  (Adefovir)
0.0000

>  <DRDRDR>  (Adefovir)
7.8100

>  <DRDRAC>  (Adefovir)
10.4800

>  <DRDRDO>  (Adefovir)
10.8100

>  <DRACAC>  (Adefovir)
10.8000

>  <DRACDO>  (Adefovir)
12.3500

>  <DRDODO>  (Adefovir)
12.0500

>  <ACACAC>  (Adefovir)
8.4000

>  <ACACDO>  (Adefovir)
10.1700

>  <ACDODO>  (Adefovir)
9.6700

>  <DODODO>  (Adefovir)
0.9300

>  <SOLY>  (Adefovir)
0.1700

>  <LgS3>  (Adefovir)
2.4900

>  <LgS4>  (Adefovir)
2.6300

>  <LgS5>  (Adefovir)
3.3300

>  <LgS6>  (Adefovir)
4.5200

>  <LgS7>  (Adefovir)
5.5800

>  <LgS7.5>  (Adefovir)
6.0600

>  <LgS8>  (Adefovir)
6.5000

>  <LgS9>  (Adefovir)
7.0300

>  <LgS10>  (Adefovir)
7.1500

>  <LgS11>  (Adefovir)
7.1700

>  <L0LgS>  (Adefovir)
5.2000

>  <L1LgS>  (Adefovir)
2.9900

>  <L2LgS>  (Adefovir)
-0.6100

>  <L3LgS>  (Adefovir)
-0.7500

>  <L4LgS>  (Adefovir)
0.2800

>  <DD1>  (Adefovir)
-0.1300

>  <DD2>  (Adefovir)
1.5000

>  <DD3>  (Adefovir)
-0.6300

>  <DD4>  (Adefovir)
0.0000

>  <DD5>  (Adefovir)
-0.1300

>  <DD6>  (Adefovir)
-0.1300

>  <DD7>  (Adefovir)
0.0000

>  <DD8>  (Adefovir)
0.0000

>  <ALogD5>  (Adefovir)
-3.0500

>  <ALogD5.5>  (Adefovir)
-3.4100

>  <ALogD7>  (Adefovir)
-4.1900

>  <ALogD7.4>  (Adefovir)
-4.3900

>  <ALogP>  (Adefovir)
0

>  <APSA>  (Adefovir)
146.1900

>  <HDonors>  (Adefovir)
4

>  <HAcceptors>  (Adefovir)
9

>  <FRB>  (Adefovir)
5

>  <Rule Of 5>  (Adefovir)
0

>  <Molar Volume>  (Adefovir)
144.9400

>  <Surface Tension>  (Adefovir)
103.8200

>  <Polarizability>  (Adefovir)
23.8400

>  <C ratio>  (Adefovir)
0.4400

>  <N ratio>  (Adefovir)
0.2800

>  <NO ratio>  (Adefovir)
0.5000

>  <Num Rings>  (Adefovir)
2

>  <Num Ar Rings>  (Adefovir)
2

>  <logS>  (Adefovir)
-0.5800

$$$$
Adinazolam
  -MTS-   07231215063D 0   0.00000     0.00000     0

 25 28  0  0  0  0  0  0  0  0999 V2000
   25.0790   -9.5240   -0.9100 N   0  0  0  0  0  0  0  0  0  0  0  0
   25.0650   -8.0830   -0.3210 C   0  0  0  0  0  0  0  0  0  0  0  0
   26.3660   -7.7010   -0.3570 N   0  0  0  0  0  0  0  0  0  0  0  0
   27.2180   -8.6320   -0.8300 N   0  0  0  0  0  0  0  0  0  0  0  0
   26.5750   -9.7670   -1.1820 C   0  0  0  0  0  0  0  0  0  0  0  0
   27.1070  -11.0710   -1.7410 C   0  0  0  0  0  0  0  0  0  0  0  0
   26.8610  -12.1190   -0.7710 N   0  0  0  0  0  0  0  0  0  0  0  0
   25.6280  -12.3970   -0.5490 C   0  0  0  0  0  0  0  0  0  0  0  0
   24.3980  -11.7750   -1.1970 C   0  0  0  0  0  0  0  0  0  0  0  0
   24.1150  -10.4010   -1.2500 C   0  0  0  0  0  0  0  0  0  0  0  0
   22.8640   -9.9530   -1.6850 C   0  0  0  0  0  0  0  0  0  0  0  0
   21.9060  -10.8660   -2.1320 C   0  0  0  0  0  0  0  0  0  0  0  0
   22.2210  -12.2250   -2.1880 C   0  0  0  0  0  0  0  0  0  0  0  0
   23.4680  -12.6680   -1.7420 C   0  0  0  0  0  0  0  0  0  0  0  0
   21.0540  -13.3720   -2.8130 Cl  0  0  0  0  0  0  0  0  0  0  0  0
   25.3670  -13.4900    0.4690 C   0  0  0  0  0  0  0  0  0  0  0  0
   24.1390  -13.5880    1.1350 C   0  0  0  0  0  0  0  0  0  0  0  0
   23.9010  -14.6310    2.0360 C   0  0  0  0  0  0  0  0  0  0  0  0
   24.9030  -15.5670    2.3040 C   0  0  0  0  0  0  0  0  0  0  0  0
   26.1430  -15.4550    1.6700 C   0  0  0  0  0  0  0  0  0  0  0  0
   26.3710  -14.4210    0.7570 C   0  0  0  0  0  0  0  0  0  0  0  0
   23.8700   -7.2840    0.2050 C   0  0  0  0  0  0  0  0  0  0  0  0
   24.2430   -6.3090    1.2630 N   0  0  0  0  0  0  0  0  0  0  0  0
   23.1580   -6.0060    2.2280 C   0  0  0  0  0  0  0  0  0  0  0  0
   24.9210   -5.0910    0.7550 C   0  0  0  0  0  0  0  0  0  0  0  0
  1  2  1  0  0  0  0
  2  3  2  0  0  0  0
  3  4  1  0  0  0  0
  4  5  2  0  0  0  0
  5  1  1  0  0  0  0
  5  6  1  0  0  0  0
  6  7  1  0  0  0  0
  7  8  2  0  0  0  0
  8  9  1  0  0  0  0
  9 10  2  0  0  0  0
 10  1  1  0  0  0  0
 10 11  1  0  0  0  0
 11 12  2  0  0  0  0
 12 13  1  0  0  0  0
 13 14  2  0  0  0  0
 14  9  1  0  0  0  0
 13 15  1  0  0  0  0
  8 16  1  0  0  0  0
 16 17  2  0  0  0  0
 17 18  1  0  0  0  0
 18 19  2  0  0  0  0
 19 20  1  0  0  0  0
 20 21  2  0  0  0  0
 21 16  1  0  0  0  0
  2 22  1  0  0  0  0
 22 23  1  0  0  0  0
 23 24  1  0  0  0  0
 23 25  1  0  0  0  0
M  END
>  <EXTREG>  (Adinazolam)
Adinazolam

>  <NAME>  (Adinazolam)
Adinazolam

>  <Vss>  (Adinazolam)
0.9800

>  <fu>  (Adinazolam)
0.3100

>  <V>  (Adinazolam)
758.5000

>  <S>  (Adinazolam)
506.6400

>  <R>  (Adinazolam)
1.5000

>  <G>  (Adinazolam)
1.4100

>  <W1>  (Adinazolam)
1172.7500

>  <W2>  (Adinazolam)
629.6300

>  <W3>  (Adinazolam)
345.8800

>  <W4>  (Adinazolam)
137.3800

>  <W5>  (Adinazolam)
70.5000

>  <W6>  (Adinazolam)
34.2500

>  <W7>  (Adinazolam)
12.0000

>  <W8>  (Adinazolam)
0.2500

>  <D1>  (Adinazolam)
328.1300

>  <D2>  (Adinazolam)
150.3800

>  <D3>  (Adinazolam)
75.7500

>  <D4>  (Adinazolam)
47.3800

>  <D5>  (Adinazolam)
30.1300

>  <D6>  (Adinazolam)
21.7500

>  <D7>  (Adinazolam)
14.8800

>  <D8>  (Adinazolam)
10.1300

>  <WO1>  (Adinazolam)
0.0000

>  <WO2>  (Adinazolam)
0.0000

>  <WO3>  (Adinazolam)
0.0000

>  <WO4>  (Adinazolam)
0.0000

>  <WO5>  (Adinazolam)
0.0000

>  <WO6>  (Adinazolam)
0.0000

>  <WN1>  (Adinazolam)
422.3800

>  <WN2>  (Adinazolam)
179.5000

>  <WN3>  (Adinazolam)
90.3800

>  <WN4>  (Adinazolam)
43.7500

>  <WN5>  (Adinazolam)
15.1300

>  <WN6>  (Adinazolam)
0.6300

>  <IW1>  (Adinazolam)
0.0900

>  <IW2>  (Adinazolam)
0.3400

>  <IW3>  (Adinazolam)
0.8000

>  <IW4>  (Adinazolam)
1.1100

>  <CW1>  (Adinazolam)
2.3100

>  <CW2>  (Adinazolam)
1.2400

>  <CW3>  (Adinazolam)
0.6800

>  <CW4>  (Adinazolam)
0.2700

>  <CW5>  (Adinazolam)
0.1400

>  <CW6>  (Adinazolam)
0.0700

>  <CW7>  (Adinazolam)
0.0200

>  <CW8>  (Adinazolam)
0.0000

>  <ID1>  (Adinazolam)
0.0400

>  <ID2>  (Adinazolam)
0.0900

>  <ID3>  (Adinazolam)
0.1400

>  <ID4>  (Adinazolam)
0.1800

>  <CD1>  (Adinazolam)
0.6500

>  <CD2>  (Adinazolam)
0.3000

>  <CD3>  (Adinazolam)
0.1500

>  <CD4>  (Adinazolam)
0.0900

>  <CD5>  (Adinazolam)
0.0600

>  <CD6>  (Adinazolam)
0.0400

>  <CD7>  (Adinazolam)
0.0300

>  <CD8>  (Adinazolam)
0.0200

>  <HL1>  (Adinazolam)
0.9300

>  <HL2>  (Adinazolam)
0.7200

>  <A>  (Adinazolam)
5.7200

>  <CP>  (Adinazolam)
1.8400

>  <POL>  (Adinazolam)
38.9500

>  <MW>  (Adinazolam)
351.8300

>  <FLEX>  (Adinazolam)
0.7800

>  <FLEX_RB>  (Adinazolam)
0.1600

>  <NCC>  (Adinazolam)
0

>  <DIFF>  (Adinazolam)
0.4900

>  <LOGP n-Oct>  (Adinazolam)
1.3200

>  <LOGP c-Hex>  (Adinazolam)
3.4300

>  <PSA>  (Adinazolam)
44.1400

>  <HSA>  (Adinazolam)
462.5000

>  <PSAR>  (Adinazolam)
0.0900

>  <PHSAR>  (Adinazolam)
0.1000

>  <LgD5>  (Adinazolam)
-0.3500

>  <LgD6>  (Adinazolam)
0.5900

>  <LgD7>  (Adinazolam)
1.1700

>  <LgD7.5>  (Adinazolam)
1.2600

>  <LgD8>  (Adinazolam)
1.3000

>  <LgD9>  (Adinazolam)
1.3200

>  <LgD10>  (Adinazolam)
1.3200

>  <AUS7.4>  (Adinazolam)
1.9400

>  <0.000000U4>  (Adinazolam)
0.1200

>  <0.000000U5>  (Adinazolam)
2.1300

>  <0.000000U6>  (Adinazolam)
18.8100

>  <0.000000U7>  (Adinazolam)
69.9800

>  <0.000000U8>  (Adinazolam)
95.8900

>  <0.000000U9>  (Adinazolam)
99.5700

>  <0.000000U10>  (Adinazolam)
99.9600

>  <DRDRDR>  (Adinazolam)
18.5200

>  <DRDRAC>  (Adinazolam)
20.7500

>  <DRDRDO>  (Adinazolam)
0.0000

>  <DRACAC>  (Adinazolam)
15.1900

>  <DRACDO>  (Adinazolam)
0.0000

>  <DRDODO>  (Adinazolam)
0.0000

>  <ACACAC>  (Adinazolam)
5.3700

>  <ACACDO>  (Adinazolam)
0.0000

>  <ACDODO>  (Adinazolam)
0.0000

>  <DODODO>  (Adinazolam)
0.0000

>  <SOLY>  (Adinazolam)
-3.3600

>  <LgS3>  (Adinazolam)
1.3900

>  <LgS4>  (Adinazolam)
-0.5000

>  <LgS5>  (Adinazolam)
-1.7000

>  <LgS6>  (Adinazolam)
-2.6400

>  <LgS7>  (Adinazolam)
-3.2100

>  <LgS7.5>  (Adinazolam)
-3.3100

>  <LgS8>  (Adinazolam)
-3.3500

>  <LgS9>  (Adinazolam)
-3.3600

>  <LgS10>  (Adinazolam)
-3.3600

>  <LgS11>  (Adinazolam)
-3.3600

>  <L0LgS>  (Adinazolam)
-2.4100

>  <L1LgS>  (Adinazolam)
-1.9700

>  <L2LgS>  (Adinazolam)
1.4400

>  <L3LgS>  (Adinazolam)
-0.3900

>  <L4LgS>  (Adinazolam)
-0.0700

>  <DD1>  (Adinazolam)
-0.1300

>  <DD2>  (Adinazolam)
0.7500

>  <DD3>  (Adinazolam)
2.2500

>  <DD4>  (Adinazolam)
1.8800

>  <DD5>  (Adinazolam)
0.0000

>  <DD6>  (Adinazolam)
1.3800

>  <DD7>  (Adinazolam)
-0.3800

>  <DD8>  (Adinazolam)
0.0000

>  <ALogD5>  (Adinazolam)
-0.8200

>  <ALogD5.5>  (Adinazolam)
-0.3600

>  <ALogD7>  (Adinazolam)
0.9000

>  <ALogD7.4>  (Adinazolam)
1.0800

>  <ALogP>  (Adinazolam)
0

>  <APSA>  (Adinazolam)
46.3100

>  <HDonors>  (Adinazolam)
0

>  <HAcceptors>  (Adinazolam)
5

>  <FRB>  (Adinazolam)
3

>  <Rule Of 5>  (Adinazolam)
0

>  <Molar Volume>  (Adinazolam)
267.6300

>  <Surface Tension>  (Adinazolam)
49.5600

>  <Polarizability>  (Adinazolam)
40.1300

>  <C ratio>  (Adinazolam)
0.7600

>  <N ratio>  (Adinazolam)
0.2000

>  <NO ratio>  (Adinazolam)
0.2000

>  <Num Rings>  (Adinazolam)
4

>  <Num Ar Rings>  (Adinazolam)
3

>  <logS>  (Adinazolam)
-4.2600

$$$$
Albuterol
  -MTS-   07231215063D 0   0.00000     0.00000     0

 17 17  0  0  0  0  0  0  0  0999 V2000
   24.2400   -6.6450    0.5980 C   0  0  0  0  0  0  0  0  0  0  0  0
   25.4620   -7.2820    0.3510 C   0  0  0  0  0  0  0  0  0  0  0  0
   26.3200   -6.8120   -0.6490 C   0  0  0  0  0  0  0  0  0  0  0  0
   25.9500   -5.6890   -1.3960 C   0  0  0  0  0  0  0  0  0  0  0  0
   24.7320   -5.0490   -1.1540 C   0  0  0  0  0  0  0  0  0  0  0  0
   23.8720   -5.5260   -0.1570 C   0  0  0  0  0  0  0  0  0  0  0  0
   22.6450   -4.9030    0.1050 O   0  0  0  0  0  0  0  0  0  0  0  0
   27.6590   -7.5140   -0.9310 C   0  0  0  0  0  0  0  0  0  0  0  0
   28.7980   -6.7650   -0.1980 C   0  0  0  0  0  0  0  0  0  0  0  0
   30.0860   -7.4610   -0.4190 N   0  0  0  0  0  0  0  0  0  0  0  0
   31.3530   -6.8710    0.0840 C   0  0  0  0  0  0  0  0  0  0  0  0
   31.8050   -5.6730   -0.8010 C   0  0  0  0  0  0  0  0  0  0  0  0
   31.2040   -6.4040    1.5600 C   0  0  0  0  0  0  0  0  0  0  0  0
   32.4270   -7.9940    0.0200 C   0  0  0  0  0  0  0  0  0  0  0  0
   27.9530   -7.5240   -2.3400 O   0  0  0  0  0  0  0  0  0  0  0  0
   23.2830   -7.1490    1.6880 C   0  0  0  0  0  0  0  0  0  0  0  0
   22.8310   -6.0740    2.5290 O   0  0  0  0  0  0  0  0  0  0  0  0
  1  2  2  0  0  0  0
  2  3  1  0  0  0  0
  3  4  2  0  0  0  0
  4  5  1  0  0  0  0
  5  6  2  0  0  0  0
  6  1  1  0  0  0  0
  6  7  1  0  0  0  0
  3  8  1  0  0  0  0
  8  9  1  0  0  0  0
  9 10  1  0  0  0  0
 10 11  1  0  0  0  0
 11 12  1  0  0  0  0
 11 13  1  0  0  0  0
 11 14  1  0  0  0  0
  8 15  1  0  0  0  0
  1 16  1  0  0  0  0
 16 17  1  0  0  0  0
M  END
>  <EXTREG>  (Albuterol)
Albuterol

>  <NAME>  (Albuterol)
Albuterol

>  <Vss>  (Albuterol)
1.9000

>  <fu>  (Albuterol)
0.9200

>  <V>  (Albuterol)
584.2500

>  <S>  (Albuterol)
424.5400

>  <R>  (Albuterol)
1.3800

>  <G>  (Albuterol)
1.4100

>  <W1>  (Albuterol)
1024.7500

>  <W2>  (Albuterol)
689.2500

>  <W3>  (Albuterol)
417.6300

>  <W4>  (Albuterol)
191.1300

>  <W5>  (Albuterol)
101.3800

>  <W6>  (Albuterol)
50.1300

>  <W7>  (Albuterol)
17.0000

>  <W8>  (Albuterol)
3.0000

>  <D1>  (Albuterol)
135.2500

>  <D2>  (Albuterol)
39.3800

>  <D3>  (Albuterol)
14.3800

>  <D4>  (Albuterol)
5.3800

>  <D5>  (Albuterol)
2.6300

>  <D6>  (Albuterol)
1.3800

>  <D7>  (Albuterol)
0.3800

>  <D8>  (Albuterol)
0.1300

>  <WO1>  (Albuterol)
305.0000

>  <WO2>  (Albuterol)
120.8800

>  <WO3>  (Albuterol)
58.1300

>  <WO4>  (Albuterol)
20.5000

>  <WO5>  (Albuterol)
3.6300

>  <WO6>  (Albuterol)
1.6300

>  <WN1>  (Albuterol)
475.1300

>  <WN2>  (Albuterol)
226.7500

>  <WN3>  (Albuterol)
117.5000

>  <WN4>  (Albuterol)
52.8800

>  <WN5>  (Albuterol)
12.3800

>  <WN6>  (Albuterol)
0.2500

>  <IW1>  (Albuterol)
0.1200

>  <IW2>  (Albuterol)
0.2800

>  <IW3>  (Albuterol)
0.5000

>  <IW4>  (Albuterol)
0.4400

>  <CW1>  (Albuterol)
2.4100

>  <CW2>  (Albuterol)
1.6200

>  <CW3>  (Albuterol)
0.9800

>  <CW4>  (Albuterol)
0.4500

>  <CW5>  (Albuterol)
0.2400

>  <CW6>  (Albuterol)
0.1200

>  <CW7>  (Albuterol)
0.0400

>  <CW8>  (Albuterol)
0.0100

>  <ID1>  (Albuterol)
0.0400

>  <ID2>  (Albuterol)
0.0500

>  <ID3>  (Albuterol)
0.1800

>  <ID4>  (Albuterol)
0.2500

>  <CD1>  (Albuterol)
0.3200

>  <CD2>  (Albuterol)
0.0900

>  <CD3>  (Albuterol)
0.0300

>  <CD4>  (Albuterol)
0.0100

>  <CD5>  (Albuterol)
0.0100

>  <CD6>  (Albuterol)
0.0000

>  <CD7>  (Albuterol)
0.0000

>  <CD8>  (Albuterol)
0.0000

>  <HL1>  (Albuterol)
7.0500

>  <HL2>  (Albuterol)
9.3300

>  <A>  (Albuterol)
1.1100

>  <CP>  (Albuterol)
0.5100

>  <POL>  (Albuterol)
26.5400

>  <MW>  (Albuterol)
239.3100

>  <FLEX>  (Albuterol)
1.5200

>  <FLEX_RB>  (Albuterol)
0.1400

>  <NCC>  (Albuterol)
0

>  <DIFF>  (Albuterol)
0.6800

>  <LOGP n-Oct>  (Albuterol)
0.6300

>  <LOGP c-Hex>  (Albuterol)
-1.5600

>  <PSA>  (Albuterol)
72.7200

>  <HSA>  (Albuterol)
351.8200

>  <PSAR>  (Albuterol)
0.1700

>  <PHSAR>  (Albuterol)
0.2100

>  <LgD5>  (Albuterol)
-2.8400

>  <LgD6>  (Albuterol)
-2.6400

>  <LgD7>  (Albuterol)
-1.9700

>  <LgD7.5>  (Albuterol)
-1.5100

>  <LgD8>  (Albuterol)
-1.0300

>  <LgD9>  (Albuterol)
-0.1200

>  <LgD10>  (Albuterol)
0.2900

>  <AUS7.4>  (Albuterol)
0.1000

>  <0.000000U4>  (Albuterol)
0.0000

>  <0.000000U5>  (Albuterol)
0.0000

>  <0.000000U6>  (Albuterol)
0.0200

>  <0.000000U7>  (Albuterol)
0.2200

>  <0.000000U8>  (Albuterol)
2.1600

>  <0.000000U9>  (Albuterol)
17.8500

>  <0.000000U10>  (Albuterol)
45.9700

>  <DRDRDR>  (Albuterol)
11.1400

>  <DRDRAC>  (Albuterol)
14.2700

>  <DRDRDO>  (Albuterol)
14.2700

>  <DRACAC>  (Albuterol)
13.8700

>  <DRACDO>  (Albuterol)
13.8700

>  <DRDODO>  (Albuterol)
13.8700

>  <ACACAC>  (Albuterol)
9.9400

>  <ACACDO>  (Albuterol)
9.9400

>  <ACDODO>  (Albuterol)
9.9400

>  <DODODO>  (Albuterol)
9.9400

>  <SOLY>  (Albuterol)
-1.8000

>  <LgS3>  (Albuterol)
1.7000

>  <LgS4>  (Albuterol)
1.6900

>  <LgS5>  (Albuterol)
1.6700

>  <LgS6>  (Albuterol)
1.4700

>  <LgS7>  (Albuterol)
0.8000

>  <LgS7.5>  (Albuterol)
0.3400

>  <LgS8>  (Albuterol)
-0.1400

>  <LgS9>  (Albuterol)
-1.0600

>  <LgS10>  (Albuterol)
-1.4700

>  <LgS11>  (Albuterol)
-0.8900

>  <L0LgS>  (Albuterol)
0.4100

>  <L1LgS>  (Albuterol)
-2.0400

>  <L2LgS>  (Albuterol)
-0.4100

>  <L3LgS>  (Albuterol)
0.8000

>  <L4LgS>  (Albuterol)
0.4800

>  <DD1>  (Albuterol)
2.0000

>  <DD2>  (Albuterol)
0.0000

>  <DD3>  (Albuterol)
-0.1300

>  <DD4>  (Albuterol)
0.0000

>  <DD5>  (Albuterol)
-0.2500

>  <DD6>  (Albuterol)
0.1300

>  <DD7>  (Albuterol)
0.1300

>  <DD8>  (Albuterol)
0.0000

>  <ALogD5>  (Albuterol)
-2.3900

>  <ALogD5.5>  (Albuterol)
-2.3600

>  <ALogD7>  (Albuterol)
-1.7700

>  <ALogD7.4>  (Albuterol)
-1.4400

>  <ALogP>  (Albuterol)
0.6900

>  <APSA>  (Albuterol)
72.7200

>  <HDonors>  (Albuterol)
4

>  <HAcceptors>  (Albuterol)
4

>  <FRB>  (Albuterol)
8

>  <Rule Of 5>  (Albuterol)
0

>  <Molar Volume>  (Albuterol)
207.6400

>  <Surface Tension>  (Albuterol)
49.2300

>  <Polarizability>  (Albuterol)
26.8600

>  <C ratio>  (Albuterol)
0.7600

>  <N ratio>  (Albuterol)
0.0600

>  <NO ratio>  (Albuterol)
0.2400

>  <Num Rings>  (Albuterol)
1

>  <Num Ar Rings>  (Albuterol)
1

>  <logS>  (Albuterol)
-1.3100

$$$$
Alcuronium
  -MTS-   07231215063D 0   0.00000     0.00000     0

 50 60  0  0  0  0  0  0  0  0999 V2000
   27.7660  -13.1110   -0.2240 C   0  0  0  0  0  0  0  0  0  0  0  0
   27.8080  -14.6200   -0.8210 C   0  0  0  0  0  0  0  0  0  0  0  0
   26.4310  -14.9140   -0.3730 N   0  0  0  0  0  0  0  0  0  0  0  0
   25.9800  -15.9490    0.2850 C   0  0  0  0  0  0  0  0  0  0  0  0
   26.4580  -17.1900    0.4410 C   0  0  0  0  0  0  0  0  0  0  0  0
   27.5980  -17.7700   -0.3670 C   0  0  0  0  0  0  0  0  0  0  0  0
   27.5680  -19.3510   -0.5470 C   0  0  0  0  0  0  0  0  0  0  0  0
   26.5920  -20.1420    0.3700 C   0  0  0  0  0  0  0  0  0  0  0  0
   25.3570  -20.4100   -0.4270 N   0  3  0  0  0  0  0  0  0  0  0  0
   24.5210  -19.1800   -0.5860 C   0  0  0  0  0  0  0  0  0  0  0  0
   24.4020  -18.3810    0.6980 C   0  0  0  0  0  0  0  0  0  0  0  0
   25.7150  -18.0960    1.4020 C   0  0  0  0  0  0  0  0  0  0  0  0
   26.4520  -19.4030    1.7130 C   0  0  0  0  0  0  0  0  0  0  0  0
   23.2440  -17.9020    1.1800 C   0  0  0  0  0  0  0  0  0  0  0  0
   21.9080  -18.0080    0.4860 C   0  0  0  0  0  0  0  0  0  0  0  0
   22.0790  -17.5450   -0.8670 O   0  0  0  0  0  0  0  0  0  0  0  0
   25.9880  -20.7970   -1.7290 C   0  0  0  0  0  0  0  0  0  0  0  0
   27.1990  -19.8540   -1.9690 C   0  0  0  0  0  0  0  0  0  0  0  0
   24.5150  -21.5530    0.0700 C   0  0  0  0  0  0  0  0  0  0  0  0
   23.4940  -21.2420    1.1470 C   0  0  0  0  0  0  0  0  0  0  0  0
   22.1960  -21.5540    1.0340 C   0  0  0  0  0  0  0  0  0  0  0  0
   28.9730  -19.7540   -0.0940 C   0  0  0  0  0  0  0  0  0  0  0  0
   29.6250  -18.6360    0.3890 C   0  0  0  0  0  0  0  0  0  0  0  0
   28.9740  -17.5040    0.0460 N   0  0  0  0  0  0  0  0  0  0  0  0
   29.6380  -16.4160   -0.2520 C   0  0  0  0  0  0  0  0  0  0  0  0
   29.2580  -15.2120   -0.7110 C   0  0  0  0  0  0  0  0  0  0  0  0
   30.4450  -14.3020   -1.2210 C   0  0  0  0  0  0  0  0  0  0  0  0
   31.3950  -13.7360   -0.1150 C   0  0  0  0  0  0  0  0  0  0  0  0
   31.1080  -12.3580    0.5830 C   0  0  0  0  0  0  0  0  0  0  0  0
   29.7310  -11.6630    0.4320 N   0  3  0  0  0  0  0  0  0  0  0  0
   28.9680  -12.2470   -0.7190 C   0  0  0  0  0  0  0  0  0  0  0  0
   29.8370  -12.9690   -1.8110 C   0  0  0  0  0  0  0  0  0  0  0  0
   28.7510  -11.7680    1.6170 C   0  0  0  0  0  0  0  0  0  0  0  0
   27.7110  -12.9350    1.3720 C   0  0  0  0  0  0  0  0  0  0  0  0
   29.9240  -10.2020    0.1450 C   0  0  0  0  0  0  0  0  0  0  0  0
   30.6650   -9.8620   -1.1310 C   0  0  0  0  0  0  0  0  0  0  0  0
   31.9170   -9.3890   -1.1480 C   0  0  0  0  0  0  0  0  0  0  0  0
   32.4970  -14.4330    0.2090 C   0  0  0  0  0  0  0  0  0  0  0  0
   33.4990  -14.0210    1.2610 C   0  0  0  0  0  0  0  0  0  0  0  0
   32.8580  -14.1440    2.5410 O   0  0  0  0  0  0  0  0  0  0  0  0
   30.8150  -18.7600    1.1140 C   0  0  0  0  0  0  0  0  0  0  0  0
   31.4250  -20.0190    1.1670 C   0  0  0  0  0  0  0  0  0  0  0  0
   30.8350  -21.1250    0.5410 C   0  0  0  0  0  0  0  0  0  0  0  0
   29.5950  -21.0050   -0.0970 C   0  0  0  0  0  0  0  0  0  0  0  0
   25.6420  -13.8340   -0.6050 C   0  0  0  0  0  0  0  0  0  0  0  0
   26.3850  -12.6700   -0.6540 C   0  0  0  0  0  0  0  0  0  0  0  0
   25.8440  -11.4350   -1.0080 C   0  0  0  0  0  0  0  0  0  0  0  0
   24.4640  -11.3940   -1.2390 C   0  0  0  0  0  0  0  0  0  0  0  0
   23.6830  -12.5540   -1.1270 C   0  0  0  0  0  0  0  0  0  0  0  0
   24.2620  -13.7940   -0.8250 C   0  0  0  0  0  0  0  0  0  0  0  0
  1  2  1  0  0  0  0
  2  3  1  0  0  0  0
  3  4  1  0  0  0  0
  4  5  2  0  0  0  0
  5  6  1  0  0  0  0
  6  7  1  0  0  0  0
  7  8  1  0  0  0  0
  8  9  1  0  0  0  0
  9 10  1  0  0  0  0
 10 11  1  0  0  0  0
 11 12  1  0  0  0  0
 12  5  1  0  0  0  0
 12 13  1  0  0  0  0
 13  8  1  0  0  0  0
 11 14  2  0  0  0  0
 14 15  1  0  0  0  0
 15 16  1  0  0  0  0
  9 17  1  0  0  0  0
 17 18  1  0  0  0  0
 18  7  1  0  0  0  0
  9 19  1  0  0  0  0
 19 20  1  0  0  0  0
 20 21  2  0  0  0  0
  7 22  1  0  0  0  0
 22 23  2  0  0  0  0
 23 24  1  0  0  0  0
 24  6  1  0  0  0  0
 24 25  1  0  0  0  0
 25 26  2  0  0  0  0
 26  2  1  0  0  0  0
 26 27  1  0  0  0  0
 27 28  1  0  0  0  0
 28 29  1  0  0  0  0
 29 30  1  0  0  0  0
 30 31  1  0  0  0  0
 31  1  1  0  0  0  0
 31 32  1  0  0  0  0
 32 27  1  0  0  0  0
 30 33  1  0  0  0  0
 33 34  1  0  0  0  0
 34  1  1  0  0  0  0
 30 35  1  0  0  0  0
 35 36  1  0  0  0  0
 36 37  2  0  0  0  0
 28 38  2  0  0  0  0
 38 39  1  0  0  0  0
 39 40  1  0  0  0  0
 23 41  1  0  0  0  0
 41 42  2  0  0  0  0
 42 43  1  0  0  0  0
 43 44  2  0  0  0  0
 44 22  1  0  0  0  0
  3 45  1  0  0  0  0
 45 46  2  0  0  0  0
 46  1  1  0  0  0  0
 46 47  1  0  0  0  0
 47 48  2  0  0  0  0
 48 49  1  0  0  0  0
 49 50  2  0  0  0  0
 50 45  1  0  0  0  0
M  CHG  2   9   1  30   1
M  END
>  <EXTREG>  (Alcuronium)
Alcuronium

>  <NAME>  (Alcuronium)
Alcuronium

>  <Vss>  (Alcuronium)
0.3200

>  <fu>  (Alcuronium)
0

>  <V>  (Alcuronium)
1387.3800

>  <S>  (Alcuronium)
829.3800

>  <R>  (Alcuronium)
1.6700

>  <G>  (Alcuronium)
1.6200

>  <W1>  (Alcuronium)
1818.1200

>  <W2>  (Alcuronium)
980.8800

>  <W3>  (Alcuronium)
410.2500

>  <W4>  (Alcuronium)
160.2500

>  <W5>  (Alcuronium)
85.3800

>  <W6>  (Alcuronium)
42.8800

>  <W7>  (Alcuronium)
15.8800

>  <W8>  (Alcuronium)
1.8800

>  <D1>  (Alcuronium)
469.2500

>  <D2>  (Alcuronium)
220.8800

>  <D3>  (Alcuronium)
80.3800

>  <D4>  (Alcuronium)
45.0000

>  <D5>  (Alcuronium)
29.7500

>  <D6>  (Alcuronium)
21.0000

>  <D7>  (Alcuronium)
15.1300

>  <D8>  (Alcuronium)
11.3800

>  <WO1>  (Alcuronium)
446.7500

>  <WO2>  (Alcuronium)
124.0000

>  <WO3>  (Alcuronium)
52.0000

>  <WO4>  (Alcuronium)
20.7500

>  <WO5>  (Alcuronium)
3.6300

>  <WO6>  (Alcuronium)
0.2500

>  <WN1>  (Alcuronium)
596.1300

>  <WN2>  (Alcuronium)
217.0000

>  <WN3>  (Alcuronium)
110.7500

>  <WN4>  (Alcuronium)
53.7500

>  <WN5>  (Alcuronium)
17.5000

>  <WN6>  (Alcuronium)
2.7500

>  <IW1>  (Alcuronium)
0.0100

>  <IW2>  (Alcuronium)
0.0400

>  <IW3>  (Alcuronium)
0.1000

>  <IW4>  (Alcuronium)
0.1200

>  <CW1>  (Alcuronium)
2.1900

>  <CW2>  (Alcuronium)
1.1800

>  <CW3>  (Alcuronium)
0.4900

>  <CW4>  (Alcuronium)
0.1900

>  <CW5>  (Alcuronium)
0.1000

>  <CW6>  (Alcuronium)
0.0500

>  <CW7>  (Alcuronium)
0.0200

>  <CW8>  (Alcuronium)
0.0000

>  <ID1>  (Alcuronium)
0.0000

>  <ID2>  (Alcuronium)
0.0200

>  <ID3>  (Alcuronium)
0.0400

>  <ID4>  (Alcuronium)
0.0500

>  <CD1>  (Alcuronium)
0.5700

>  <CD2>  (Alcuronium)
0.2700

>  <CD3>  (Alcuronium)
0.1000

>  <CD4>  (Alcuronium)
0.0500

>  <CD5>  (Alcuronium)
0.0400

>  <CD6>  (Alcuronium)
0.0300

>  <CD7>  (Alcuronium)
0.0200

>  <CD8>  (Alcuronium)
0.0100

>  <HL1>  (Alcuronium)
1.0600

>  <HL2>  (Alcuronium)
0.9500

>  <A>  (Alcuronium)
0.9200

>  <CP>  (Alcuronium)
4.4300

>  <POL>  (Alcuronium)
77.2700

>  <MW>  (Alcuronium)
666.8900

>  <FLEX>  (Alcuronium)
0.3700

>  <FLEX_RB>  (Alcuronium)
0.0500

>  <NCC>  (Alcuronium)
2

>  <DIFF>  (Alcuronium)
-0.0700

>  <LOGP n-Oct>  (Alcuronium)
-4.8200

>  <LOGP c-Hex>  (Alcuronium)
5.1100

>  <PSA>  (Alcuronium)
60.4200

>  <HSA>  (Alcuronium)
768.9600

>  <PSAR>  (Alcuronium)
0.0700

>  <PHSAR>  (Alcuronium)
0.0800

>  <LgD5>  (Alcuronium)
-4.8200

>  <LgD6>  (Alcuronium)
-4.8200

>  <LgD7>  (Alcuronium)
-4.8200

>  <LgD7.5>  (Alcuronium)
-4.8200

>  <LgD8>  (Alcuronium)
-4.8200

>  <LgD9>  (Alcuronium)
-4.8200

>  <LgD10>  (Alcuronium)
-4.8200

>  <AUS7.4>  (Alcuronium)
0.0000

>  <0.000000U4>  (Alcuronium)
0.0000

>  <0.000000U5>  (Alcuronium)
0.0000

>  <0.000000U6>  (Alcuronium)
0.0000

>  <0.000000U7>  (Alcuronium)
0.0000

>  <0.000000U8>  (Alcuronium)
0.0000

>  <0.000000U9>  (Alcuronium)
0.0000

>  <0.000000U10>  (Alcuronium)
0.0000

>  <DRDRDR>  (Alcuronium)
52.5600

>  <DRDRAC>  (Alcuronium)
52.3500

>  <DRDRDO>  (Alcuronium)
52.3500

>  <DRACAC>  (Alcuronium)
42.6700

>  <DRACDO>  (Alcuronium)
42.6700

>  <DRDODO>  (Alcuronium)
42.6700

>  <ACACAC>  (Alcuronium)
0.0000

>  <ACACDO>  (Alcuronium)
0.0000

>  <ACDODO>  (Alcuronium)
0.0000

>  <DODODO>  (Alcuronium)
0.0000

>  <SOLY>  (Alcuronium)
-3.9100

>  <LgS3>  (Alcuronium)
-3.9100

>  <LgS4>  (Alcuronium)
-3.9100

>  <LgS5>  (Alcuronium)
-3.9100

>  <LgS6>  (Alcuronium)
-3.9100

>  <LgS7>  (Alcuronium)
-3.9100

>  <LgS7.5>  (Alcuronium)
-3.9100

>  <LgS8>  (Alcuronium)
-3.9100

>  <LgS9>  (Alcuronium)
-3.9100

>  <LgS10>  (Alcuronium)
-3.9100

>  <LgS11>  (Alcuronium)
-3.9100

>  <L0LgS>  (Alcuronium)
-3.9100

>  <L1LgS>  (Alcuronium)
0.0000

>  <L2LgS>  (Alcuronium)
0.0000

>  <L3LgS>  (Alcuronium)
0.0000

>  <L4LgS>  (Alcuronium)
0.0000

>  <DD1>  (Alcuronium)
-0.5000

>  <DD2>  (Alcuronium)
0.5000

>  <DD3>  (Alcuronium)
0.1300

>  <DD4>  (Alcuronium)
0.1300

>  <DD5>  (Alcuronium)
0.3800

>  <DD6>  (Alcuronium)
0.1300

>  <DD7>  (Alcuronium)
0.3800

>  <DD8>  (Alcuronium)
0.2500

>  <ALogD5>  (Alcuronium)
0.8800

>  <ALogD5.5>  (Alcuronium)
0.8800

>  <ALogD7>  (Alcuronium)
0.8800

>  <ALogD7.4>  (Alcuronium)
0.8800

>  <ALogP>  (Alcuronium)
0

>  <APSA>  (Alcuronium)
46.9400

>  <HDonors>  (Alcuronium)
2

>  <HAcceptors>  (Alcuronium)
6

>  <FRB>  (Alcuronium)
8

>  <Rule Of 5>  (Alcuronium)
1

>  <Molar Volume>  (Alcuronium)
0

>  <Surface Tension>  (Alcuronium)
0

>  <Polarizability>  (Alcuronium)
0

>  <C ratio>  (Alcuronium)
0.8800

>  <N ratio>  (Alcuronium)
0.0800

>  <NO ratio>  (Alcuronium)
0.1200

>  <Num Rings>  (Alcuronium)
11

>  <Num Ar Rings>  (Alcuronium)
2

>  <logS>  (Alcuronium)
-5.9800

$$$$
Alfentanil
  -MTS-   07231215063D 0   0.00000     0.00000     0

 30 32  0  0  0  0  0  0  0  0999 V2000
   29.2010   -5.6970    0.8900 C   0  0  0  0  0  0  0  0  0  0  0  0
   27.9950   -5.8750    0.4260 N   0  0  0  0  0  0  0  0  0  0  0  0
   28.0210   -5.7150   -0.9140 N   0  0  0  0  0  0  0  0  0  0  0  0
   29.2910   -5.4470   -1.2500 N   0  0  0  0  0  0  0  0  0  0  0  0
   30.0050   -5.4500   -0.1060 N   0  0  0  0  0  0  0  0  0  0  0  0
   31.4300   -5.1800   -0.0020 C   0  0  0  0  0  0  0  0  0  0  0  0
   32.1890   -6.5190    0.1600 C   0  0  0  0  0  0  0  0  0  0  0  0
   26.8120   -6.1710    1.2180 C   0  0  0  0  0  0  0  0  0  0  0  0
   26.9220   -7.5890    1.8380 C   0  0  0  0  0  0  0  0  0  0  0  0
   27.2280   -8.6340    0.8270 N   0  0  0  0  0  0  0  0  0  0  0  0
   26.3000   -8.7010   -0.3280 C   0  0  0  0  0  0  0  0  0  0  0  0
   26.4530  -10.0470   -1.0780 C   0  0  0  0  0  0  0  0  0  0  0  0
   25.9800  -11.2610   -0.2010 C   0  0  0  0  0  0  0  0  0  0  0  0
   24.5080  -11.4730   -0.2400 N   0  0  0  0  0  0  0  0  0  0  0  0
   23.8100  -12.2670    0.6280 C   0  0  0  0  0  0  0  0  0  0  0  0
   22.6050  -12.3630    0.4580 O   0  0  0  0  0  0  0  0  0  0  0  0
   24.3290  -13.0640    1.8120 C   0  0  0  0  0  0  0  0  0  0  0  0
   23.3030  -14.1140    2.3220 C   0  0  0  0  0  0  0  0  0  0  0  0
   23.7520  -10.8390   -1.2640 C   0  0  0  0  0  0  0  0  0  0  0  0
   22.9710   -9.7210   -0.9620 C   0  0  0  0  0  0  0  0  0  0  0  0
   22.2910   -9.0430   -1.9770 C   0  0  0  0  0  0  0  0  0  0  0  0
   22.3630   -9.5060   -3.2940 C   0  0  0  0  0  0  0  0  0  0  0  0
   23.0940  -10.6600   -3.5890 C   0  0  0  0  0  0  0  0  0  0  0  0
   23.7710  -11.3370   -2.5710 C   0  0  0  0  0  0  0  0  0  0  0  0
   26.4660  -10.9660    1.2570 C   0  0  0  0  0  0  0  0  0  0  0  0
   27.6400   -9.9580    1.3610 C   0  0  0  0  0  0  0  0  0  0  0  0
   26.6770  -12.5180   -0.8120 C   0  0  0  0  0  0  0  0  0  0  0  0
   28.0790  -12.5090   -0.4700 O   0  0  0  0  0  0  0  0  0  0  0  0
   28.8140  -13.6220   -1.0130 C   0  0  0  0  0  0  0  0  0  0  0  0
   29.5260   -5.7510    2.0650 O   0  0  0  0  0  0  0  0  0  0  0  0
  1  2  1  0  0  0  0
  2  3  1  0  0  0  0
  3  4  2  0  0  0  0
  4  5  1  0  0  0  0
  5  1  1  0  0  0  0
  5  6  1  0  0  0  0
  6  7  1  0  0  0  0
  2  8  1  0  0  0  0
  8  9  1  0  0  0  0
  9 10  1  0  0  0  0
 10 11  1  0  0  0  0
 11 12  1  0  0  0  0
 12 13  1  0  0  0  0
 13 14  1  0  0  0  0
 14 15  1  0  0  0  0
 15 16  2  0  0  0  0
 15 17  1  0  0  0  0
 17 18  1  0  0  0  0
 14 19  1  0  0  0  0
 19 20  2  0  0  0  0
 20 21  1  0  0  0  0
 21 22  2  0  0  0  0
 22 23  1  0  0  0  0
 23 24  2  0  0  0  0
 24 19  1  0  0  0  0
 13 25  1  0  0  0  0
 25 26  1  0  0  0  0
 26 10  1  0  0  0  0
 13 27  1  0  0  0  0
 27 28  1  0  0  0  0
 28 29  1  0  0  0  0
  1 30  2  0  0  0  0
M  END
>  <EXTREG>  (Alfentanil)
Alfentanil

>  <NAME>  (Alfentanil)
Alfentanil

>  <Vss>  (Alfentanil)
0.4500

>  <fu>  (Alfentanil)
0.0900

>  <V>  (Alfentanil)
943.0000

>  <S>  (Alfentanil)
630.3800

>  <R>  (Alfentanil)
1.5000

>  <G>  (Alfentanil)
1.5800

>  <W1>  (Alfentanil)
1398.8800

>  <W2>  (Alfentanil)
868.7500

>  <W3>  (Alfentanil)
528.1300

>  <W4>  (Alfentanil)
243.7500

>  <W5>  (Alfentanil)
131.7500

>  <W6>  (Alfentanil)
68.2500

>  <W7>  (Alfentanil)
26.2500

>  <W8>  (Alfentanil)
5.5000

>  <D1>  (Alfentanil)
239.5000

>  <D2>  (Alfentanil)
104.0000

>  <D3>  (Alfentanil)
34.3800

>  <D4>  (Alfentanil)
20.7500

>  <D5>  (Alfentanil)
14.2500

>  <D6>  (Alfentanil)
9.6300

>  <D7>  (Alfentanil)
5.8800

>  <D8>  (Alfentanil)
3.6300

>  <WO1>  (Alfentanil)
0.0000

>  <WO2>  (Alfentanil)
0.0000

>  <WO3>  (Alfentanil)
0.0000

>  <WO4>  (Alfentanil)
0.0000

>  <WO5>  (Alfentanil)
0.0000

>  <WO6>  (Alfentanil)
0.0000

>  <WN1>  (Alfentanil)
631.8800

>  <WN2>  (Alfentanil)
299.6300

>  <WN3>  (Alfentanil)
159.2500

>  <WN4>  (Alfentanil)
77.6300

>  <WN5>  (Alfentanil)
27.5000

>  <WN6>  (Alfentanil)
4.0000

>  <IW1>  (Alfentanil)
0.0400

>  <IW2>  (Alfentanil)
0.1100

>  <IW3>  (Alfentanil)
0.2400

>  <IW4>  (Alfentanil)
0.2600

>  <CW1>  (Alfentanil)
2.2200

>  <CW2>  (Alfentanil)
1.3800

>  <CW3>  (Alfentanil)
0.8400

>  <CW4>  (Alfentanil)
0.3900

>  <CW5>  (Alfentanil)
0.2100

>  <CW6>  (Alfentanil)
0.1100

>  <CW7>  (Alfentanil)
0.0400

>  <CW8>  (Alfentanil)
0.0100

>  <ID1>  (Alfentanil)
0.0300

>  <ID2>  (Alfentanil)
0.0800

>  <ID3>  (Alfentanil)
0.1500

>  <ID4>  (Alfentanil)
0.2100

>  <CD1>  (Alfentanil)
0.3800

>  <CD2>  (Alfentanil)
0.1600

>  <CD3>  (Alfentanil)
0.0500

>  <CD4>  (Alfentanil)
0.0300

>  <CD5>  (Alfentanil)
0.0200

>  <CD6>  (Alfentanil)
0.0200

>  <CD7>  (Alfentanil)
0.0100

>  <CD8>  (Alfentanil)
0.0100

>  <HL1>  (Alfentanil)
3.8300

>  <HL2>  (Alfentanil)
3.2900

>  <A>  (Alfentanil)
1.7100

>  <CP>  (Alfentanil)
0.4900

>  <POL>  (Alfentanil)
44.4800

>  <MW>  (Alfentanil)
416.5200

>  <FLEX>  (Alfentanil)
2.8100

>  <FLEX_RB>  (Alfentanil)
0.2200

>  <NCC>  (Alfentanil)
0

>  <DIFF>  (Alfentanil)
0.2900

>  <LOGP n-Oct>  (Alfentanil)
2.8100

>  <LOGP c-Hex>  (Alfentanil)
-0.5800

>  <PSA>  (Alfentanil)
84.2000

>  <HSA>  (Alfentanil)
546.1800

>  <PSAR>  (Alfentanil)
0.1300

>  <PHSAR>  (Alfentanil)
0.1500

>  <LgD5>  (Alfentanil)
1.2400

>  <LgD6>  (Alfentanil)
2.1400

>  <LgD7>  (Alfentanil)
2.6800

>  <LgD7.5>  (Alfentanil)
2.7600

>  <LgD8>  (Alfentanil)
2.7900

>  <LgD9>  (Alfentanil)
2.8100

>  <LgD10>  (Alfentanil)
2.8100

>  <AUS7.4>  (Alfentanil)
1.9400

>  <0.000000U4>  (Alfentanil)
0.2700

>  <0.000000U5>  (Alfentanil)
2.6800

>  <0.000000U6>  (Alfentanil)
21.6000

>  <0.000000U7>  (Alfentanil)
73.3700

>  <0.000000U8>  (Alfentanil)
96.5000

>  <0.000000U9>  (Alfentanil)
99.6400

>  <0.000000U10>  (Alfentanil)
99.9600

>  <DRDRDR>  (Alfentanil)
23.7100

>  <DRDRAC>  (Alfentanil)
22.9900

>  <DRDRDO>  (Alfentanil)
0.0000

>  <DRACAC>  (Alfentanil)
19.6200

>  <DRACDO>  (Alfentanil)
0.0000

>  <DRDODO>  (Alfentanil)
0.0000

>  <ACACAC>  (Alfentanil)
14.6500

>  <ACACDO>  (Alfentanil)
0.0000

>  <ACDODO>  (Alfentanil)
0.0000

>  <DODODO>  (Alfentanil)
0.0000

>  <SOLY>  (Alfentanil)
-4.3100

>  <LgS3>  (Alfentanil)
-1.0800

>  <LgS4>  (Alfentanil)
-1.8000

>  <LgS5>  (Alfentanil)
-2.7400

>  <LgS6>  (Alfentanil)
-3.6500

>  <LgS7>  (Alfentanil)
-4.1800

>  <LgS7.5>  (Alfentanil)
-4.2600

>  <LgS8>  (Alfentanil)
-4.3000

>  <LgS9>  (Alfentanil)
-4.3100

>  <LgS10>  (Alfentanil)
-4.3100

>  <LgS11>  (Alfentanil)
-4.3100

>  <L0LgS>  (Alfentanil)
-3.5000

>  <L1LgS>  (Alfentanil)
-1.6300

>  <L2LgS>  (Alfentanil)
1.0600

>  <L3LgS>  (Alfentanil)
-0.0800

>  <L4LgS>  (Alfentanil)
-0.3000

>  <DD1>  (Alfentanil)
-3.5000

>  <DD2>  (Alfentanil)
0.7500

>  <DD3>  (Alfentanil)
0.6300

>  <DD4>  (Alfentanil)
0.1300

>  <DD5>  (Alfentanil)
-0.5000

>  <DD6>  (Alfentanil)
0.1300

>  <DD7>  (Alfentanil)
-0.2500

>  <DD8>  (Alfentanil)
-0.7500

>  <ALogD5>  (Alfentanil)
-0.2300

>  <ALogD5.5>  (Alfentanil)
0.2000

>  <ALogD7>  (Alfentanil)
1.5500

>  <ALogD7.4>  (Alfentanil)
1.8100

>  <ALogP>  (Alfentanil)
0

>  <APSA>  (Alfentanil)
81.0500

>  <HDonors>  (Alfentanil)
0

>  <HAcceptors>  (Alfentanil)
9

>  <FRB>  (Alfentanil)
9

>  <Rule Of 5>  (Alfentanil)
0

>  <Molar Volume>  (Alfentanil)
341.3100

>  <Surface Tension>  (Alfentanil)
48.2700

>  <Polarizability>  (Alfentanil)
46.2600

>  <C ratio>  (Alfentanil)
0.7000

>  <N ratio>  (Alfentanil)
0.2000

>  <NO ratio>  (Alfentanil)
0.3000

>  <Num Rings>  (Alfentanil)
3

>  <Num Ar Rings>  (Alfentanil)
1

>  <logS>  (Alfentanil)
-2.8200

$$$$
Alfuzosin
  -MTS-   07231215063D 0   0.00000     0.00000     0

 28 30  0  0  0  0  0  0  0  0999 V2000
   20.1370  -17.2670    0.0120 N   0  0  0  0  0  0  0  0  0  0  0  0
   20.1450  -15.9210    0.0880 C   0  0  0  0  0  0  0  0  0  0  0  0
   18.9760  -15.2640    0.2170 N   0  0  0  0  0  0  0  0  0  0  0  0
   17.7980  -15.9160    0.1820 C   0  0  0  0  0  0  0  0  0  0  0  0
   17.7580  -17.3070    0.0660 C   0  0  0  0  0  0  0  0  0  0  0  0
   18.9930  -17.9730    0.0880 C   0  0  0  0  0  0  0  0  0  0  0  0
   19.1270  -19.3160    0.1910 N   0  0  0  0  0  0  0  0  0  0  0  0
   16.5120  -17.9340   -0.0720 C   0  0  0  0  0  0  0  0  0  0  0  0
   15.3140  -17.2100    0.0320 C   0  0  0  0  0  0  0  0  0  0  0  0
   15.3700  -15.8160    0.2070 C   0  0  0  0  0  0  0  0  0  0  0  0
   16.6140  -15.1840    0.2620 C   0  0  0  0  0  0  0  0  0  0  0  0
   14.2250  -15.0080    0.3290 O   0  0  0  0  0  0  0  0  0  0  0  0
   12.8800  -15.5100    0.2890 C   0  0  0  0  0  0  0  0  0  0  0  0
   14.0700  -17.8590   -0.0390 O   0  0  0  0  0  0  0  0  0  0  0  0
   13.9190  -19.2780   -0.2060 C   0  0  0  0  0  0  0  0  0  0  0  0
   21.3280  -15.2570    0.0370 N   0  0  0  0  0  0  0  0  0  0  0  0
   22.5610  -16.0410   -0.1090 C   0  0  0  0  0  0  0  0  0  0  0  0
   23.8970  -15.2490   -0.1770 C   0  0  0  0  0  0  0  0  0  0  0  0
   25.1160  -16.1990   -0.3320 C   0  0  0  0  0  0  0  0  0  0  0  0
   26.3750  -15.4620   -0.3920 N   0  0  0  0  0  0  0  0  0  0  0  0
   27.5420  -16.1330   -0.4970 C   0  0  0  0  0  0  0  0  0  0  0  0
   28.8170  -15.3300   -0.5470 C   0  0  0  0  0  0  0  0  0  0  0  0
   28.5760  -13.9750   -0.9670 O   0  0  0  0  0  0  0  0  0  0  0  0
   29.7640  -13.2180   -0.6920 C   0  0  0  0  0  0  0  0  0  0  0  0
   30.3330  -13.8520    0.6060 C   0  0  0  0  0  0  0  0  0  0  0  0
   29.4060  -15.0670    0.8540 C   0  0  0  0  0  0  0  0  0  0  0  0
   27.5970  -17.3510   -0.5490 O   0  0  0  0  0  0  0  0  0  0  0  0
   21.3610  -13.7930    0.1250 C   0  0  0  0  0  0  0  0  0  0  0  0
  1  2  2  0  0  0  0
  2  3  1  0  0  0  0
  3  4  2  0  0  0  0
  4  5  1  0  0  0  0
  5  6  2  0  0  0  0
  6  1  1  0  0  0  0
  6  7  1  0  0  0  0
  5  8  1  0  0  0  0
  8  9  2  0  0  0  0
  9 10  1  0  0  0  0
 10 11  2  0  0  0  0
 11  4  1  0  0  0  0
 10 12  1  0  0  0  0
 12 13  1  0  0  0  0
  9 14  1  0  0  0  0
 14 15  1  0  0  0  0
  2 16  1  0  0  0  0
 16 17  1  0  0  0  0
 17 18  1  0  0  0  0
 18 19  1  0  0  0  0
 19 20  1  0  0  0  0
 20 21  1  0  0  0  0
 21 22  1  0  0  0  0
 22 23  1  0  0  0  0
 23 24  1  0  0  0  0
 24 25  1  0  0  0  0
 25 26  1  0  0  0  0
 26 22  1  0  0  0  0
 21 27  2  0  0  0  0
 16 28  1  0  0  0  0
M  END
>  <EXTREG>  (Alfuzosin)
Alfuzosin

>  <NAME>  (Alfuzosin)
Alfuzosin

>  <Vss>  (Alfuzosin)
1.5000

>  <fu>  (Alfuzosin)
0

>  <V>  (Alfuzosin)
869.7500

>  <S>  (Alfuzosin)
609.5800

>  <R>  (Alfuzosin)
1.4300

>  <G>  (Alfuzosin)
1.6300

>  <W1>  (Alfuzosin)
1505.0000

>  <W2>  (Alfuzosin)
970.7500

>  <W3>  (Alfuzosin)
580.8800

>  <W4>  (Alfuzosin)
228.5000

>  <W5>  (Alfuzosin)
108.3800

>  <W6>  (Alfuzosin)
47.5000

>  <W7>  (Alfuzosin)
16.8800

>  <W8>  (Alfuzosin)
1.8800

>  <D1>  (Alfuzosin)
189.6300

>  <D2>  (Alfuzosin)
96.6300

>  <D3>  (Alfuzosin)
57.7500

>  <D4>  (Alfuzosin)
41.8800

>  <D5>  (Alfuzosin)
30.8800

>  <D6>  (Alfuzosin)
21.1300

>  <D7>  (Alfuzosin)
15.6300

>  <D8>  (Alfuzosin)
11.2500

>  <WO1>  (Alfuzosin)
145.7500

>  <WO2>  (Alfuzosin)
39.0000

>  <WO3>  (Alfuzosin)
16.8800

>  <WO4>  (Alfuzosin)
6.3800

>  <WO5>  (Alfuzosin)
1.7500

>  <WO6>  (Alfuzosin)
0.0000

>  <WN1>  (Alfuzosin)
663.5000

>  <WN2>  (Alfuzosin)
262.5000

>  <WN3>  (Alfuzosin)
123.1300

>  <WN4>  (Alfuzosin)
53.1300

>  <WN5>  (Alfuzosin)
15.5000

>  <WN6>  (Alfuzosin)
1.1300

>  <IW1>  (Alfuzosin)
0.0400

>  <IW2>  (Alfuzosin)
0.1000

>  <IW3>  (Alfuzosin)
0.4400

>  <IW4>  (Alfuzosin)
0.8700

>  <CW1>  (Alfuzosin)
2.4700

>  <CW2>  (Alfuzosin)
1.5900

>  <CW3>  (Alfuzosin)
0.9500

>  <CW4>  (Alfuzosin)
0.3700

>  <CW5>  (Alfuzosin)
0.1800

>  <CW6>  (Alfuzosin)
0.0800

>  <CW7>  (Alfuzosin)
0.0300

>  <CW8>  (Alfuzosin)
0.0000

>  <ID1>  (Alfuzosin)
0.0000

>  <ID2>  (Alfuzosin)
0.0900

>  <ID3>  (Alfuzosin)
0.1400

>  <ID4>  (Alfuzosin)
0.1800

>  <CD1>  (Alfuzosin)
0.3100

>  <CD2>  (Alfuzosin)
0.1600

>  <CD3>  (Alfuzosin)
0.0900

>  <CD4>  (Alfuzosin)
0.0700

>  <CD5>  (Alfuzosin)
0.0500

>  <CD6>  (Alfuzosin)
0.0300

>  <CD7>  (Alfuzosin)
0.0300

>  <CD8>  (Alfuzosin)
0.0200

>  <HL1>  (Alfuzosin)
1.8800

>  <HL2>  (Alfuzosin)
1.1300

>  <A>  (Alfuzosin)
4.8100

>  <CP>  (Alfuzosin)
0.9900

>  <POL>  (Alfuzosin)
40.7500

>  <MW>  (Alfuzosin)
389.4500

>  <FLEX>  (Alfuzosin)
2.5100

>  <FLEX_RB>  (Alfuzosin)
0.2100

>  <NCC>  (Alfuzosin)
0

>  <DIFF>  (Alfuzosin)
0.4000

>  <LOGP n-Oct>  (Alfuzosin)
2.3000

>  <LOGP c-Hex>  (Alfuzosin)
-1.8600

>  <PSA>  (Alfuzosin)
118.7800

>  <HSA>  (Alfuzosin)
490.8000

>  <PSAR>  (Alfuzosin)
0.1900

>  <PHSAR>  (Alfuzosin)
0.2400

>  <LgD5>  (Alfuzosin)
0.1400

>  <LgD6>  (Alfuzosin)
1.1000

>  <LgD7>  (Alfuzosin)
1.9000

>  <LgD7.5>  (Alfuzosin)
2.1300

>  <LgD8>  (Alfuzosin)
2.2400

>  <LgD9>  (Alfuzosin)
2.3000

>  <LgD10>  (Alfuzosin)
2.3000

>  <AUS7.4>  (Alfuzosin)
1.8000

>  <0.000000U4>  (Alfuzosin)
0.0700

>  <0.000000U5>  (Alfuzosin)
0.6600

>  <0.000000U6>  (Alfuzosin)
6.2000

>  <0.000000U7>  (Alfuzosin)
39.8100

>  <0.000000U8>  (Alfuzosin)
86.8600

>  <0.000000U9>  (Alfuzosin)
98.4400

>  <0.000000U10>  (Alfuzosin)
99.1400

>  <DRDRDR>  (Alfuzosin)
30.0500

>  <DRDRAC>  (Alfuzosin)
30.5800

>  <DRDRDO>  (Alfuzosin)
25.6000

>  <DRACAC>  (Alfuzosin)
27.6700

>  <DRACDO>  (Alfuzosin)
23.5300

>  <DRDODO>  (Alfuzosin)
12.5100

>  <ACACAC>  (Alfuzosin)
18.4000

>  <ACACDO>  (Alfuzosin)
15.9500

>  <ACDODO>  (Alfuzosin)
11.5300

>  <DODODO>  (Alfuzosin)
0.0000

>  <SOLY>  (Alfuzosin)
-4.0600

>  <LgS3>  (Alfuzosin)
-0.6400

>  <LgS4>  (Alfuzosin)
-1.0500

>  <LgS5>  (Alfuzosin)
-1.9000

>  <LgS6>  (Alfuzosin)
-2.8500

>  <LgS7>  (Alfuzosin)
-3.6600

>  <LgS7.5>  (Alfuzosin)
-3.8900

>  <LgS8>  (Alfuzosin)
-4.0000

>  <LgS9>  (Alfuzosin)
-4.0500

>  <LgS10>  (Alfuzosin)
-4.0500

>  <LgS11>  (Alfuzosin)
-4.0300

>  <L0LgS>  (Alfuzosin)
-2.9900

>  <L1LgS>  (Alfuzosin)
-1.9600

>  <L2LgS>  (Alfuzosin)
0.9600

>  <L3LgS>  (Alfuzosin)
0.2400

>  <L4LgS>  (Alfuzosin)
-0.3800

>  <DD1>  (Alfuzosin)
-1.0000

>  <DD2>  (Alfuzosin)
0.2500

>  <DD3>  (Alfuzosin)
0.2500

>  <DD4>  (Alfuzosin)
0.2500

>  <DD5>  (Alfuzosin)
-0.1300

>  <DD6>  (Alfuzosin)
0.2500

>  <DD7>  (Alfuzosin)
0.1300

>  <DD8>  (Alfuzosin)
-0.2500

>  <ALogD5>  (Alfuzosin)
-1.1700

>  <ALogD5.5>  (Alfuzosin)
-1.0500

>  <ALogD7>  (Alfuzosin)
-0.0000

>  <ALogD7.4>  (Alfuzosin)
0.3500

>  <ALogP>  (Alfuzosin)
0

>  <APSA>  (Alfuzosin)
111.8300

>  <HDonors>  (Alfuzosin)
3

>  <HAcceptors>  (Alfuzosin)
9

>  <FRB>  (Alfuzosin)
8

>  <Rule Of 5>  (Alfuzosin)
0

>  <Molar Volume>  (Alfuzosin)
306.0700

>  <Surface Tension>  (Alfuzosin)
60.6100

>  <Polarizability>  (Alfuzosin)
42.6600

>  <C ratio>  (Alfuzosin)
0.6800

>  <N ratio>  (Alfuzosin)
0.1800

>  <NO ratio>  (Alfuzosin)
0.3200

>  <Num Rings>  (Alfuzosin)
3

>  <Num Ar Rings>  (Alfuzosin)
2

>  <logS>  (Alfuzosin)
-3.8700

$$$$
Alizapride
  -MTS-   07231215063D 0   0.00000     0.00000     0

 23 25  0  0  0  0  0  0  0  0999 V2000
   23.6870  -12.3550   -0.4320 C   0  0  0  0  0  0  0  0  0  0  0  0
   24.8070  -13.1980   -0.3500 C   0  0  0  0  0  0  0  0  0  0  0  0
   26.0320  -12.6460    0.0260 C   0  0  0  0  0  0  0  0  0  0  0  0
   27.2410  -13.2490    0.1880 N   0  0  0  0  0  0  0  0  0  0  0  0
   28.2630  -12.4560    0.5550 N   0  0  0  0  0  0  0  0  0  0  0  0
   27.5970  -11.0280    0.6610 N   0  0  0  0  0  0  0  0  0  0  0  0
   26.1070  -11.2890    0.2860 C   0  0  0  0  0  0  0  0  0  0  0  0
   25.0260  -10.4160    0.2040 C   0  0  0  0  0  0  0  0  0  0  0  0
   23.7970  -10.9810   -0.1560 C   0  0  0  0  0  0  0  0  0  0  0  0
   22.6690  -10.1620   -0.2220 O   0  0  0  0  0  0  0  0  0  0  0  0
   22.5700   -9.3800   -1.4230 C   0  0  0  0  0  0  0  0  0  0  0  0
   22.3440  -12.9350   -0.8270 C   0  0  0  0  0  0  0  0  0  0  0  0
   21.9520  -14.1400   -0.3490 N   0  0  0  0  0  0  0  0  0  0  0  0
   20.6530  -14.7080   -0.7140 C   0  0  0  0  0  0  0  0  0  0  0  0
   19.6360  -14.5460    0.4450 C   0  0  0  0  0  0  0  0  0  0  0  0
   18.3470  -15.1170   -0.0150 N   0  0  0  0  0  0  0  0  0  0  0  0
   17.9240  -16.4040    0.5790 C   0  0  0  0  0  0  0  0  0  0  0  0
   16.7110  -16.9110   -0.1600 C   0  0  0  0  0  0  0  0  0  0  0  0
   15.5340  -17.1460    0.4330 C   0  0  0  0  0  0  0  0  0  0  0  0
   17.3250  -14.0480   -0.0740 C   0  0  0  0  0  0  0  0  0  0  0  0
   18.1440  -12.7420   -0.1600 C   0  0  0  0  0  0  0  0  0  0  0  0
   19.3200  -13.0660    0.7810 C   0  0  0  0  0  0  0  0  0  0  0  0
   21.6330  -12.2890   -1.5780 O   0  0  0  0  0  0  0  0  0  0  0  0
  1  2  2  0  0  0  0
  2  3  1  0  0  0  0
  3  4  1  0  0  0  0
  4  5  2  0  0  0  0
  5  6  1  0  0  0  0
  6  7  1  0  0  0  0
  7  3  2  0  0  0  0
  7  8  1  0  0  0  0
  8  9  2  0  0  0  0
  9  1  1  0  0  0  0
  9 10  1  0  0  0  0
 10 11  1  0  0  0  0
  1 12  1  0  0  0  0
 12 13  1  0  0  0  0
 13 14  1  0  0  0  0
 14 15  1  0  0  0  0
 15 16  1  0  0  0  0
 16 17  1  0  0  0  0
 17 18  1  0  0  0  0
 18 19  2  0  0  0  0
 16 20  1  0  0  0  0
 20 21  1  0  0  0  0
 21 22  1  0  0  0  0
 22 15  1  0  0  0  0
 12 23  2  0  0  0  0
M  END
>  <EXTREG>  (Alizapride)
Alizapride

>  <NAME>  (Alizapride)
Alizapride

>  <Vss>  (Alizapride)
1.6000

>  <fu>  (Alizapride)
0

>  <V>  (Alizapride)
723.1300

>  <S>  (Alizapride)
512.8000

>  <R>  (Alizapride)
1.4100

>  <G>  (Alizapride)
1.5100

>  <W1>  (Alizapride)
1211.0000

>  <W2>  (Alizapride)
730.6300

>  <W3>  (Alizapride)
439.7500

>  <W4>  (Alizapride)
194.1300

>  <W5>  (Alizapride)
104.2500

>  <W6>  (Alizapride)
50.6300

>  <W7>  (Alizapride)
20.2500

>  <W8>  (Alizapride)
4.7500

>  <D1>  (Alizapride)
227.6300

>  <D2>  (Alizapride)
107.2500

>  <D3>  (Alizapride)
53.8800

>  <D4>  (Alizapride)
36.3800

>  <D5>  (Alizapride)
22.6300

>  <D6>  (Alizapride)
15.8800

>  <D7>  (Alizapride)
11.0000

>  <D8>  (Alizapride)
7.8800

>  <WO1>  (Alizapride)
91.0000

>  <WO2>  (Alizapride)
21.3800

>  <WO3>  (Alizapride)
6.7500

>  <WO4>  (Alizapride)
1.6300

>  <WO5>  (Alizapride)
0.0000

>  <WO6>  (Alizapride)
0.0000

>  <WN1>  (Alizapride)
479.3800

>  <WN2>  (Alizapride)
212.0000

>  <WN3>  (Alizapride)
112.2500

>  <WN4>  (Alizapride)
56.0000

>  <WN5>  (Alizapride)
20.3800

>  <WN6>  (Alizapride)
2.8800

>  <IW1>  (Alizapride)
0.0900

>  <IW2>  (Alizapride)
0.2500

>  <IW3>  (Alizapride)
0.4100

>  <IW4>  (Alizapride)
0.2000

>  <CW1>  (Alizapride)
2.3600

>  <CW2>  (Alizapride)
1.4200

>  <CW3>  (Alizapride)
0.8600

>  <CW4>  (Alizapride)
0.3800

>  <CW5>  (Alizapride)
0.2000

>  <CW6>  (Alizapride)
0.1000

>  <CW7>  (Alizapride)
0.0400

>  <CW8>  (Alizapride)
0.0100

>  <ID1>  (Alizapride)
0.0200

>  <ID2>  (Alizapride)
0.1200

>  <ID3>  (Alizapride)
0.2400

>  <ID4>  (Alizapride)
0.3300

>  <CD1>  (Alizapride)
0.4400

>  <CD2>  (Alizapride)
0.2100

>  <CD3>  (Alizapride)
0.1100

>  <CD4>  (Alizapride)
0.0700

>  <CD5>  (Alizapride)
0.0400

>  <CD6>  (Alizapride)
0.0300

>  <CD7>  (Alizapride)
0.0200

>  <CD8>  (Alizapride)
0.0200

>  <HL1>  (Alizapride)
1.9400

>  <HL2>  (Alizapride)
1.3900

>  <A>  (Alizapride)
0.4200

>  <CP>  (Alizapride)
0.8000

>  <POL>  (Alizapride)
33.8400

>  <MW>  (Alizapride)
315.3700

>  <FLEX>  (Alizapride)
1.7500

>  <FLEX_RB>  (Alizapride)
0.2500

>  <NCC>  (Alizapride)
0

>  <DIFF>  (Alizapride)
0.5300

>  <LOGP n-Oct>  (Alizapride)
1.8700

>  <LOGP c-Hex>  (Alizapride)
-3.1100

>  <PSA>  (Alizapride)
81.0600

>  <HSA>  (Alizapride)
431.7400

>  <PSAR>  (Alizapride)
0.1600

>  <PHSAR>  (Alizapride)
0.1900

>  <LgD5>  (Alizapride)
-1.3200

>  <LgD6>  (Alizapride)
-0.5700

>  <LgD7>  (Alizapride)
0.3800

>  <LgD7.5>  (Alizapride)
0.8400

>  <LgD8>  (Alizapride)
1.2500

>  <LgD9>  (Alizapride)
1.4700

>  <LgD10>  (Alizapride)
0.7600

>  <AUS7.4>  (Alizapride)
0.9200

>  <0.000000U4>  (Alizapride)
0.0000

>  <0.000000U5>  (Alizapride)
0.0300

>  <0.000000U6>  (Alizapride)
0.3300

>  <0.000000U7>  (Alizapride)
3.1700

>  <0.000000U8>  (Alizapride)
23.9500

>  <0.000000U9>  (Alizapride)
40.0400

>  <0.000000U10>  (Alizapride)
7.6300

>  <DRDRDR>  (Alizapride)
15.7800

>  <DRDRAC>  (Alizapride)
19.5200

>  <DRDRDO>  (Alizapride)
17.6600

>  <DRACAC>  (Alizapride)
16.5700

>  <DRACDO>  (Alizapride)
16.0200

>  <DRDODO>  (Alizapride)
9.9200

>  <ACACAC>  (Alizapride)
10.9600

>  <ACACDO>  (Alizapride)
9.4300

>  <ACDODO>  (Alizapride)
6.9600

>  <DODODO>  (Alizapride)
0.0000

>  <SOLY>  (Alizapride)
-3.2200

>  <LgS3>  (Alizapride)
0.2800

>  <LgS4>  (Alizapride)
0.2300

>  <LgS5>  (Alizapride)
-0.0300

>  <LgS6>  (Alizapride)
-0.7800

>  <LgS7>  (Alizapride)
-1.7300

>  <LgS7.5>  (Alizapride)
-2.1900

>  <LgS8>  (Alizapride)
-2.6000

>  <LgS9>  (Alizapride)
-2.8300

>  <LgS10>  (Alizapride)
-2.1100

>  <LgS11>  (Alizapride)
-1.1000

>  <L0LgS>  (Alizapride)
-1.2900

>  <L1LgS>  (Alizapride)
-1.6300

>  <L2LgS>  (Alizapride)
0.9400

>  <L3LgS>  (Alizapride)
1.2300

>  <L4LgS>  (Alizapride)
-0.0200

>  <DD1>  (Alizapride)
0.7500

>  <DD2>  (Alizapride)
0.1300

>  <DD3>  (Alizapride)
-0.6300

>  <DD4>  (Alizapride)
0.0000

>  <DD5>  (Alizapride)
-0.5000

>  <DD6>  (Alizapride)
-0.8800

>  <DD7>  (Alizapride)
-0.2500

>  <DD8>  (Alizapride)
-0.1300

>  <ALogD5>  (Alizapride)
-1.6400

>  <ALogD5.5>  (Alizapride)
-1.5400

>  <ALogD7>  (Alizapride)
-0.5900

>  <ALogD7.4>  (Alizapride)
-0.3100

>  <ALogP>  (Alizapride)
0

>  <APSA>  (Alizapride)
83.1400

>  <HDonors>  (Alizapride)
2

>  <HAcceptors>  (Alizapride)
7

>  <FRB>  (Alizapride)
6

>  <Rule Of 5>  (Alizapride)
0

>  <Molar Volume>  (Alizapride)
257.6400

>  <Surface Tension>  (Alizapride)
53.7500

>  <Polarizability>  (Alizapride)
35.1700

>  <C ratio>  (Alizapride)
0.7000

>  <N ratio>  (Alizapride)
0.2200

>  <NO ratio>  (Alizapride)
0.3000

>  <Num Rings>  (Alizapride)
3

>  <Num Ar Rings>  (Alizapride)
2

>  <logS>  (Alizapride)
-2.3000

$$$$
Allopurinol
  -MTS-   07231215062D 0   0.00000     0.00000     0

 10 11  0  0  0  0  0  0  0  0999 V2000
   21.5300   -7.9510    0.0000 C   0  0  0  0  0  0  0  0  0  0  0  0
   21.3940   -6.5730    0.0000 C   0  0  0  0  0  0  0  0  0  0  0  0
   20.1960   -5.9640    0.0000 N   0  0  0  0  0  0  0  0  0  0  0  0
   19.0900   -6.7400    0.0000 C   0  0  0  0  0  0  0  0  0  0  0  0
   19.1810   -8.0910    0.0000 N   0  0  0  0  0  0  0  0  0  0  0  0
   20.3730   -8.7280    0.0000 C   0  0  0  0  0  0  0  0  0  0  0  0
   20.4540  -10.1160    0.0000 O   0  0  0  0  0  0  0  0  0  0  0  0
   22.8540   -6.0300    0.0000 N   0  0  0  0  0  0  0  0  0  0  0  0
   23.7680   -7.2730    0.0000 N   0  0  0  0  0  0  0  0  0  0  0  0
   22.8890   -8.3110    0.0000 C   0  0  0  0  0  0  0  0  0  0  0  0
  1  2  2  0  0  0  0
  2  3  1  0  0  0  0
  3  4  2  0  0  0  0
  4  5  1  0  0  0  0
  5  6  2  0  0  0  0
  6  1  1  0  0  0  0
  6  7  1  0  0  0  0
  2  8  1  0  0  0  0
  8  9  1  0  0  0  0
  9 10  2  0  0  0  0
 10  1  1  0  0  0  0
M  END
>  <EXTREG>  (Allopurinol)
Allopurinol

>  <NAME>  (Allopurinol)
Allopurinol

>  <Vss>  (Allopurinol)
0.5800

>  <fu>  (Allopurinol)
0.9700

>  <V>  (Allopurinol)
282.3800

>  <S>  (Allopurinol)
217.3500

>  <R>  (Allopurinol)
1.3000

>  <G>  (Allopurinol)
1.0700

>  <W1>  (Allopurinol)
783.2500

>  <W2>  (Allopurinol)
678.6300

>  <W3>  (Allopurinol)
422.0000

>  <W4>  (Allopurinol)
184.7500

>  <W5>  (Allopurinol)
92.8800

>  <W6>  (Allopurinol)
42.7500

>  <W7>  (Allopurinol)
12.7500

>  <W8>  (Allopurinol)
1.1300

>  <D1>  (Allopurinol)
59.8800

>  <D2>  (Allopurinol)
41.5000

>  <D3>  (Allopurinol)
30.8800

>  <D4>  (Allopurinol)
25.5000

>  <D5>  (Allopurinol)
18.0000

>  <D6>  (Allopurinol)
14.6300

>  <D7>  (Allopurinol)
10.2500

>  <D8>  (Allopurinol)
6.1300

>  <WO1>  (Allopurinol)
131.5000

>  <WO2>  (Allopurinol)
40.7500

>  <WO3>  (Allopurinol)
13.7500

>  <WO4>  (Allopurinol)
2.7500

>  <WO5>  (Allopurinol)
0.0000

>  <WO6>  (Allopurinol)
0.0000

>  <WN1>  (Allopurinol)
480.1300

>  <WN2>  (Allopurinol)
209.2500

>  <WN3>  (Allopurinol)
104.7500

>  <WN4>  (Allopurinol)
48.1300

>  <WN5>  (Allopurinol)
12.3800

>  <WN6>  (Allopurinol)
0.0000

>  <IW1>  (Allopurinol)
0.0500

>  <IW2>  (Allopurinol)
0.1000

>  <IW3>  (Allopurinol)
0.2300

>  <IW4>  (Allopurinol)
0.6900

>  <CW1>  (Allopurinol)
3.6000

>  <CW2>  (Allopurinol)
3.1200

>  <CW3>  (Allopurinol)
1.9400

>  <CW4>  (Allopurinol)
0.8500

>  <CW5>  (Allopurinol)
0.4300

>  <CW6>  (Allopurinol)
0.2000

>  <CW7>  (Allopurinol)
0.0600

>  <CW8>  (Allopurinol)
0.0100

>  <ID1>  (Allopurinol)
0.0500

>  <ID2>  (Allopurinol)
0.1000

>  <ID3>  (Allopurinol)
0.1300

>  <ID4>  (Allopurinol)
0.1400

>  <CD1>  (Allopurinol)
0.2800

>  <CD2>  (Allopurinol)
0.1900

>  <CD3>  (Allopurinol)
0.1400

>  <CD4>  (Allopurinol)
0.1200

>  <CD5>  (Allopurinol)
0.0800

>  <CD6>  (Allopurinol)
0.0700

>  <CD7>  (Allopurinol)
0.0500

>  <CD8>  (Allopurinol)
0.0300

>  <HL1>  (Allopurinol)
3.0100

>  <HL2>  (Allopurinol)
1.6800

>  <A>  (Allopurinol)
0.5900

>  <CP>  (Allopurinol)
1.7500

>  <POL>  (Allopurinol)
13.1300

>  <MW>  (Allopurinol)
136.1100

>  <FLEX>  (Allopurinol)
0.0000

>  <FLEX_RB>  (Allopurinol)
0.0000

>  <NCC>  (Allopurinol)
0

>  <DIFF>  (Allopurinol)
1.1100

>  <LOGP n-Oct>  (Allopurinol)
-2.5300

>  <LOGP c-Hex>  (Allopurinol)
-4.6000

>  <PSA>  (Allopurinol)
70.1500

>  <HSA>  (Allopurinol)
147.2000

>  <PSAR>  (Allopurinol)
0.3200

>  <PHSAR>  (Allopurinol)
0.4800

>  <LgD5>  (Allopurinol)
-2.5400

>  <LgD6>  (Allopurinol)
-2.5300

>  <LgD7>  (Allopurinol)
-2.5400

>  <LgD7.5>  (Allopurinol)
-2.5400

>  <LgD8>  (Allopurinol)
-2.5600

>  <LgD9>  (Allopurinol)
-2.7100

>  <LgD10>  (Allopurinol)
-3.2100

>  <AUS7.4>  (Allopurinol)
0.0000

>  <0.000000U4>  (Allopurinol)
0.0000

>  <0.000000U5>  (Allopurinol)
0.0000

>  <0.000000U6>  (Allopurinol)
0.0000

>  <0.000000U7>  (Allopurinol)
0.0000

>  <0.000000U8>  (Allopurinol)
0.0000

>  <0.000000U9>  (Allopurinol)
0.0000

>  <0.000000U10>  (Allopurinol)
0.0000

>  <DRDRDR>  (Allopurinol)
2.7700

>  <DRDRAC>  (Allopurinol)
5.1700

>  <DRDRDO>  (Allopurinol)
5.1700

>  <DRACAC>  (Allopurinol)
7.0000

>  <DRACDO>  (Allopurinol)
7.0000

>  <DRDODO>  (Allopurinol)
6.1400

>  <ACACAC>  (Allopurinol)
6.5800

>  <ACACDO>  (Allopurinol)
6.5800

>  <ACDODO>  (Allopurinol)
4.8900

>  <DODODO>  (Allopurinol)
0.0000

>  <SOLY>  (Allopurinol)
-0.3700

>  <LgS3>  (Allopurinol)
2.0700

>  <LgS4>  (Allopurinol)
1.9500

>  <LgS5>  (Allopurinol)
1.9300

>  <LgS6>  (Allopurinol)
1.9300

>  <LgS7>  (Allopurinol)
1.9300

>  <LgS7.5>  (Allopurinol)
1.9400

>  <LgS8>  (Allopurinol)
1.9500

>  <LgS9>  (Allopurinol)
2.1000

>  <LgS10>  (Allopurinol)
2.6100

>  <LgS11>  (Allopurinol)
3.0300

>  <L0LgS>  (Allopurinol)
2.1100

>  <L1LgS>  (Allopurinol)
0.3900

>  <L2LgS>  (Allopurinol)
0.4400

>  <L3LgS>  (Allopurinol)
0.2000

>  <L4LgS>  (Allopurinol)
0.0500

>  <DD1>  (Allopurinol)
-2.7500

>  <DD2>  (Allopurinol)
4.6300

>  <DD3>  (Allopurinol)
1.1300

>  <DD4>  (Allopurinol)
1.2500

>  <DD5>  (Allopurinol)
0.6300

>  <DD6>  (Allopurinol)
1.5000

>  <DD7>  (Allopurinol)
1.7500

>  <DD8>  (Allopurinol)
0.6300

>  <ALogD5>  (Allopurinol)
-2.6000

>  <ALogD5.5>  (Allopurinol)
-2.6200

>  <ALogD7>  (Allopurinol)
-2.9600

>  <ALogD7.4>  (Allopurinol)
-3.1000

>  <ALogP>  (Allopurinol)
0

>  <APSA>  (Allopurinol)
74.6900

>  <HDonors>  (Allopurinol)
2

>  <HAcceptors>  (Allopurinol)
5

>  <FRB>  (Allopurinol)
0

>  <Rule Of 5>  (Allopurinol)
0

>  <Molar Volume>  (Allopurinol)
79.9700

>  <Surface Tension>  (Allopurinol)
126.4300

>  <Polarizability>  (Allopurinol)
13.7500

>  <C ratio>  (Allopurinol)
0.5000

>  <N ratio>  (Allopurinol)
0.4000

>  <NO ratio>  (Allopurinol)
0.5000

>  <Num Rings>  (Allopurinol)
2

>  <Num Ar Rings>  (Allopurinol)
2

>  <logS>  (Allopurinol)
-1.2800

$$$$
Almotriptan
  -MTS-   07231215063D 0   0.00000     0.00000     0

 23 25  0  0  0  0  0  0  0  0999 V2000
   23.2410  -14.6840   -0.2940 C   0  0  0  0  0  0  0  0  0  0  0  0
   22.8590  -13.3420   -0.4470 C   0  0  0  0  0  0  0  0  0  0  0  0
   23.8090  -12.3120   -0.3700 C   0  0  0  0  0  0  0  0  0  0  0  0
   25.1490  -12.6400   -0.1540 C   0  0  0  0  0  0  0  0  0  0  0  0
   25.4970  -13.9830   -0.0240 C   0  0  0  0  0  0  0  0  0  0  0  0
   24.5810  -15.0310   -0.0850 C   0  0  0  0  0  0  0  0  0  0  0  0
   27.0350  -14.0570    0.1900 N   0  0  0  0  0  0  0  0  0  0  0  0
   27.4450  -12.5280    0.1550 C   0  0  0  0  0  0  0  0  0  0  0  0
   26.2680  -11.7880   -0.0420 C   0  0  0  0  0  0  0  0  0  0  0  0
   26.1680  -10.2580   -0.1310 C   0  0  0  0  0  0  0  0  0  0  0  0
   27.4790   -9.5220    0.2520 C   0  0  0  0  0  0  0  0  0  0  0  0
   27.3060   -8.0500    0.3710 N   0  0  0  0  0  0  0  0  0  0  0  0
   26.7200   -7.3790   -0.8170 C   0  0  0  0  0  0  0  0  0  0  0  0
   28.5180   -7.3650    0.8860 C   0  0  0  0  0  0  0  0  0  0  0  0
   21.3870  -12.9940   -0.6980 C   0  0  0  0  0  0  0  0  0  0  0  0
   20.5910  -12.7330    0.8940 S   0  0  0  0  0  0  0  0  0  0  0  0
   19.0810  -12.4010    0.4320 N   0  0  0  0  0  0  0  0  0  0  0  0
   18.0930  -13.4490    0.2430 C   0  0  0  0  0  0  0  0  0  0  0  0
   17.0380  -12.6990   -0.6020 C   0  0  0  0  0  0  0  0  0  0  0  0
   17.1300  -11.2540   -0.0590 C   0  0  0  0  0  0  0  0  0  0  0  0
   18.6530  -11.0470    0.1210 C   0  0  0  0  0  0  0  0  0  0  0  0
   21.1680  -11.5530    1.5070 O   0  0  0  0  0  0  0  0  0  0  0  0
   20.5900  -13.9890    1.6180 O   0  0  0  0  0  0  0  0  0  0  0  0
  1  2  2  0  0  0  0
  2  3  1  0  0  0  0
  3  4  2  0  0  0  0
  4  5  1  0  0  0  0
  5  6  2  0  0  0  0
  6  1  1  0  0  0  0
  5  7  1  0  0  0  0
  7  8  1  0  0  0  0
  8  9  2  0  0  0  0
  9  4  1  0  0  0  0
  9 10  1  0  0  0  0
 10 11  1  0  0  0  0
 11 12  1  0  0  0  0
 12 13  1  0  0  0  0
 12 14  1  0  0  0  0
  2 15  1  0  0  0  0
 15 16  1  0  0  0  0
 16 17  1  0  0  0  0
 17 18  1  0  0  0  0
 18 19  1  0  0  0  0
 19 20  1  0  0  0  0
 20 21  1  0  0  0  0
 21 17  1  0  0  0  0
 16 22  2  0  0  0  0
 16 23  2  0  0  0  0
M  END
>  <EXTREG>  (Almotriptan)
Almotriptan

>  <NAME>  (Almotriptan)
Almotriptan

>  <Vss>  (Almotriptan)
2.2000

>  <fu>  (Almotriptan)
0.6000

>  <V>  (Almotriptan)
780.0000

>  <S>  (Almotriptan)
528.9700

>  <R>  (Almotriptan)
1.4700

>  <G>  (Almotriptan)
1.4700

>  <W1>  (Almotriptan)
1192.6200

>  <W2>  (Almotriptan)
653.7500

>  <W3>  (Almotriptan)
324.5000

>  <W4>  (Almotriptan)
135.3800

>  <W5>  (Almotriptan)
63.2500

>  <W6>  (Almotriptan)
20.5000

>  <W7>  (Almotriptan)
8.3800

>  <W8>  (Almotriptan)
3.2500

>  <D1>  (Almotriptan)
270.7500

>  <D2>  (Almotriptan)
120.3800

>  <D3>  (Almotriptan)
53.6300

>  <D4>  (Almotriptan)
29.2500

>  <D5>  (Almotriptan)
19.5000

>  <D6>  (Almotriptan)
11.7500

>  <D7>  (Almotriptan)
7.7500

>  <D8>  (Almotriptan)
4.7500

>  <WO1>  (Almotriptan)
59.0000

>  <WO2>  (Almotriptan)
10.8800

>  <WO3>  (Almotriptan)
3.6300

>  <WO4>  (Almotriptan)
0.8800

>  <WO5>  (Almotriptan)
0.0000

>  <WO6>  (Almotriptan)
0.0000

>  <WN1>  (Almotriptan)
363.3800

>  <WN2>  (Almotriptan)
143.0000

>  <WN3>  (Almotriptan)
64.2500

>  <WN4>  (Almotriptan)
20.3800

>  <WN5>  (Almotriptan)
6.8800

>  <WN6>  (Almotriptan)
1.7500

>  <IW1>  (Almotriptan)
0.0200

>  <IW2>  (Almotriptan)
0.0900

>  <IW3>  (Almotriptan)
0.2200

>  <IW4>  (Almotriptan)
0.9400

>  <CW1>  (Almotriptan)
2.2500

>  <CW2>  (Almotriptan)
1.2400

>  <CW3>  (Almotriptan)
0.6100

>  <CW4>  (Almotriptan)
0.2600

>  <CW5>  (Almotriptan)
0.1200

>  <CW6>  (Almotriptan)
0.0400

>  <CW7>  (Almotriptan)
0.0200

>  <CW8>  (Almotriptan)
0.0100

>  <ID1>  (Almotriptan)
0.0200

>  <ID2>  (Almotriptan)
0.0900

>  <ID3>  (Almotriptan)
0.1300

>  <ID4>  (Almotriptan)
0.2100

>  <CD1>  (Almotriptan)
0.5100

>  <CD2>  (Almotriptan)
0.2300

>  <CD3>  (Almotriptan)
0.1000

>  <CD4>  (Almotriptan)
0.0600

>  <CD5>  (Almotriptan)
0.0400

>  <CD6>  (Almotriptan)
0.0200

>  <CD7>  (Almotriptan)
0.0100

>  <CD8>  (Almotriptan)
0.0100

>  <HL1>  (Almotriptan)
1.1800

>  <HL2>  (Almotriptan)
0.7000

>  <A>  (Almotriptan)
3.3500

>  <CP>  (Almotriptan)
1.3000

>  <POL>  (Almotriptan)
37.4600

>  <MW>  (Almotriptan)
335.4600

>  <FLEX>  (Almotriptan)
2.1800

>  <FLEX_RB>  (Almotriptan)
0.2700

>  <NCC>  (Almotriptan)
0

>  <DIFF>  (Almotriptan)
0.4600

>  <LOGP n-Oct>  (Almotriptan)
1.8500

>  <LOGP c-Hex>  (Almotriptan)
-0.6700

>  <PSA>  (Almotriptan)
60.4400

>  <HSA>  (Almotriptan)
468.5300

>  <PSAR>  (Almotriptan)
0.1100

>  <PHSAR>  (Almotriptan)
0.1300

>  <LgD5>  (Almotriptan)
-1.8700

>  <LgD6>  (Almotriptan)
-1.0600

>  <LgD7>  (Almotriptan)
-0.0900

>  <LgD7.5>  (Almotriptan)
0.4000

>  <LgD8>  (Almotriptan)
0.8600

>  <LgD9>  (Almotriptan)
1.5800

>  <LgD10>  (Almotriptan)
1.8100

>  <AUS7.4>  (Almotriptan)
0.5500

>  <0.000000U4>  (Almotriptan)
0.0000

>  <0.000000U5>  (Almotriptan)
0.0100

>  <0.000000U6>  (Almotriptan)
0.1200

>  <0.000000U7>  (Almotriptan)
1.1400

>  <0.000000U8>  (Almotriptan)
10.3200

>  <0.000000U9>  (Almotriptan)
53.5200

>  <0.000000U10>  (Almotriptan)
92.0100

>  <DRDRDR>  (Almotriptan)
17.8400

>  <DRDRAC>  (Almotriptan)
19.4400

>  <DRDRDO>  (Almotriptan)
19.6700

>  <DRACAC>  (Almotriptan)
13.4600

>  <DRACDO>  (Almotriptan)
19.3900

>  <DRDODO>  (Almotriptan)
0.0000

>  <ACACAC>  (Almotriptan)
3.2400

>  <ACACDO>  (Almotriptan)
12.8600

>  <ACDODO>  (Almotriptan)
0.0000

>  <DODODO>  (Almotriptan)
0.0000

>  <SOLY>  (Almotriptan)
-3.2100

>  <LgS3>  (Almotriptan)
0.2900

>  <LgS4>  (Almotriptan)
0.2800

>  <LgS5>  (Almotriptan)
0.1600

>  <LgS6>  (Almotriptan)
-0.3700

>  <LgS7>  (Almotriptan)
-1.2800

>  <LgS7.5>  (Almotriptan)
-1.7600

>  <LgS8>  (Almotriptan)
-2.2200

>  <LgS9>  (Almotriptan)
-2.9400

>  <LgS10>  (Almotriptan)
-3.1700

>  <LgS11>  (Almotriptan)
-3.2100

>  <L0LgS>  (Almotriptan)
-1.3800

>  <L1LgS>  (Almotriptan)
-2.3500

>  <L2LgS>  (Almotriptan)
-0.1400

>  <L3LgS>  (Almotriptan)
0.7900

>  <L4LgS>  (Almotriptan)
0.0800

>  <DD1>  (Almotriptan)
-0.8800

>  <DD2>  (Almotriptan)
0.3800

>  <DD3>  (Almotriptan)
-0.1300

>  <DD4>  (Almotriptan)
-0.3800

>  <DD5>  (Almotriptan)
-0.1300

>  <DD6>  (Almotriptan)
0.1300

>  <DD7>  (Almotriptan)
0.0000

>  <DD8>  (Almotriptan)
0.1300

>  <ALogD5>  (Almotriptan)
-0.7700

>  <ALogD5.5>  (Almotriptan)
-0.7200

>  <ALogD7>  (Almotriptan)
0.0400

>  <ALogD7.4>  (Almotriptan)
0.4000

>  <ALogP>  (Almotriptan)
0

>  <APSA>  (Almotriptan)
64.7900

>  <HDonors>  (Almotriptan)
1

>  <HAcceptors>  (Almotriptan)
5

>  <FRB>  (Almotriptan)
6

>  <Rule Of 5>  (Almotriptan)
0

>  <Molar Volume>  (Almotriptan)
264.1200

>  <Surface Tension>  (Almotriptan)
58.8600

>  <Polarizability>  (Almotriptan)
37.4400

>  <C ratio>  (Almotriptan)
0.7400

>  <N ratio>  (Almotriptan)
0.1300

>  <NO ratio>  (Almotriptan)
0.2200

>  <Num Rings>  (Almotriptan)
3

>  <Num Ar Rings>  (Almotriptan)
2

>  <logS>  (Almotriptan)
-2.0200

$$$$
Alosetron
  -MTS-   07231215063D 0   0.00000     0.00000     0

 22 25  0  0  0  0  0  0  0  0999 V2000
   13.7240  -14.2370    1.5640 C   0  0  0  0  0  0  0  0  0  0  0  0
   14.3010  -13.0180    1.9510 C   0  0  0  0  0  0  0  0  0  0  0  0
   15.5450  -12.6090    1.4520 C   0  0  0  0  0  0  0  0  0  0  0  0
   16.2110  -13.4460    0.5530 C   0  0  0  0  0  0  0  0  0  0  0  0
   15.6180  -14.6560    0.1840 C   0  0  0  0  0  0  0  0  0  0  0  0
   14.3820  -15.0840    0.6660 C   0  0  0  0  0  0  0  0  0  0  0  0
   16.5790  -15.3910   -0.8280 N   0  0  0  0  0  0  0  0  0  0  0  0
   17.7680  -14.3380   -0.9150 C   0  0  0  0  0  0  0  0  0  0  0  0
   17.4540  -13.2630   -0.0860 C   0  0  0  0  0  0  0  0  0  0  0  0
   18.4430  -12.1270    0.0040 C   0  0  0  0  0  0  0  0  0  0  0  0
   19.4300  -12.0300   -0.9280 N   0  0  0  0  0  0  0  0  0  0  0  0
   19.4470  -12.9550   -2.0720 C   0  0  0  0  0  0  0  0  0  0  0  0
   19.0490  -14.4150   -1.7260 C   0  0  0  0  0  0  0  0  0  0  0  0
   20.4000  -10.9430   -0.7850 C   0  0  0  0  0  0  0  0  0  0  0  0
   21.2390  -11.1870    0.4670 C   0  0  0  0  0  0  0  0  0  0  0  0
   22.6120  -11.3960    0.6240 C   0  0  0  0  0  0  0  0  0  0  0  0
   22.9550  -11.5720    1.9310 N   0  0  0  0  0  0  0  0  0  0  0  0
   21.9390  -11.5270    2.8280 C   0  0  0  0  0  0  0  0  0  0  0  0
   20.6470  -11.2540    1.9340 N   0  0  0  0  0  0  0  0  0  0  0  0
   23.6370  -11.4330   -0.5060 C   0  0  0  0  0  0  0  0  0  0  0  0
   18.3400  -11.3320    0.9260 O   0  0  0  0  0  0  0  0  0  0  0  0
   16.3660  -16.6190   -1.5740 C   0  0  0  0  0  0  0  0  0  0  0  0
  1  2  2  0  0  0  0
  2  3  1  0  0  0  0
  3  4  2  0  0  0  0
  4  5  1  0  0  0  0
  5  6  2  0  0  0  0
  6  1  1  0  0  0  0
  5  7  1  0  0  0  0
  7  8  1  0  0  0  0
  8  9  2  0  0  0  0
  9  4  1  0  0  0  0
  9 10  1  0  0  0  0
 10 11  1  0  0  0  0
 11 12  1  0  0  0  0
 12 13  1  0  0  0  0
 13  8  1  0  0  0  0
 11 14  1  0  0  0  0
 14 15  1  0  0  0  0
 15 16  2  0  0  0  0
 16 17  1  0  0  0  0
 17 18  2  0  0  0  0
 18 19  1  0  0  0  0
 19 15  1  0  0  0  0
 16 20  1  0  0  0  0
 10 21  2  0  0  0  0
  7 22  1  0  0  0  0
M  END
>  <EXTREG>  (Alosetron)
Alosetron

>  <NAME>  (Alosetron)
Alosetron

>  <Vss>  (Alosetron)
1.1000

>  <fu>  (Alosetron)
0.1800

>  <V>  (Alosetron)
671.7500

>  <S>  (Alosetron)
467.9700

>  <R>  (Alosetron)
1.4400

>  <G>  (Alosetron)
1.4200

>  <W1>  (Alosetron)
1110.5000

>  <W2>  (Alosetron)
613.1300

>  <W3>  (Alosetron)
306.5000

>  <W4>  (Alosetron)
115.2500

>  <W5>  (Alosetron)
56.7500

>  <W6>  (Alosetron)
25.6300

>  <W7>  (Alosetron)
9.6300

>  <W8>  (Alosetron)
0.5000

>  <D1>  (Alosetron)
276.8800

>  <D2>  (Alosetron)
133.7500

>  <D3>  (Alosetron)
69.0000

>  <D4>  (Alosetron)
45.5000

>  <D5>  (Alosetron)
36.5000

>  <D6>  (Alosetron)
27.2500

>  <D7>  (Alosetron)
17.6300

>  <D8>  (Alosetron)
11.0000

>  <WO1>  (Alosetron)
44.2500

>  <WO2>  (Alosetron)
7.6300

>  <WO3>  (Alosetron)
2.1300

>  <WO4>  (Alosetron)
0.3800

>  <WO5>  (Alosetron)
0.0000

>  <WO6>  (Alosetron)
0.0000

>  <WN1>  (Alosetron)
359.2500

>  <WN2>  (Alosetron)
136.2500

>  <WN3>  (Alosetron)
68.0000

>  <WN4>  (Alosetron)
32.0000

>  <WN5>  (Alosetron)
10.6300

>  <WN6>  (Alosetron)
0.0000

>  <IW1>  (Alosetron)
0.0800

>  <IW2>  (Alosetron)
0.3300

>  <IW3>  (Alosetron)
0.7800

>  <IW4>  (Alosetron)
1.1000

>  <CW1>  (Alosetron)
2.3700

>  <CW2>  (Alosetron)
1.3100

>  <CW3>  (Alosetron)
0.6500

>  <CW4>  (Alosetron)
0.2500

>  <CW5>  (Alosetron)
0.1200

>  <CW6>  (Alosetron)
0.0500

>  <CW7>  (Alosetron)
0.0200

>  <CW8>  (Alosetron)
0.0000

>  <ID1>  (Alosetron)
0.0400

>  <ID2>  (Alosetron)
0.0500

>  <ID3>  (Alosetron)
0.0700

>  <ID4>  (Alosetron)
0.0900

>  <CD1>  (Alosetron)
0.5900

>  <CD2>  (Alosetron)
0.2900

>  <CD3>  (Alosetron)
0.1500

>  <CD4>  (Alosetron)
0.1000

>  <CD5>  (Alosetron)
0.0800

>  <CD6>  (Alosetron)
0.0600

>  <CD7>  (Alosetron)
0.0400

>  <CD8>  (Alosetron)
0.0200

>  <HL1>  (Alosetron)
0.8200

>  <HL2>  (Alosetron)
0.5600

>  <A>  (Alosetron)
4.8100

>  <CP>  (Alosetron)
4.1600

>  <POL>  (Alosetron)
33.0700

>  <MW>  (Alosetron)
294.3500

>  <FLEX>  (Alosetron)
0.7700

>  <FLEX_RB>  (Alosetron)
0.1900

>  <NCC>  (Alosetron)
0

>  <DIFF>  (Alosetron)
0.6000

>  <LOGP n-Oct>  (Alosetron)
1.4200

>  <LOGP c-Hex>  (Alosetron)
0.9400

>  <PSA>  (Alosetron)
47.7500

>  <HSA>  (Alosetron)
420.2200

>  <PSAR>  (Alosetron)
0.1000

>  <PHSAR>  (Alosetron)
0.1100

>  <LgD5>  (Alosetron)
0.8300

>  <LgD6>  (Alosetron)
1.3100

>  <LgD7>  (Alosetron)
1.4100

>  <LgD7.5>  (Alosetron)
1.4200

>  <LgD8>  (Alosetron)
1.4200

>  <LgD9>  (Alosetron)
1.4200

>  <LgD10>  (Alosetron)
1.4200

>  <AUS7.4>  (Alosetron)
2.0000

>  <0.000000U4>  (Alosetron)
3.3200

>  <0.000000U5>  (Alosetron)
25.5500

>  <0.000000U6>  (Alosetron)
77.4400

>  <0.000000U7>  (Alosetron)
97.1700

>  <0.000000U8>  (Alosetron)
99.7100

>  <0.000000U9>  (Alosetron)
99.9700

>  <0.000000U10>  (Alosetron)
99.9900

>  <DRDRDR>  (Alosetron)
20.8000

>  <DRDRAC>  (Alosetron)
19.4600

>  <DRDRDO>  (Alosetron)
15.5400

>  <DRACAC>  (Alosetron)
5.9200

>  <DRACDO>  (Alosetron)
4.8000

>  <DRDODO>  (Alosetron)
0.0000

>  <ACACAC>  (Alosetron)
0.0000

>  <ACACDO>  (Alosetron)
0.6700

>  <ACDODO>  (Alosetron)
0.0000

>  <DODODO>  (Alosetron)
0.0000

>  <SOLY>  (Alosetron)
-3.2300

>  <LgS3>  (Alosetron)
-0.8000

>  <LgS4>  (Alosetron)
-1.7600

>  <LgS5>  (Alosetron)
-2.6400

>  <LgS6>  (Alosetron)
-3.1200

>  <LgS7>  (Alosetron)
-3.2200

>  <LgS7.5>  (Alosetron)
-3.2300

>  <LgS8>  (Alosetron)
-3.2300

>  <LgS9>  (Alosetron)
-3.2300

>  <LgS10>  (Alosetron)
-3.2300

>  <LgS11>  (Alosetron)
-3.2300

>  <L0LgS>  (Alosetron)
-2.8200

>  <L1LgS>  (Alosetron)
-0.9400

>  <L2LgS>  (Alosetron)
0.8500

>  <L3LgS>  (Alosetron)
-0.3800

>  <L4LgS>  (Alosetron)
-0.0200

>  <DD1>  (Alosetron)
-0.1300

>  <DD2>  (Alosetron)
0.1300

>  <DD3>  (Alosetron)
0.0000

>  <DD4>  (Alosetron)
-0.2500

>  <DD5>  (Alosetron)
0.1300

>  <DD6>  (Alosetron)
-0.2500

>  <DD7>  (Alosetron)
0.1300

>  <DD8>  (Alosetron)
0.0000

>  <ALogD5>  (Alosetron)
-0.0200

>  <ALogD5.5>  (Alosetron)
0.3900

>  <ALogD7>  (Alosetron)
1.5800

>  <ALogD7.4>  (Alosetron)
1.7400

>  <ALogP>  (Alosetron)
1.8900

>  <APSA>  (Alosetron)
53.9200

>  <HDonors>  (Alosetron)
1

>  <HAcceptors>  (Alosetron)
5

>  <FRB>  (Alosetron)
2

>  <Rule Of 5>  (Alosetron)
0

>  <Molar Volume>  (Alosetron)
218.7600

>  <Surface Tension>  (Alosetron)
52.8800

>  <Polarizability>  (Alosetron)
33.7700

>  <C ratio>  (Alosetron)
0.7700

>  <N ratio>  (Alosetron)
0.1800

>  <NO ratio>  (Alosetron)
0.2300

>  <Num Rings>  (Alosetron)
4

>  <Num Ar Rings>  (Alosetron)
3

>  <logS>  (Alosetron)
-2.7800

$$$$
Alprazolam
  -MTS-   07231215063D 0   0.00000     0.00000     0

 22 25  0  0  0  0  0  0  0  0999 V2000
   25.9240   -7.3060    0.0020 N   0  0  0  0  0  0  0  0  0  0  0  0
   24.9030   -8.0360   -0.4870 C   0  0  0  0  0  0  0  0  0  0  0  0
   25.1410   -9.3690   -0.8560 C   0  0  0  0  0  0  0  0  0  0  0  0
   26.3830  -10.1770   -0.5030 C   0  0  0  0  0  0  0  0  0  0  0  0
   27.6110   -9.8800   -0.7320 N   0  0  0  0  0  0  0  0  0  0  0  0
   27.8440   -8.6100   -1.3890 C   0  0  0  0  0  0  0  0  0  0  0  0
   27.4100   -7.4990   -0.4550 C   0  0  0  0  0  0  0  0  0  0  0  0
   28.1160   -6.5130    0.1410 N   0  0  0  0  0  0  0  0  0  0  0  0
   27.3250   -5.7340    0.9060 N   0  0  0  0  0  0  0  0  0  0  0  0
   26.0180   -6.0930    0.9330 C   0  0  0  0  0  0  0  0  0  0  0  0
   24.9150   -5.4260    1.7450 C   0  0  0  0  0  0  0  0  0  0  0  0
   26.1390  -11.5050    0.1860 C   0  0  0  0  0  0  0  0  0  0  0  0
   27.1210  -12.5020    0.1340 C   0  0  0  0  0  0  0  0  0  0  0  0
   26.9060  -13.7460    0.7360 C   0  0  0  0  0  0  0  0  0  0  0  0
   25.7030  -14.0030    1.3970 C   0  0  0  0  0  0  0  0  0  0  0  0
   24.7250  -13.0070    1.4700 C   0  0  0  0  0  0  0  0  0  0  0  0
   24.9500  -11.7590    0.8820 C   0  0  0  0  0  0  0  0  0  0  0  0
   24.1460  -10.0490   -1.5690 C   0  0  0  0  0  0  0  0  0  0  0  0
   22.8860   -9.4780   -1.7660 C   0  0  0  0  0  0  0  0  0  0  0  0
   22.6200   -8.1960   -1.2820 C   0  0  0  0  0  0  0  0  0  0  0  0
   23.6370   -7.4670   -0.6610 C   0  0  0  0  0  0  0  0  0  0  0  0
   21.6420  -10.3710   -2.6170 Cl  0  0  0  0  0  0  0  0  0  0  0  0
  1  2  1  0  0  0  0
  2  3  2  0  0  0  0
  3  4  1  0  0  0  0
  4  5  2  0  0  0  0
  5  6  1  0  0  0  0
  6  7  1  0  0  0  0
  7  1  1  0  0  0  0
  7  8  2  0  0  0  0
  8  9  1  0  0  0  0
  9 10  2  0  0  0  0
 10  1  1  0  0  0  0
 10 11  1  0  0  0  0
  4 12  1  0  0  0  0
 12 13  2  0  0  0  0
 13 14  1  0  0  0  0
 14 15  2  0  0  0  0
 15 16  1  0  0  0  0
 16 17  2  0  0  0  0
 17 12  1  0  0  0  0
  3 18  1  0  0  0  0
 18 19  2  0  0  0  0
 19 20  1  0  0  0  0
 20 21  2  0  0  0  0
 21  2  1  0  0  0  0
 19 22  1  0  0  0  0
M  END
>  <EXTREG>  (Alprazolam)
Alprazolam

>  <NAME>  (Alprazolam)
Alprazolam

>  <Vss>  (Alprazolam)
0.8000

>  <fu>  (Alprazolam)
0.2900

>  <V>  (Alprazolam)
659.3800

>  <S>  (Alprazolam)
450.0500

>  <R>  (Alprazolam)
1.4700

>  <G>  (Alprazolam)
1.3600

>  <W1>  (Alprazolam)
1123.5000

>  <W2>  (Alprazolam)
615.5000

>  <W3>  (Alprazolam)
314.5000

>  <W4>  (Alprazolam)
120.8800

>  <W5>  (Alprazolam)
62.5000

>  <W6>  (Alprazolam)
31.7500

>  <W7>  (Alprazolam)
9.8800

>  <W8>  (Alprazolam)
0.0000

>  <D1>  (Alprazolam)
327.0000

>  <D2>  (Alprazolam)
169.6300

>  <D3>  (Alprazolam)
91.5000

>  <D4>  (Alprazolam)
60.0000

>  <D5>  (Alprazolam)
40.3800

>  <D6>  (Alprazolam)
30.1300

>  <D7>  (Alprazolam)
21.6300

>  <D8>  (Alprazolam)
16.2500

>  <WO1>  (Alprazolam)
0.0000

>  <WO2>  (Alprazolam)
0.0000

>  <WO3>  (Alprazolam)
0.0000

>  <WO4>  (Alprazolam)
0.0000

>  <WO5>  (Alprazolam)
0.0000

>  <WO6>  (Alprazolam)
0.0000

>  <WN1>  (Alprazolam)
394.3800

>  <WN2>  (Alprazolam)
154.5000

>  <WN3>  (Alprazolam)
78.1300

>  <WN4>  (Alprazolam)
36.6300

>  <WN5>  (Alprazolam)
11.1300

>  <WN6>  (Alprazolam)
0.2500

>  <IW1>  (Alprazolam)
0.1200

>  <IW2>  (Alprazolam)
0.4500

>  <IW3>  (Alprazolam)
1.0800

>  <IW4>  (Alprazolam)
1.4800

>  <CW1>  (Alprazolam)
2.5000

>  <CW2>  (Alprazolam)
1.3700

>  <CW3>  (Alprazolam)
0.7000

>  <CW4>  (Alprazolam)
0.2700

>  <CW5>  (Alprazolam)
0.1400

>  <CW6>  (Alprazolam)
0.0700

>  <CW7>  (Alprazolam)
0.0200

>  <CW8>  (Alprazolam)
0.0000

>  <ID1>  (Alprazolam)
0.0500

>  <ID2>  (Alprazolam)
0.0500

>  <ID3>  (Alprazolam)
0.0300

>  <ID4>  (Alprazolam)
0.0400

>  <CD1>  (Alprazolam)
0.7300

>  <CD2>  (Alprazolam)
0.3800

>  <CD3>  (Alprazolam)
0.2000

>  <CD4>  (Alprazolam)
0.1300

>  <CD5>  (Alprazolam)
0.0900

>  <CD6>  (Alprazolam)
0.0700

>  <CD7>  (Alprazolam)
0.0500

>  <CD8>  (Alprazolam)
0.0400

>  <HL1>  (Alprazolam)
0.6800

>  <HL2>  (Alprazolam)
0.5300

>  <A>  (Alprazolam)
5.9800

>  <CP>  (Alprazolam)
5.1500

>  <POL>  (Alprazolam)
33.9300

>  <MW>  (Alprazolam)
308.7600

>  <FLEX>  (Alprazolam)
0.2600

>  <FLEX_RB>  (Alprazolam)
0.1300

>  <NCC>  (Alprazolam)
0

>  <DIFF>  (Alprazolam)
0.6300

>  <LOGP n-Oct>  (Alprazolam)
1.9700

>  <LOGP c-Hex>  (Alprazolam)
3.7400

>  <PSA>  (Alprazolam)
40.9000

>  <HSA>  (Alprazolam)
409.1500

>  <PSAR>  (Alprazolam)
0.0900

>  <PHSAR>  (Alprazolam)
0.1000

>  <LgD5>  (Alprazolam)
1.9200

>  <LgD6>  (Alprazolam)
1.9600

>  <LgD7>  (Alprazolam)
1.9700

>  <LgD7.5>  (Alprazolam)
1.9700

>  <LgD8>  (Alprazolam)
1.9700

>  <LgD9>  (Alprazolam)
1.9700

>  <LgD10>  (Alprazolam)
1.9700

>  <AUS7.4>  (Alprazolam)
2.0000

>  <0.000000U4>  (Alprazolam)
36.7600

>  <0.000000U5>  (Alprazolam)
89.2900

>  <0.000000U6>  (Alprazolam)
98.8700

>  <0.000000U7>  (Alprazolam)
99.8900

>  <0.000000U8>  (Alprazolam)
99.9900

>  <0.000000U9>  (Alprazolam)
100.0000

>  <0.000000U10>  (Alprazolam)
100.0000

>  <DRDRDR>  (Alprazolam)
16.3400

>  <DRDRAC>  (Alprazolam)
20.3700

>  <DRDRDO>  (Alprazolam)
0.0000

>  <DRACAC>  (Alprazolam)
10.9300

>  <DRACDO>  (Alprazolam)
0.0000

>  <DRDODO>  (Alprazolam)
0.0000

>  <ACACAC>  (Alprazolam)
1.4500

>  <ACACDO>  (Alprazolam)
0.0000

>  <ACDODO>  (Alprazolam)
0.0000

>  <DODODO>  (Alprazolam)
0.0000

>  <SOLY>  (Alprazolam)
-3.6700

>  <LgS3>  (Alprazolam)
-1.8200

>  <LgS4>  (Alprazolam)
-3.2300

>  <LgS5>  (Alprazolam)
-3.6200

>  <LgS6>  (Alprazolam)
-3.6600

>  <LgS7>  (Alprazolam)
-3.6700

>  <LgS7.5>  (Alprazolam)
-3.6700

>  <LgS8>  (Alprazolam)
-3.6700

>  <LgS9>  (Alprazolam)
-3.6700

>  <LgS10>  (Alprazolam)
-3.6700

>  <LgS11>  (Alprazolam)
-3.6700

>  <L0LgS>  (Alprazolam)
-3.5100

>  <L1LgS>  (Alprazolam)
-0.4100

>  <L2LgS>  (Alprazolam)
0.5000

>  <L3LgS>  (Alprazolam)
-0.4300

>  <L4LgS>  (Alprazolam)
0.2800

>  <DD1>  (Alprazolam)
-1.3800

>  <DD2>  (Alprazolam)
0.6300

>  <DD3>  (Alprazolam)
-0.5000

>  <DD4>  (Alprazolam)
0.8800

>  <DD5>  (Alprazolam)
0.3800

>  <DD6>  (Alprazolam)
-0.1300

>  <DD7>  (Alprazolam)
-0.3800

>  <DD8>  (Alprazolam)
0.7500

>  <ALogD5>  (Alprazolam)
1.9100

>  <ALogD5.5>  (Alprazolam)
1.9100

>  <ALogD7>  (Alprazolam)
1.9200

>  <ALogD7.4>  (Alprazolam)
1.9200

>  <ALogP>  (Alprazolam)
0

>  <APSA>  (Alprazolam)
43.0700

>  <HDonors>  (Alprazolam)
0

>  <HAcceptors>  (Alprazolam)
4

>  <FRB>  (Alprazolam)
1

>  <Rule Of 5>  (Alprazolam)
0

>  <Molar Volume>  (Alprazolam)
225.5800

>  <Surface Tension>  (Alprazolam)
52.1800

>  <Polarizability>  (Alprazolam)
34.9800

>  <C ratio>  (Alprazolam)
0.7700

>  <N ratio>  (Alprazolam)
0.1800

>  <NO ratio>  (Alprazolam)
0.1800

>  <Num Rings>  (Alprazolam)
4

>  <Num Ar Rings>  (Alprazolam)
3

>  <logS>  (Alprazolam)
-4.5500

$$$$
Alprenolol
  -MTS-   07231215063D 0   0.00000     0.00000     0

 18 18  0  0  0  0  0  0  0  0999 V2000
   26.2780   -8.0880    0.4320 O   0  0  0  0  0  0  0  0  0  0  0  0
   25.0000   -7.5310    0.3600 C   0  0  0  0  0  0  0  0  0  0  0  0
   24.8340   -6.2030   -0.0530 C   0  0  0  0  0  0  0  0  0  0  0  0
   26.0460   -5.3270   -0.3940 C   0  0  0  0  0  0  0  0  0  0  0  0
   26.3810   -4.4960    0.8200 C   0  0  0  0  0  0  0  0  0  0  0  0
   27.5550   -4.5660    1.4590 C   0  0  0  0  0  0  0  0  0  0  0  0
   23.5430   -5.6700   -0.1510 C   0  0  0  0  0  0  0  0  0  0  0  0
   22.4280   -6.4510    0.1680 C   0  0  0  0  0  0  0  0  0  0  0  0
   22.5990   -7.7680    0.6010 C   0  0  0  0  0  0  0  0  0  0  0  0
   23.8860   -8.3020    0.7060 C   0  0  0  0  0  0  0  0  0  0  0  0
   26.5820   -9.0110   -0.6300 C   0  0  0  0  0  0  0  0  0  0  0  0
   28.0180   -9.5700   -0.4600 C   0  0  0  0  0  0  0  0  0  0  0  0
   29.0710   -8.4270   -0.5450 C   0  0  0  0  0  0  0  0  0  0  0  0
   30.4110   -8.8140   -0.0410 N   0  0  0  0  0  0  0  0  0  0  0  0
   31.5340   -7.8780   -0.3030 C   0  0  0  0  0  0  0  0  0  0  0  0
   31.2140   -6.4400    0.1890 C   0  0  0  0  0  0  0  0  0  0  0  0
   32.8000   -8.4090    0.4230 C   0  0  0  0  0  0  0  0  0  0  0  0
   28.1910  -10.5460   -1.5070 O   0  0  0  0  0  0  0  0  0  0  0  0
  1  2  1  0  0  0  0
  2  3  2  0  0  0  0
  3  4  1  0  0  0  0
  4  5  1  0  0  0  0
  5  6  2  0  0  0  0
  3  7  1  0  0  0  0
  7  8  2  0  0  0  0
  8  9  1  0  0  0  0
  9 10  2  0  0  0  0
 10  2  1  0  0  0  0
  1 11  1  0  0  0  0
 11 12  1  0  0  0  0
 12 13  1  0  0  0  0
 13 14  1  0  0  0  0
 14 15  1  0  0  0  0
 15 16  1  0  0  0  0
 15 17  1  0  0  0  0
 12 18  1  0  0  0  0
M  END
>  <EXTREG>  (Alprenolol)
Alprenolol

>  <NAME>  (Alprenolol)
Alprenolol

>  <Vss>  (Alprenolol)
3.2000

>  <fu>  (Alprenolol)
0.1800

>  <V>  (Alprenolol)
658.7500

>  <S>  (Alprenolol)
457.7600

>  <R>  (Alprenolol)
1.4400

>  <G>  (Alprenolol)
1.4000

>  <W1>  (Alprenolol)
974.7500

>  <W2>  (Alprenolol)
483.2500

>  <W3>  (Alprenolol)
234.2500

>  <W4>  (Alprenolol)
95.6300

>  <W5>  (Alprenolol)
53.2500

>  <W6>  (Alprenolol)
29.0000

>  <W7>  (Alprenolol)
9.7500

>  <W8>  (Alprenolol)
2.5000

>  <D1>  (Alprenolol)
269.2500

>  <D2>  (Alprenolol)
118.2500

>  <D3>  (Alprenolol)
39.2500

>  <D4>  (Alprenolol)
19.1300

>  <D5>  (Alprenolol)
13.0000

>  <D6>  (Alprenolol)
8.5000

>  <D7>  (Alprenolol)
5.6300

>  <D8>  (Alprenolol)
3.3800

>  <WO1>  (Alprenolol)
139.2500

>  <WO2>  (Alprenolol)
55.5000

>  <WO3>  (Alprenolol)
25.5000

>  <WO4>  (Alprenolol)
8.7500

>  <WO5>  (Alprenolol)
1.8800

>  <WO6>  (Alprenolol)
0.5000

>  <WN1>  (Alprenolol)
281.5000

>  <WN2>  (Alprenolol)
117.7500

>  <WN3>  (Alprenolol)
61.7500

>  <WN4>  (Alprenolol)
28.6300

>  <WN5>  (Alprenolol)
8.2500

>  <WN6>  (Alprenolol)
0.0000

>  <IW1>  (Alprenolol)
0.1000

>  <IW2>  (Alprenolol)
0.4400

>  <IW3>  (Alprenolol)
0.9400

>  <IW4>  (Alprenolol)
1.3400

>  <CW1>  (Alprenolol)
2.1300

>  <CW2>  (Alprenolol)
1.0600

>  <CW3>  (Alprenolol)
0.5100

>  <CW4>  (Alprenolol)
0.2100

>  <CW5>  (Alprenolol)
0.1200

>  <CW6>  (Alprenolol)
0.0600

>  <CW7>  (Alprenolol)
0.0200

>  <CW8>  (Alprenolol)
0.0100

>  <ID1>  (Alprenolol)
0.0500

>  <ID2>  (Alprenolol)
0.1200

>  <ID3>  (Alprenolol)
0.2100

>  <ID4>  (Alprenolol)
0.2700

>  <CD1>  (Alprenolol)
0.5900

>  <CD2>  (Alprenolol)
0.2600

>  <CD3>  (Alprenolol)
0.0900

>  <CD4>  (Alprenolol)
0.0400

>  <CD5>  (Alprenolol)
0.0300

>  <CD6>  (Alprenolol)
0.0200

>  <CD7>  (Alprenolol)
0.0100

>  <CD8>  (Alprenolol)
0.0100

>  <HL1>  (Alprenolol)
1.3600

>  <HL2>  (Alprenolol)
1.5200

>  <A>  (Alprenolol)
6.7600

>  <CP>  (Alprenolol)
0.8800

>  <POL>  (Alprenolol)
29.3800

>  <MW>  (Alprenolol)
249.3500

>  <FLEX>  (Alprenolol)
2.2600

>  <FLEX_RB>  (Alprenolol)
0.2100

>  <NCC>  (Alprenolol)
0

>  <DIFF>  (Alprenolol)
0.5500

>  <LOGP n-Oct>  (Alprenolol)
2.4300

>  <LOGP c-Hex>  (Alprenolol)
0.7600

>  <PSA>  (Alprenolol)
43.6900

>  <HSA>  (Alprenolol)
414.0700

>  <PSAR>  (Alprenolol)
0.1000

>  <PHSAR>  (Alprenolol)
0.1100

>  <LgD5>  (Alprenolol)
-0.9600

>  <LgD6>  (Alprenolol)
-0.6200

>  <LgD7>  (Alprenolol)
0.1800

>  <LgD7.5>  (Alprenolol)
0.6600

>  <LgD8>  (Alprenolol)
1.1400

>  <LgD9>  (Alprenolol)
1.9700

>  <LgD10>  (Alprenolol)
2.3500

>  <AUS7.4>  (Alprenolol)
0.3100

>  <0.000000U4>  (Alprenolol)
0.0000

>  <0.000000U5>  (Alprenolol)
0.0100

>  <0.000000U6>  (Alprenolol)
0.0500

>  <0.000000U7>  (Alprenolol)
0.5300

>  <0.000000U8>  (Alprenolol)
5.0800

>  <0.000000U9>  (Alprenolol)
34.8500

>  <0.000000U10>  (Alprenolol)
84.2500

>  <DRDRDR>  (Alprenolol)
11.1600

>  <DRDRAC>  (Alprenolol)
13.1600

>  <DRDRDO>  (Alprenolol)
13.1600

>  <DRACAC>  (Alprenolol)
7.6000

>  <DRACDO>  (Alprenolol)
7.6000

>  <DRDODO>  (Alprenolol)
5.3500

>  <ACACAC>  (Alprenolol)
2.8800

>  <ACACDO>  (Alprenolol)
2.8800

>  <ACDODO>  (Alprenolol)
2.8800

>  <DODODO>  (Alprenolol)
0.0000

>  <SOLY>  (Alprenolol)
-2.5800

>  <LgS3>  (Alprenolol)
0.9200

>  <LgS4>  (Alprenolol)
0.9200

>  <LgS5>  (Alprenolol)
0.8600

>  <LgS6>  (Alprenolol)
0.4900

>  <LgS7>  (Alprenolol)
-0.3300

>  <LgS7.5>  (Alprenolol)
-0.8100

>  <LgS8>  (Alprenolol)
-1.2800

>  <LgS9>  (Alprenolol)
-2.1200

>  <LgS10>  (Alprenolol)
-2.5000

>  <LgS11>  (Alprenolol)
-2.5700

>  <L0LgS>  (Alprenolol)
-0.6000

>  <L1LgS>  (Alprenolol)
-2.3100

>  <L2LgS>  (Alprenolol)
-0.3900

>  <L3LgS>  (Alprenolol)
0.7300

>  <L4LgS>  (Alprenolol)
0.2100

>  <DD1>  (Alprenolol)
0.3800

>  <DD2>  (Alprenolol)
1.2500

>  <DD3>  (Alprenolol)
0.3800

>  <DD4>  (Alprenolol)
-0.2500

>  <DD5>  (Alprenolol)
0.1300

>  <DD6>  (Alprenolol)
0.0000

>  <DD7>  (Alprenolol)
0.1300

>  <DD8>  (Alprenolol)
0.2500

>  <ALogD5>  (Alprenolol)
-0.1800

>  <ALogD5.5>  (Alprenolol)
-0.1500

>  <ALogD7>  (Alprenolol)
0.4700

>  <ALogD7.4>  (Alprenolol)
0.8100

>  <ALogP>  (Alprenolol)
2.9100

>  <APSA>  (Alprenolol)
41.4900

>  <HDonors>  (Alprenolol)
2

>  <HAcceptors>  (Alprenolol)
3

>  <FRB>  (Alprenolol)
9

>  <Rule Of 5>  (Alprenolol)
0

>  <Molar Volume>  (Alprenolol)
247.4600

>  <Surface Tension>  (Alprenolol)
36.3700

>  <Polarizability>  (Alprenolol)
29.7500

>  <C ratio>  (Alprenolol)
0.8300

>  <N ratio>  (Alprenolol)
0.0600

>  <NO ratio>  (Alprenolol)
0.1700

>  <Num Rings>  (Alprenolol)
1

>  <Num Ar Rings>  (Alprenolol)
1

>  <logS>  (Alprenolol)
-2.8100

$$$$
Amantadine
  -MTS-   07231215063D 0   0.00000     0.00000     0

 11 13  0  0  0  0  0  0  0  0999 V2000
   23.3340   -8.9450    0.2200 C   0  0  0  0  0  0  0  0  0  0  0  0
   22.8580   -9.6030    1.5440 C   0  0  0  0  0  0  0  0  0  0  0  0
   22.7920  -11.1440    1.3720 C   0  0  0  0  0  0  0  0  0  0  0  0
   24.2000  -11.6870    1.0150 C   0  0  0  0  0  0  0  0  0  0  0  0
   24.6760  -11.0370   -0.3100 C   0  0  0  0  0  0  0  0  0  0  0  0
   24.7420   -9.4960   -0.1380 C   0  0  0  0  0  0  0  0  0  0  0  0
   23.6830  -11.3880   -1.4500 C   0  0  0  0  0  0  0  0  0  0  0  0
   22.2760  -10.8460   -1.0870 C   0  0  0  0  0  0  0  0  0  0  0  0
   22.3390   -9.3040   -0.9180 C   0  0  0  0  0  0  0  0  0  0  0  0
   21.7940  -11.4960    0.2370 C   0  0  0  0  0  0  0  0  0  0  0  0
   23.4210   -7.4800    0.4100 N   0  0  0  0  0  0  0  0  0  0  0  0
  1  2  1  0  0  0  0
  2  3  1  0  0  0  0
  3  4  1  0  0  0  0
  4  5  1  0  0  0  0
  5  6  1  0  0  0  0
  6  1  1  0  0  0  0
  5  7  1  0  0  0  0
  7  8  1  0  0  0  0
  8  9  1  0  0  0  0
  9  1  1  0  0  0  0
  8 10  1  0  0  0  0
 10  3  1  0  0  0  0
  1 11  1  0  0  0  0
M  END
>  <EXTREG>  (Amantadine)
Amantadine

>  <NAME>  (Amantadine)
Amantadine

>  <Vss>  (Amantadine)
6.6000

>  <fu>  (Amantadine)
0.3300

>  <V>  (Amantadine)
384.0000

>  <S>  (Amantadine)
272.1800

>  <R>  (Amantadine)
1.4100

>  <G>  (Amantadine)
1.1000

>  <W1>  (Amantadine)
635.3800

>  <W2>  (Amantadine)
341.1300

>  <W3>  (Amantadine)
181.8800

>  <W4>  (Amantadine)
80.8800

>  <W5>  (Amantadine)
38.8800

>  <W6>  (Amantadine)
14.1300

>  <W7>  (Amantadine)
0.0000

>  <W8>  (Amantadine)
0.0000

>  <D1>  (Amantadine)
141.8800

>  <D2>  (Amantadine)
55.5000

>  <D3>  (Amantadine)
15.0000

>  <D4>  (Amantadine)
1.3800

>  <D5>  (Amantadine)
0.0000

>  <D6>  (Amantadine)
0.0000

>  <D7>  (Amantadine)
0.0000

>  <D8>  (Amantadine)
0.0000

>  <WO1>  (Amantadine)
151.7500

>  <WO2>  (Amantadine)
65.2500

>  <WO3>  (Amantadine)
31.7500

>  <WO4>  (Amantadine)
9.7500

>  <WO5>  (Amantadine)
0.1300

>  <WO6>  (Amantadine)
0.0000

>  <WN1>  (Amantadine)
224.5000

>  <WN2>  (Amantadine)
101.7500

>  <WN3>  (Amantadine)
50.6300

>  <WN4>  (Amantadine)
18.8800

>  <WN5>  (Amantadine)
0.0000

>  <WN6>  (Amantadine)
0.0000

>  <IW1>  (Amantadine)
0.2000

>  <IW2>  (Amantadine)
0.7000

>  <IW3>  (Amantadine)
1.2200

>  <IW4>  (Amantadine)
0.0000

>  <CW1>  (Amantadine)
2.3300

>  <CW2>  (Amantadine)
1.2500

>  <CW3>  (Amantadine)
0.6700

>  <CW4>  (Amantadine)
0.3000

>  <CW5>  (Amantadine)
0.1400

>  <CW6>  (Amantadine)
0.0500

>  <CW7>  (Amantadine)
0.0000

>  <CW8>  (Amantadine)
0.0000

>  <ID1>  (Amantadine)
0.0700

>  <ID2>  (Amantadine)
0.1200

>  <ID3>  (Amantadine)
0.0000

>  <ID4>  (Amantadine)
0.0000

>  <CD1>  (Amantadine)
0.5200

>  <CD2>  (Amantadine)
0.2000

>  <CD3>  (Amantadine)
0.0600

>  <CD4>  (Amantadine)
0.0100

>  <CD5>  (Amantadine)
0.0000

>  <CD6>  (Amantadine)
0.0000

>  <CD7>  (Amantadine)
0.0000

>  <CD8>  (Amantadine)
0.0000

>  <HL1>  (Amantadine)
2.5900

>  <HL2>  (Amantadine)
10.2700

>  <A>  (Amantadine)
5.7200

>  <CP>  (Amantadine)
0.5400

>  <POL>  (Amantadine)
18.1500

>  <MW>  (Amantadine)
151.2500

>  <FLEX>  (Amantadine)
0.0000

>  <FLEX_RB>  (Amantadine)
0.0000

>  <NCC>  (Amantadine)
0

>  <DIFF>  (Amantadine)
0.9300

>  <LOGP n-Oct>  (Amantadine)
2.4700

>  <LOGP c-Hex>  (Amantadine)
2.1600

>  <PSA>  (Amantadine)
26.0200

>  <HSA>  (Amantadine)
246.1600

>  <PSAR>  (Amantadine)
0.1000

>  <PHSAR>  (Amantadine)
0.1100

>  <LgD5>  (Amantadine)
-1.0300

>  <LgD6>  (Amantadine)
-1.0000

>  <LgD7>  (Amantadine)
-0.7800

>  <LgD7.5>  (Amantadine)
-0.5000

>  <LgD8>  (Amantadine)
-0.1000

>  <LgD9>  (Amantadine)
0.8500

>  <LgD10>  (Amantadine)
1.7600

>  <AUS7.4>  (Amantadine)
0.0000

>  <0.000000U4>  (Amantadine)
0.0000

>  <0.000000U5>  (Amantadine)
0.0000

>  <0.000000U6>  (Amantadine)
0.0000

>  <0.000000U7>  (Amantadine)
0.0200

>  <0.000000U8>  (Amantadine)
0.2400

>  <0.000000U9>  (Amantadine)
2.3500

>  <0.000000U10>  (Amantadine)
19.3900

>  <DRDRDR>  (Amantadine)
3.3900

>  <DRDRAC>  (Amantadine)
5.5100

>  <DRDRDO>  (Amantadine)
5.5100

>  <DRACAC>  (Amantadine)
0.0000

>  <DRACDO>  (Amantadine)
0.0000

>  <DRDODO>  (Amantadine)
0.0000

>  <ACACAC>  (Amantadine)
0.0000

>  <ACACDO>  (Amantadine)
0.0000

>  <ACDODO>  (Amantadine)
0.0000

>  <DODODO>  (Amantadine)
0.0000

>  <SOLY>  (Amantadine)
-1.0000

>  <LgS3>  (Amantadine)
2.5000

>  <LgS4>  (Amantadine)
2.4900

>  <LgS5>  (Amantadine)
2.4900

>  <LgS6>  (Amantadine)
2.4600

>  <LgS7>  (Amantadine)
2.2500

>  <LgS7.5>  (Amantadine)
1.9600

>  <LgS8>  (Amantadine)
1.5600

>  <LgS9>  (Amantadine)
0.6200

>  <LgS10>  (Amantadine)
-0.2900

>  <LgS11>  (Amantadine)
-0.8500

>  <L0LgS>  (Amantadine)
1.5500

>  <L1LgS>  (Amantadine)
-1.8100

>  <L2LgS>  (Amantadine)
-1.0300

>  <L3LgS>  (Amantadine)
0.0800

>  <L4LgS>  (Amantadine)
0.3600

>  <DD1>  (Amantadine)
-0.1300

>  <DD2>  (Amantadine)
0.1300

>  <DD3>  (Amantadine)
0.0000

>  <DD4>  (Amantadine)
0.1300

>  <DD5>  (Amantadine)
0.0000

>  <DD6>  (Amantadine)
0.0000

>  <DD7>  (Amantadine)
0.0000

>  <DD8>  (Amantadine)
0.0000

>  <ALogD5>  (Amantadine)
-0.6600

>  <ALogD5.5>  (Amantadine)
-0.6600

>  <ALogD7>  (Amantadine)
-0.5700

>  <ALogD7.4>  (Amantadine)
-0.4700

>  <ALogP>  (Amantadine)
2.4400

>  <APSA>  (Amantadine)
26.0200

>  <HDonors>  (Amantadine)
2

>  <HAcceptors>  (Amantadine)
1

>  <FRB>  (Amantadine)
1

>  <Rule Of 5>  (Amantadine)
0

>  <Molar Volume>  (Amantadine)
141.7800

>  <Surface Tension>  (Amantadine)
46.7900

>  <Polarizability>  (Amantadine)
18.1100

>  <C ratio>  (Amantadine)
0.9100

>  <N ratio>  (Amantadine)
0.0900

>  <NO ratio>  (Amantadine)
0.0900

>  <Num Rings>  (Amantadine)
4

>  <Num Ar Rings>  (Amantadine)
0

>  <logS>  (Amantadine)
-2.1100

$$$$
Amdinocillin
  -MTS-   07231215063D 0   0.00000     0.00000     0

 22 24  0  0  0  0  0  0  0  0999 V2000
   22.1320  -17.7070   -0.2130 N   0  0  0  0  0  0  0  0  0  0  0  0
   21.4850  -16.5750    0.3690 C   0  0  0  0  0  0  0  0  0  0  0  0
   20.7230  -17.7160    1.1540 C   0  0  0  0  0  0  0  0  0  0  0  0
   21.4980  -18.7230    0.3370 C   0  0  0  0  0  0  0  0  0  0  0  0
   21.5690  -19.9390    0.2740 O   0  0  0  0  0  0  0  0  0  0  0  0
   19.2850  -17.7780    0.9220 N   0  0  0  0  0  0  0  0  0  0  0  0
   18.7380  -16.6560    1.1710 C   0  0  0  0  0  0  0  0  0  0  0  0
   17.5140  -16.1430    1.1310 N   0  0  0  0  0  0  0  0  0  0  0  0
   17.4370  -14.7290    1.5000 C   0  0  0  0  0  0  0  0  0  0  0  0
   17.1280  -13.8660    0.2450 C   0  0  0  0  0  0  0  0  0  0  0  0
   15.6750  -14.0380   -0.2780 C   0  0  0  0  0  0  0  0  0  0  0  0
   15.4290  -15.2690   -1.2020 C   0  0  0  0  0  0  0  0  0  0  0  0
   16.0730  -16.6230   -0.7750 C   0  0  0  0  0  0  0  0  0  0  0  0
   16.2250  -16.7990    0.7570 C   0  0  0  0  0  0  0  0  0  0  0  0
   22.9930  -15.7620    0.9560 S   0  0  0  0  0  0  0  0  0  0  0  0
   23.9490  -16.2940   -0.5270 C   0  0  0  0  0  0  0  0  0  0  0  0
   23.4350  -17.7350   -0.8480 C   0  0  0  0  0  0  0  0  0  0  0  0
   24.3050  -18.8050   -0.2310 C   0  0  0  0  0  0  0  0  0  0  0  0
   24.3990  -18.9500    0.9780 O   0  0  0  0  0  0  0  0  0  0  0  0
   24.9790  -19.5780   -1.0850 O   0  0  0  0  0  0  0  0  0  0  0  0
   25.4650  -16.2160   -0.1920 C   0  0  0  0  0  0  0  0  0  0  0  0
   23.6250  -15.3190   -1.6940 C   0  0  0  0  0  0  0  0  0  0  0  0
  1  2  1  0  0  0  0
  2  3  1  0  0  0  0
  3  4  1  0  0  0  0
  4  1  1  0  0  0  0
  4  5  2  0  0  0  0
  3  6  1  0  0  0  0
  6  7  2  0  0  0  0
  7  8  1  0  0  0  0
  8  9  1  0  0  0  0
  9 10  1  0  0  0  0
 10 11  1  0  0  0  0
 11 12  1  0  0  0  0
 12 13  1  0  0  0  0
 13 14  1  0  0  0  0
 14  8  1  0  0  0  0
  2 15  1  0  0  0  0
 15 16  1  0  0  0  0
 16 17  1  0  0  0  0
 17  1  1  0  0  0  0
 17 18  1  0  0  0  0
 18 19  2  0  0  0  0
 18 20  1  0  0  0  0
 16 21  1  0  0  0  0
 16 22  1  0  0  0  0
M  END
>  <EXTREG>  (Amdinocillin)
Amdinocillin

>  <NAME>  (Amdinocillin)
Amdinocillin

>  <Vss>  (Amdinocillin)
0.3700

>  <fu>  (Amdinocillin)
0

>  <V>  (Amdinocillin)
701.1300

>  <S>  (Amdinocillin)
465.4000

>  <R>  (Amdinocillin)
1.5100

>  <G>  (Amdinocillin)
1.3500

>  <W1>  (Amdinocillin)
1113.3800

>  <W2>  (Amdinocillin)
666.0000

>  <W3>  (Amdinocillin)
397.8800

>  <W4>  (Amdinocillin)
178.2500

>  <W5>  (Amdinocillin)
98.2500

>  <W6>  (Amdinocillin)
54.8800

>  <W7>  (Amdinocillin)
22.0000

>  <W8>  (Amdinocillin)
6.5000

>  <D1>  (Amdinocillin)
204.6300

>  <D2>  (Amdinocillin)
74.7500

>  <D3>  (Amdinocillin)
27.0000

>  <D4>  (Amdinocillin)
13.8800

>  <D5>  (Amdinocillin)
7.8800

>  <D6>  (Amdinocillin)
4.1300

>  <D7>  (Amdinocillin)
1.3800

>  <D8>  (Amdinocillin)
0.3800

>  <WO1>  (Amdinocillin)
103.6300

>  <WO2>  (Amdinocillin)
30.3800

>  <WO3>  (Amdinocillin)
10.7500

>  <WO4>  (Amdinocillin)
2.0000

>  <WO5>  (Amdinocillin)
0.0000

>  <WO6>  (Amdinocillin)
0.0000

>  <WN1>  (Amdinocillin)
451.6300

>  <WN2>  (Amdinocillin)
213.3800

>  <WN3>  (Amdinocillin)
114.8800

>  <WN4>  (Amdinocillin)
59.1300

>  <WN5>  (Amdinocillin)
18.8800

>  <WN6>  (Amdinocillin)
0.6300

>  <IW1>  (Amdinocillin)
0.0800

>  <IW2>  (Amdinocillin)
0.2300

>  <IW3>  (Amdinocillin)
0.5700

>  <IW4>  (Amdinocillin)
0.8600

>  <CW1>  (Amdinocillin)
2.3900

>  <CW2>  (Amdinocillin)
1.4300

>  <CW3>  (Amdinocillin)
0.8500

>  <CW4>  (Amdinocillin)
0.3800

>  <CW5>  (Amdinocillin)
0.2100

>  <CW6>  (Amdinocillin)
0.1200

>  <CW7>  (Amdinocillin)
0.0500

>  <CW8>  (Amdinocillin)
0.0100

>  <ID1>  (Amdinocillin)
0.0500

>  <ID2>  (Amdinocillin)
0.1400

>  <ID3>  (Amdinocillin)
0.2300

>  <ID4>  (Amdinocillin)
0.2500

>  <CD1>  (Amdinocillin)
0.4400

>  <CD2>  (Amdinocillin)
0.1600

>  <CD3>  (Amdinocillin)
0.0600

>  <CD4>  (Amdinocillin)
0.0300

>  <CD5>  (Amdinocillin)
0.0200

>  <CD6>  (Amdinocillin)
0.0100

>  <CD7>  (Amdinocillin)
0.0000

>  <CD8>  (Amdinocillin)
0.0000

>  <HL1>  (Amdinocillin)
3.6400

>  <HL2>  (Amdinocillin)
3.9500

>  <A>  (Amdinocillin)
5.9300

>  <CP>  (Amdinocillin)
0.3100

>  <POL>  (Amdinocillin)
32.7900

>  <MW>  (Amdinocillin)
325.4300

>  <FLEX>  (Amdinocillin)
1.3700

>  <FLEX_RB>  (Amdinocillin)
0.2300

>  <NCC>  (Amdinocillin)
0

>  <DIFF>  (Amdinocillin)
0.5100

>  <LOGP n-Oct>  (Amdinocillin)
0.0800

>  <LOGP c-Hex>  (Amdinocillin)
0.1600

>  <PSA>  (Amdinocillin)
84.7900

>  <HSA>  (Amdinocillin)
380.6100

>  <PSAR>  (Amdinocillin)
0.1800

>  <PHSAR>  (Amdinocillin)
0.2200

>  <LgD5>  (Amdinocillin)
0.0700

>  <LgD6>  (Amdinocillin)
0.0700

>  <LgD7>  (Amdinocillin)
0.0700

>  <LgD7.5>  (Amdinocillin)
0.0700

>  <LgD8>  (Amdinocillin)
0.0500

>  <LgD9>  (Amdinocillin)
-0.1200

>  <LgD10>  (Amdinocillin)
-0.6000

>  <AUS7.4>  (Amdinocillin)
0.0000

>  <0.000000U4>  (Amdinocillin)
0.0000

>  <0.000000U5>  (Amdinocillin)
0.0000

>  <0.000000U6>  (Amdinocillin)
0.0000

>  <0.000000U7>  (Amdinocillin)
0.0000

>  <0.000000U8>  (Amdinocillin)
0.0000

>  <0.000000U9>  (Amdinocillin)
0.0000

>  <0.000000U10>  (Amdinocillin)
0.0000

>  <DRDRDR>  (Amdinocillin)
13.7100

>  <DRDRAC>  (Amdinocillin)
15.7800

>  <DRDRDO>  (Amdinocillin)
13.1500

>  <DRACAC>  (Amdinocillin)
14.3400

>  <DRACDO>  (Amdinocillin)
11.8300

>  <DRDODO>  (Amdinocillin)
0.0000

>  <ACACAC>  (Amdinocillin)
8.0800

>  <ACACDO>  (Amdinocillin)
6.4400

>  <ACDODO>  (Amdinocillin)
0.0000

>  <DODODO>  (Amdinocillin)
0.0000

>  <SOLY>  (Amdinocillin)
-2.6300

>  <LgS3>  (Amdinocillin)
-0.0700

>  <LgS4>  (Amdinocillin)
-0.3000

>  <LgS5>  (Amdinocillin)
-0.3300

>  <LgS6>  (Amdinocillin)
-0.3300

>  <LgS7>  (Amdinocillin)
-0.3300

>  <LgS7.5>  (Amdinocillin)
-0.3200

>  <LgS8>  (Amdinocillin)
-0.3100

>  <LgS9>  (Amdinocillin)
-0.1300

>  <LgS10>  (Amdinocillin)
0.4000

>  <LgS11>  (Amdinocillin)
0.7800

>  <L0LgS>  (Amdinocillin)
-0.1300

>  <L1LgS>  (Amdinocillin)
0.3900

>  <L2LgS>  (Amdinocillin)
0.4900

>  <L3LgS>  (Amdinocillin)
0.1700

>  <L4LgS>  (Amdinocillin)
0.0500

>  <DD1>  (Amdinocillin)
0.8800

>  <DD2>  (Amdinocillin)
2.0000

>  <DD3>  (Amdinocillin)
-0.1300

>  <DD4>  (Amdinocillin)
1.0000

>  <DD5>  (Amdinocillin)
0.8800

>  <DD6>  (Amdinocillin)
-0.2500

>  <DD7>  (Amdinocillin)
-0.7500

>  <DD8>  (Amdinocillin)
-0.8800

>  <ALogD5>  (Amdinocillin)
-0.1700

>  <ALogD5.5>  (Amdinocillin)
-0.1700

>  <ALogD7>  (Amdinocillin)
-0.1800

>  <ALogD7.4>  (Amdinocillin)
-0.2000

>  <ALogP>  (Amdinocillin)
0

>  <APSA>  (Amdinocillin)
98.5100

>  <HDonors>  (Amdinocillin)
1

>  <HAcceptors>  (Amdinocillin)
6

>  <FRB>  (Amdinocillin)
2

>  <Rule Of 5>  (Amdinocillin)
0

>  <Molar Volume>  (Amdinocillin)
224.8400

>  <Surface Tension>  (Amdinocillin)
59.1300

>  <Polarizability>  (Amdinocillin)
33.9000

>  <C ratio>  (Amdinocillin)
0.6800

>  <N ratio>  (Amdinocillin)
0.1400

>  <NO ratio>  (Amdinocillin)
0.2700

>  <Num Rings>  (Amdinocillin)
3

>  <Num Ar Rings>  (Amdinocillin)
0

>  <logS>  (Amdinocillin)
-2.4900

$$$$
Amikacin
  -MTS-   07231215063D 0   0.00000     0.00000     0

 40 42  0  0  0  0  0  0  0  0999 V2000
   26.7510  -13.8430   -0.0860 N   0  0  0  0  0  0  0  0  0  0  0  0
   27.5020  -14.1300    1.0020 C   0  0  0  0  0  0  0  0  0  0  0  0
   28.7800  -14.9040    0.7640 C   0  0  0  0  0  0  0  0  0  0  0  0
   29.8950  -13.9470    0.2630 C   0  0  0  0  0  0  0  0  0  0  0  0
   31.2000  -14.7310   -0.0470 C   0  0  0  0  0  0  0  0  0  0  0  0
   32.3170  -13.8350   -0.4150 N   0  0  0  0  0  0  0  0  0  0  0  0
   28.5680  -15.9230   -0.2350 O   0  0  0  0  0  0  0  0  0  0  0  0
   27.2190  -13.8170    2.1460 O   0  0  0  0  0  0  0  0  0  0  0  0
   25.5310  -13.0300   -0.0340 C   0  0  0  0  0  0  0  0  0  0  0  0
   24.7620  -12.9410    1.3080 C   0  0  0  0  0  0  0  0  0  0  0  0
   23.3660  -12.2840    1.0860 C   0  0  0  0  0  0  0  0  0  0  0  0
   23.3720  -11.2600   -0.0930 C   0  0  0  0  0  0  0  0  0  0  0  0
   24.7600  -10.5600   -0.1280 C   0  0  0  0  0  0  0  0  0  0  0  0
   25.8590  -11.5920   -0.5500 C   0  0  0  0  0  0  0  0  0  0  0  0
   27.1970  -11.2950   -0.0750 O   0  0  0  0  0  0  0  0  0  0  0  0
   27.9420  -10.2860   -0.7910 C   0  0  0  0  0  0  0  0  0  0  0  0
   29.2950  -10.7240   -0.5440 O   0  0  0  0  0  0  0  0  0  0  0  0
   30.2800   -9.7150   -0.8360 C   0  0  0  0  0  0  0  0  0  0  0  0
   30.1720   -8.5820    0.2330 C   0  0  0  0  0  0  0  0  0  0  0  0
   28.7440   -8.5430    0.8460 C   0  0  0  0  0  0  0  0  0  0  0  0
   27.7230   -8.8300   -0.2820 C   0  0  0  0  0  0  0  0  0  0  0  0
   27.9180   -7.8550   -1.3300 O   0  0  0  0  0  0  0  0  0  0  0  0
   28.5020   -7.2280    1.4830 N   0  0  0  0  0  0  0  0  0  0  0  0
   31.1590   -8.6730    1.2800 O   0  0  0  0  0  0  0  0  0  0  0  0
   31.6920  -10.3590   -0.8680 C   0  0  0  0  0  0  0  0  0  0  0  0
   31.8050  -11.3720   -1.8870 O   0  0  0  0  0  0  0  0  0  0  0  0
   25.0370  -10.0220    1.1800 O   0  0  0  0  0  0  0  0  0  0  0  0
   22.2350  -10.3880    0.1260 O   0  0  0  0  0  0  0  0  0  0  0  0
   21.8690   -9.5420   -0.9870 C   0  0  0  0  0  0  0  0  0  0  0  0
   22.7820   -8.4420   -1.1860 O   0  0  0  0  0  0  0  0  0  0  0  0
   22.5570   -7.3460   -0.2780 C   0  0  0  0  0  0  0  0  0  0  0  0
   21.1790   -6.6740   -0.5740 C   0  0  0  0  0  0  0  0  0  0  0  0
   20.2650   -7.6480   -1.3670 C   0  0  0  0  0  0  0  0  0  0  0  0
   20.4090   -9.0580   -0.7520 C   0  0  0  0  0  0  0  0  0  0  0  0
   19.4480   -9.9470   -1.3590 O   0  0  0  0  0  0  0  0  0  0  0  0
   18.8980   -7.1940   -1.3320 O   0  0  0  0  0  0  0  0  0  0  0  0
   20.5400   -6.3100    0.6680 O   0  0  0  0  0  0  0  0  0  0  0  0
   23.7090   -6.3140   -0.4200 C   0  0  0  0  0  0  0  0  0  0  0  0
   24.9930   -6.8680    0.0600 N   0  0  0  0  0  0  0  0  0  0  0  0
   22.9490  -11.6140    2.3380 N   0  0  0  0  0  0  0  0  0  0  0  0
  1  2  1  0  0  0  0
  2  3  1  0  0  0  0
  3  4  1  0  0  0  0
  4  5  1  0  0  0  0
  5  6  1  0  0  0  0
  3  7  1  0  0  0  0
  2  8  2  0  0  0  0
  1  9  1  0  0  0  0
  9 10  1  0  0  0  0
 10 11  1  0  0  0  0
 11 12  1  0  0  0  0
 12 13  1  0  0  0  0
 13 14  1  0  0  0  0
 14  9  1  0  0  0  0
 14 15  1  0  0  0  0
 15 16  1  0  0  0  0
 16 17  1  0  0  0  0
 17 18  1  0  0  0  0
 18 19  1  0  0  0  0
 19 20  1  0  0  0  0
 20 21  1  0  0  0  0
 21 16  1  0  0  0  0
 21 22  1  0  0  0  0
 20 23  1  0  0  0  0
 19 24  1  0  0  0  0
 18 25  1  0  0  0  0
 25 26  1  0  0  0  0
 13 27  1  0  0  0  0
 12 28  1  0  0  0  0
 28 29  1  0  0  0  0
 29 30  1  0  0  0  0
 30 31  1  0  0  0  0
 31 32  1  0  0  0  0
 32 33  1  0  0  0  0
 33 34  1  0  0  0  0
 34 29  1  0  0  0  0
 34 35  1  0  0  0  0
 33 36  1  0  0  0  0
 32 37  1  0  0  0  0
 31 38  1  0  0  0  0
 38 39  1  0  0  0  0
 11 40  1  0  0  0  0
M  END
>  <EXTREG>  (Amikacin)
Amikacin

>  <NAME>  (Amikacin)
Amikacin

>  <Vss>  (Amikacin)
0.1600

>  <fu>  (Amikacin)
0.8800

>  <V>  (Amikacin)
1031.8800

>  <S>  (Amikacin)
666.9000

>  <R>  (Amikacin)
1.5500

>  <G>  (Amikacin)
1.5700

>  <W1>  (Amikacin)
2009.3800

>  <W2>  (Amikacin)
1849.8800

>  <W3>  (Amikacin)
1312.5000

>  <W4>  (Amikacin)
738.6300

>  <W5>  (Amikacin)
444.7500

>  <W6>  (Amikacin)
250.7500

>  <W7>  (Amikacin)
114.3800

>  <W8>  (Amikacin)
45.6300

>  <D1>  (Amikacin)
7.8800

>  <D2>  (Amikacin)
4.0000

>  <D3>  (Amikacin)
2.3800

>  <D4>  (Amikacin)
1.1300

>  <D5>  (Amikacin)
0.5000

>  <D6>  (Amikacin)
0.0000

>  <D7>  (Amikacin)
0.0000

>  <D8>  (Amikacin)
0.0000

>  <WO1>  (Amikacin)
1060.5000

>  <WO2>  (Amikacin)
539.1300

>  <WO3>  (Amikacin)
289.3800

>  <WO4>  (Amikacin)
134.6300

>  <WO5>  (Amikacin)
39.2500

>  <WO6>  (Amikacin)
14.1300

>  <WN1>  (Amikacin)
1475.5000

>  <WN2>  (Amikacin)
814.2500

>  <WN3>  (Amikacin)
458.0000

>  <WN4>  (Amikacin)
213.3800

>  <WN5>  (Amikacin)
50.5000

>  <WN6>  (Amikacin)
2.5000

>  <IW1>  (Amikacin)
0.0100

>  <IW2>  (Amikacin)
0.0200

>  <IW3>  (Amikacin)
0.0600

>  <IW4>  (Amikacin)
0.1500

>  <CW1>  (Amikacin)
3.0100

>  <CW2>  (Amikacin)
2.7700

>  <CW3>  (Amikacin)
1.9700

>  <CW4>  (Amikacin)
1.1100

>  <CW5>  (Amikacin)
0.6700

>  <CW6>  (Amikacin)
0.3800

>  <CW7>  (Amikacin)
0.1700

>  <CW8>  (Amikacin)
0.0700

>  <ID1>  (Amikacin)
0.0700

>  <ID2>  (Amikacin)
0.1200

>  <ID3>  (Amikacin)
0.1700

>  <ID4>  (Amikacin)
0.0000

>  <CD1>  (Amikacin)
0.0100

>  <CD2>  (Amikacin)
0.0100

>  <CD3>  (Amikacin)
0.0000

>  <CD4>  (Amikacin)
0.0000

>  <CD5>  (Amikacin)
0.0000

>  <CD6>  (Amikacin)
0.0000

>  <CD7>  (Amikacin)
0.0000

>  <CD8>  (Amikacin)
0.0000

>  <HL1>  (Amikacin)
187.2600

>  <HL2>  (Amikacin)
222.8900

>  <A>  (Amikacin)
5.0300

>  <CP>  (Amikacin)
0.0100

>  <POL>  (Amikacin)
53.1400

>  <MW>  (Amikacin)
585.6000

>  <FLEX>  (Amikacin)
2.1100

>  <FLEX_RB>  (Amikacin)
0.1000

>  <NCC>  (Amikacin)
0

>  <DIFF>  (Amikacin)
0.1200

>  <LOGP n-Oct>  (Amikacin)
-9.3900

>  <LOGP c-Hex>  (Amikacin)
-10.0000

>  <PSA>  (Amikacin)
345.1400

>  <HSA>  (Amikacin)
321.7600

>  <PSAR>  (Amikacin)
0.5200

>  <PHSAR>  (Amikacin)
1.0700

>  <LgD5>  (Amikacin)
-10.0000

>  <LgD6>  (Amikacin)
-10.0000

>  <LgD7>  (Amikacin)
-10.0000

>  <LgD7.5>  (Amikacin)
-10.0000

>  <LgD8>  (Amikacin)
-10.0000

>  <LgD9>  (Amikacin)
-9.9300

>  <LgD10>  (Amikacin)
-9.7900

>  <AUS7.4>  (Amikacin)
0.0000

>  <0.000000U4>  (Amikacin)
0.0000

>  <0.000000U5>  (Amikacin)
0.0000

>  <0.000000U6>  (Amikacin)
0.0000

>  <0.000000U7>  (Amikacin)
0.0100

>  <0.000000U8>  (Amikacin)
2.1200

>  <0.000000U9>  (Amikacin)
29.2800

>  <0.000000U10>  (Amikacin)
39.7800

>  <DRDRDR>  (Amikacin)
27.2000

>  <DRDRAC>  (Amikacin)
33.7400

>  <DRDRDO>  (Amikacin)
33.7400

>  <DRACAC>  (Amikacin)
37.6100

>  <DRACDO>  (Amikacin)
37.6100

>  <DRDODO>  (Amikacin)
37.6100

>  <ACACAC>  (Amikacin)
41.0800

>  <ACACDO>  (Amikacin)
41.0800

>  <ACDODO>  (Amikacin)
41.0800

>  <DODODO>  (Amikacin)
41.0800

>  <SOLY>  (Amikacin)
-0.8300

>  <LgS3>  (Amikacin)
12.9100

>  <LgS4>  (Amikacin)
11.9200

>  <LgS5>  (Amikacin)
9.6100

>  <LgS6>  (Amikacin)
6.4500

>  <LgS7>  (Amikacin)
3.1700

>  <LgS7.5>  (Amikacin)
1.8300

>  <LgS8>  (Amikacin)
0.8400

>  <LgS9>  (Amikacin)
-0.3000

>  <LgS10>  (Amikacin)
-0.4300

>  <LgS11>  (Amikacin)
1.3400

>  <L0LgS>  (Amikacin)
4.7600

>  <L1LgS>  (Amikacin)
-8.0200

>  <L2LgS>  (Amikacin)
2.6200

>  <L3LgS>  (Amikacin)
2.2400

>  <L4LgS>  (Amikacin)
-0.4800

>  <DD1>  (Amikacin)
0.0000

>  <DD2>  (Amikacin)
0.1300

>  <DD3>  (Amikacin)
0.0000

>  <DD4>  (Amikacin)
0.0000

>  <DD5>  (Amikacin)
0.0000

>  <DD6>  (Amikacin)
0.0000

>  <DD7>  (Amikacin)
0.0000

>  <DD8>  (Amikacin)
0.0000

>  <ALogD5>  (Amikacin)
-11.3600

>  <ALogD5.5>  (Amikacin)
-11.3500

>  <ALogD7>  (Amikacin)
-11.0500

>  <ALogD7.4>  (Amikacin)
-10.5900

>  <ALogP>  (Amikacin)
0

>  <APSA>  (Amikacin)
331.9400

>  <HDonors>  (Amikacin)
17

>  <HAcceptors>  (Amikacin)
18

>  <FRB>  (Amikacin)
22

>  <Rule Of 5>  (Amikacin)
3

>  <Molar Volume>  (Amikacin)
363.9300

>  <Surface Tension>  (Amikacin)
103.2700

>  <Polarizability>  (Amikacin)
53.5000

>  <C ratio>  (Amikacin)
0.5500

>  <N ratio>  (Amikacin)
0.1300

>  <NO ratio>  (Amikacin)
0.4500

>  <Num Rings>  (Amikacin)
3

>  <Num Ar Rings>  (Amikacin)
0

>  <logS>  (Amikacin)
1.9100

$$$$
Aminohexanoicacid
  -MTS-   07231215063D 0   0.00000     0.00000     0

  9  8  0  0  0  0  0  0  0  0999 V2000
   29.8170   -5.9080   -0.0460 C   0  0  0  0  0  0  0  0  0  0  0  0
   30.5970   -5.6750   -0.9550 O   0  0  0  0  0  0  0  0  0  0  0  0
   29.9970   -6.9220    0.8000 O   0  0  0  0  0  0  0  0  0  0  0  0
   28.5900   -5.0680    0.1890 C   0  0  0  0  0  0  0  0  0  0  0  0
   27.3000   -5.9050   -0.0230 C   0  0  0  0  0  0  0  0  0  0  0  0
   26.0250   -5.0480    0.2030 C   0  0  0  0  0  0  0  0  0  0  0  0
   24.7350   -5.8870   -0.0110 C   0  0  0  0  0  0  0  0  0  0  0  0
   23.4570   -5.0370    0.2110 C   0  0  0  0  0  0  0  0  0  0  0  0
   22.2540   -5.8540   -0.0590 N   0  0  0  0  0  0  0  0  0  0  0  0
  1  2  2  0  0  0  0
  1  3  1  0  0  0  0
  1  4  1  0  0  0  0
  4  5  1  0  0  0  0
  5  6  1  0  0  0  0
  6  7  1  0  0  0  0
  7  8  1  0  0  0  0
  8  9  1  0  0  0  0
M  END
>  <EXTREG>  (Aminohexanoicacid)
Aminohexanoicacid

>  <NAME>  (Aminohexanoicacid)
Aminohexanoicacid

>  <Vss>  (Aminohexanoicacid)
0.3900

>  <fu>  (Aminohexanoicacid)
0.9200

>  <V>  (Aminohexanoicacid)
359.2500

>  <S>  (Aminohexanoicacid)
281.7600

>  <R>  (Aminohexanoicacid)
1.2800

>  <G>  (Aminohexanoicacid)
1.2400

>  <W1>  (Aminohexanoicacid)
859.8800

>  <W2>  (Aminohexanoicacid)
696.2500

>  <W3>  (Aminohexanoicacid)
422.5000

>  <W4>  (Aminohexanoicacid)
196.0000

>  <W5>  (Aminohexanoicacid)
99.8800

>  <W6>  (Aminohexanoicacid)
42.1300

>  <W7>  (Aminohexanoicacid)
11.2500

>  <W8>  (Aminohexanoicacid)
0.8800

>  <D1>  (Aminohexanoicacid)
49.6300

>  <D2>  (Aminohexanoicacid)
21.3800

>  <D3>  (Aminohexanoicacid)
6.5000

>  <D4>  (Aminohexanoicacid)
1.5000

>  <D5>  (Aminohexanoicacid)
0.1300

>  <D6>  (Aminohexanoicacid)
0.0000

>  <D7>  (Aminohexanoicacid)
0.0000

>  <D8>  (Aminohexanoicacid)
0.0000

>  <WO1>  (Aminohexanoicacid)
247.1300

>  <WO2>  (Aminohexanoicacid)
99.8800

>  <WO3>  (Aminohexanoicacid)
43.0000

>  <WO4>  (Aminohexanoicacid)
13.0000

>  <WO5>  (Aminohexanoicacid)
0.0000

>  <WO6>  (Aminohexanoicacid)
0.0000

>  <WN1>  (Aminohexanoicacid)
488.1300

>  <WN2>  (Aminohexanoicacid)
231.5000

>  <WN3>  (Aminohexanoicacid)
120.8800

>  <WN4>  (Aminohexanoicacid)
45.1300

>  <WN5>  (Aminohexanoicacid)
8.3800

>  <WN6>  (Aminohexanoicacid)
0.0000

>  <IW1>  (Aminohexanoicacid)
0.0800

>  <IW2>  (Aminohexanoicacid)
0.1500

>  <IW3>  (Aminohexanoicacid)
0.5000

>  <IW4>  (Aminohexanoicacid)
2.7200

>  <CW1>  (Aminohexanoicacid)
3.0500

>  <CW2>  (Aminohexanoicacid)
2.4700

>  <CW3>  (Aminohexanoicacid)
1.5000

>  <CW4>  (Aminohexanoicacid)
0.7000

>  <CW5>  (Aminohexanoicacid)
0.3500

>  <CW6>  (Aminohexanoicacid)
0.1500

>  <CW7>  (Aminohexanoicacid)
0.0400

>  <CW8>  (Aminohexanoicacid)
0.0000

>  <ID1>  (Aminohexanoicacid)
0.0600

>  <ID2>  (Aminohexanoicacid)
0.1200

>  <ID3>  (Aminohexanoicacid)
0.3500

>  <ID4>  (Aminohexanoicacid)
0.0000

>  <CD1>  (Aminohexanoicacid)
0.1800

>  <CD2>  (Aminohexanoicacid)
0.0800

>  <CD3>  (Aminohexanoicacid)
0.0200

>  <CD4>  (Aminohexanoicacid)
0.0100

>  <CD5>  (Aminohexanoicacid)
0.0000

>  <CD6>  (Aminohexanoicacid)
0.0000

>  <CD7>  (Aminohexanoicacid)
0.0000

>  <CD8>  (Aminohexanoicacid)
0.0000

>  <HL1>  (Aminohexanoicacid)
15.3700

>  <HL2>  (Aminohexanoicacid)
28.0800

>  <A>  (Aminohexanoicacid)
2.0100

>  <CP>  (Aminohexanoicacid)
0.1300

>  <POL>  (Aminohexanoicacid)
13.5700

>  <MW>  (Aminohexanoicacid)
131.1700

>  <FLEX>  (Aminohexanoicacid)
1.5000

>  <FLEX_RB>  (Aminohexanoicacid)
0.2100

>  <NCC>  (Aminohexanoicacid)
0

>  <DIFF>  (Aminohexanoicacid)
0.9000

>  <LOGP n-Oct>  (Aminohexanoicacid)
-2.1000

>  <LOGP c-Hex>  (Aminohexanoicacid)
-2.6900

>  <PSA>  (Aminohexanoicacid)
63.3200

>  <HSA>  (Aminohexanoicacid)
218.4400

>  <PSAR>  (Aminohexanoicacid)
0.2200

>  <PHSAR>  (Aminohexanoicacid)
0.2900

>  <LgD5>  (Aminohexanoicacid)
-2.1600

>  <LgD6>  (Aminohexanoicacid)
-2.1000

>  <LgD7>  (Aminohexanoicacid)
-2.1000

>  <LgD7.5>  (Aminohexanoicacid)
-2.1000

>  <LgD8>  (Aminohexanoicacid)
-2.1000

>  <LgD9>  (Aminohexanoicacid)
-2.1100

>  <LgD10>  (Aminohexanoicacid)
-2.1800

>  <AUS7.4>  (Aminohexanoicacid)
0.0000

>  <0.000000U4>  (Aminohexanoicacid)
0.0000

>  <0.000000U5>  (Aminohexanoicacid)
0.0000

>  <0.000000U6>  (Aminohexanoicacid)
0.0000

>  <0.000000U7>  (Aminohexanoicacid)
0.0000

>  <0.000000U8>  (Aminohexanoicacid)
0.0000

>  <0.000000U9>  (Aminohexanoicacid)
0.0000

>  <0.000000U10>  (Aminohexanoicacid)
0.0000

>  <DRDRDR>  (Aminohexanoicacid)
2.1900

>  <DRDRAC>  (Aminohexanoicacid)
4.2600

>  <DRDRDO>  (Aminohexanoicacid)
3.1200

>  <DRACAC>  (Aminohexanoicacid)
4.7100

>  <DRACDO>  (Aminohexanoicacid)
4.7100

>  <DRDODO>  (Aminohexanoicacid)
3.0900

>  <ACACAC>  (Aminohexanoicacid)
1.6900

>  <ACACDO>  (Aminohexanoicacid)
1.6900

>  <ACDODO>  (Aminohexanoicacid)
1.6900

>  <DODODO>  (Aminohexanoicacid)
0.0000

>  <SOLY>  (Aminohexanoicacid)
-0.0200

>  <LgS3>  (Aminohexanoicacid)
3.2500

>  <LgS4>  (Aminohexanoicacid)
2.7100

>  <LgS5>  (Aminohexanoicacid)
2.3600

>  <LgS6>  (Aminohexanoicacid)
2.2900

>  <LgS7>  (Aminohexanoicacid)
2.2800

>  <LgS7.5>  (Aminohexanoicacid)
2.2800

>  <LgS8>  (Aminohexanoicacid)
2.2800

>  <LgS9>  (Aminohexanoicacid)
2.2900

>  <LgS10>  (Aminohexanoicacid)
2.3700

>  <LgS11>  (Aminohexanoicacid)
2.7600

>  <L0LgS>  (Aminohexanoicacid)
2.4400

>  <L1LgS>  (Aminohexanoicacid)
-0.2000

>  <L2LgS>  (Aminohexanoicacid)
0.4400

>  <L3LgS>  (Aminohexanoicacid)
-0.1200

>  <L4LgS>  (Aminohexanoicacid)
0.1700

>  <DD1>  (Aminohexanoicacid)
0.3800

>  <DD2>  (Aminohexanoicacid)
0.7500

>  <DD3>  (Aminohexanoicacid)
0.0000

>  <DD4>  (Aminohexanoicacid)
0.1300

>  <DD5>  (Aminohexanoicacid)
-0.1300

>  <DD6>  (Aminohexanoicacid)
0.0000

>  <DD7>  (Aminohexanoicacid)
0.0000

>  <DD8>  (Aminohexanoicacid)
0.0000

>  <ALogD5>  (Aminohexanoicacid)
-2.5900

>  <ALogD5.5>  (Aminohexanoicacid)
-2.5200

>  <ALogD7>  (Aminohexanoicacid)
-2.4700

>  <ALogD7.4>  (Aminohexanoicacid)
-2.4700

>  <ALogP>  (Aminohexanoicacid)
0.0300

>  <APSA>  (Aminohexanoicacid)
63.3200

>  <HDonors>  (Aminohexanoicacid)
3

>  <HAcceptors>  (Aminohexanoicacid)
3

>  <FRB>  (Aminohexanoicacid)
6

>  <Rule Of 5>  (Aminohexanoicacid)
0

>  <Molar Volume>  (Aminohexanoicacid)
125.8800

>  <Surface Tension>  (Aminohexanoicacid)
42.6500

>  <Polarizability>  (Aminohexanoicacid)
13.8500

>  <C ratio>  (Aminohexanoicacid)
0.6700

>  <N ratio>  (Aminohexanoicacid)
0.1100

>  <NO ratio>  (Aminohexanoicacid)
0.3300

>  <Num Rings>  (Aminohexanoicacid)
0

>  <Num Ar Rings>  (Aminohexanoicacid)
0

>  <logS>  (Aminohexanoicacid)
0.2400

$$$$
Aminosalicylicacid
  -MTS-   07231215062D 0   0.00000     0.00000     0

 11 11  0  0  0  0  0  0  0  0999 V2000
   24.2690   -8.4890    0.0000 C   0  0  0  0  0  0  0  0  0  0  0  0
   24.3190   -6.9760    0.0000 C   0  0  0  0  0  0  0  0  0  0  0  0
   23.2860   -6.3240    0.0000 O   0  0  0  0  0  0  0  0  0  0  0  0
   25.5010   -6.3540    0.0000 O   0  0  0  0  0  0  0  0  0  0  0  0
   25.4470   -9.2520    0.0000 C   0  0  0  0  0  0  0  0  0  0  0  0
   25.3600  -10.6470    0.0000 C   0  0  0  0  0  0  0  0  0  0  0  0
   24.1180  -11.2860    0.0000 C   0  0  0  0  0  0  0  0  0  0  0  0
   22.9390  -10.5330    0.0000 C   0  0  0  0  0  0  0  0  0  0  0  0
   23.0270   -9.1360    0.0000 C   0  0  0  0  0  0  0  0  0  0  0  0
   21.7300  -11.1490    0.0000 N   0  0  0  0  0  0  0  0  0  0  0  0
   26.7160   -8.6620    0.0000 O   0  0  0  0  0  0  0  0  0  0  0  0
  1  2  1  0  0  0  0
  2  3  2  0  0  0  0
  2  4  1  0  0  0  0
  1  5  2  0  0  0  0
  5  6  1  0  0  0  0
  6  7  2  0  0  0  0
  7  8  1  0  0  0  0
  8  9  2  0  0  0  0
  9  1  1  0  0  0  0
  8 10  1  0  0  0  0
  5 11  1  0  0  0  0
M  END
>  <EXTREG>  (Aminosalicylicacid)
Aminosalicylicacid

>  <NAME>  (Aminosalicylicacid)
Aminosalicylicacid

>  <Vss>  (Aminosalicylicacid)
0.3300

>  <fu>  (Aminosalicylicacid)
0.3900

>  <V>  (Aminosalicylicacid)
332.5000

>  <S>  (Aminosalicylicacid)
254.5900

>  <R>  (Aminosalicylicacid)
1.3100

>  <G>  (Aminosalicylicacid)
1.1500

>  <W1>  (Aminosalicylicacid)
815.0000

>  <W2>  (Aminosalicylicacid)
623.8800

>  <W3>  (Aminosalicylicacid)
341.6300

>  <W4>  (Aminosalicylicacid)
151.0000

>  <W5>  (Aminosalicylicacid)
77.2500

>  <W6>  (Aminosalicylicacid)
40.2500

>  <W7>  (Aminosalicylicacid)
11.7500

>  <W8>  (Aminosalicylicacid)
1.3800

>  <D1>  (Aminosalicylicacid)
76.7500

>  <D2>  (Aminosalicylicacid)
48.1300

>  <D3>  (Aminosalicylicacid)
28.0000

>  <D4>  (Aminosalicylicacid)
14.5000

>  <D5>  (Aminosalicylicacid)
6.7500

>  <D6>  (Aminosalicylicacid)
3.0000

>  <D7>  (Aminosalicylicacid)
1.7500

>  <D8>  (Aminosalicylicacid)
0.5000

>  <WO1>  (Aminosalicylicacid)
199.5000

>  <WO2>  (Aminosalicylicacid)
65.1300

>  <WO3>  (Aminosalicylicacid)
25.8800

>  <WO4>  (Aminosalicylicacid)
7.3800

>  <WO5>  (Aminosalicylicacid)
1.2500

>  <WO6>  (Aminosalicylicacid)
0.0000

>  <WN1>  (Aminosalicylicacid)
301.3800

>  <WN2>  (Aminosalicylicacid)
131.0000

>  <WN3>  (Aminosalicylicacid)
68.7500

>  <WN4>  (Aminosalicylicacid)
31.0000

>  <WN5>  (Aminosalicylicacid)
6.7500

>  <WN6>  (Aminosalicylicacid)
0.0000

>  <IW1>  (Aminosalicylicacid)
0.1700

>  <IW2>  (Aminosalicylicacid)
0.4200

>  <IW3>  (Aminosalicylicacid)
1.0700

>  <IW4>  (Aminosalicylicacid)
1.9300

>  <CW1>  (Aminosalicylicacid)
3.2000

>  <CW2>  (Aminosalicylicacid)
2.4500

>  <CW3>  (Aminosalicylicacid)
1.3400

>  <CW4>  (Aminosalicylicacid)
0.5900

>  <CW5>  (Aminosalicylicacid)
0.3000

>  <CW6>  (Aminosalicylicacid)
0.1600

>  <CW7>  (Aminosalicylicacid)
0.0500

>  <CW8>  (Aminosalicylicacid)
0.0100

>  <ID1>  (Aminosalicylicacid)
0.0800

>  <ID2>  (Aminosalicylicacid)
0.0700

>  <ID3>  (Aminosalicylicacid)
0.1300

>  <ID4>  (Aminosalicylicacid)
0.1500

>  <CD1>  (Aminosalicylicacid)
0.3000

>  <CD2>  (Aminosalicylicacid)
0.1900

>  <CD3>  (Aminosalicylicacid)
0.1100

>  <CD4>  (Aminosalicylicacid)
0.0600

>  <CD5>  (Aminosalicylicacid)
0.0300

>  <CD6>  (Aminosalicylicacid)
0.0100

>  <CD7>  (Aminosalicylicacid)
0.0100

>  <CD8>  (Aminosalicylicacid)
0.0000

>  <HL1>  (Aminosalicylicacid)
2.7600

>  <HL2>  (Aminosalicylicacid)
2.7800

>  <A>  (Aminosalicylicacid)
3.3200

>  <CP>  (Aminosalicylicacid)
1.5000

>  <POL>  (Aminosalicylicacid)
14.8200

>  <MW>  (Aminosalicylicacid)
153.1400

>  <FLEX>  (Aminosalicylicacid)
0.2000

>  <FLEX_RB>  (Aminosalicylicacid)
0.0500

>  <NCC>  (Aminosalicylicacid)
0

>  <DIFF>  (Aminosalicylicacid)
1.0400

>  <LOGP n-Oct>  (Aminosalicylicacid)
-1.6300

>  <LOGP c-Hex>  (Aminosalicylicacid)
-3.8100

>  <PSA>  (Aminosalicylicacid)
83.5500

>  <HSA>  (Aminosalicylicacid)
171.0400

>  <PSAR>  (Aminosalicylicacid)
0.3300

>  <PHSAR>  (Aminosalicylicacid)
0.4900

>  <LgD5>  (Aminosalicylicacid)
-1.6700

>  <LgD6>  (Aminosalicylicacid)
-1.9000

>  <LgD7>  (Aminosalicylicacid)
-2.4200

>  <LgD7.5>  (Aminosalicylicacid)
-2.6000

>  <LgD8>  (Aminosalicylicacid)
-2.6900

>  <LgD9>  (Aminosalicylicacid)
-2.7300

>  <LgD10>  (Aminosalicylicacid)
-2.7300

>  <AUS7.4>  (Aminosalicylicacid)
0.0000

>  <0.000000U4>  (Aminosalicylicacid)
0.0000

>  <0.000000U5>  (Aminosalicylicacid)
0.0000

>  <0.000000U6>  (Aminosalicylicacid)
0.0000

>  <0.000000U7>  (Aminosalicylicacid)
0.0000

>  <0.000000U8>  (Aminosalicylicacid)
0.0000

>  <0.000000U9>  (Aminosalicylicacid)
0.0000

>  <0.000000U10>  (Aminosalicylicacid)
0.0000

>  <DRDRDR>  (Aminosalicylicacid)
4.3300

>  <DRDRAC>  (Aminosalicylicacid)
5.4800

>  <DRDRDO>  (Aminosalicylicacid)
6.9900

>  <DRACAC>  (Aminosalicylicacid)
7.0900

>  <DRACDO>  (Aminosalicylicacid)
8.2600

>  <DRDODO>  (Aminosalicylicacid)
8.1300

>  <ACACAC>  (Aminosalicylicacid)
2.4000

>  <ACACDO>  (Aminosalicylicacid)
9.5200

>  <ACDODO>  (Aminosalicylicacid)
9.5200

>  <DODODO>  (Aminosalicylicacid)
7.9900

>  <SOLY>  (Aminosalicylicacid)
-0.1400

>  <LgS3>  (Aminosalicylicacid)
2.3100

>  <LgS4>  (Aminosalicylicacid)
2.1800

>  <LgS5>  (Aminosalicylicacid)
2.2000

>  <LgS6>  (Aminosalicylicacid)
2.4400

>  <LgS7>  (Aminosalicylicacid)
2.9900

>  <LgS7.5>  (Aminosalicylicacid)
3.2000

>  <LgS8>  (Aminosalicylicacid)
3.3000

>  <LgS9>  (Aminosalicylicacid)
3.3500

>  <LgS10>  (Aminosalicylicacid)
3.3600

>  <LgS11>  (Aminosalicylicacid)
3.3600

>  <L0LgS>  (Aminosalicylicacid)
2.8300

>  <L1LgS>  (Aminosalicylicacid)
0.8300

>  <L2LgS>  (Aminosalicylicacid)
-0.1000

>  <L3LgS>  (Aminosalicylicacid)
-0.4100

>  <L4LgS>  (Aminosalicylicacid)
0.1500

>  <DD1>  (Aminosalicylicacid)
-2.8800

>  <DD2>  (Aminosalicylicacid)
1.0000

>  <DD3>  (Aminosalicylicacid)
0.2500

>  <DD4>  (Aminosalicylicacid)
-3.6300

>  <DD5>  (Aminosalicylicacid)
-4.2500

>  <DD6>  (Aminosalicylicacid)
-3.7500

>  <DD7>  (Aminosalicylicacid)
-1.3800

>  <DD8>  (Aminosalicylicacid)
-0.6300

>  <ALogD5>  (Aminosalicylicacid)
-1.7400

>  <ALogD5.5>  (Aminosalicylicacid)
-1.8800

>  <ALogD7>  (Aminosalicylicacid)
-2.3500

>  <ALogD7.4>  (Aminosalicylicacid)
-2.3900

>  <ALogP>  (Aminosalicylicacid)
0.7400

>  <APSA>  (Aminosalicylicacid)
83.5500

>  <HDonors>  (Aminosalicylicacid)
4

>  <HAcceptors>  (Aminosalicylicacid)
4

>  <FRB>  (Aminosalicylicacid)
3

>  <Rule Of 5>  (Aminosalicylicacid)
0

>  <Molar Volume>  (Aminosalicylicacid)
102.6700

>  <Surface Tension>  (Aminosalicylicacid)
83.3700

>  <Polarizability>  (Aminosalicylicacid)
15.5800

>  <C ratio>  (Aminosalicylicacid)
0.6400

>  <N ratio>  (Aminosalicylicacid)
0.0900

>  <NO ratio>  (Aminosalicylicacid)
0.3600

>  <Num Rings>  (Aminosalicylicacid)
1

>  <Num Ar Rings>  (Aminosalicylicacid)
1

>  <logS>  (Aminosalicylicacid)
-0.7100

$$$$
Amiodarone
  -MTS-   07231215063D 0   0.00000     0.00000     0

 31 33  0  0  0  0  0  0  0  0999 V2000
   24.9470   -6.5540   -0.5940 C   0  0  0  0  0  0  0  0  0  0  0  0
   25.1320   -5.1710   -0.5870 C   0  0  0  0  0  0  0  0  0  0  0  0
   23.9040   -4.3500   -0.0990 O   0  0  0  0  0  0  0  0  0  0  0  0
   23.0630   -5.5330    0.1220 C   0  0  0  0  0  0  0  0  0  0  0  0
   23.6310   -6.7670   -0.1850 C   0  0  0  0  0  0  0  0  0  0  0  0
   22.8960   -7.9500   -0.0740 C   0  0  0  0  0  0  0  0  0  0  0  0
   21.5930   -7.8720    0.4320 C   0  0  0  0  0  0  0  0  0  0  0  0
   21.0310   -6.6350    0.7740 C   0  0  0  0  0  0  0  0  0  0  0  0
   21.7590   -5.4510    0.6100 C   0  0  0  0  0  0  0  0  0  0  0  0
   26.4240   -4.4700   -1.0090 C   0  0  0  0  0  0  0  0  0  0  0  0
   27.5320   -4.6920    0.0540 C   0  0  0  0  0  0  0  0  0  0  0  0
   28.8450   -3.9640   -0.3420 C   0  0  0  0  0  0  0  0  0  0  0  0
   29.9540   -4.1850    0.7200 C   0  0  0  0  0  0  0  0  0  0  0  0
   25.9740   -7.5980   -0.9660 C   0  0  0  0  0  0  0  0  0  0  0  0
   26.0590   -8.9210   -0.2370 C   0  0  0  0  0  0  0  0  0  0  0  0
   25.5820   -9.0500    1.0720 C   0  0  0  0  0  0  0  0  0  0  0  0
   25.5700  -10.2970    1.7030 C   0  0  0  0  0  0  0  0  0  0  0  0
   26.0290  -11.4280    1.0190 C   0  0  0  0  0  0  0  0  0  0  0  0
   26.6320  -11.2780   -0.2340 C   0  0  0  0  0  0  0  0  0  0  0  0
   26.6290  -10.0320   -0.8670 C   0  0  0  0  0  0  0  0  0  0  0  0
   27.5250  -12.8810   -1.1540 I   0  0  0  0  0  0  0  0  0  0  0  0
   25.8940  -12.7000    1.5800 O   0  0  0  0  0  0  0  0  0  0  0  0
   24.5800  -13.2850    1.4810 C   0  0  0  0  0  0  0  0  0  0  0  0
   24.1420  -13.5360    0.0170 C   0  0  0  0  0  0  0  0  0  0  0  0
   22.7570  -14.0720    0.0290 N   0  0  0  0  0  0  0  0  0  0  0  0
   22.6080  -15.5400   -0.1250 C   0  0  0  0  0  0  0  0  0  0  0  0
   22.6680  -15.9660   -1.6150 C   0  0  0  0  0  0  0  0  0  0  0  0
   21.6860  -13.2190   -0.5450 C   0  0  0  0  0  0  0  0  0  0  0  0
   21.4650  -11.9500    0.3170 C   0  0  0  0  0  0  0  0  0  0  0  0
   24.8860  -10.4350    3.6350 I   0  0  0  0  0  0  0  0  0  0  0  0
   26.7570   -7.3620   -1.8710 O   0  0  0  0  0  0  0  0  0  0  0  0
  1  2  2  0  0  0  0
  2  3  1  0  0  0  0
  3  4  1  0  0  0  0
  4  5  2  0  0  0  0
  5  1  1  0  0  0  0
  5  6  1  0  0  0  0
  6  7  2  0  0  0  0
  7  8  1  0  0  0  0
  8  9  2  0  0  0  0
  9  4  1  0  0  0  0
  2 10  1  0  0  0  0
 10 11  1  0  0  0  0
 11 12  1  0  0  0  0
 12 13  1  0  0  0  0
  1 14  1  0  0  0  0
 14 15  1  0  0  0  0
 15 16  2  0  0  0  0
 16 17  1  0  0  0  0
 17 18  2  0  0  0  0
 18 19  1  0  0  0  0
 19 20  2  0  0  0  0
 20 15  1  0  0  0  0
 19 21  1  0  0  0  0
 18 22  1  0  0  0  0
 22 23  1  0  0  0  0
 23 24  1  0  0  0  0
 24 25  1  0  0  0  0
 25 26  1  0  0  0  0
 26 27  1  0  0  0  0
 25 28  1  0  0  0  0
 28 29  1  0  0  0  0
 17 30  1  0  0  0  0
 14 31  2  0  0  0  0
M  END
>  <EXTREG>  (Amiodarone)
Amiodarone

>  <NAME>  (Amiodarone)
Amiodarone

>  <Vss>  (Amiodarone)
60.0000

>  <fu>  (Amiodarone)
0.0000

>  <V>  (Amiodarone)
1097.5000

>  <S>  (Amiodarone)
713.0300

>  <R>  (Amiodarone)
1.5400

>  <G>  (Amiodarone)
1.6300

>  <W1>  (Amiodarone)
1531.0000

>  <W2>  (Amiodarone)
761.8800

>  <W3>  (Amiodarone)
381.7500

>  <W4>  (Amiodarone)
141.2500

>  <W5>  (Amiodarone)
66.2500

>  <W6>  (Amiodarone)
30.5000

>  <W7>  (Amiodarone)
11.3800

>  <W8>  (Amiodarone)
2.8800

>  <D1>  (Amiodarone)
425.5000

>  <D2>  (Amiodarone)
194.5000

>  <D3>  (Amiodarone)
60.8800

>  <D4>  (Amiodarone)
37.2500

>  <D5>  (Amiodarone)
25.5000

>  <D6>  (Amiodarone)
18.7500

>  <D7>  (Amiodarone)
11.6300

>  <D8>  (Amiodarone)
6.7500

>  <WO1>  (Amiodarone)
0.0000

>  <WO2>  (Amiodarone)
0.0000

>  <WO3>  (Amiodarone)
0.0000

>  <WO4>  (Amiodarone)
0.0000

>  <WO5>  (Amiodarone)
0.0000

>  <WO6>  (Amiodarone)
0.0000

>  <WN1>  (Amiodarone)
467.0000

>  <WN2>  (Amiodarone)
189.2500

>  <WN3>  (Amiodarone)
91.0000

>  <WN4>  (Amiodarone)
39.5000

>  <WN5>  (Amiodarone)
15.5000

>  <WN6>  (Amiodarone)
3.6300

>  <IW1>  (Amiodarone)
0.0100

>  <IW2>  (Amiodarone)
0.0500

>  <IW3>  (Amiodarone)
0.1400

>  <IW4>  (Amiodarone)
0.2400

>  <CW1>  (Amiodarone)
2.1500

>  <CW2>  (Amiodarone)
1.0700

>  <CW3>  (Amiodarone)
0.5400

>  <CW4>  (Amiodarone)
0.2000

>  <CW5>  (Amiodarone)
0.0900

>  <CW6>  (Amiodarone)
0.0400

>  <CW7>  (Amiodarone)
0.0200

>  <CW8>  (Amiodarone)
0.0000

>  <ID1>  (Amiodarone)
0.0100

>  <ID2>  (Amiodarone)
0.0500

>  <ID3>  (Amiodarone)
0.0800

>  <ID4>  (Amiodarone)
0.1300

>  <CD1>  (Amiodarone)
0.6000

>  <CD2>  (Amiodarone)
0.2700

>  <CD3>  (Amiodarone)
0.0900

>  <CD4>  (Amiodarone)
0.0500

>  <CD5>  (Amiodarone)
0.0400

>  <CD6>  (Amiodarone)
0.0300

>  <CD7>  (Amiodarone)
0.0200

>  <CD8>  (Amiodarone)
0.0100

>  <HL1>  (Amiodarone)
1.0900

>  <HL2>  (Amiodarone)
0.8200

>  <A>  (Amiodarone)
2.5400

>  <CP>  (Amiodarone)
1.9800

>  <POL>  (Amiodarone)
55.1000

>  <MW>  (Amiodarone)
645.3100

>  <FLEX>  (Amiodarone)
2.7100

>  <FLEX_RB>  (Amiodarone)
0.1900

>  <NCC>  (Amiodarone)
0

>  <DIFF>  (Amiodarone)
0.1400

>  <LOGP n-Oct>  (Amiodarone)
7.5100

>  <LOGP c-Hex>  (Amiodarone)
4.6200

>  <PSA>  (Amiodarone)
44.8800

>  <HSA>  (Amiodarone)
668.1500

>  <PSAR>  (Amiodarone)
0.0600

>  <PHSAR>  (Amiodarone)
0.0700

>  <LgD5>  (Amiodarone)
3.8100

>  <LgD6>  (Amiodarone)
4.7800

>  <LgD7>  (Amiodarone)
5.7700

>  <LgD7.5>  (Amiodarone)
6.2500

>  <LgD8>  (Amiodarone)
6.7000

>  <LgD9>  (Amiodarone)
7.3200

>  <LgD10>  (Amiodarone)
7.4900

>  <AUS7.4>  (Amiodarone)
0.7100

>  <0.000000U4>  (Amiodarone)
0.0000

>  <0.000000U5>  (Amiodarone)
0.0200

>  <0.000000U6>  (Amiodarone)
0.1800

>  <0.000000U7>  (Amiodarone)
1.8100

>  <0.000000U8>  (Amiodarone)
15.5600

>  <0.000000U9>  (Amiodarone)
64.8200

>  <0.000000U10>  (Amiodarone)
94.8500

>  <DRDRDR>  (Amiodarone)
32.8400

>  <DRDRAC>  (Amiodarone)
29.3600

>  <DRDRDO>  (Amiodarone)
0.0000

>  <DRACAC>  (Amiodarone)
22.4700

>  <DRACDO>  (Amiodarone)
0.0000

>  <DRDODO>  (Amiodarone)
0.0000

>  <ACACAC>  (Amiodarone)
12.0000

>  <ACACDO>  (Amiodarone)
0.0000

>  <ACDODO>  (Amiodarone)
0.0000

>  <DODODO>  (Amiodarone)
0.0000

>  <SOLY>  (Amiodarone)
-6.7400

>  <LgS3>  (Amiodarone)
-3.2400

>  <LgS4>  (Amiodarone)
-3.2600

>  <LgS5>  (Amiodarone)
-3.4400

>  <LgS6>  (Amiodarone)
-4.0700

>  <LgS7>  (Amiodarone)
-5.0000

>  <LgS7.5>  (Amiodarone)
-5.4800

>  <LgS8>  (Amiodarone)
-5.9300

>  <LgS9>  (Amiodarone)
-6.5500

>  <LgS10>  (Amiodarone)
-6.7200

>  <LgS11>  (Amiodarone)
-6.7400

>  <L0LgS>  (Amiodarone)
-5.0000

>  <L1LgS>  (Amiodarone)
-2.3600

>  <L2LgS>  (Amiodarone)
0.0100

>  <L3LgS>  (Amiodarone)
0.8000

>  <L4LgS>  (Amiodarone)
0.0000

>  <DD1>  (Amiodarone)
-0.6300

>  <DD2>  (Amiodarone)
0.5000

>  <DD3>  (Amiodarone)
0.0000

>  <DD4>  (Amiodarone)
-2.3800

>  <DD5>  (Amiodarone)
-0.6300

>  <DD6>  (Amiodarone)
0.3800

>  <DD7>  (Amiodarone)
0.1300

>  <DD8>  (Amiodarone)
0.1300

>  <ALogD5>  (Amiodarone)
4.7400

>  <ALogD5.5>  (Amiodarone)
4.7800

>  <ALogD7>  (Amiodarone)
5.5100

>  <ALogD7.4>  (Amiodarone)
5.8700

>  <ALogP>  (Amiodarone)
0

>  <APSA>  (Amiodarone)
42.6800

>  <HDonors>  (Amiodarone)
0

>  <HAcceptors>  (Amiodarone)
4

>  <FRB>  (Amiodarone)
11

>  <Rule Of 5>  (Amiodarone)
2

>  <Molar Volume>  (Amiodarone)
408.2200

>  <Surface Tension>  (Amiodarone)
47.8000

>  <Polarizability>  (Amiodarone)
57.2400

>  <C ratio>  (Amiodarone)
0.8100

>  <N ratio>  (Amiodarone)
0.0300

>  <NO ratio>  (Amiodarone)
0.1300

>  <Num Rings>  (Amiodarone)
3

>  <Num Ar Rings>  (Amiodarone)
3

>  <logS>  (Amiodarone)
-9.0300

$$$$
Amitriptyline
  -MTS-   07231215063D 0   0.00000     0.00000     0

 21 23  0  0  0  0  0  0  0  0999 V2000
   29.5990   -9.3030   -0.7260 C   0  0  0  0  0  0  0  0  0  0  0  0
   28.3110   -8.5190   -0.8040 C   0  0  0  0  0  0  0  0  0  0  0  0
   27.9220   -7.7750    0.3090 C   0  0  0  0  0  0  0  0  0  0  0  0
   28.8330   -7.7880    1.5380 C   0  0  0  0  0  0  0  0  0  0  0  0
   30.0870   -6.9230    1.2560 C   0  0  0  0  0  0  0  0  0  0  0  0
   31.0950   -7.4370    0.2060 C   0  0  0  0  0  0  0  0  0  0  0  0
   30.8950   -8.5230   -0.6640 C   0  0  0  0  0  0  0  0  0  0  0  0
   31.9220   -8.9150   -1.5320 C   0  0  0  0  0  0  0  0  0  0  0  0
   33.1470   -8.2460   -1.5470 C   0  0  0  0  0  0  0  0  0  0  0  0
   33.3390   -7.1460   -0.7110 C   0  0  0  0  0  0  0  0  0  0  0  0
   32.3120   -6.7440    0.1460 C   0  0  0  0  0  0  0  0  0  0  0  0
   26.7270   -7.0470    0.2710 C   0  0  0  0  0  0  0  0  0  0  0  0
   25.9290   -7.0710   -0.8770 C   0  0  0  0  0  0  0  0  0  0  0  0
   26.3280   -7.8120   -1.9940 C   0  0  0  0  0  0  0  0  0  0  0  0
   27.5260   -8.5310   -1.9610 C   0  0  0  0  0  0  0  0  0  0  0  0
   29.6030  -10.6450   -0.7040 C   0  0  0  0  0  0  0  0  0  0  0  0
   28.3710  -11.5230   -0.7340 C   0  0  0  0  0  0  0  0  0  0  0  0
   28.2100  -12.2480    0.6290 C   0  0  0  0  0  0  0  0  0  0  0  0
   27.1520  -13.2930    0.6180 N   0  0  0  0  0  0  0  0  0  0  0  0
   25.8100  -12.8390    0.1760 C   0  0  0  0  0  0  0  0  0  0  0  0
   27.1130  -14.0850    1.8730 C   0  0  0  0  0  0  0  0  0  0  0  0
  1  2  1  0  0  0  0
  2  3  2  0  0  0  0
  3  4  1  0  0  0  0
  4  5  1  0  0  0  0
  5  6  1  0  0  0  0
  6  7  2  0  0  0  0
  7  1  1  0  0  0  0
  7  8  1  0  0  0  0
  8  9  2  0  0  0  0
  9 10  1  0  0  0  0
 10 11  2  0  0  0  0
 11  6  1  0  0  0  0
  3 12  1  0  0  0  0
 12 13  2  0  0  0  0
 13 14  1  0  0  0  0
 14 15  2  0  0  0  0
 15  2  1  0  0  0  0
  1 16  2  0  0  0  0
 16 17  1  0  0  0  0
 17 18  1  0  0  0  0
 18 19  1  0  0  0  0
 19 20  1  0  0  0  0
 19 21  1  0  0  0  0
M  END
>  <EXTREG>  (Amitriptyline)
Amitriptyline

>  <NAME>  (Amitriptyline)
Amitriptyline

>  <Vss>  (Amitriptyline)
8.7000

>  <fu>  (Amitriptyline)
0.0700

>  <V>  (Amitriptyline)
708.6300

>  <S>  (Amitriptyline)
470.5000

>  <R>  (Amitriptyline)
1.5100

>  <G>  (Amitriptyline)
1.3500

>  <W1>  (Amitriptyline)
971.5000

>  <W2>  (Amitriptyline)
405.6300

>  <W3>  (Amitriptyline)
120.1300

>  <W4>  (Amitriptyline)
34.1300

>  <W5>  (Amitriptyline)
17.2500

>  <W6>  (Amitriptyline)
9.8800

>  <W7>  (Amitriptyline)
4.3800

>  <W8>  (Amitriptyline)
1.3800

>  <D1>  (Amitriptyline)
350.0000

>  <D2>  (Amitriptyline)
168.2500

>  <D3>  (Amitriptyline)
68.3800

>  <D4>  (Amitriptyline)
38.2500

>  <D5>  (Amitriptyline)
25.2500

>  <D6>  (Amitriptyline)
16.1300

>  <D7>  (Amitriptyline)
11.7500

>  <D8>  (Amitriptyline)
8.0000

>  <WO1>  (Amitriptyline)
0.0000

>  <WO2>  (Amitriptyline)
0.0000

>  <WO3>  (Amitriptyline)
0.0000

>  <WO4>  (Amitriptyline)
0.0000

>  <WO5>  (Amitriptyline)
0.0000

>  <WO6>  (Amitriptyline)
0.0000

>  <WN1>  (Amitriptyline)
173.3800

>  <WN2>  (Amitriptyline)
47.2500

>  <WN3>  (Amitriptyline)
24.6300

>  <WN4>  (Amitriptyline)
13.8800

>  <WN5>  (Amitriptyline)
5.3800

>  <WN6>  (Amitriptyline)
0.5000

>  <IW1>  (Amitriptyline)
0.0400

>  <IW2>  (Amitriptyline)
0.3800

>  <IW3>  (Amitriptyline)
1.1500

>  <IW4>  (Amitriptyline)
1.4900

>  <CW1>  (Amitriptyline)
2.0600

>  <CW2>  (Amitriptyline)
0.8600

>  <CW3>  (Amitriptyline)
0.2600

>  <CW4>  (Amitriptyline)
0.0700

>  <CW5>  (Amitriptyline)
0.0400

>  <CW6>  (Amitriptyline)
0.0200

>  <CW7>  (Amitriptyline)
0.0100

>  <CW8>  (Amitriptyline)
0.0000

>  <ID1>  (Amitriptyline)
0.0300

>  <ID2>  (Amitriptyline)
0.0900

>  <ID3>  (Amitriptyline)
0.1400

>  <ID4>  (Amitriptyline)
0.1400

>  <CD1>  (Amitriptyline)
0.7400

>  <CD2>  (Amitriptyline)
0.3600

>  <CD3>  (Amitriptyline)
0.1500

>  <CD4>  (Amitriptyline)
0.0800

>  <CD5>  (Amitriptyline)
0.0500

>  <CD6>  (Amitriptyline)
0.0300

>  <CD7>  (Amitriptyline)
0.0200

>  <CD8>  (Amitriptyline)
0.0200

>  <HL1>  (Amitriptyline)
0.2500

>  <HL2>  (Amitriptyline)
0.2600

>  <A>  (Amitriptyline)
7.3700

>  <CP>  (Amitriptyline)
4.4700

>  <POL>  (Amitriptyline)
35.1600

>  <MW>  (Amitriptyline)
277.4000

>  <FLEX>  (Amitriptyline)
0.9900

>  <FLEX_RB>  (Amitriptyline)
0.2000

>  <NCC>  (Amitriptyline)
0

>  <DIFF>  (Amitriptyline)
0.5300

>  <LOGP n-Oct>  (Amitriptyline)
4.6000

>  <LOGP c-Hex>  (Amitriptyline)
3.2600

>  <PSA>  (Amitriptyline)
3.2400

>  <HSA>  (Amitriptyline)
467.2600

>  <PSAR>  (Amitriptyline)
0.0100

>  <PHSAR>  (Amitriptyline)
0.0100

>  <LgD5>  (Amitriptyline)
0.8300

>  <LgD6>  (Amitriptyline)
1.6100

>  <LgD7>  (Amitriptyline)
2.5800

>  <LgD7.5>  (Amitriptyline)
3.0700

>  <LgD8>  (Amitriptyline)
3.5400

>  <LgD9>  (Amitriptyline)
4.2900

>  <LgD10>  (Amitriptyline)
4.5500

>  <AUS7.4>  (Amitriptyline)
0.4900

>  <0.000000U4>  (Amitriptyline)
0.0000

>  <0.000000U5>  (Amitriptyline)
0.0100

>  <0.000000U6>  (Amitriptyline)
0.1000

>  <0.000000U7>  (Amitriptyline)
0.9600

>  <0.000000U8>  (Amitriptyline)
8.8300

>  <0.000000U9>  (Amitriptyline)
49.2000

>  <0.000000U10>  (Amitriptyline)
90.6400

>  <DRDRDR>  (Amitriptyline)
16.7900

>  <DRDRAC>  (Amitriptyline)
12.8300

>  <DRDRDO>  (Amitriptyline)
0.0000

>  <DRACAC>  (Amitriptyline)
0.0000

>  <DRACDO>  (Amitriptyline)
0.0000

>  <DRDODO>  (Amitriptyline)
0.0000

>  <ACACAC>  (Amitriptyline)
0.0000

>  <ACACDO>  (Amitriptyline)
0.0000

>  <ACDODO>  (Amitriptyline)
0.0000

>  <DODODO>  (Amitriptyline)
0.0000

>  <SOLY>  (Amitriptyline)
-3.8200

>  <LgS3>  (Amitriptyline)
-0.3200

>  <LgS4>  (Amitriptyline)
-0.3400

>  <LgS5>  (Amitriptyline)
-0.4400

>  <LgS6>  (Amitriptyline)
-0.9300

>  <LgS7>  (Amitriptyline)
-1.8200

>  <LgS7.5>  (Amitriptyline)
-2.3000

>  <LgS8>  (Amitriptyline)
-2.7700

>  <LgS9>  (Amitriptyline)
-3.5100

>  <LgS10>  (Amitriptyline)
-3.7800

>  <LgS11>  (Amitriptyline)
-3.8200

>  <L0LgS>  (Amitriptyline)
-1.9600

>  <L1LgS>  (Amitriptyline)
-2.3500

>  <L2LgS>  (Amitriptyline)
-0.2000

>  <L3LgS>  (Amitriptyline)
0.7800

>  <L4LgS>  (Amitriptyline)
0.1100

>  <DD1>  (Amitriptyline)
1.0000

>  <DD2>  (Amitriptyline)
0.8800

>  <DD3>  (Amitriptyline)
1.0000

>  <DD4>  (Amitriptyline)
0.7500

>  <DD5>  (Amitriptyline)
0.5000

>  <DD6>  (Amitriptyline)
0.1300

>  <DD7>  (Amitriptyline)
0.3800

>  <DD8>  (Amitriptyline)
0.6300

>  <ALogD5>  (Amitriptyline)
1.3500

>  <ALogD5.5>  (Amitriptyline)
1.4100

>  <ALogD7>  (Amitriptyline)
2.2800

>  <ALogD7.4>  (Amitriptyline)
2.6400

>  <ALogP>  (Amitriptyline)
4.4100

>  <APSA>  (Amitriptyline)
3.2400

>  <HDonors>  (Amitriptyline)
0

>  <HAcceptors>  (Amitriptyline)
1

>  <FRB>  (Amitriptyline)
3

>  <Rule Of 5>  (Amitriptyline)
0

>  <Molar Volume>  (Amitriptyline)
257.7900

>  <Surface Tension>  (Amitriptyline)
47.0400

>  <Polarizability>  (Amitriptyline)
36.2800

>  <C ratio>  (Amitriptyline)
0.9500

>  <N ratio>  (Amitriptyline)
0.0500

>  <NO ratio>  (Amitriptyline)
0.0500

>  <Num Rings>  (Amitriptyline)
3

>  <Num Ar Rings>  (Amitriptyline)
2

>  <logS>  (Amitriptyline)
-4.2700

$$$$
Amlodipine
  -MTS-   07231215063D 0   0.00000     0.00000     0

 28 29  0  0  0  0  0  0  0  0999 V2000
   29.0770   -7.8170   -1.3910 C   0  0  0  0  0  0  0  0  0  0  0  0
   29.0960   -9.0130   -0.4110 C   0  0  0  0  0  0  0  0  0  0  0  0
   27.8380   -9.7030   -0.5370 O   0  0  0  0  0  0  0  0  0  0  0  0
   27.6900  -10.7520    0.2860 C   0  0  0  0  0  0  0  0  0  0  0  0
   28.5950  -11.0650    1.0430 O   0  0  0  0  0  0  0  0  0  0  0  0
   26.4080  -11.4950    0.2680 C   0  0  0  0  0  0  0  0  0  0  0  0
   26.1900  -12.7020    0.8170 C   0  0  0  0  0  0  0  0  0  0  0  0
   27.3300  -13.4450    1.4940 C   0  0  0  0  0  0  0  0  0  0  0  0
   28.3190  -13.7060    0.4760 O   0  0  0  0  0  0  0  0  0  0  0  0
   29.5560  -14.2340    0.9930 C   0  0  0  0  0  0  0  0  0  0  0  0
   30.5200  -14.4530   -0.1980 C   0  0  0  0  0  0  0  0  0  0  0  0
   31.7950  -15.0410    0.2670 N   0  0  0  0  0  0  0  0  0  0  0  0
   25.0080  -13.2800    0.7820 N   0  0  0  0  0  0  0  0  0  0  0  0
   23.9420  -12.7370    0.2370 C   0  0  0  0  0  0  0  0  0  0  0  0
   22.6500  -13.5360    0.2860 C   0  0  0  0  0  0  0  0  0  0  0  0
   23.9810  -11.5260   -0.3420 C   0  0  0  0  0  0  0  0  0  0  0  0
   22.8090  -10.8230   -0.9040 C   0  0  0  0  0  0  0  0  0  0  0  0
   21.6850  -11.0810   -0.5010 O   0  0  0  0  0  0  0  0  0  0  0  0
   23.0020   -9.8830   -1.8400 O   0  0  0  0  0  0  0  0  0  0  0  0
   21.8000   -9.2160   -2.2680 C   0  0  0  0  0  0  0  0  0  0  0  0
   25.2840  -10.7900   -0.4370 C   0  0  0  0  0  0  0  0  0  0  0  0
   25.1030   -9.4020    0.1990 C   0  0  0  0  0  0  0  0  0  0  0  0
   24.7900   -9.3380    1.5620 C   0  0  0  0  0  0  0  0  0  0  0  0
   24.6310   -8.1050    2.2000 C   0  0  0  0  0  0  0  0  0  0  0  0
   24.7830   -6.9210    1.4740 C   0  0  0  0  0  0  0  0  0  0  0  0
   25.0870   -6.9790    0.1120 C   0  0  0  0  0  0  0  0  0  0  0  0
   25.2410   -8.2120   -0.5290 C   0  0  0  0  0  0  0  0  0  0  0  0
   25.6060   -8.2180   -2.2450 Cl  0  0  0  0  0  0  0  0  0  0  0  0
  1  2  1  0  0  0  0
  2  3  1  0  0  0  0
  3  4  1  0  0  0  0
  4  5  2  0  0  0  0
  4  6  1  0  0  0  0
  6  7  2  0  0  0  0
  7  8  1  0  0  0  0
  8  9  1  0  0  0  0
  9 10  1  0  0  0  0
 10 11  1  0  0  0  0
 11 12  1  0  0  0  0
  7 13  1  0  0  0  0
 13 14  1  0  0  0  0
 14 15  1  0  0  0  0
 14 16  2  0  0  0  0
 16 17  1  0  0  0  0
 17 18  2  0  0  0  0
 17 19  1  0  0  0  0
 19 20  1  0  0  0  0
 16 21  1  0  0  0  0
 21  6  1  0  0  0  0
 21 22  1  0  0  0  0
 22 23  2  0  0  0  0
 23 24  1  0  0  0  0
 24 25  2  0  0  0  0
 25 26  1  0  0  0  0
 26 27  2  0  0  0  0
 27 22  1  0  0  0  0
 27 28  1  0  0  0  0
M  END
>  <EXTREG>  (Amlodipine)
Amlodipine

>  <NAME>  (Amlodipine)
Amlodipine

>  <Vss>  (Amlodipine)
17.0000

>  <fu>  (Amlodipine)
0.0100

>  <V>  (Amlodipine)
865.7500

>  <S>  (Amlodipine)
583.5000

>  <R>  (Amlodipine)
1.4800

>  <G>  (Amlodipine)
1.5300

>  <W1>  (Amlodipine)
1351.8800

>  <W2>  (Amlodipine)
911.3800

>  <W3>  (Amlodipine)
563.8800

>  <W4>  (Amlodipine)
246.3800

>  <W5>  (Amlodipine)
118.2500

>  <W6>  (Amlodipine)
50.1300

>  <W7>  (Amlodipine)
15.0000

>  <W8>  (Amlodipine)
2.0000

>  <D1>  (Amlodipine)
186.3800

>  <D2>  (Amlodipine)
78.3800

>  <D3>  (Amlodipine)
24.7500

>  <D4>  (Amlodipine)
10.6300

>  <D5>  (Amlodipine)
6.1300

>  <D6>  (Amlodipine)
3.7500

>  <D7>  (Amlodipine)
2.1300

>  <D8>  (Amlodipine)
0.7500

>  <WO1>  (Amlodipine)
251.2500

>  <WO2>  (Amlodipine)
98.7500

>  <WO3>  (Amlodipine)
48.5000

>  <WO4>  (Amlodipine)
18.0000

>  <WO5>  (Amlodipine)
1.6300

>  <WO6>  (Amlodipine)
0.0000

>  <WN1>  (Amlodipine)
633.5000

>  <WN2>  (Amlodipine)
283.2500

>  <WN3>  (Amlodipine)
129.1300

>  <WN4>  (Amlodipine)
46.5000

>  <WN5>  (Amlodipine)
13.0000

>  <WN6>  (Amlodipine)
0.0000

>  <IW1>  (Amlodipine)
0.1000

>  <IW2>  (Amlodipine)
0.2400

>  <IW3>  (Amlodipine)
0.4900

>  <IW4>  (Amlodipine)
0.4300

>  <CW1>  (Amlodipine)
2.3200

>  <CW2>  (Amlodipine)
1.5600

>  <CW3>  (Amlodipine)
0.9700

>  <CW4>  (Amlodipine)
0.4200

>  <CW5>  (Amlodipine)
0.2000

>  <CW6>  (Amlodipine)
0.0900

>  <CW7>  (Amlodipine)
0.0300

>  <CW8>  (Amlodipine)
0.0000

>  <ID1>  (Amlodipine)
0.0600

>  <ID2>  (Amlodipine)
0.1100

>  <ID3>  (Amlodipine)
0.1500

>  <ID4>  (Amlodipine)
0.2000

>  <CD1>  (Amlodipine)
0.3200

>  <CD2>  (Amlodipine)
0.1300

>  <CD3>  (Amlodipine)
0.0400

>  <CD4>  (Amlodipine)
0.0200

>  <CD5>  (Amlodipine)
0.0100

>  <CD6>  (Amlodipine)
0.0100

>  <CD7>  (Amlodipine)
0.0000

>  <CD8>  (Amlodipine)
0.0000

>  <HL1>  (Amlodipine)
4.7800

>  <HL2>  (Amlodipine)
4.7200

>  <A>  (Amlodipine)
6.4200

>  <CP>  (Amlodipine)
0.2600

>  <POL>  (Amlodipine)
41.6800

>  <MW>  (Amlodipine)
408.8800

>  <FLEX>  (Amlodipine)
1.7100

>  <FLEX_RB>  (Amlodipine)
0.1200

>  <NCC>  (Amlodipine)
0

>  <DIFF>  (Amlodipine)
0.3800

>  <LOGP n-Oct>  (Amlodipine)
2.0400

>  <LOGP c-Hex>  (Amlodipine)
2.6000

>  <PSA>  (Amlodipine)
103.1800

>  <HSA>  (Amlodipine)
480.3200

>  <PSAR>  (Amlodipine)
0.1800

>  <PHSAR>  (Amlodipine)
0.2100

>  <LgD5>  (Amlodipine)
-0.8000

>  <LgD6>  (Amlodipine)
-0.5600

>  <LgD7>  (Amlodipine)
0.1600

>  <LgD7.5>  (Amlodipine)
0.6200

>  <LgD8>  (Amlodipine)
1.0700

>  <LgD9>  (Amlodipine)
1.7800

>  <LgD10>  (Amlodipine)
2.0100

>  <AUS7.4>  (Amlodipine)
0.5600

>  <0.000000U4>  (Amlodipine)
0.0000

>  <0.000000U5>  (Amlodipine)
0.0100

>  <0.000000U6>  (Amlodipine)
0.1200

>  <0.000000U7>  (Amlodipine)
1.1800

>  <0.000000U8>  (Amlodipine)
10.6400

>  <0.000000U9>  (Amlodipine)
54.3500

>  <0.000000U10>  (Amlodipine)
92.2500

>  <DRDRDR>  (Amlodipine)
23.3000

>  <DRDRAC>  (Amlodipine)
23.5300

>  <DRDRDO>  (Amlodipine)
23.2800

>  <DRACAC>  (Amlodipine)
20.7300

>  <DRACDO>  (Amlodipine)
20.7300

>  <DRDODO>  (Amlodipine)
11.3700

>  <ACACAC>  (Amlodipine)
16.6100

>  <ACACDO>  (Amlodipine)
16.6100

>  <ACDODO>  (Amlodipine)
11.0100

>  <DODODO>  (Amlodipine)
0.0000

>  <SOLY>  (Amlodipine)
-3.3000

>  <LgS3>  (Amlodipine)
0.2000

>  <LgS4>  (Amlodipine)
0.1800

>  <LgS5>  (Amlodipine)
0.0600

>  <LgS6>  (Amlodipine)
-0.4800

>  <LgS7>  (Amlodipine)
-1.3800

>  <LgS7.5>  (Amlodipine)
-1.8700

>  <LgS8>  (Amlodipine)
-2.3300

>  <LgS9>  (Amlodipine)
-3.0400

>  <LgS10>  (Amlodipine)
-3.2700

>  <LgS11>  (Amlodipine)
-3.3000

>  <L0LgS>  (Amlodipine)
-1.4800

>  <L1LgS>  (Amlodipine)
-2.3500

>  <L2LgS>  (Amlodipine)
-0.1300

>  <L3LgS>  (Amlodipine)
0.8000

>  <L4LgS>  (Amlodipine)
0.0800

>  <DD1>  (Amlodipine)
-1.0000

>  <DD2>  (Amlodipine)
1.2500

>  <DD3>  (Amlodipine)
-0.5000

>  <DD4>  (Amlodipine)
-0.3800

>  <DD5>  (Amlodipine)
0.2500

>  <DD6>  (Amlodipine)
0.2500

>  <DD7>  (Amlodipine)
0.3800

>  <DD8>  (Amlodipine)
0.0000

>  <ALogD5>  (Amlodipine)
-0.0300

>  <ALogD5.5>  (Amlodipine)
0.0800

>  <ALogD7>  (Amlodipine)
1.1200

>  <ALogD7.4>  (Amlodipine)
1.5000

>  <ALogP>  (Amlodipine)
0

>  <APSA>  (Amlodipine)
99.8800

>  <HDonors>  (Amlodipine)
3

>  <HAcceptors>  (Amlodipine)
7

>  <FRB>  (Amlodipine)
11

>  <Rule Of 5>  (Amlodipine)
0

>  <Molar Volume>  (Amlodipine)
333.0200

>  <Surface Tension>  (Amlodipine)
44.4500

>  <Polarizability>  (Amlodipine)
41.7900

>  <C ratio>  (Amlodipine)
0.7100

>  <N ratio>  (Amlodipine)
0.0700

>  <NO ratio>  (Amlodipine)
0.2500

>  <Num Rings>  (Amlodipine)
2

>  <Num Ar Rings>  (Amlodipine)
1

>  <logS>  (Amlodipine)
-4.0900

$$$$
Amoxicillin
  -MTS-   07231215063D 0   0.00000     0.00000     0

 25 27  0  0  0  0  0  0  0  0999 V2000
   28.3780  -10.1790    1.1590 C   0  0  0  0  0  0  0  0  0  0  0  0
   29.4480   -9.0500    0.7540 C   0  0  0  0  0  0  0  0  0  0  0  0
   30.2020  -10.2910    0.5980 N   0  0  0  0  0  0  0  0  0  0  0  0
   29.3630  -11.2560    0.8650 C   0  0  0  0  0  0  0  0  0  0  0  0
   29.4200  -12.4740    0.8650 O   0  0  0  0  0  0  0  0  0  0  0  0
   31.6110  -10.4880    0.2860 C   0  0  0  0  0  0  0  0  0  0  0  0
   32.1020   -9.0200    0.2640 C   0  0  0  0  0  0  0  0  0  0  0  0
   30.9560   -8.3640    1.5180 S   0  0  0  0  0  0  0  0  0  0  0  0
   31.8310   -8.2610   -1.0660 C   0  0  0  0  0  0  0  0  0  0  0  0
   33.5710   -8.8490    0.7280 C   0  0  0  0  0  0  0  0  0  0  0  0
   31.8730  -11.3330   -0.9470 C   0  0  0  0  0  0  0  0  0  0  0  0
   32.5670  -10.9290   -1.8630 O   0  0  0  0  0  0  0  0  0  0  0  0
   31.3550  -12.5650   -1.0360 O   0  0  0  0  0  0  0  0  0  0  0  0
   27.2380  -10.2000    0.2490 N   0  0  0  0  0  0  0  0  0  0  0  0
   26.4610   -9.1030    0.1490 C   0  0  0  0  0  0  0  0  0  0  0  0
   25.2770   -9.1440   -0.7900 C   0  0  0  0  0  0  0  0  0  0  0  0
   24.2720   -8.0270   -0.4460 C   0  0  0  0  0  0  0  0  0  0  0  0
   24.5710   -6.7100   -0.8170 C   0  0  0  0  0  0  0  0  0  0  0  0
   23.6790   -5.6670   -0.5500 C   0  0  0  0  0  0  0  0  0  0  0  0
   22.4700   -5.9290    0.1050 C   0  0  0  0  0  0  0  0  0  0  0  0
   22.1750   -7.2370    0.4920 C   0  0  0  0  0  0  0  0  0  0  0  0
   23.0680   -8.2790    0.2250 C   0  0  0  0  0  0  0  0  0  0  0  0
   21.5530   -4.9100    0.3810 O   0  0  0  0  0  0  0  0  0  0  0  0
   24.7090  -10.5110   -0.8580 N   0  0  0  0  0  0  0  0  0  0  0  0
   26.7060   -8.0960    0.7920 O   0  0  0  0  0  0  0  0  0  0  0  0
  1  2  1  0  0  0  0
  2  3  1  0  0  0  0
  3  4  1  0  0  0  0
  4  1  1  0  0  0  0
  4  5  2  0  0  0  0
  3  6  1  0  0  0  0
  6  7  1  0  0  0  0
  7  8  1  0  0  0  0
  8  2  1  0  0  0  0
  7  9  1  0  0  0  0
  7 10  1  0  0  0  0
  6 11  1  0  0  0  0
 11 12  2  0  0  0  0
 11 13  1  0  0  0  0
  1 14  1  0  0  0  0
 14 15  1  0  0  0  0
 15 16  1  0  0  0  0
 16 17  1  0  0  0  0
 17 18  2  0  0  0  0
 18 19  1  0  0  0  0
 19 20  2  0  0  0  0
 20 21  1  0  0  0  0
 21 22  2  0  0  0  0
 22 17  1  0  0  0  0
 20 23  1  0  0  0  0
 16 24  1  0  0  0  0
 15 25  2  0  0  0  0
M  END
>  <EXTREG>  (Amoxicillin)
Amoxicillin

>  <NAME>  (Amoxicillin)
Amoxicillin

>  <Vss>  (Amoxicillin)
0.2500

>  <fu>  (Amoxicillin)
0.8500

>  <V>  (Amoxicillin)
728.0000

>  <S>  (Amoxicillin)
509.6800

>  <R>  (Amoxicillin)
1.4300

>  <G>  (Amoxicillin)
1.4900

>  <W1>  (Amoxicillin)
1330.6200

>  <W2>  (Amoxicillin)
979.6300

>  <W3>  (Amoxicillin)
643.6300

>  <W4>  (Amoxicillin)
323.3800

>  <W5>  (Amoxicillin)
187.7500

>  <W6>  (Amoxicillin)
105.8800

>  <W7>  (Amoxicillin)
49.0000

>  <W8>  (Amoxicillin)
17.2500

>  <D1>  (Amoxicillin)
118.0000

>  <D2>  (Amoxicillin)
43.7500

>  <D3>  (Amoxicillin)
13.5000

>  <D4>  (Amoxicillin)
5.7500

>  <D5>  (Amoxicillin)
2.5000

>  <D6>  (Amoxicillin)
0.5000

>  <D7>  (Amoxicillin)
0.0000

>  <D8>  (Amoxicillin)
0.0000

>  <WO1>  (Amoxicillin)
341.5000

>  <WO2>  (Amoxicillin)
134.7500

>  <WO3>  (Amoxicillin)
58.1300

>  <WO4>  (Amoxicillin)
19.2500

>  <WO5>  (Amoxicillin)
2.2500

>  <WO6>  (Amoxicillin)
0.1300

>  <WN1>  (Amoxicillin)
683.7500

>  <WN2>  (Amoxicillin)
364.6300

>  <WN3>  (Amoxicillin)
205.7500

>  <WN4>  (Amoxicillin)
104.6300

>  <WN5>  (Amoxicillin)
34.6300

>  <WN6>  (Amoxicillin)
4.3800

>  <IW1>  (Amoxicillin)
0.0800

>  <IW2>  (Amoxicillin)
0.1700

>  <IW3>  (Amoxicillin)
0.4000

>  <IW4>  (Amoxicillin)
0.6700

>  <CW1>  (Amoxicillin)
2.6100

>  <CW2>  (Amoxicillin)
1.9200

>  <CW3>  (Amoxicillin)
1.2600

>  <CW4>  (Amoxicillin)
0.6300

>  <CW5>  (Amoxicillin)
0.3700

>  <CW6>  (Amoxicillin)
0.2100

>  <CW7>  (Amoxicillin)
0.1000

>  <CW8>  (Amoxicillin)
0.0300

>  <ID1>  (Amoxicillin)
0.0300

>  <ID2>  (Amoxicillin)
0.1000

>  <ID3>  (Amoxicillin)
0.2300

>  <ID4>  (Amoxicillin)
0.0000

>  <CD1>  (Amoxicillin)
0.2300

>  <CD2>  (Amoxicillin)
0.0900

>  <CD3>  (Amoxicillin)
0.0300

>  <CD4>  (Amoxicillin)
0.0100

>  <CD5>  (Amoxicillin)
0.0000

>  <CD6>  (Amoxicillin)
0.0000

>  <CD7>  (Amoxicillin)
0.0000

>  <CD8>  (Amoxicillin)
0.0000

>  <HL1>  (Amoxicillin)
13.9100

>  <HL2>  (Amoxicillin)
18.4100

>  <A>  (Amoxicillin)
3.1900

>  <CP>  (Amoxicillin)
0.1300

>  <POL>  (Amoxicillin)
34.9000

>  <MW>  (Amoxicillin)
365.4000

>  <FLEX>  (Amoxicillin)
1.7100

>  <FLEX_RB>  (Amoxicillin)
0.1900

>  <NCC>  (Amoxicillin)
0

>  <DIFF>  (Amoxicillin)
0.4700

>  <LOGP n-Oct>  (Amoxicillin)
-1.1000

>  <LOGP c-Hex>  (Amoxicillin)
-4.2900

>  <PSA>  (Amoxicillin)
144.5000

>  <HSA>  (Amoxicillin)
365.1800

>  <PSAR>  (Amoxicillin)
0.2800

>  <PHSAR>  (Amoxicillin)
0.4000

>  <LgD5>  (Amoxicillin)
-1.1100

>  <LgD6>  (Amoxicillin)
-1.1400

>  <LgD7>  (Amoxicillin)
-1.4100

>  <LgD7.5>  (Amoxicillin)
-1.7200

>  <LgD8>  (Amoxicillin)
-2.1200

>  <LgD9>  (Amoxicillin)
-2.8700

>  <LgD10>  (Amoxicillin)
-3.4700

>  <AUS7.4>  (Amoxicillin)
0.0000

>  <0.000000U4>  (Amoxicillin)
0.0000

>  <0.000000U5>  (Amoxicillin)
0.0000

>  <0.000000U6>  (Amoxicillin)
0.0000

>  <0.000000U7>  (Amoxicillin)
0.0000

>  <0.000000U8>  (Amoxicillin)
0.0000

>  <0.000000U9>  (Amoxicillin)
0.0000

>  <0.000000U10>  (Amoxicillin)
0.0000

>  <DRDRDR>  (Amoxicillin)
14.3900

>  <DRDRAC>  (Amoxicillin)
19.2700

>  <DRDRDO>  (Amoxicillin)
16.6100

>  <DRACAC>  (Amoxicillin)
21.0900

>  <DRACDO>  (Amoxicillin)
21.6500

>  <DRDODO>  (Amoxicillin)
20.0100

>  <ACACAC>  (Amoxicillin)
20.1900

>  <ACACDO>  (Amoxicillin)
20.1900

>  <ACDODO>  (Amoxicillin)
17.9100

>  <DODODO>  (Amoxicillin)
8.1900

>  <SOLY>  (Amoxicillin)
-2.3400

>  <LgS3>  (Amoxicillin)
0.1600

>  <LgS4>  (Amoxicillin)
-0.0100

>  <LgS5>  (Amoxicillin)
-0.0300

>  <LgS6>  (Amoxicillin)
0.0000

>  <LgS7>  (Amoxicillin)
0.2500

>  <LgS7.5>  (Amoxicillin)
0.5200

>  <LgS8>  (Amoxicillin)
0.8100

>  <LgS9>  (Amoxicillin)
1.1700

>  <LgS10>  (Amoxicillin)
1.6000

>  <LgS11>  (Amoxicillin)
2.6300

>  <L0LgS>  (Amoxicillin)
0.6300

>  <L1LgS>  (Amoxicillin)
1.1700

>  <L2LgS>  (Amoxicillin)
0.6500

>  <L3LgS>  (Amoxicillin)
-0.0600

>  <L4LgS>  (Amoxicillin)
0.0500

>  <DD1>  (Amoxicillin)
1.6300

>  <DD2>  (Amoxicillin)
0.1300

>  <DD3>  (Amoxicillin)
-0.8800

>  <DD4>  (Amoxicillin)
-1.0000

>  <DD5>  (Amoxicillin)
-0.3800

>  <DD6>  (Amoxicillin)
-0.3800

>  <DD7>  (Amoxicillin)
-0.1300

>  <DD8>  (Amoxicillin)
0.0000

>  <ALogD5>  (Amoxicillin)
-1.6200

>  <ALogD5.5>  (Amoxicillin)
-1.6400

>  <ALogD7>  (Amoxicillin)
-2.0800

>  <ALogD7.4>  (Amoxicillin)
-2.3200

>  <ALogP>  (Amoxicillin)
0.8800

>  <APSA>  (Amoxicillin)
158.2600

>  <HDonors>  (Amoxicillin)
5

>  <HAcceptors>  (Amoxicillin)
8

>  <FRB>  (Amoxicillin)
6

>  <Rule Of 5>  (Amoxicillin)
1

>  <Molar Volume>  (Amoxicillin)
236.2200

>  <Surface Tension>  (Amoxicillin)
85.3300

>  <Polarizability>  (Amoxicillin)
36.2600

>  <C ratio>  (Amoxicillin)
0.6400

>  <N ratio>  (Amoxicillin)
0.1200

>  <NO ratio>  (Amoxicillin)
0.3200

>  <Num Rings>  (Amoxicillin)
3

>  <Num Ar Rings>  (Amoxicillin)
1

>  <logS>  (Amoxicillin)
-2.7500

$$$$
Amphetamine
  -MTS-   07231215063D 0   0.00000     0.00000     0

 10 10  0  0  0  0  0  0  0  0999 V2000
   25.7930   -9.0160   -0.7810 C   0  0  0  0  0  0  0  0  0  0  0  0
   24.4390   -9.6280   -0.3950 C   0  0  0  0  0  0  0  0  0  0  0  0
   23.5990   -8.9540    0.4990 C   0  0  0  0  0  0  0  0  0  0  0  0
   22.3640   -9.5020    0.8590 C   0  0  0  0  0  0  0  0  0  0  0  0
   21.9610  -10.7290    0.3250 C   0  0  0  0  0  0  0  0  0  0  0  0
   22.7960  -11.4060   -0.5680 C   0  0  0  0  0  0  0  0  0  0  0  0
   24.0310  -10.8570   -0.9250 C   0  0  0  0  0  0  0  0  0  0  0  0
   26.8440   -9.2570    0.3370 C   0  0  0  0  0  0  0  0  0  0  0  0
   28.1370   -8.6220   -0.0040 N   0  0  0  0  0  0  0  0  0  0  0  0
   27.0760  -10.7700    0.5870 C   0  0  0  0  0  0  0  0  0  0  0  0
  1  2  1  0  0  0  0
  2  3  2  0  0  0  0
  3  4  1  0  0  0  0
  4  5  2  0  0  0  0
  5  6  1  0  0  0  0
  6  7  2  0  0  0  0
  7  2  1  0  0  0  0
  1  8  1  0  0  0  0
  8  9  1  0  0  0  0
  8 10  1  0  0  0  0
M  END
>  <EXTREG>  (Amphetamine)
Amphetamine

>  <NAME>  (Amphetamine)
Amphetamine

>  <Vss>  (Amphetamine)
6.1000

>  <fu>  (Amphetamine)
0.8000

>  <V>  (Amphetamine)
392.1300

>  <S>  (Amphetamine)
290.2100

>  <R>  (Amphetamine)
1.3500

>  <G>  (Amphetamine)
1.1900

>  <W1>  (Amphetamine)
682.3800

>  <W2>  (Amphetamine)
377.2500

>  <W3>  (Amphetamine)
194.1300

>  <W4>  (Amphetamine)
86.1300

>  <W5>  (Amphetamine)
43.7500

>  <W6>  (Amphetamine)
15.5000

>  <W7>  (Amphetamine)
0.0000

>  <W8>  (Amphetamine)
0.0000

>  <D1>  (Amphetamine)
169.8800

>  <D2>  (Amphetamine)
81.7500

>  <D3>  (Amphetamine)
25.2500

>  <D4>  (Amphetamine)
11.2500

>  <D5>  (Amphetamine)
7.6300

>  <D6>  (Amphetamine)
3.7500

>  <D7>  (Amphetamine)
1.8800

>  <D8>  (Amphetamine)
1.2500

>  <WO1>  (Amphetamine)
151.5000

>  <WO2>  (Amphetamine)
64.8800

>  <WO3>  (Amphetamine)
30.2500

>  <WO4>  (Amphetamine)
8.0000

>  <WO5>  (Amphetamine)
0.0000

>  <WO6>  (Amphetamine)
0.0000

>  <WN1>  (Amphetamine)
243.2500

>  <WN2>  (Amphetamine)
106.7500

>  <WN3>  (Amphetamine)
54.1300

>  <WN4>  (Amphetamine)
18.1300

>  <WN5>  (Amphetamine)
0.0000

>  <WN6>  (Amphetamine)
0.0000

>  <IW1>  (Amphetamine)
0.2200

>  <IW2>  (Amphetamine)
0.7700

>  <IW3>  (Amphetamine)
1.3600

>  <IW4>  (Amphetamine)
0.0000

>  <CW1>  (Amphetamine)
2.3500

>  <CW2>  (Amphetamine)
1.3000

>  <CW3>  (Amphetamine)
0.6700

>  <CW4>  (Amphetamine)
0.3000

>  <CW5>  (Amphetamine)
0.1500

>  <CW6>  (Amphetamine)
0.0500

>  <CW7>  (Amphetamine)
0.0000

>  <CW8>  (Amphetamine)
0.0000

>  <ID1>  (Amphetamine)
0.1000

>  <ID2>  (Amphetamine)
0.1700

>  <ID3>  (Amphetamine)
0.2400

>  <ID4>  (Amphetamine)
0.3200

>  <CD1>  (Amphetamine)
0.5900

>  <CD2>  (Amphetamine)
0.2800

>  <CD3>  (Amphetamine)
0.0900

>  <CD4>  (Amphetamine)
0.0400

>  <CD5>  (Amphetamine)
0.0300

>  <CD6>  (Amphetamine)
0.0100

>  <CD7>  (Amphetamine)
0.0100

>  <CD8>  (Amphetamine)
0.0000

>  <HL1>  (Amphetamine)
1.7300

>  <HL2>  (Amphetamine)
1.3800

>  <A>  (Amphetamine)
6.2200

>  <CP>  (Amphetamine)
0.7700

>  <POL>  (Amphetamine)
17.2900

>  <MW>  (Amphetamine)
135.2100

>  <FLEX>  (Amphetamine)
0.5700

>  <FLEX_RB>  (Amphetamine)
0.1400

>  <NCC>  (Amphetamine)
0

>  <DIFF>  (Amphetamine)
0.8600

>  <LOGP n-Oct>  (Amphetamine)
1.8000

>  <LOGP c-Hex>  (Amphetamine)
2.2200

>  <PSA>  (Amphetamine)
26.0200

>  <HSA>  (Amphetamine)
264.1900

>  <PSAR>  (Amphetamine)
0.0900

>  <PHSAR>  (Amphetamine)
0.1000

>  <LgD5>  (Amphetamine)
-1.6800

>  <LgD6>  (Amphetamine)
-1.5300

>  <LgD7>  (Amphetamine)
-0.9400

>  <LgD7.5>  (Amphetamine)
-0.4900

>  <LgD8>  (Amphetamine)
-0.0100

>  <LgD9>  (Amphetamine)
0.9200

>  <LgD10>  (Amphetamine)
1.5800

>  <AUS7.4>  (Amphetamine)
0.0300

>  <0.000000U4>  (Amphetamine)
0.0000

>  <0.000000U5>  (Amphetamine)
0.0000

>  <0.000000U6>  (Amphetamine)
0.0200

>  <0.000000U7>  (Amphetamine)
0.1500

>  <0.000000U8>  (Amphetamine)
1.4900

>  <0.000000U9>  (Amphetamine)
13.1200

>  <0.000000U10>  (Amphetamine)
60.1600

>  <DRDRDR>  (Amphetamine)
5.4200

>  <DRDRAC>  (Amphetamine)
5.2400

>  <DRDRDO>  (Amphetamine)
5.2400

>  <DRACAC>  (Amphetamine)
0.0000

>  <DRACDO>  (Amphetamine)
0.0000

>  <DRDODO>  (Amphetamine)
0.0000

>  <ACACAC>  (Amphetamine)
0.0000

>  <ACACDO>  (Amphetamine)
0.0000

>  <ACDODO>  (Amphetamine)
0.0000

>  <DODODO>  (Amphetamine)
0.0000

>  <SOLY>  (Amphetamine)
-1.0000

>  <LgS3>  (Amphetamine)
2.5000

>  <LgS4>  (Amphetamine)
2.4900

>  <LgS5>  (Amphetamine)
2.4800

>  <LgS6>  (Amphetamine)
2.3300

>  <LgS7>  (Amphetamine)
1.7400

>  <LgS7.5>  (Amphetamine)
1.2900

>  <LgS8>  (Amphetamine)
0.8200

>  <LgS9>  (Amphetamine)
-0.1200

>  <LgS10>  (Amphetamine)
-0.7800

>  <LgS11>  (Amphetamine)
-0.9800

>  <L0LgS>  (Amphetamine)
1.2100

>  <L1LgS>  (Amphetamine)
-2.1700

>  <L2LgS>  (Amphetamine)
-0.7400

>  <L3LgS>  (Amphetamine)
0.5100

>  <L4LgS>  (Amphetamine)
0.3600

>  <DD1>  (Amphetamine)
0.0000

>  <DD2>  (Amphetamine)
0.1300

>  <DD3>  (Amphetamine)
-0.1300

>  <DD4>  (Amphetamine)
-0.2500

>  <DD5>  (Amphetamine)
0.0000

>  <DD6>  (Amphetamine)
0.0000

>  <DD7>  (Amphetamine)
0.0000

>  <DD8>  (Amphetamine)
0.0000

>  <ALogD5>  (Amphetamine)
-1.3100

>  <ALogD5.5>  (Amphetamine)
-1.2900

>  <ALogD7>  (Amphetamine)
-0.9200

>  <ALogD7.4>  (Amphetamine)
-0.6500

>  <ALogP>  (Amphetamine)
1.7900

>  <APSA>  (Amphetamine)
26.0200

>  <HDonors>  (Amphetamine)
2

>  <HAcceptors>  (Amphetamine)
1

>  <FRB>  (Amphetamine)
3

>  <Rule Of 5>  (Amphetamine)
0

>  <Molar Volume>  (Amphetamine)
142.8100

>  <Surface Tension>  (Amphetamine)
36.1100

>  <Polarizability>  (Amphetamine)
17.4100

>  <C ratio>  (Amphetamine)
0.9000

>  <N ratio>  (Amphetamine)
0.1000

>  <NO ratio>  (Amphetamine)
0.1000

>  <Num Rings>  (Amphetamine)
1

>  <Num Ar Rings>  (Amphetamine)
1

>  <logS>  (Amphetamine)
-1.4400

$$$$
Ampicillin
  -MTS-   07231215063D 0   0.00000     0.00000     0

 24 26  0  0  0  0  0  0  0  0999 V2000
   24.1250  -10.5580    0.8100 C   0  0  0  0  0  0  0  0  0  0  0  0
   24.9540   -9.8070   -0.3420 C   0  0  0  0  0  0  0  0  0  0  0  0
   25.7130  -11.0310   -0.1330 N   0  0  0  0  0  0  0  0  0  0  0  0
   25.0700  -11.7090    0.7880 C   0  0  0  0  0  0  0  0  0  0  0  0
   25.1930  -12.7640    1.3850 O   0  0  0  0  0  0  0  0  0  0  0  0
   26.9950  -11.3840   -0.7120 C   0  0  0  0  0  0  0  0  0  0  0  0
   27.7910  -10.1760   -0.1710 C   0  0  0  0  0  0  0  0  0  0  0  0
   26.5310   -8.8640   -0.3420 S   0  0  0  0  0  0  0  0  0  0  0  0
   28.1430  -10.2650    1.3410 C   0  0  0  0  0  0  0  0  0  0  0  0
   29.0400   -9.8420   -1.0270 C   0  0  0  0  0  0  0  0  0  0  0  0
   27.5130  -12.7640   -0.3900 C   0  0  0  0  0  0  0  0  0  0  0  0
   28.6000  -12.9630    0.1280 O   0  0  0  0  0  0  0  0  0  0  0  0
   26.7080  -13.7690   -0.7370 O   0  0  0  0  0  0  0  0  0  0  0  0
   22.7830  -10.9290    0.3700 N   0  0  0  0  0  0  0  0  0  0  0  0
   21.9100   -9.9560    0.0430 C   0  0  0  0  0  0  0  0  0  0  0  0
   20.5200  -10.3550   -0.3980 C   0  0  0  0  0  0  0  0  0  0  0  0
   19.5500   -9.1630   -0.2780 C   0  0  0  0  0  0  0  0  0  0  0  0
   19.5910   -8.1560   -1.2510 C   0  0  0  0  0  0  0  0  0  0  0  0
   18.7070   -7.0740   -1.2010 C   0  0  0  0  0  0  0  0  0  0  0  0
   17.7770   -6.9820   -0.1630 C   0  0  0  0  0  0  0  0  0  0  0  0
   17.7420   -7.9690    0.8250 C   0  0  0  0  0  0  0  0  0  0  0  0
   18.6270   -9.0500    0.7700 C   0  0  0  0  0  0  0  0  0  0  0  0
   20.0860  -11.5970    0.2840 N   0  0  0  0  0  0  0  0  0  0  0  0
   22.2280   -8.7790    0.0920 O   0  0  0  0  0  0  0  0  0  0  0  0
  1  2  1  0  0  0  0
  2  3  1  0  0  0  0
  3  4  1  0  0  0  0
  4  1  1  0  0  0  0
  4  5  2  0  0  0  0
  3  6  1  0  0  0  0
  6  7  1  0  0  0  0
  7  8  1  0  0  0  0
  8  2  1  0  0  0  0
  7  9  1  0  0  0  0
  7 10  1  0  0  0  0
  6 11  1  0  0  0  0
 11 12  2  0  0  0  0
 11 13  1  0  0  0  0
  1 14  1  0  0  0  0
 14 15  1  0  0  0  0
 15 16  1  0  0  0  0
 16 17  1  0  0  0  0
 17 18  2  0  0  0  0
 18 19  1  0  0  0  0
 19 20  2  0  0  0  0
 20 21  1  0  0  0  0
 21 22  2  0  0  0  0
 22 17  1  0  0  0  0
 16 23  1  0  0  0  0
 15 24  2  0  0  0  0
M  END
>  <EXTREG>  (Ampicillin)
Ampicillin

>  <NAME>  (Ampicillin)
Ampicillin

>  <Vss>  (Ampicillin)
0.2200

>  <fu>  (Ampicillin)
0.8500

>  <V>  (Ampicillin)
724.0000

>  <S>  (Ampicillin)
499.4300

>  <R>  (Ampicillin)
1.4500

>  <G>  (Ampicillin)
1.4500

>  <W1>  (Ampicillin)
1299.2500

>  <W2>  (Ampicillin)
917.7500

>  <W3>  (Ampicillin)
612.0000

>  <W4>  (Ampicillin)
302.3800

>  <W5>  (Ampicillin)
172.0000

>  <W6>  (Ampicillin)
94.0000

>  <W7>  (Ampicillin)
40.6300

>  <W8>  (Ampicillin)
13.2500

>  <D1>  (Ampicillin)
152.3800

>  <D2>  (Ampicillin)
61.5000

>  <D3>  (Ampicillin)
14.0000

>  <D4>  (Ampicillin)
7.0000

>  <D5>  (Ampicillin)
3.3800

>  <D6>  (Ampicillin)
1.5000

>  <D7>  (Ampicillin)
0.6300

>  <D8>  (Ampicillin)
0.0000

>  <WO1>  (Ampicillin)
257.0000

>  <WO2>  (Ampicillin)
104.0000

>  <WO3>  (Ampicillin)
49.0000

>  <WO4>  (Ampicillin)
17.2500

>  <WO5>  (Ampicillin)
2.5000

>  <WO6>  (Ampicillin)
0.0000

>  <WN1>  (Ampicillin)
685.0000

>  <WN2>  (Ampicillin)
354.3800

>  <WN3>  (Ampicillin)
192.1300

>  <WN4>  (Ampicillin)
96.3800

>  <WN5>  (Ampicillin)
27.7500

>  <WN6>  (Ampicillin)
2.5000

>  <IW1>  (Ampicillin)
0.1100

>  <IW2>  (Ampicillin)
0.2300

>  <IW3>  (Ampicillin)
0.5000

>  <IW4>  (Ampicillin)
0.7700

>  <CW1>  (Ampicillin)
2.6000

>  <CW2>  (Ampicillin)
1.8400

>  <CW3>  (Ampicillin)
1.2300

>  <CW4>  (Ampicillin)
0.6100

>  <CW5>  (Ampicillin)
0.3400

>  <CW6>  (Ampicillin)
0.1900

>  <CW7>  (Ampicillin)
0.0800

>  <CW8>  (Ampicillin)
0.0300

>  <ID1>  (Ampicillin)
0.0700

>  <ID2>  (Ampicillin)
0.0900

>  <ID3>  (Ampicillin)
0.1600

>  <ID4>  (Ampicillin)
0.2300

>  <CD1>  (Ampicillin)
0.3100

>  <CD2>  (Ampicillin)
0.1200

>  <CD3>  (Ampicillin)
0.0300

>  <CD4>  (Ampicillin)
0.0100

>  <CD5>  (Ampicillin)
0.0100

>  <CD6>  (Ampicillin)
0.0000

>  <CD7>  (Ampicillin)
0.0000

>  <CD8>  (Ampicillin)
0.0000

>  <HL1>  (Ampicillin)
12.2900

>  <HL2>  (Ampicillin)
13.4300

>  <A>  (Ampicillin)
3.8700

>  <CP>  (Ampicillin)
0.1700

>  <POL>  (Ampicillin)
34.2600

>  <MW>  (Ampicillin)
349.4100

>  <FLEX>  (Ampicillin)
1.3100

>  <FLEX_RB>  (Ampicillin)
0.1600

>  <NCC>  (Ampicillin)
0

>  <DIFF>  (Ampicillin)
0.4900

>  <LOGP n-Oct>  (Ampicillin)
-0.6700

>  <LOGP c-Hex>  (Ampicillin)
-1.6500

>  <PSA>  (Ampicillin)
124.2700

>  <HSA>  (Ampicillin)
375.1600

>  <PSAR>  (Ampicillin)
0.2500

>  <PHSAR>  (Ampicillin)
0.3300

>  <LgD5>  (Ampicillin)
-0.6700

>  <LgD6>  (Ampicillin)
-0.7000

>  <LgD7>  (Ampicillin)
-0.9100

>  <LgD7.5>  (Ampicillin)
-1.1900

>  <LgD8>  (Ampicillin)
-1.5800

>  <LgD9>  (Ampicillin)
-2.3100

>  <LgD10>  (Ampicillin)
-2.6300

>  <AUS7.4>  (Ampicillin)
0.0000

>  <0.000000U4>  (Ampicillin)
0.0000

>  <0.000000U5>  (Ampicillin)
0.0000

>  <0.000000U6>  (Ampicillin)
0.0000

>  <0.000000U7>  (Ampicillin)
0.0000

>  <0.000000U8>  (Ampicillin)
0.0000

>  <0.000000U9>  (Ampicillin)
0.0000

>  <0.000000U10>  (Ampicillin)
0.0000

>  <DRDRDR>  (Ampicillin)
16.0200

>  <DRDRAC>  (Ampicillin)
21.0000

>  <DRDRDO>  (Ampicillin)
19.9800

>  <DRACAC>  (Ampicillin)
20.6400

>  <DRACDO>  (Ampicillin)
18.3300

>  <DRDODO>  (Ampicillin)
14.1700

>  <ACACAC>  (Ampicillin)
16.2800

>  <ACACDO>  (Ampicillin)
16.2800

>  <ACDODO>  (Ampicillin)
14.5500

>  <DODODO>  (Ampicillin)
0.7900

>  <SOLY>  (Ampicillin)
-2.4500

>  <LgS3>  (Ampicillin)
0.0500

>  <LgS4>  (Ampicillin)
-0.1200

>  <LgS5>  (Ampicillin)
-0.1400

>  <LgS6>  (Ampicillin)
-0.1200

>  <LgS7>  (Ampicillin)
0.0800

>  <LgS7.5>  (Ampicillin)
0.3300

>  <LgS8>  (Ampicillin)
0.6200

>  <LgS9>  (Ampicillin)
0.9800

>  <LgS10>  (Ampicillin)
1.0700

>  <LgS11>  (Ampicillin)
1.2900

>  <L0LgS>  (Ampicillin)
0.3700

>  <L1LgS>  (Ampicillin)
0.8400

>  <L2LgS>  (Ampicillin)
0.3100

>  <L3LgS>  (Ampicillin)
-0.3200

>  <L4LgS>  (Ampicillin)
-0.1300

>  <DD1>  (Ampicillin)
0.2500

>  <DD2>  (Ampicillin)
0.3800

>  <DD3>  (Ampicillin)
-1.2500

>  <DD4>  (Ampicillin)
-0.5000

>  <DD5>  (Ampicillin)
-1.1300

>  <DD6>  (Ampicillin)
-0.6300

>  <DD7>  (Ampicillin)
-0.6300

>  <DD8>  (Ampicillin)
-0.3800

>  <ALogD5>  (Ampicillin)
-1.0200

>  <ALogD5.5>  (Ampicillin)
-1.0500

>  <ALogD7>  (Ampicillin)
-1.6000

>  <ALogD7.4>  (Ampicillin)
-1.8400

>  <ALogP>  (Ampicillin)
1.4800

>  <APSA>  (Ampicillin)
138.0300

>  <HDonors>  (Ampicillin)
4

>  <HAcceptors>  (Ampicillin)
7

>  <FRB>  (Ampicillin)
5

>  <Rule Of 5>  (Ampicillin)
0

>  <Molar Volume>  (Ampicillin)
239.3400

>  <Surface Tension>  (Ampicillin)
74.3200

>  <Polarizability>  (Ampicillin)
35.6600

>  <C ratio>  (Ampicillin)
0.6700

>  <N ratio>  (Ampicillin)
0.1300

>  <NO ratio>  (Ampicillin)
0.2900

>  <Num Rings>  (Ampicillin)
3

>  <Num Ar Rings>  (Ampicillin)
1

>  <logS>  (Ampicillin)
-3.1100

$$$$
Amrinone
  -MTS-   07231215062D 0   0.00000     0.00000     0

 14 15  0  0  0  0  0  0  0  0999 V2000
   26.0020   -6.1230    0.0000 C   0  0  0  0  0  0  0  0  0  0  0  0
   26.6730   -7.4340    0.0000 C   0  0  0  0  0  0  0  0  0  0  0  0
   25.9690   -8.5290    0.0000 N   0  0  0  0  0  0  0  0  0  0  0  0
   24.6570   -8.5220    0.0000 C   0  0  0  0  0  0  0  0  0  0  0  0
   23.9000   -7.4070    0.0000 C   0  0  0  0  0  0  0  0  0  0  0  0
   24.6640   -6.1290    0.0000 C   0  0  0  0  0  0  0  0  0  0  0  0
   22.3700   -7.4370    0.0000 C   0  0  0  0  0  0  0  0  0  0  0  0
   21.6040   -6.2590    0.0000 C   0  0  0  0  0  0  0  0  0  0  0  0
   20.2060   -6.2880    0.0000 C   0  0  0  0  0  0  0  0  0  0  0  0
   19.5460   -7.4600    0.0000 N   0  0  0  0  0  0  0  0  0  0  0  0
   20.2250   -8.6200    0.0000 C   0  0  0  0  0  0  0  0  0  0  0  0
   21.6230   -8.6290    0.0000 C   0  0  0  0  0  0  0  0  0  0  0  0
   27.8930   -7.4720    0.0000 O   0  0  0  0  0  0  0  0  0  0  0  0
   26.7210   -5.0290    0.0000 N   0  0  0  0  0  0  0  0  0  0  0  0
  1  2  1  0  0  0  0
  2  3  1  0  0  0  0
  3  4  1  0  0  0  0
  4  5  2  0  0  0  0
  5  6  1  0  0  0  0
  6  1  2  0  0  0  0
  5  7  1  0  0  0  0
  7  8  2  0  0  0  0
  8  9  1  0  0  0  0
  9 10  2  0  0  0  0
 10 11  1  0  0  0  0
 11 12  2  0  0  0  0
 12  7  1  0  0  0  0
  2 13  2  0  0  0  0
  1 14  1  0  0  0  0
M  END
>  <EXTREG>  (Amrinone)
Amrinone

>  <NAME>  (Amrinone)
Amrinone

>  <Vss>  (Amrinone)
1.3000

>  <fu>  (Amrinone)
0.8900

>  <V>  (Amrinone)
428.8800

>  <S>  (Amrinone)
312.1300

>  <R>  (Amrinone)
1.3700

>  <G>  (Amrinone)
1.2100

>  <W1>  (Amrinone)
932.3800

>  <W2>  (Amrinone)
670.3800

>  <W3>  (Amrinone)
345.2500

>  <W4>  (Amrinone)
145.8800

>  <W5>  (Amrinone)
76.0000

>  <W6>  (Amrinone)
39.1300

>  <W7>  (Amrinone)
14.1300

>  <W8>  (Amrinone)
3.3800

>  <D1>  (Amrinone)
158.3800

>  <D2>  (Amrinone)
107.6300

>  <D3>  (Amrinone)
59.2500

>  <D4>  (Amrinone)
39.0000

>  <D5>  (Amrinone)
28.2500

>  <D6>  (Amrinone)
19.8800

>  <D7>  (Amrinone)
13.3800

>  <D8>  (Amrinone)
8.0000

>  <WO1>  (Amrinone)
118.1300

>  <WO2>  (Amrinone)
37.5000

>  <WO3>  (Amrinone)
14.6300

>  <WO4>  (Amrinone)
5.5000

>  <WO5>  (Amrinone)
0.3800

>  <WO6>  (Amrinone)
0.0000

>  <WN1>  (Amrinone)
369.3800

>  <WN2>  (Amrinone)
146.1300

>  <WN3>  (Amrinone)
78.3800

>  <WN4>  (Amrinone)
37.2500

>  <WN5>  (Amrinone)
11.3800

>  <WN6>  (Amrinone)
0.3800

>  <IW1>  (Amrinone)
0.0800

>  <IW2>  (Amrinone)
0.2100

>  <IW3>  (Amrinone)
0.5600

>  <IW4>  (Amrinone)
1.5700

>  <CW1>  (Amrinone)
2.9900

>  <CW2>  (Amrinone)
2.1500

>  <CW3>  (Amrinone)
1.1100

>  <CW4>  (Amrinone)
0.4700

>  <CW5>  (Amrinone)
0.2400

>  <CW6>  (Amrinone)
0.1300

>  <CW7>  (Amrinone)
0.0500

>  <CW8>  (Amrinone)
0.0100

>  <ID1>  (Amrinone)
0.0400

>  <ID2>  (Amrinone)
0.0300

>  <ID3>  (Amrinone)
0.0300

>  <ID4>  (Amrinone)
0.0600

>  <CD1>  (Amrinone)
0.5100

>  <CD2>  (Amrinone)
0.3400

>  <CD3>  (Amrinone)
0.1900

>  <CD4>  (Amrinone)
0.1200

>  <CD5>  (Amrinone)
0.0900

>  <CD6>  (Amrinone)
0.0600

>  <CD7>  (Amrinone)
0.0400

>  <CD8>  (Amrinone)
0.0300

>  <HL1>  (Amrinone)
1.2800

>  <HL2>  (Amrinone)
1.0000

>  <A>  (Amrinone)
1.9900

>  <CP>  (Amrinone)
8.3900

>  <POL>  (Amrinone)
20.4900

>  <MW>  (Amrinone)
187.2000

>  <FLEX>  (Amrinone)
0.1500

>  <FLEX_RB>  (Amrinone)
0.0800

>  <NCC>  (Amrinone)
0

>  <DIFF>  (Amrinone)
0.9300

>  <LOGP n-Oct>  (Amrinone)
-0.6800

>  <LOGP c-Hex>  (Amrinone)
-2.6600

>  <PSA>  (Amrinone)
67.7500

>  <HSA>  (Amrinone)
244.3800

>  <PSAR>  (Amrinone)
0.2200

>  <PHSAR>  (Amrinone)
0.2800

>  <LgD5>  (Amrinone)
-0.8300

>  <LgD6>  (Amrinone)
-0.6900

>  <LgD7>  (Amrinone)
-0.6800

>  <LgD7.5>  (Amrinone)
-0.6900

>  <LgD8>  (Amrinone)
-0.7100

>  <LgD9>  (Amrinone)
-0.9200

>  <LgD10>  (Amrinone)
-1.6100

>  <AUS7.4>  (Amrinone)
1.9900

>  <0.000000U4>  (Amrinone)
18.7400

>  <0.000000U5>  (Amrinone)
70.6300

>  <0.000000U6>  (Amrinone)
95.9500

>  <0.000000U7>  (Amrinone)
98.8400

>  <0.000000U8>  (Amrinone)
92.8700

>  <0.000000U9>  (Amrinone)
56.7100

>  <0.000000U10>  (Amrinone)
11.5800

>  <DRDRDR>  (Amrinone)
7.4200

>  <DRDRAC>  (Amrinone)
8.8000

>  <DRDRDO>  (Amrinone)
9.3700

>  <DRACAC>  (Amrinone)
5.3400

>  <DRACDO>  (Amrinone)
10.3000

>  <DRDODO>  (Amrinone)
11.0300

>  <ACACAC>  (Amrinone)
0.0000

>  <ACACDO>  (Amrinone)
10.4100

>  <ACDODO>  (Amrinone)
12.0800

>  <DODODO>  (Amrinone)
0.0000

>  <SOLY>  (Amrinone)
-1.8800

>  <LgS3>  (Amrinone)
-0.0900

>  <LgS4>  (Amrinone)
-1.1500

>  <LgS5>  (Amrinone)
-1.7300

>  <LgS6>  (Amrinone)
-1.8600

>  <LgS7>  (Amrinone)
-1.8800

>  <LgS7.5>  (Amrinone)
-1.8700

>  <LgS8>  (Amrinone)
-1.8500

>  <LgS9>  (Amrinone)
-1.6300

>  <LgS10>  (Amrinone)
-0.9500

>  <LgS11>  (Amrinone)
0.0000

>  <L0LgS>  (Amrinone)
-1.4100

>  <L1LgS>  (Amrinone)
0.1000

>  <L2LgS>  (Amrinone)
1.2000

>  <L3LgS>  (Amrinone)
0.0000

>  <L4LgS>  (Amrinone)
0.2600

>  <DD1>  (Amrinone)
-2.3800

>  <DD2>  (Amrinone)
8.6300

>  <DD3>  (Amrinone)
-0.8800

>  <DD4>  (Amrinone)
-0.8800

>  <DD5>  (Amrinone)
2.1300

>  <DD6>  (Amrinone)
5.8800

>  <DD7>  (Amrinone)
4.6300

>  <DD8>  (Amrinone)
3.2500

>  <ALogD5>  (Amrinone)
-0.9900

>  <ALogD5.5>  (Amrinone)
-0.6200

>  <ALogD7>  (Amrinone)
-0.2300

>  <ALogD7.4>  (Amrinone)
-0.2200

>  <ALogP>  (Amrinone)
-0.2100

>  <APSA>  (Amrinone)
68.0100

>  <HDonors>  (Amrinone)
3

>  <HAcceptors>  (Amrinone)
4

>  <FRB>  (Amrinone)
2

>  <Rule Of 5>  (Amrinone)
0

>  <Molar Volume>  (Amrinone)
146.5400

>  <Surface Tension>  (Amrinone)
56.0400

>  <Polarizability>  (Amrinone)
20.5500

>  <C ratio>  (Amrinone)
0.7100

>  <N ratio>  (Amrinone)
0.2100

>  <NO ratio>  (Amrinone)
0.2900

>  <Num Rings>  (Amrinone)
2

>  <Num Ar Rings>  (Amrinone)
1

>  <logS>  (Amrinone)
-0.9700

$$$$
Amsacrine
  -MTS-   07231215063D 0   0.00000     0.00000     0

 28 31  0  0  0  0  0  0  0  0999 V2000
   27.9790  -11.0320   -0.6800 C   0  0  0  0  0  0  0  0  0  0  0  0
   27.8850   -9.7250   -1.0200 N   0  0  0  0  0  0  0  0  0  0  0  0
   27.0260   -8.8780   -0.3980 C   0  0  0  0  0  0  0  0  0  0  0  0
   26.9300   -7.5610   -0.8550 C   0  0  0  0  0  0  0  0  0  0  0  0
   26.0000   -6.6800   -0.2970 C   0  0  0  0  0  0  0  0  0  0  0  0
   25.1730   -7.0890    0.7550 C   0  0  0  0  0  0  0  0  0  0  0  0
   24.2540   -6.2250    1.2530 N   0  0  0  0  0  0  0  0  0  0  0  0
   22.7700   -6.6930    1.7630 S   0  0  0  0  0  0  0  0  0  0  0  0
   21.9170   -5.5220    1.7460 O   0  0  0  0  0  0  0  0  0  0  0  0
   22.8900   -7.4430    2.9960 O   0  0  0  0  0  0  0  0  0  0  0  0
   22.1990   -7.7940    0.4530 C   0  0  0  0  0  0  0  0  0  0  0  0
   25.3280   -8.3840    1.2650 C   0  0  0  0  0  0  0  0  0  0  0  0
   26.2340   -9.2770    0.6860 C   0  0  0  0  0  0  0  0  0  0  0  0
   27.7710   -7.1330   -1.8850 O   0  0  0  0  0  0  0  0  0  0  0  0
   28.8660   -6.3130   -1.4460 C   0  0  0  0  0  0  0  0  0  0  0  0
   29.0740  -11.4820    0.0670 C   0  0  0  0  0  0  0  0  0  0  0  0
   29.1460  -12.8390    0.4000 C   0  0  0  0  0  0  0  0  0  0  0  0
   28.1690  -13.6890    0.0270 N   0  0  0  0  0  0  0  0  0  0  0  0
   27.1010  -13.2730   -0.6820 C   0  0  0  0  0  0  0  0  0  0  0  0
   26.9810  -11.9340   -1.0700 C   0  0  0  0  0  0  0  0  0  0  0  0
   25.8740  -11.5370   -1.8320 C   0  0  0  0  0  0  0  0  0  0  0  0
   24.8840  -12.4630   -2.1730 C   0  0  0  0  0  0  0  0  0  0  0  0
   25.0010  -13.7960   -1.7680 C   0  0  0  0  0  0  0  0  0  0  0  0
   26.1140  -14.2000   -1.0250 C   0  0  0  0  0  0  0  0  0  0  0  0
   30.2320  -13.3320    1.1280 C   0  0  0  0  0  0  0  0  0  0  0  0
   31.2510  -12.4680    1.5360 C   0  0  0  0  0  0  0  0  0  0  0  0
   31.1770  -11.1090    1.2190 C   0  0  0  0  0  0  0  0  0  0  0  0
   30.0900  -10.6160    0.4910 C   0  0  0  0  0  0  0  0  0  0  0  0
  1  2  1  0  0  0  0
  2  3  1  0  0  0  0
  3  4  2  0  0  0  0
  4  5  1  0  0  0  0
  5  6  2  0  0  0  0
  6  7  1  0  0  0  0
  7  8  1  0  0  0  0
  8  9  2  0  0  0  0
  8 10  2  0  0  0  0
  8 11  1  0  0  0  0
  6 12  1  0  0  0  0
 12 13  2  0  0  0  0
 13  3  1  0  0  0  0
  4 14  1  0  0  0  0
 14 15  1  0  0  0  0
  1 16  2  0  0  0  0
 16 17  1  0  0  0  0
 17 18  2  0  0  0  0
 18 19  1  0  0  0  0
 19 20  2  0  0  0  0
 20  1  1  0  0  0  0
 20 21  1  0  0  0  0
 21 22  2  0  0  0  0
 22 23  1  0  0  0  0
 23 24  2  0  0  0  0
 24 19  1  0  0  0  0
 17 25  1  0  0  0  0
 25 26  2  0  0  0  0
 26 27  1  0  0  0  0
 27 28  2  0  0  0  0
 28 16  1  0  0  0  0
M  END
>  <EXTREG>  (Amsacrine)
Amsacrine

>  <NAME>  (Amsacrine)
Amsacrine

>  <Vss>  (Amsacrine)
1.6000

>  <fu>  (Amsacrine)
0.0300

>  <V>  (Amsacrine)
834.7500

>  <S>  (Amsacrine)
565.8900

>  <R>  (Amsacrine)
1.4800

>  <G>  (Amsacrine)
1.5200

>  <W1>  (Amsacrine)
1429.5000

>  <W2>  (Amsacrine)
849.0000

>  <W3>  (Amsacrine)
473.0000

>  <W4>  (Amsacrine)
169.7500

>  <W5>  (Amsacrine)
65.0000

>  <W6>  (Amsacrine)
12.3800

>  <W7>  (Amsacrine)
3.7500

>  <W8>  (Amsacrine)
0.2500

>  <D1>  (Amsacrine)
272.5000

>  <D2>  (Amsacrine)
153.0000

>  <D3>  (Amsacrine)
77.6300

>  <D4>  (Amsacrine)
53.7500

>  <D5>  (Amsacrine)
39.1300

>  <D6>  (Amsacrine)
28.8800

>  <D7>  (Amsacrine)
21.6300

>  <D8>  (Amsacrine)
15.0000

>  <WO1>  (Amsacrine)
131.0000

>  <WO2>  (Amsacrine)
19.3800

>  <WO3>  (Amsacrine)
6.7500

>  <WO4>  (Amsacrine)
1.7500

>  <WO5>  (Amsacrine)
0.2500

>  <WO6>  (Amsacrine)
0.0000

>  <WN1>  (Amsacrine)
554.5000

>  <WN2>  (Amsacrine)
204.2500

>  <WN3>  (Amsacrine)
75.2500

>  <WN4>  (Amsacrine)
15.2500

>  <WN5>  (Amsacrine)
4.5000

>  <WN6>  (Amsacrine)
0.5000

>  <IW1>  (Amsacrine)
0.0400

>  <IW2>  (Amsacrine)
0.1200

>  <IW3>  (Amsacrine)
0.1800

>  <IW4>  (Amsacrine)
1.3700

>  <CW1>  (Amsacrine)
2.5300

>  <CW2>  (Amsacrine)
1.5000

>  <CW3>  (Amsacrine)
0.8400

>  <CW4>  (Amsacrine)
0.3000

>  <CW5>  (Amsacrine)
0.1100

>  <CW6>  (Amsacrine)
0.0200

>  <CW7>  (Amsacrine)
0.0100

>  <CW8>  (Amsacrine)
0.0000

>  <ID1>  (Amsacrine)
0.0500

>  <ID2>  (Amsacrine)
0.0800

>  <ID3>  (Amsacrine)
0.1100

>  <ID4>  (Amsacrine)
0.1600

>  <CD1>  (Amsacrine)
0.4800

>  <CD2>  (Amsacrine)
0.2700

>  <CD3>  (Amsacrine)
0.1400

>  <CD4>  (Amsacrine)
0.0900

>  <CD5>  (Amsacrine)
0.0700

>  <CD6>  (Amsacrine)
0.0500

>  <CD7>  (Amsacrine)
0.0400

>  <CD8>  (Amsacrine)
0.0300

>  <HL1>  (Amsacrine)
0.8400

>  <HL2>  (Amsacrine)
0.2300

>  <A>  (Amsacrine)
2.9400

>  <CP>  (Amsacrine)
2.2300

>  <POL>  (Amsacrine)
43.2800

>  <MW>  (Amsacrine)
393.4600

>  <FLEX>  (Amsacrine)
1.3700

>  <FLEX_RB>  (Amsacrine)
0.2000

>  <NCC>  (Amsacrine)
0

>  <DIFF>  (Amsacrine)
0.4600

>  <LOGP n-Oct>  (Amsacrine)
3.9600

>  <LOGP c-Hex>  (Amsacrine)
0.4700

>  <PSA>  (Amsacrine)
90.2800

>  <HSA>  (Amsacrine)
475.6100

>  <PSAR>  (Amsacrine)
0.1600

>  <PHSAR>  (Amsacrine)
0.1900

>  <LgD5>  (Amsacrine)
0.1200

>  <LgD6>  (Amsacrine)
0.3400

>  <LgD7>  (Amsacrine)
0.9700

>  <LgD7.5>  (Amsacrine)
1.2800

>  <LgD8>  (Amsacrine)
1.4400

>  <LgD9>  (Amsacrine)
1.1900

>  <LgD10>  (Amsacrine)
0.6700

>  <AUS7.4>  (Amsacrine)
0.0000

>  <0.000000U4>  (Amsacrine)
0.0000

>  <0.000000U5>  (Amsacrine)
0.0000

>  <0.000000U6>  (Amsacrine)
0.0000

>  <0.000000U7>  (Amsacrine)
0.0000

>  <0.000000U8>  (Amsacrine)
0.0000

>  <0.000000U9>  (Amsacrine)
0.0000

>  <0.000000U10>  (Amsacrine)
0.0000

>  <DRDRDR>  (Amsacrine)
26.8800

>  <DRDRAC>  (Amsacrine)
33.7500

>  <DRDRDO>  (Amsacrine)
29.3900

>  <DRACAC>  (Amsacrine)
21.3800

>  <DRACDO>  (Amsacrine)
17.3700

>  <DRDODO>  (Amsacrine)
12.1400

>  <ACACAC>  (Amsacrine)
9.8900

>  <ACACDO>  (Amsacrine)
9.4600

>  <ACDODO>  (Amsacrine)
7.0000

>  <DODODO>  (Amsacrine)
0.0000

>  <SOLY>  (Amsacrine)
-4.2200

>  <LgS3>  (Amsacrine)
-0.7200

>  <LgS4>  (Amsacrine)
-0.7200

>  <LgS5>  (Amsacrine)
-0.7300

>  <LgS6>  (Amsacrine)
-0.8400

>  <LgS7>  (Amsacrine)
-1.2900

>  <LgS7.5>  (Amsacrine)
-1.5600

>  <LgS8>  (Amsacrine)
-1.7100

>  <LgS9>  (Amsacrine)
-1.4500

>  <LgS10>  (Amsacrine)
-0.9300

>  <LgS11>  (Amsacrine)
-0.7400

>  <L0LgS>  (Amsacrine)
-1.0500

>  <L1LgS>  (Amsacrine)
-0.2800

>  <L2LgS>  (Amsacrine)
0.4600

>  <L3LgS>  (Amsacrine)
0.5300

>  <L4LgS>  (Amsacrine)
-0.1300

>  <DD1>  (Amsacrine)
1.0000

>  <DD2>  (Amsacrine)
0.5000

>  <DD3>  (Amsacrine)
-0.3800

>  <DD4>  (Amsacrine)
0.7500

>  <DD5>  (Amsacrine)
1.1300

>  <DD6>  (Amsacrine)
1.2500

>  <DD7>  (Amsacrine)
1.5000

>  <DD8>  (Amsacrine)
0.5000

>  <ALogD5>  (Amsacrine)
1.9700

>  <ALogD5.5>  (Amsacrine)
2.4100

>  <ALogD7>  (Amsacrine)
3.2000

>  <ALogD7.4>  (Amsacrine)
3.2200

>  <ALogP>  (Amsacrine)
0

>  <APSA>  (Amsacrine)
88.7000

>  <HDonors>  (Amsacrine)
2

>  <HAcceptors>  (Amsacrine)
6

>  <FRB>  (Amsacrine)
4

>  <Rule Of 5>  (Amsacrine)
0

>  <Molar Volume>  (Amsacrine)
281.4200

>  <Surface Tension>  (Amsacrine)
65.6900

>  <Polarizability>  (Amsacrine)
44.2000

>  <C ratio>  (Amsacrine)
0.7500

>  <N ratio>  (Amsacrine)
0.1100

>  <NO ratio>  (Amsacrine)
0.2100

>  <Num Rings>  (Amsacrine)
4

>  <Num Ar Rings>  (Amsacrine)
4

>  <logS>  (Amsacrine)
-5.3300

$$$$
Antipyrine
  -MTS-   07231215063D 0   0.00000     0.00000     0

 14 15  0  0  0  0  0  0  0  0999 V2000
   21.7590   -9.1860    0.5120 C   0  0  0  0  0  0  0  0  0  0  0  0
   22.7740   -8.3860    0.1440 N   0  0  0  0  0  0  0  0  0  0  0  0
   23.9500   -9.4450   -0.1290 N   0  0  0  0  0  0  0  0  0  0  0  0
   23.5140  -10.6510    0.0940 C   0  0  0  0  0  0  0  0  0  0  0  0
   22.2300  -10.5870    0.4780 C   0  0  0  0  0  0  0  0  0  0  0  0
   24.3280  -11.9100   -0.0610 C   0  0  0  0  0  0  0  0  0  0  0  0
   25.2740   -9.0880   -0.6210 C   0  0  0  0  0  0  0  0  0  0  0  0
   22.7260   -6.9680    0.1040 C   0  0  0  0  0  0  0  0  0  0  0  0
   21.5820   -6.3050   -0.3530 C   0  0  0  0  0  0  0  0  0  0  0  0
   21.5470   -4.9070   -0.3940 C   0  0  0  0  0  0  0  0  0  0  0  0
   22.6640   -4.1670    0.0040 C   0  0  0  0  0  0  0  0  0  0  0  0
   23.8090   -4.8260    0.4600 C   0  0  0  0  0  0  0  0  0  0  0  0
   23.8320   -6.2220    0.5230 C   0  0  0  0  0  0  0  0  0  0  0  0
   20.6320   -8.8560    0.8420 O   0  0  0  0  0  0  0  0  0  0  0  0
  1  2  1  0  0  0  0
  2  3  1  0  0  0  0
  3  4  1  0  0  0  0
  4  5  2  0  0  0  0
  5  1  1  0  0  0  0
  4  6  1  0  0  0  0
  3  7  1  0  0  0  0
  2  8  1  0  0  0  0
  8  9  2  0  0  0  0
  9 10  1  0  0  0  0
 10 11  2  0  0  0  0
 11 12  1  0  0  0  0
 12 13  2  0  0  0  0
 13  8  1  0  0  0  0
  1 14  2  0  0  0  0
M  END
>  <EXTREG>  (Antipyrine)
Antipyrine

>  <NAME>  (Antipyrine)
Antipyrine

>  <Vss>  (Antipyrine)
0.7700

>  <fu>  (Antipyrine)
0.9300

>  <V>  (Antipyrine)
476.0000

>  <S>  (Antipyrine)
338.8700

>  <R>  (Antipyrine)
1.4000

>  <G>  (Antipyrine)
1.2300

>  <W1>  (Antipyrine)
786.3800

>  <W2>  (Antipyrine)
369.5000

>  <W3>  (Antipyrine)
162.2500

>  <W4>  (Antipyrine)
65.0000

>  <W5>  (Antipyrine)
36.0000

>  <W6>  (Antipyrine)
20.0000

>  <W7>  (Antipyrine)
7.1300

>  <W8>  (Antipyrine)
0.5000

>  <D1>  (Antipyrine)
242.3800

>  <D2>  (Antipyrine)
114.0000

>  <D3>  (Antipyrine)
53.6300

>  <D4>  (Antipyrine)
32.5000

>  <D5>  (Antipyrine)
23.6300

>  <D6>  (Antipyrine)
16.8800

>  <D7>  (Antipyrine)
11.7500

>  <D8>  (Antipyrine)
6.8800

>  <WO1>  (Antipyrine)
0.0000

>  <WO2>  (Antipyrine)
0.0000

>  <WO3>  (Antipyrine)
0.0000

>  <WO4>  (Antipyrine)
0.0000

>  <WO5>  (Antipyrine)
0.0000

>  <WO6>  (Antipyrine)
0.0000

>  <WN1>  (Antipyrine)
205.2500

>  <WN2>  (Antipyrine)
81.0000

>  <WN3>  (Antipyrine)
43.6300

>  <WN4>  (Antipyrine)
22.0000

>  <WN5>  (Antipyrine)
7.7500

>  <WN6>  (Antipyrine)
0.1300

>  <IW1>  (Antipyrine)
0.1300

>  <IW2>  (Antipyrine)
0.6100

>  <IW3>  (Antipyrine)
1.3200

>  <IW4>  (Antipyrine)
1.8000

>  <CW1>  (Antipyrine)
2.3200

>  <CW2>  (Antipyrine)
1.0900

>  <CW3>  (Antipyrine)
0.4800

>  <CW4>  (Antipyrine)
0.1900

>  <CW5>  (Antipyrine)
0.1100

>  <CW6>  (Antipyrine)
0.0600

>  <CW7>  (Antipyrine)
0.0200

>  <CW8>  (Antipyrine)
0.0000

>  <ID1>  (Antipyrine)
0.0300

>  <ID2>  (Antipyrine)
0.0300

>  <ID3>  (Antipyrine)
0.0600

>  <ID4>  (Antipyrine)
0.0900

>  <CD1>  (Antipyrine)
0.7200

>  <CD2>  (Antipyrine)
0.3400

>  <CD3>  (Antipyrine)
0.1600

>  <CD4>  (Antipyrine)
0.1000

>  <CD5>  (Antipyrine)
0.0700

>  <CD6>  (Antipyrine)
0.0500

>  <CD7>  (Antipyrine)
0.0300

>  <CD8>  (Antipyrine)
0.0200

>  <HL1>  (Antipyrine)
0.6700

>  <HL2>  (Antipyrine)
0.6200

>  <A>  (Antipyrine)
4.9300

>  <CP>  (Antipyrine)
9.4000

>  <POL>  (Antipyrine)
21.3900

>  <MW>  (Antipyrine)
188.2300

>  <FLEX>  (Antipyrine)
0.2200

>  <FLEX_RB>  (Antipyrine)
0.0700

>  <NCC>  (Antipyrine)
0

>  <DIFF>  (Antipyrine)
0.8400

>  <LOGP n-Oct>  (Antipyrine)
0.1900

>  <LOGP c-Hex>  (Antipyrine)
0.9200

>  <PSA>  (Antipyrine)
23.0900

>  <HSA>  (Antipyrine)
315.7800

>  <PSAR>  (Antipyrine)
0.0700

>  <PHSAR>  (Antipyrine)
0.0700

>  <LgD5>  (Antipyrine)
0.1900

>  <LgD6>  (Antipyrine)
0.1900

>  <LgD7>  (Antipyrine)
0.1900

>  <LgD7.5>  (Antipyrine)
0.1900

>  <LgD8>  (Antipyrine)
0.1900

>  <LgD9>  (Antipyrine)
0.1900

>  <LgD10>  (Antipyrine)
0.1900

>  <AUS7.4>  (Antipyrine)
2.0000

>  <0.000000U4>  (Antipyrine)
100.0000

>  <0.000000U5>  (Antipyrine)
100.0000

>  <0.000000U6>  (Antipyrine)
100.0000

>  <0.000000U7>  (Antipyrine)
100.0000

>  <0.000000U8>  (Antipyrine)
100.0000

>  <0.000000U9>  (Antipyrine)
100.0000

>  <0.000000U10>  (Antipyrine)
100.0000

>  <DRDRDR>  (Antipyrine)
9.8500

>  <DRDRAC>  (Antipyrine)
12.1700

>  <DRDRDO>  (Antipyrine)
0.0000

>  <DRACAC>  (Antipyrine)
0.0000

>  <DRACDO>  (Antipyrine)
0.0000

>  <DRDODO>  (Antipyrine)
0.0000

>  <ACACAC>  (Antipyrine)
0.0000

>  <ACACDO>  (Antipyrine)
0.0000

>  <ACDODO>  (Antipyrine)
0.0000

>  <DODODO>  (Antipyrine)
0.0000

>  <SOLY>  (Antipyrine)
-1.9300

>  <LgS3>  (Antipyrine)
-1.9300

>  <LgS4>  (Antipyrine)
-1.9300

>  <LgS5>  (Antipyrine)
-1.9300

>  <LgS6>  (Antipyrine)
-1.9300

>  <LgS7>  (Antipyrine)
-1.9300

>  <LgS7.5>  (Antipyrine)
-1.9300

>  <LgS8>  (Antipyrine)
-1.9300

>  <LgS9>  (Antipyrine)
-1.9300

>  <LgS10>  (Antipyrine)
-1.9300

>  <LgS11>  (Antipyrine)
-1.9300

>  <L0LgS>  (Antipyrine)
-1.9300

>  <L1LgS>  (Antipyrine)
0.0000

>  <L2LgS>  (Antipyrine)
0.0000

>  <L3LgS>  (Antipyrine)
0.0000

>  <L4LgS>  (Antipyrine)
0.0000

>  <DD1>  (Antipyrine)
1.3800

>  <DD2>  (Antipyrine)
0.3800

>  <DD3>  (Antipyrine)
-1.7500

>  <DD4>  (Antipyrine)
-0.8800

>  <DD5>  (Antipyrine)
0.0000

>  <DD6>  (Antipyrine)
0.0000

>  <DD7>  (Antipyrine)
0.0000

>  <DD8>  (Antipyrine)
-0.6300

>  <ALogD5>  (Antipyrine)
0.4400

>  <ALogD5.5>  (Antipyrine)
0.4400

>  <ALogD7>  (Antipyrine)
0.4400

>  <ALogD7.4>  (Antipyrine)
0.4400

>  <ALogP>  (Antipyrine)
0.4400

>  <APSA>  (Antipyrine)
23.5500

>  <HDonors>  (Antipyrine)
0

>  <HAcceptors>  (Antipyrine)
3

>  <FRB>  (Antipyrine)
1

>  <Rule Of 5>  (Antipyrine)
0

>  <Molar Volume>  (Antipyrine)
162.7900

>  <Surface Tension>  (Antipyrine)
42.7000

>  <Polarizability>  (Antipyrine)
21.6300

>  <C ratio>  (Antipyrine)
0.7900

>  <N ratio>  (Antipyrine)
0.1400

>  <NO ratio>  (Antipyrine)
0.2100

>  <Num Rings>  (Antipyrine)
2

>  <Num Ar Rings>  (Antipyrine)
1

>  <logS>  (Antipyrine)
-1.9800

$$$$
Argatroban
  -MTS-   07231215063D 0   0.00000     0.00000     0

 35 37  0  0  0  0  0  0  0  0999 V2000
   24.1950  -10.2800   -0.6410 S   0  0  0  0  0  0  0  0  0  0  0  0
   24.3290  -11.7930    0.3000 C   0  0  0  0  0  0  0  0  0  0  0  0
   25.4810  -12.5960    0.2640 C   0  0  0  0  0  0  0  0  0  0  0  0
   26.5780  -12.2000   -0.4330 N   0  0  0  0  0  0  0  0  0  0  0  0
   27.7680  -13.0330   -0.5650 C   0  0  0  0  0  0  0  0  0  0  0  0
   27.4090  -14.5340   -0.4790 C   0  0  0  0  0  0  0  0  0  0  0  0
   26.6740  -14.7690    0.8610 C   0  0  0  0  0  0  0  0  0  0  0  0
   25.4850  -13.8100    0.9650 C   0  0  0  0  0  0  0  0  0  0  0  0
   24.3980  -14.1650    1.7720 C   0  0  0  0  0  0  0  0  0  0  0  0
   23.2840  -13.3290    1.8590 C   0  0  0  0  0  0  0  0  0  0  0  0
   23.2520  -12.1460    1.1190 C   0  0  0  0  0  0  0  0  0  0  0  0
   28.6730  -15.4280   -0.5940 C   0  0  0  0  0  0  0  0  0  0  0  0
   24.7700   -9.2160    0.4240 N   0  0  0  0  0  0  0  0  0  0  0  0
   25.6440   -8.0930    0.0470 C   0  0  0  0  0  0  0  0  0  0  0  0
   27.0790   -8.5630   -0.1220 C   0  0  0  0  0  0  0  0  0  0  0  0
   28.1840   -7.7900    0.0940 N   0  0  0  0  0  0  0  0  0  0  0  0
   29.4870   -8.4380   -0.1320 C   0  0  0  0  0  0  0  0  0  0  0  0
   29.5530   -9.1500   -1.4670 C   0  0  0  0  0  0  0  0  0  0  0  0
   29.1710   -8.6190   -2.4990 O   0  0  0  0  0  0  0  0  0  0  0  0
   30.0670  -10.3820   -1.4570 O   0  0  0  0  0  0  0  0  0  0  0  0
   30.7300   -7.5090   -0.0820 C   0  0  0  0  0  0  0  0  0  0  0  0
   30.5790   -6.4360    1.0240 C   0  0  0  0  0  0  0  0  0  0  0  0
   29.3310   -5.5900    0.6760 C   0  0  0  0  0  0  0  0  0  0  0  0
   28.0550   -6.4680    0.7210 C   0  0  0  0  0  0  0  0  0  0  0  0
   31.8480   -5.5440    1.1030 C   0  0  0  0  0  0  0  0  0  0  0  0
   27.2260   -9.7250   -0.4600 O   0  0  0  0  0  0  0  0  0  0  0  0
   25.1830   -7.2920   -1.2110 C   0  0  0  0  0  0  0  0  0  0  0  0
   24.0210   -6.2910   -0.9370 C   0  0  0  0  0  0  0  0  0  0  0  0
   22.6760   -6.9960   -0.6170 C   0  0  0  0  0  0  0  0  0  0  0  0
   21.5910   -6.0420   -0.3740 N   0  0  0  0  0  0  0  0  0  0  0  0
   20.3540   -6.3850   -0.0960 C   0  0  0  0  0  0  0  0  0  0  0  0
   19.4640   -5.4980    0.1070 N   0  0  0  0  0  0  0  0  0  0  0  0
   20.0010   -7.6400   -0.0200 N   0  0  0  0  0  0  0  0  0  0  0  0
   22.7890  -10.0040   -0.8530 O   0  0  0  0  0  0  0  0  0  0  0  0
   25.0760  -10.3840   -1.7860 O   0  0  0  0  0  0  0  0  0  0  0  0
  1  2  1  0  0  0  0
  2  3  1  0  0  0  0
  3  4  1  0  0  0  0
  4  5  1  0  0  0  0
  5  6  1  0  0  0  0
  6  7  1  0  0  0  0
  7  8  1  0  0  0  0
  8  3  2  0  0  0  0
  8  9  1  0  0  0  0
  9 10  2  0  0  0  0
 10 11  1  0  0  0  0
 11  2  2  0  0  0  0
  6 12  1  0  0  0  0
  1 13  1  0  0  0  0
 13 14  1  0  0  0  0
 14 15  1  0  0  0  0
 15 16  1  0  0  0  0
 16 17  1  0  0  0  0
 17 18  1  0  0  0  0
 18 19  2  0  0  0  0
 18 20  1  0  0  0  0
 17 21  1  0  0  0  0
 21 22  1  0  0  0  0
 22 23  1  0  0  0  0
 23 24  1  0  0  0  0
 24 16  1  0  0  0  0
 22 25  1  0  0  0  0
 15 26  2  0  0  0  0
 14 27  1  0  0  0  0
 27 28  1  0  0  0  0
 28 29  1  0  0  0  0
 29 30  1  0  0  0  0
 30 31  1  0  0  0  0
 31 32  2  0  0  0  0
 31 33  1  0  0  0  0
  1 34  2  0  0  0  0
  1 35  2  0  0  0  0
M  END
>  <EXTREG>  (Argatroban)
Argatroban

>  <NAME>  (Argatroban)
Argatroban

>  <Vss>  (Argatroban)
0.1700

>  <fu>  (Argatroban)
0

>  <V>  (Argatroban)
1047.0000

>  <S>  (Argatroban)
666.6900

>  <R>  (Argatroban)
1.5700

>  <G>  (Argatroban)
1.5500

>  <W1>  (Argatroban)
1566.1200

>  <W2>  (Argatroban)
970.8800

>  <W3>  (Argatroban)
560.6300

>  <W4>  (Argatroban)
253.6300

>  <W5>  (Argatroban)
129.5000

>  <W6>  (Argatroban)
59.1300

>  <W7>  (Argatroban)
26.6300

>  <W8>  (Argatroban)
8.1300

>  <D1>  (Argatroban)
288.3800

>  <D2>  (Argatroban)
124.7500

>  <D3>  (Argatroban)
55.5000

>  <D4>  (Argatroban)
28.1300

>  <D5>  (Argatroban)
16.7500

>  <D6>  (Argatroban)
9.8800

>  <D7>  (Argatroban)
5.3800

>  <D8>  (Argatroban)
3.0000

>  <WO1>  (Argatroban)
300.7500

>  <WO2>  (Argatroban)
99.2500

>  <WO3>  (Argatroban)
38.3800

>  <WO4>  (Argatroban)
13.3800

>  <WO5>  (Argatroban)
2.0000

>  <WO6>  (Argatroban)
0.1300

>  <WN1>  (Argatroban)
556.8800

>  <WN2>  (Argatroban)
252.7500

>  <WN3>  (Argatroban)
124.3800

>  <WN4>  (Argatroban)
50.1300

>  <WN5>  (Argatroban)
17.6300

>  <WN6>  (Argatroban)
2.0000

>  <IW1>  (Argatroban)
0.0400

>  <IW2>  (Argatroban)
0.1100

>  <IW3>  (Argatroban)
0.2100

>  <IW4>  (Argatroban)
0.5500

>  <CW1>  (Argatroban)
2.3500

>  <CW2>  (Argatroban)
1.4600

>  <CW3>  (Argatroban)
0.8400

>  <CW4>  (Argatroban)
0.3800

>  <CW5>  (Argatroban)
0.1900

>  <CW6>  (Argatroban)
0.0900

>  <CW7>  (Argatroban)
0.0400

>  <CW8>  (Argatroban)
0.0100

>  <ID1>  (Argatroban)
0.0200

>  <ID2>  (Argatroban)
0.0500

>  <ID3>  (Argatroban)
0.1100

>  <ID4>  (Argatroban)
0.1800

>  <CD1>  (Argatroban)
0.4300

>  <CD2>  (Argatroban)
0.1900

>  <CD3>  (Argatroban)
0.0800

>  <CD4>  (Argatroban)
0.0400

>  <CD5>  (Argatroban)
0.0300

>  <CD6>  (Argatroban)
0.0100

>  <CD7>  (Argatroban)
0.0100

>  <CD8>  (Argatroban)
0.0000

>  <HL1>  (Argatroban)
2.3300

>  <HL2>  (Argatroban)
2.1000

>  <A>  (Argatroban)
2.8200

>  <CP>  (Argatroban)
1.0600

>  <POL>  (Argatroban)
52.9600

>  <MW>  (Argatroban)
508.6300

>  <FLEX>  (Argatroban)
3.5000

>  <FLEX_RB>  (Argatroban)
0.2300

>  <NCC>  (Argatroban)
0

>  <DIFF>  (Argatroban)
0.2400

>  <LOGP n-Oct>  (Argatroban)
-0.8400

>  <LOGP c-Hex>  (Argatroban)
-4.4300

>  <PSA>  (Argatroban)
185.5000

>  <HSA>  (Argatroban)
481.1800

>  <PSAR>  (Argatroban)
0.2800

>  <PHSAR>  (Argatroban)
0.3900

>  <LgD5>  (Argatroban)
-1.8700

>  <LgD6>  (Argatroban)
-1.1200

>  <LgD7>  (Argatroban)
-0.8800

>  <LgD7.5>  (Argatroban)
-0.8500

>  <LgD8>  (Argatroban)
-0.8400

>  <LgD9>  (Argatroban)
-0.8700

>  <LgD10>  (Argatroban)
-1.0900

>  <AUS7.4>  (Argatroban)
0.0000

>  <0.000000U4>  (Argatroban)
0.0000

>  <0.000000U5>  (Argatroban)
0.0000

>  <0.000000U6>  (Argatroban)
0.0000

>  <0.000000U7>  (Argatroban)
0.0000

>  <0.000000U8>  (Argatroban)
0.0000

>  <0.000000U9>  (Argatroban)
0.0000

>  <0.000000U10>  (Argatroban)
0.0000

>  <DRDRDR>  (Argatroban)
30.0400

>  <DRDRAC>  (Argatroban)
33.4100

>  <DRDRDO>  (Argatroban)
34.0100

>  <DRACAC>  (Argatroban)
25.0900

>  <DRACDO>  (Argatroban)
28.2000

>  <DRDODO>  (Argatroban)
27.2900

>  <ACACAC>  (Argatroban)
8.4700

>  <ACACDO>  (Argatroban)
13.1900

>  <ACDODO>  (Argatroban)
15.6900

>  <DODODO>  (Argatroban)
11.6400

>  <SOLY>  (Argatroban)
-3.8500

>  <LgS3>  (Argatroban)
2.2100

>  <LgS4>  (Argatroban)
0.6500

>  <LgS5>  (Argatroban)
-0.5200

>  <LgS6>  (Argatroban)
-1.2700

>  <LgS7>  (Argatroban)
-1.5100

>  <LgS7.5>  (Argatroban)
-1.5300

>  <LgS8>  (Argatroban)
-1.5400

>  <LgS9>  (Argatroban)
-1.5200

>  <LgS10>  (Argatroban)
-1.2900

>  <LgS11>  (Argatroban)
-0.2500

>  <L0LgS>  (Argatroban)
-0.7800

>  <L1LgS>  (Argatroban)
-1.2000

>  <L2LgS>  (Argatroban)
1.5800

>  <L3LgS>  (Argatroban)
-0.2200

>  <L4LgS>  (Argatroban)
0.1800

>  <DD1>  (Argatroban)
-2.2500

>  <DD2>  (Argatroban)
1.7500

>  <DD3>  (Argatroban)
0.0000

>  <DD4>  (Argatroban)
0.3800

>  <DD5>  (Argatroban)
0.0000

>  <DD6>  (Argatroban)
0.2500

>  <DD7>  (Argatroban)
0.0000

>  <DD8>  (Argatroban)
-0.5000

>  <ALogD5>  (Argatroban)
-2.3200

>  <ALogD5.5>  (Argatroban)
-2.3300

>  <ALogD7>  (Argatroban)
-2.3400

>  <ALogD7.4>  (Argatroban)
-2.3400

>  <ALogP>  (Argatroban)
0

>  <APSA>  (Argatroban)
186.0900

>  <HDonors>  (Argatroban)
7

>  <HAcceptors>  (Argatroban)
11

>  <FRB>  (Argatroban)
8

>  <Rule Of 5>  (Argatroban)
3

>  <Molar Volume>  (Argatroban)
345.7300

>  <Surface Tension>  (Argatroban)
61.6700

>  <Polarizability>  (Argatroban)
51.4500

>  <C ratio>  (Argatroban)
0.6600

>  <N ratio>  (Argatroban)
0.1700

>  <NO ratio>  (Argatroban)
0.3100

>  <Num Rings>  (Argatroban)
3

>  <Num Ar Rings>  (Argatroban)
1

>  <logS>  (Argatroban)
-3.6600

$$$$
Aripiprazole
  -MTS-   07231215063D 0   0.00000     0.00000     0

 30 33  0  0  0  0  0  0  0  0999 V2000
   28.0850  -10.1020   -0.5430 C   0  0  0  0  0  0  0  0  0  0  0  0
   28.4140   -8.7500   -0.6840 C   0  0  0  0  0  0  0  0  0  0  0  0
   27.4200   -7.7750   -0.5530 C   0  0  0  0  0  0  0  0  0  0  0  0
   26.0960   -8.1470   -0.2990 C   0  0  0  0  0  0  0  0  0  0  0  0
   25.7560   -9.5010   -0.1800 C   0  0  0  0  0  0  0  0  0  0  0  0
   26.7570  -10.4680   -0.3040 C   0  0  0  0  0  0  0  0  0  0  0  0
   24.4420   -9.9280    0.0620 O   0  0  0  0  0  0  0  0  0  0  0  0
   23.3510   -9.0050    0.2180 C   0  0  0  0  0  0  0  0  0  0  0  0
   22.0630   -9.8270    0.4760 C   0  0  0  0  0  0  0  0  0  0  0  0
   20.8240   -8.9090    0.6650 C   0  0  0  0  0  0  0  0  0  0  0  0
   19.5350   -9.7380    0.9130 C   0  0  0  0  0  0  0  0  0  0  0  0
   18.3670   -8.8920    1.2720 N   0  0  0  0  0  0  0  0  0  0  0  0
   18.0840   -7.7550    0.3600 C   0  0  0  0  0  0  0  0  0  0  0  0
   16.6470   -7.2060    0.5460 C   0  0  0  0  0  0  0  0  0  0  0  0
   15.7060   -8.2880    0.2690 N   0  0  0  0  0  0  0  0  0  0  0  0
   16.0730   -9.6560    0.6260 C   0  0  0  0  0  0  0  0  0  0  0  0
   17.1620   -9.6340    1.7270 C   0  0  0  0  0  0  0  0  0  0  0  0
   14.5330   -8.0400   -0.3660 C   0  0  0  0  0  0  0  0  0  0  0  0
   13.5690   -7.1990    0.2030 C   0  0  0  0  0  0  0  0  0  0  0  0
   12.3870   -6.9190   -0.4910 C   0  0  0  0  0  0  0  0  0  0  0  0
   12.1460   -7.5100   -1.7340 C   0  0  0  0  0  0  0  0  0  0  0  0
   13.0910   -8.3770   -2.2890 C   0  0  0  0  0  0  0  0  0  0  0  0
   14.2840   -8.6340   -1.6080 C   0  0  0  0  0  0  0  0  0  0  0  0
   11.1960   -5.8290    0.1910 Cl  0  0  0  0  0  0  0  0  0  0  0  0
   13.8210   -6.4980    1.7900 Cl  0  0  0  0  0  0  0  0  0  0  0  0
   29.8680   -8.3800   -0.9870 C   0  0  0  0  0  0  0  0  0  0  0  0
   30.7940   -9.3610   -0.2320 C   0  0  0  0  0  0  0  0  0  0  0  0
   30.4050  -10.7810   -0.5480 C   0  0  0  0  0  0  0  0  0  0  0  0
   29.0980  -11.0940   -0.6500 N   0  0  0  0  0  0  0  0  0  0  0  0
   31.2750  -11.6240   -0.6900 O   0  0  0  0  0  0  0  0  0  0  0  0
  1  2  2  0  0  0  0
  2  3  1  0  0  0  0
  3  4  2  0  0  0  0
  4  5  1  0  0  0  0
  5  6  2  0  0  0  0
  6  1  1  0  0  0  0
  5  7  1  0  0  0  0
  7  8  1  0  0  0  0
  8  9  1  0  0  0  0
  9 10  1  0  0  0  0
 10 11  1  0  0  0  0
 11 12  1  0  0  0  0
 12 13  1  0  0  0  0
 13 14  1  0  0  0  0
 14 15  1  0  0  0  0
 15 16  1  0  0  0  0
 16 17  1  0  0  0  0
 17 12  1  0  0  0  0
 15 18  1  0  0  0  0
 18 19  2  0  0  0  0
 19 20  1  0  0  0  0
 20 21  2  0  0  0  0
 21 22  1  0  0  0  0
 22 23  2  0  0  0  0
 23 18  1  0  0  0  0
 20 24  1  0  0  0  0
 19 25  1  0  0  0  0
  2 26  1  0  0  0  0
 26 27  1  0  0  0  0
 27 28  1  0  0  0  0
 28 29  1  0  0  0  0
 29  1  1  0  0  0  0
 28 30  2  0  0  0  0
M  END
>  <EXTREG>  (Aripiprazole)
Aripiprazole

>  <NAME>  (Aripiprazole)
Aripiprazole

>  <Vss>  (Aripiprazole)
4.9000

>  <fu>  (Aripiprazole)
0.0100

>  <V>  (Aripiprazole)
983.6300

>  <S>  (Aripiprazole)
660.8800

>  <R>  (Aripiprazole)
1.4900

>  <G>  (Aripiprazole)
1.6200

>  <W1>  (Aripiprazole)
1493.1200

>  <W2>  (Aripiprazole)
839.8800

>  <W3>  (Aripiprazole)
345.2500

>  <W4>  (Aripiprazole)
130.5000

>  <W5>  (Aripiprazole)
69.3800

>  <W6>  (Aripiprazole)
35.7500

>  <W7>  (Aripiprazole)
14.1300

>  <W8>  (Aripiprazole)
2.3800

>  <D1>  (Aripiprazole)
436.0000

>  <D2>  (Aripiprazole)
236.2500

>  <D3>  (Aripiprazole)
112.3800

>  <D4>  (Aripiprazole)
65.2500

>  <D5>  (Aripiprazole)
40.2500

>  <D6>  (Aripiprazole)
27.5000

>  <D7>  (Aripiprazole)
17.1300

>  <D8>  (Aripiprazole)
11.2500

>  <WO1>  (Aripiprazole)
60.6300

>  <WO2>  (Aripiprazole)
12.2500

>  <WO3>  (Aripiprazole)
5.0000

>  <WO4>  (Aripiprazole)
1.5000

>  <WO5>  (Aripiprazole)
0.0000

>  <WO6>  (Aripiprazole)
0.0000

>  <WN1>  (Aripiprazole)
446.6300

>  <WN2>  (Aripiprazole)
151.7500

>  <WN3>  (Aripiprazole)
80.3800

>  <WN4>  (Aripiprazole)
40.1300

>  <WN5>  (Aripiprazole)
14.6300

>  <WN6>  (Aripiprazole)
1.8800

>  <IW1>  (Aripiprazole)
0.0700

>  <IW2>  (Aripiprazole)
0.3700

>  <IW3>  (Aripiprazole)
1.0300

>  <IW4>  (Aripiprazole)
1.2300

>  <CW1>  (Aripiprazole)
2.2600

>  <CW2>  (Aripiprazole)
1.2700

>  <CW3>  (Aripiprazole)
0.5200

>  <CW4>  (Aripiprazole)
0.2000

>  <CW5>  (Aripiprazole)
0.1000

>  <CW6>  (Aripiprazole)
0.0500

>  <CW7>  (Aripiprazole)
0.0200

>  <CW8>  (Aripiprazole)
0.0000

>  <ID1>  (Aripiprazole)
0.0500

>  <ID2>  (Aripiprazole)
0.0800

>  <ID3>  (Aripiprazole)
0.0900

>  <ID4>  (Aripiprazole)
0.1500

>  <CD1>  (Aripiprazole)
0.6600

>  <CD2>  (Aripiprazole)
0.3600

>  <CD3>  (Aripiprazole)
0.1700

>  <CD4>  (Aripiprazole)
0.1000

>  <CD5>  (Aripiprazole)
0.0600

>  <CD6>  (Aripiprazole)
0.0400

>  <CD7>  (Aripiprazole)
0.0300

>  <CD8>  (Aripiprazole)
0.0200

>  <HL1>  (Aripiprazole)
0.6200

>  <HL2>  (Aripiprazole)
0.5500

>  <A>  (Aripiprazole)
9.7300

>  <CP>  (Aripiprazole)
2.2200

>  <POL>  (Aripiprazole)
47.3200

>  <MW>  (Aripiprazole)
448.3900

>  <FLEX>  (Aripiprazole)
2.9400

>  <FLEX_RB>  (Aripiprazole)
0.4200

>  <NCC>  (Aripiprazole)
0

>  <DIFF>  (Aripiprazole)
0.2000

>  <LOGP n-Oct>  (Aripiprazole)
5.2300

>  <LOGP c-Hex>  (Aripiprazole)
3.4100

>  <PSA>  (Aripiprazole)
46.7800

>  <HSA>  (Aripiprazole)
614.1000

>  <PSAR>  (Aripiprazole)
0.0700

>  <PHSAR>  (Aripiprazole)
0.0800

>  <LgD5>  (Aripiprazole)
2.2800

>  <LgD6>  (Aripiprazole)
3.1600

>  <LgD7>  (Aripiprazole)
4.1200

>  <LgD7.5>  (Aripiprazole)
4.5500

>  <LgD8>  (Aripiprazole)
4.8900

>  <LgD9>  (Aripiprazole)
5.1800

>  <LgD10>  (Aripiprazole)
5.2300

>  <AUS7.4>  (Aripiprazole)
1.2500

>  <0.000000U4>  (Aripiprazole)
0.0100

>  <0.000000U5>  (Aripiprazole)
0.0800

>  <0.000000U6>  (Aripiprazole)
0.8200

>  <0.000000U7>  (Aripiprazole)
7.6300

>  <0.000000U8>  (Aripiprazole)
45.2500

>  <0.000000U9>  (Aripiprazole)
89.2100

>  <0.000000U10>  (Aripiprazole)
98.8000

>  <DRDRDR>  (Aripiprazole)
23.9600

>  <DRDRAC>  (Aripiprazole)
27.9400

>  <DRDRDO>  (Aripiprazole)
23.4500

>  <DRACAC>  (Aripiprazole)
15.8800

>  <DRACDO>  (Aripiprazole)
13.6800

>  <DRDODO>  (Aripiprazole)
0.0000

>  <ACACAC>  (Aripiprazole)
1.0400

>  <ACACDO>  (Aripiprazole)
0.9300

>  <ACDODO>  (Aripiprazole)
0.0000

>  <DODODO>  (Aripiprazole)
0.0000

>  <SOLY>  (Aripiprazole)
-5.5100

>  <LgS3>  (Aripiprazole)
-1.2400

>  <LgS4>  (Aripiprazole)
-1.9300

>  <LgS5>  (Aripiprazole)
-2.5500

>  <LgS6>  (Aripiprazole)
-3.4400

>  <LgS7>  (Aripiprazole)
-4.3900

>  <LgS7.5>  (Aripiprazole)
-4.8300

>  <LgS8>  (Aripiprazole)
-5.1600

>  <LgS9>  (Aripiprazole)
-5.4600

>  <LgS10>  (Aripiprazole)
-5.5000

>  <LgS11>  (Aripiprazole)
-5.5100

>  <L0LgS>  (Aripiprazole)
-3.9900

>  <L1LgS>  (Aripiprazole)
-2.4500

>  <L2LgS>  (Aripiprazole)
0.6900

>  <L3LgS>  (Aripiprazole)
0.5000

>  <L4LgS>  (Aripiprazole)
-0.1500

>  <DD1>  (Aripiprazole)
-0.6300

>  <DD2>  (Aripiprazole)
0.5000

>  <DD3>  (Aripiprazole)
-0.3800

>  <DD4>  (Aripiprazole)
-1.2500

>  <DD5>  (Aripiprazole)
-0.3800

>  <DD6>  (Aripiprazole)
0.1300

>  <DD7>  (Aripiprazole)
-0.2500

>  <DD8>  (Aripiprazole)
-0.1300

>  <ALogD5>  (Aripiprazole)
1.5900

>  <ALogD5.5>  (Aripiprazole)
2.0500

>  <ALogD7>  (Aripiprazole)
3.3400

>  <ALogD7.4>  (Aripiprazole)
3.5400

>  <ALogP>  (Aripiprazole)
3.7600

>  <APSA>  (Aripiprazole)
44.8100

>  <HDonors>  (Aripiprazole)
1

>  <HAcceptors>  (Aripiprazole)
5

>  <FRB>  (Aripiprazole)
7

>  <Rule Of 5>  (Aripiprazole)
0

>  <Molar Volume>  (Aripiprazole)
355.0000

>  <Surface Tension>  (Aripiprazole)
48.4000

>  <Polarizability>  (Aripiprazole)
47.6900

>  <C ratio>  (Aripiprazole)
0.7700

>  <N ratio>  (Aripiprazole)
0.1000

>  <NO ratio>  (Aripiprazole)
0.1700

>  <Num Rings>  (Aripiprazole)
4

>  <Num Ar Rings>  (Aripiprazole)
2

>  <logS>  (Aripiprazole)
-5.3400

$$$$
Artesunate
  -MTS-   07231215063D 0   0.00000     0.00000     0

 27 30  0  0  0  0  0  0  0  0999 V2000
   26.2530   -9.5880    0.8910 C   0  0  0  0  0  0  0  0  0  0  0  0
   25.2430  -10.8970    0.8340 C   0  0  0  0  0  0  0  0  0  0  0  0
   25.8310  -12.2050    0.7850 O   0  0  0  0  0  0  0  0  0  0  0  0
   27.0670  -12.3070    1.4970 C   0  0  0  0  0  0  0  0  0  0  0  0
   28.1010  -11.4700    0.7000 C   0  0  0  0  0  0  0  0  0  0  0  0
   27.7780   -9.9510    0.8520 C   0  0  0  0  0  0  0  0  0  0  0  0
   28.4940   -9.0880   -0.2340 C   0  0  0  0  0  0  0  0  0  0  0  0
   28.5260   -7.5800    0.1450 C   0  0  0  0  0  0  0  0  0  0  0  0
   27.3190   -7.1740    1.0350 C   0  0  0  0  0  0  0  0  0  0  0  0
   26.0390   -7.9690    0.6360 C   0  0  0  0  0  0  0  0  0  0  0  0
   25.3740   -7.3940   -0.7810 C   0  0  0  0  0  0  0  0  0  0  0  0
   24.3620   -8.3860   -1.6520 C   0  0  0  0  0  0  0  0  0  0  0  0
   23.6640   -9.7030   -0.9740 C   0  0  0  0  0  0  0  0  0  0  0  0
   24.1930  -10.9900   -0.3250 O   0  0  0  0  0  0  0  0  0  0  0  0
   24.2540   -9.1620    0.0520 O   0  0  0  0  0  0  0  0  0  0  0  0
   25.7010   -9.5460   -0.2920 O   0  0  0  0  0  0  0  0  0  0  0  0
   22.1300   -9.5920   -0.8210 C   0  0  0  0  0  0  0  0  0  0  0  0
   27.1230   -5.6310    1.0420 C   0  0  0  0  0  0  0  0  0  0  0  0
   29.5460  -11.8230    1.1780 C   0  0  0  0  0  0  0  0  0  0  0  0
   27.4470  -13.7670    1.5430 C   0  0  0  0  0  0  0  0  0  0  0  0
   27.5510  -14.3710    2.6000 O   0  0  0  0  0  0  0  0  0  0  0  0
   27.6760  -14.3370    0.3520 O   0  0  0  0  0  0  0  0  0  0  0  0
   28.0760  -15.7180    0.4340 C   0  0  0  0  0  0  0  0  0  0  0  0
   28.3680  -16.2040   -1.0050 C   0  0  0  0  0  0  0  0  0  0  0  0
   29.4460  -15.3570   -1.6250 C   0  0  0  0  0  0  0  0  0  0  0  0
   29.2780  -14.7590   -2.6760 O   0  0  0  0  0  0  0  0  0  0  0  0
   30.5990  -15.3050   -0.9580 O   0  0  0  0  0  0  0  0  0  0  0  0
  1  2  1  0  0  0  0
  2  3  1  0  0  0  0
  3  4  1  0  0  0  0
  4  5  1  0  0  0  0
  5  6  1  0  0  0  0
  6  1  1  0  0  0  0
  6  7  1  0  0  0  0
  7  8  1  0  0  0  0
  8  9  1  0  0  0  0
  9 10  1  0  0  0  0
 10  1  1  0  0  0  0
 10 11  1  0  0  0  0
 11 12  1  0  0  0  0
 12 13  1  0  0  0  0
 13 14  1  0  0  0  0
 14  2  1  0  0  0  0
 13 15  1  0  0  0  0
 15 16  1  0  0  0  0
 16  1  1  0  0  0  0
 13 17  1  0  0  0  0
  9 18  1  0  0  0  0
  5 19  1  0  0  0  0
  4 20  1  0  0  0  0
 20 21  2  0  0  0  0
 20 22  1  0  0  0  0
 22 23  1  0  0  0  0
 23 24  1  0  0  0  0
 24 25  1  0  0  0  0
 25 26  2  0  0  0  0
 25 27  1  0  0  0  0
M  END
>  <EXTREG>  (Artesunate)
Artesunate

>  <NAME>  (Artesunate)
Artesunate

>  <Vss>  (Artesunate)
1.5000

>  <fu>  (Artesunate)
0.2500

>  <V>  (Artesunate)
787.3800

>  <S>  (Artesunate)
526.9400

>  <R>  (Artesunate)
1.4900

>  <G>  (Artesunate)
1.4400

>  <W1>  (Artesunate)
1225.3800

>  <W2>  (Artesunate)
843.8800

>  <W3>  (Artesunate)
527.5000

>  <W4>  (Artesunate)
277.6300

>  <W5>  (Artesunate)
155.7500

>  <W6>  (Artesunate)
81.1300

>  <W7>  (Artesunate)
28.1300

>  <W8>  (Artesunate)
3.0000

>  <D1>  (Artesunate)
169.5000

>  <D2>  (Artesunate)
56.1300

>  <D3>  (Artesunate)
13.6300

>  <D4>  (Artesunate)
4.5000

>  <D5>  (Artesunate)
1.8800

>  <D6>  (Artesunate)
0.6300

>  <D7>  (Artesunate)
0.2500

>  <D8>  (Artesunate)
0.0000

>  <WO1>  (Artesunate)
78.7500

>  <WO2>  (Artesunate)
24.7500

>  <WO3>  (Artesunate)
8.6300

>  <WO4>  (Artesunate)
1.5000

>  <WO5>  (Artesunate)
0.0000

>  <WO6>  (Artesunate)
0.0000

>  <WN1>  (Artesunate)
603.1300

>  <WN2>  (Artesunate)
315.5000

>  <WN3>  (Artesunate)
174.2500

>  <WN4>  (Artesunate)
82.1300

>  <WN5>  (Artesunate)
20.2500

>  <WN6>  (Artesunate)
0.0000

>  <IW1>  (Artesunate)
0.0900

>  <IW2>  (Artesunate)
0.2200

>  <IW3>  (Artesunate)
0.4200

>  <IW4>  (Artesunate)
0.6600

>  <CW1>  (Artesunate)
2.3300

>  <CW2>  (Artesunate)
1.6000

>  <CW3>  (Artesunate)
1.0000

>  <CW4>  (Artesunate)
0.5300

>  <CW5>  (Artesunate)
0.3000

>  <CW6>  (Artesunate)
0.1500

>  <CW7>  (Artesunate)
0.0500

>  <CW8>  (Artesunate)
0.0100

>  <ID1>  (Artesunate)
0.0500

>  <ID2>  (Artesunate)
0.1300

>  <ID3>  (Artesunate)
0.2600

>  <ID4>  (Artesunate)
0.3100

>  <CD1>  (Artesunate)
0.3200

>  <CD2>  (Artesunate)
0.1100

>  <CD3>  (Artesunate)
0.0300

>  <CD4>  (Artesunate)
0.0100

>  <CD5>  (Artesunate)
0.0000

>  <CD6>  (Artesunate)
0.0000

>  <CD7>  (Artesunate)
0.0000

>  <CD8>  (Artesunate)
0.0000

>  <HL1>  (Artesunate)
11.4300

>  <HL2>  (Artesunate)
18.0300

>  <A>  (Artesunate)
6.1800

>  <CP>  (Artesunate)
0.1000

>  <POL>  (Artesunate)
36.2500

>  <MW>  (Artesunate)
384.4200

>  <FLEX>  (Artesunate)
1.2200

>  <FLEX_RB>  (Artesunate)
0.1400

>  <NCC>  (Artesunate)
0

>  <DIFF>  (Artesunate)
0.4300

>  <LOGP n-Oct>  (Artesunate)
2.3900

>  <LOGP c-Hex>  (Artesunate)
1.1700

>  <PSA>  (Artesunate)
111.5200

>  <HSA>  (Artesunate)
415.4200

>  <PSAR>  (Artesunate)
0.2100

>  <PHSAR>  (Artesunate)
0.2700

>  <LgD5>  (Artesunate)
1.2600

>  <LgD6>  (Artesunate)
0.3100

>  <LgD7>  (Artesunate)
-0.5200

>  <LgD7.5>  (Artesunate)
-0.7700

>  <LgD8>  (Artesunate)
-0.8900

>  <LgD9>  (Artesunate)
-0.9500

>  <LgD10>  (Artesunate)
-0.9600

>  <AUS7.4>  (Artesunate)
0.0000

>  <0.000000U4>  (Artesunate)
44.0400

>  <0.000000U5>  (Artesunate)
7.3000

>  <0.000000U6>  (Artesunate)
0.7800

>  <0.000000U7>  (Artesunate)
0.0800

>  <0.000000U8>  (Artesunate)
0.0100

>  <0.000000U9>  (Artesunate)
0.0000

>  <0.000000U10>  (Artesunate)
0.0001

>  <DRDRDR>  (Artesunate)
20.9400

>  <DRDRAC>  (Artesunate)
22.5700

>  <DRDRDO>  (Artesunate)
16.8700

>  <DRACAC>  (Artesunate)
16.3800

>  <DRACDO>  (Artesunate)
12.6700

>  <DRDODO>  (Artesunate)
0.0000

>  <ACACAC>  (Artesunate)
9.7500

>  <ACACDO>  (Artesunate)
7.2000

>  <ACDODO>  (Artesunate)
0.0000

>  <DODODO>  (Artesunate)
0.0000

>  <SOLY>  (Artesunate)
-2.8700

>  <LgS3>  (Artesunate)
-2.8200

>  <LgS4>  (Artesunate)
-2.5100

>  <LgS5>  (Artesunate)
-1.7400

>  <LgS6>  (Artesunate)
-0.7800

>  <LgS7>  (Artesunate)
0.0900

>  <LgS7.5>  (Artesunate)
0.3800

>  <LgS8>  (Artesunate)
0.5300

>  <LgS9>  (Artesunate)
0.6200

>  <LgS10>  (Artesunate)
0.6300

>  <LgS11>  (Artesunate)
0.6300

>  <L0LgS>  (Artesunate)
-0.5300

>  <L1LgS>  (Artesunate)
2.0600

>  <L2LgS>  (Artesunate)
-0.8800

>  <L3LgS>  (Artesunate)
-0.3600

>  <L4LgS>  (Artesunate)
0.3900

>  <DD1>  (Artesunate)
0.7500

>  <DD2>  (Artesunate)
0.2500

>  <DD3>  (Artesunate)
-0.2500

>  <DD4>  (Artesunate)
0.1300

>  <DD5>  (Artesunate)
0.0000

>  <DD6>  (Artesunate)
-0.1300

>  <DD7>  (Artesunate)
0.0000

>  <DD8>  (Artesunate)
0.0000

>  <ALogD5>  (Artesunate)
1.4900

>  <ALogD5.5>  (Artesunate)
1.0200

>  <ALogD7>  (Artesunate)
-0.3900

>  <ALogD7.4>  (Artesunate)
-0.6900

>  <ALogP>  (Artesunate)
0

>  <APSA>  (Artesunate)
100.5200

>  <HDonors>  (Artesunate)
1

>  <HAcceptors>  (Artesunate)
8

>  <FRB>  (Artesunate)
5

>  <Rule Of 5>  (Artesunate)
0

>  <Molar Volume>  (Artesunate)
292.2500

>  <Surface Tension>  (Artesunate)
51.4100

>  <Polarizability>  (Artesunate)
36.5600

>  <C ratio>  (Artesunate)
0.7000

>  <N ratio>  (Artesunate)
0.0000

>  <NO ratio>  (Artesunate)
0.3000

>  <Num Rings>  (Artesunate)
4

>  <Num Ar Rings>  (Artesunate)
0

>  <logS>  (Artesunate)
-3.8100

$$$$
Atenolol
  -MTS-   07231215063D 0   0.00000     0.00000     0

 19 19  0  0  0  0  0  0  0  0999 V2000
   25.7370   -9.1670   -0.6240 C   0  0  0  0  0  0  0  0  0  0  0  0
   25.4580  -10.2950   -1.4030 C   0  0  0  0  0  0  0  0  0  0  0  0
   24.1550  -10.7960   -1.4660 C   0  0  0  0  0  0  0  0  0  0  0  0
   23.1150  -10.1850   -0.7610 C   0  0  0  0  0  0  0  0  0  0  0  0
   23.3940   -9.0530    0.0160 C   0  0  0  0  0  0  0  0  0  0  0  0
   24.6980   -8.5510    0.0810 C   0  0  0  0  0  0  0  0  0  0  0  0
   21.8280  -10.7320   -0.8600 O   0  0  0  0  0  0  0  0  0  0  0  0
   20.6990  -10.1800   -0.1600 C   0  0  0  0  0  0  0  0  0  0  0  0
   19.4380  -11.0290   -0.4790 C   0  0  0  0  0  0  0  0  0  0  0  0
   18.1600  -10.4380    0.1790 C   0  0  0  0  0  0  0  0  0  0  0  0
   16.9700  -11.2370   -0.1940 N   0  0  0  0  0  0  0  0  0  0  0  0
   15.7170  -10.9900    0.5600 C   0  0  0  0  0  0  0  0  0  0  0  0
   14.5890  -11.8660   -0.0500 C   0  0  0  0  0  0  0  0  0  0  0  0
   15.3060   -9.4930    0.5000 C   0  0  0  0  0  0  0  0  0  0  0  0
   19.6060  -12.4020   -0.0770 O   0  0  0  0  0  0  0  0  0  0  0  0
   27.1570   -8.5960   -0.5250 C   0  0  0  0  0  0  0  0  0  0  0  0
   27.6280   -8.6570    0.9050 C   0  0  0  0  0  0  0  0  0  0  0  0
   27.6090   -9.8360    1.5560 N   0  0  0  0  0  0  0  0  0  0  0  0
   28.0220   -7.6400    1.4490 O   0  0  0  0  0  0  0  0  0  0  0  0
  1  2  2  0  0  0  0
  2  3  1  0  0  0  0
  3  4  2  0  0  0  0
  4  5  1  0  0  0  0
  5  6  2  0  0  0  0
  6  1  1  0  0  0  0
  4  7  1  0  0  0  0
  7  8  1  0  0  0  0
  8  9  1  0  0  0  0
  9 10  1  0  0  0  0
 10 11  1  0  0  0  0
 11 12  1  0  0  0  0
 12 13  1  0  0  0  0
 12 14  1  0  0  0  0
  9 15  1  0  0  0  0
  1 16  1  0  0  0  0
 16 17  1  0  0  0  0
 17 18  1  0  0  0  0
 17 19  2  0  0  0  0
M  END
>  <EXTREG>  (Atenolol)
Atenolol

>  <NAME>  (Atenolol)
Atenolol

>  <Vss>  (Atenolol)
0.9500

>  <fu>  (Atenolol)
0.9400

>  <V>  (Atenolol)
656.6300

>  <S>  (Atenolol)
482.8900

>  <R>  (Atenolol)
1.3600

>  <G>  (Atenolol)
1.5200

>  <W1>  (Atenolol)
1158.1200

>  <W2>  (Atenolol)
764.7500

>  <W3>  (Atenolol)
429.3800

>  <W4>  (Atenolol)
202.1300

>  <W5>  (Atenolol)
110.1300

>  <W6>  (Atenolol)
56.8800

>  <W7>  (Atenolol)
24.3800

>  <W8>  (Atenolol)
3.1300

>  <D1>  (Atenolol)
185.7500

>  <D2>  (Atenolol)
78.5000

>  <D3>  (Atenolol)
32.3800

>  <D4>  (Atenolol)
14.1300

>  <D5>  (Atenolol)
7.5000

>  <D6>  (Atenolol)
4.3800

>  <D7>  (Atenolol)
2.5000

>  <D8>  (Atenolol)
0.7500

>  <WO1>  (Atenolol)
201.5000

>  <WO2>  (Atenolol)
78.3800

>  <WO3>  (Atenolol)
35.3800

>  <WO4>  (Atenolol)
13.5000

>  <WO5>  (Atenolol)
2.8800

>  <WO6>  (Atenolol)
0.5000

>  <WN1>  (Atenolol)
461.2500

>  <WN2>  (Atenolol)
216.0000

>  <WN3>  (Atenolol)
116.1300

>  <WN4>  (Atenolol)
57.5000

>  <WN5>  (Atenolol)
16.1300

>  <WN6>  (Atenolol)
0.0000

>  <IW1>  (Atenolol)
0.0900

>  <IW2>  (Atenolol)
0.2300

>  <IW3>  (Atenolol)
0.4600

>  <IW4>  (Atenolol)
0.5800

>  <CW1>  (Atenolol)
2.4000

>  <CW2>  (Atenolol)
1.5800

>  <CW3>  (Atenolol)
0.8900

>  <CW4>  (Atenolol)
0.4200

>  <CW5>  (Atenolol)
0.2300

>  <CW6>  (Atenolol)
0.1200

>  <CW7>  (Atenolol)
0.0500

>  <CW8>  (Atenolol)
0.0100

>  <ID1>  (Atenolol)
0.0300

>  <ID2>  (Atenolol)
0.1100

>  <ID3>  (Atenolol)
0.1800

>  <ID4>  (Atenolol)
0.2200

>  <CD1>  (Atenolol)
0.3800

>  <CD2>  (Atenolol)
0.1600

>  <CD3>  (Atenolol)
0.0700

>  <CD4>  (Atenolol)
0.0300

>  <CD5>  (Atenolol)
0.0200

>  <CD6>  (Atenolol)
0.0100

>  <CD7>  (Atenolol)
0.0100

>  <CD8>  (Atenolol)
0.0000

>  <HL1>  (Atenolol)
3.4000

>  <HL2>  (Atenolol)
4.0300

>  <A>  (Atenolol)
2.8400

>  <CP>  (Atenolol)
0.4700

>  <POL>  (Atenolol)
29.0100

>  <MW>  (Atenolol)
266.3400

>  <FLEX>  (Atenolol)
2.0400

>  <FLEX_RB>  (Atenolol)
0.1700

>  <NCC>  (Atenolol)
0

>  <DIFF>  (Atenolol)
0.5800

>  <LOGP n-Oct>  (Atenolol)
0.3500

>  <LOGP c-Hex>  (Atenolol)
-0.8700

>  <PSA>  (Atenolol)
86.7800

>  <HSA>  (Atenolol)
396.1100

>  <PSAR>  (Atenolol)
0.1800

>  <PHSAR>  (Atenolol)
0.2200

>  <LgD5>  (Atenolol)
-3.0400

>  <LgD6>  (Atenolol)
-2.7000

>  <LgD7>  (Atenolol)
-1.9000

>  <LgD7.5>  (Atenolol)
-1.4200

>  <LgD8>  (Atenolol)
-0.9400

>  <LgD9>  (Atenolol)
-0.1100

>  <LgD10>  (Atenolol)
0.2700

>  <AUS7.4>  (Atenolol)
0.3100

>  <0.000000U4>  (Atenolol)
0.0000

>  <0.000000U5>  (Atenolol)
0.0100

>  <0.000000U6>  (Atenolol)
0.0500

>  <0.000000U7>  (Atenolol)
0.5300

>  <0.000000U8>  (Atenolol)
5.0800

>  <0.000000U9>  (Atenolol)
34.8400

>  <0.000000U10>  (Atenolol)
83.9900

>  <DRDRDR>  (Atenolol)
13.7100

>  <DRDRAC>  (Atenolol)
16.1300

>  <DRDRDO>  (Atenolol)
14.7400

>  <DRACAC>  (Atenolol)
11.9300

>  <DRACDO>  (Atenolol)
12.7800

>  <DRDODO>  (Atenolol)
12.7800

>  <ACACAC>  (Atenolol)
9.2300

>  <ACACDO>  (Atenolol)
10.9800

>  <ACDODO>  (Atenolol)
10.9800

>  <DODODO>  (Atenolol)
2.0600

>  <SOLY>  (Atenolol)
-2.0600

>  <LgS3>  (Atenolol)
1.4400

>  <LgS4>  (Atenolol)
1.4300

>  <LgS5>  (Atenolol)
1.3700

>  <LgS6>  (Atenolol)
1.0100

>  <LgS7>  (Atenolol)
0.1900

>  <LgS7.5>  (Atenolol)
-0.2900

>  <LgS8>  (Atenolol)
-0.7700

>  <LgS9>  (Atenolol)
-1.6100

>  <LgS10>  (Atenolol)
-1.9900

>  <LgS11>  (Atenolol)
-2.0400

>  <L0LgS>  (Atenolol)
-0.0900

>  <L1LgS>  (Atenolol)
-2.3100

>  <L2LgS>  (Atenolol)
-0.3800

>  <L3LgS>  (Atenolol)
0.7300

>  <L4LgS>  (Atenolol)
0.2200

>  <DD1>  (Atenolol)
0.8800

>  <DD2>  (Atenolol)
1.8800

>  <DD3>  (Atenolol)
1.1300

>  <DD4>  (Atenolol)
0.5000

>  <DD5>  (Atenolol)
0.0000

>  <DD6>  (Atenolol)
0.5000

>  <DD7>  (Atenolol)
0.3800

>  <DD8>  (Atenolol)
0.1300

>  <ALogD5>  (Atenolol)
-2.7500

>  <ALogD5.5>  (Atenolol)
-2.7200

>  <ALogD7>  (Atenolol)
-2.0900

>  <ALogD7.4>  (Atenolol)
-1.7600

>  <ALogP>  (Atenolol)
0.3300

>  <APSA>  (Atenolol)
84.5800

>  <HDonors>  (Atenolol)
4

>  <HAcceptors>  (Atenolol)
5

>  <FRB>  (Atenolol)
9

>  <Rule Of 5>  (Atenolol)
0

>  <Molar Volume>  (Atenolol)
236.6600

>  <Surface Tension>  (Atenolol)
45.0200

>  <Polarizability>  (Atenolol)
29.4400

>  <C ratio>  (Atenolol)
0.7400

>  <N ratio>  (Atenolol)
0.1100

>  <NO ratio>  (Atenolol)
0.2600

>  <Num Rings>  (Atenolol)
1

>  <Num Ar Rings>  (Atenolol)
1

>  <logS>  (Atenolol)
-1.9700

$$$$
Atovaquone
  -MTS-   07231215063D 0   0.00000     0.00000     0

 26 29  0  0  0  0  0  0  0  0999 V2000
   21.5110  -10.3110    0.4960 C   0  0  0  0  0  0  0  0  0  0  0  0
   22.9110   -9.7440    0.7190 C   0  0  0  0  0  0  0  0  0  0  0  0
   23.8440  -10.2520   -0.4190 C   0  0  0  0  0  0  0  0  0  0  0  0
   25.1740   -9.4570   -0.4210 C   0  0  0  0  0  0  0  0  0  0  0  0
   24.9250   -7.9820   -0.8480 C   0  0  0  0  0  0  0  0  0  0  0  0
   23.5270   -7.4770   -0.3680 C   0  0  0  0  0  0  0  0  0  0  0  0
   23.0630   -8.2010    0.9270 C   0  0  0  0  0  0  0  0  0  0  0  0
   26.1440   -7.1270   -0.4340 C   0  0  0  0  0  0  0  0  0  0  0  0
   27.3020   -7.2010   -1.2200 C   0  0  0  0  0  0  0  0  0  0  0  0
   28.4350   -6.4450   -0.9070 C   0  0  0  0  0  0  0  0  0  0  0  0
   28.4280   -5.6040    0.2070 C   0  0  0  0  0  0  0  0  0  0  0  0
   27.2840   -5.5290    1.0050 C   0  0  0  0  0  0  0  0  0  0  0  0
   26.1530   -6.2870    0.6880 C   0  0  0  0  0  0  0  0  0  0  0  0
   29.8430   -4.6520    0.6040 Cl  0  0  0  0  0  0  0  0  0  0  0  0
   20.4130   -9.5040   -0.0920 C   0  0  0  0  0  0  0  0  0  0  0  0
   19.0230  -10.0750   -0.2710 C   0  0  0  0  0  0  0  0  0  0  0  0
   18.7830  -11.3990    0.0970 C   0  0  0  0  0  0  0  0  0  0  0  0
   19.9320  -12.1980    0.6620 C   0  0  0  0  0  0  0  0  0  0  0  0
   21.2670  -11.5870    0.8410 C   0  0  0  0  0  0  0  0  0  0  0  0
   22.2570  -12.3290    1.3590 O   0  0  0  0  0  0  0  0  0  0  0  0
   19.7760  -13.3660    0.9840 O   0  0  0  0  0  0  0  0  0  0  0  0
   17.5110  -11.9580   -0.0600 C   0  0  0  0  0  0  0  0  0  0  0  0
   16.4710  -11.1860   -0.5870 C   0  0  0  0  0  0  0  0  0  0  0  0
   16.7070   -9.8580   -0.9550 C   0  0  0  0  0  0  0  0  0  0  0  0
   17.9810   -9.3040   -0.7980 C   0  0  0  0  0  0  0  0  0  0  0  0
   20.5960   -8.3550   -0.4550 O   0  0  0  0  0  0  0  0  0  0  0  0
  1  2  1  0  0  0  0
  2  3  1  0  0  0  0
  3  4  1  0  0  0  0
  4  5  1  0  0  0  0
  5  6  1  0  0  0  0
  6  7  1  0  0  0  0
  7  2  1  0  0  0  0
  5  8  1  0  0  0  0
  8  9  2  0  0  0  0
  9 10  1  0  0  0  0
 10 11  2  0  0  0  0
 11 12  1  0  0  0  0
 12 13  2  0  0  0  0
 13  8  1  0  0  0  0
 11 14  1  0  0  0  0
  1 15  1  0  0  0  0
 15 16  1  0  0  0  0
 16 17  2  0  0  0  0
 17 18  1  0  0  0  0
 18 19  1  0  0  0  0
 19  1  2  0  0  0  0
 19 20  1  0  0  0  0
 18 21  2  0  0  0  0
 17 22  1  0  0  0  0
 22 23  2  0  0  0  0
 23 24  1  0  0  0  0
 24 25  2  0  0  0  0
 25 16  1  0  0  0  0
 15 26  2  0  0  0  0
M  END
>  <EXTREG>  (Atovaquone)
Atovaquone

>  <NAME>  (Atovaquone)
Atovaquone

>  <Vss>  (Atovaquone)
0.6000

>  <fu>  (Atovaquone)
0.0000

>  <V>  (Atovaquone)
793.0000

>  <S>  (Atovaquone)
525.8100

>  <R>  (Atovaquone)
1.5100

>  <G>  (Atovaquone)
1.4300

>  <W1>  (Atovaquone)
1319.2500

>  <W2>  (Atovaquone)
733.1300

>  <W3>  (Atovaquone)
346.6300

>  <W4>  (Atovaquone)
135.3800

>  <W5>  (Atovaquone)
71.6300

>  <W6>  (Atovaquone)
36.5000

>  <W7>  (Atovaquone)
14.5000

>  <W8>  (Atovaquone)
2.6300

>  <D1>  (Atovaquone)
350.0000

>  <D2>  (Atovaquone)
178.6300

>  <D3>  (Atovaquone)
85.6300

>  <D4>  (Atovaquone)
52.0000

>  <D5>  (Atovaquone)
31.2500

>  <D6>  (Atovaquone)
20.2500

>  <D7>  (Atovaquone)
13.1300

>  <D8>  (Atovaquone)
7.7500

>  <WO1>  (Atovaquone)
93.5000

>  <WO2>  (Atovaquone)
21.6300

>  <WO3>  (Atovaquone)
6.2500

>  <WO4>  (Atovaquone)
1.0000

>  <WO5>  (Atovaquone)
0.0000

>  <WO6>  (Atovaquone)
0.0000

>  <WN1>  (Atovaquone)
422.3800

>  <WN2>  (Atovaquone)
164.7500

>  <WN3>  (Atovaquone)
85.6300

>  <WN4>  (Atovaquone)
41.1300

>  <WN5>  (Atovaquone)
13.6300

>  <WN6>  (Atovaquone)
0.1300

>  <IW1>  (Atovaquone)
0.0700

>  <IW2>  (Atovaquone)
0.3000

>  <IW3>  (Atovaquone)
0.6800

>  <IW4>  (Atovaquone)
0.9600

>  <CW1>  (Atovaquone)
2.5100

>  <CW2>  (Atovaquone)
1.3900

>  <CW3>  (Atovaquone)
0.6600

>  <CW4>  (Atovaquone)
0.2600

>  <CW5>  (Atovaquone)
0.1400

>  <CW6>  (Atovaquone)
0.0700

>  <CW7>  (Atovaquone)
0.0300

>  <CW8>  (Atovaquone)
0.0000

>  <ID1>  (Atovaquone)
0.0400

>  <ID2>  (Atovaquone)
0.0500

>  <ID3>  (Atovaquone)
0.0200

>  <ID4>  (Atovaquone)
0.0600

>  <CD1>  (Atovaquone)
0.6700

>  <CD2>  (Atovaquone)
0.3400

>  <CD3>  (Atovaquone)
0.1600

>  <CD4>  (Atovaquone)
0.1000

>  <CD5>  (Atovaquone)
0.0600

>  <CD6>  (Atovaquone)
0.0400

>  <CD7>  (Atovaquone)
0.0200

>  <CD8>  (Atovaquone)
0.0100

>  <HL1>  (Atovaquone)
0.8400

>  <HL2>  (Atovaquone)
0.7000

>  <A>  (Atovaquone)
5.0800

>  <CP>  (Atovaquone)
3.2300

>  <POL>  (Atovaquone)
38.8600

>  <MW>  (Atovaquone)
366.8400

>  <FLEX>  (Atovaquone)
0.5200

>  <FLEX_RB>  (Atovaquone)
0.1700

>  <NCC>  (Atovaquone)
0

>  <DIFF>  (Atovaquone)
0.4900

>  <LOGP n-Oct>  (Atovaquone)
5.5100

>  <LOGP c-Hex>  (Atovaquone)
4.9100

>  <PSA>  (Atovaquone)
54.3700

>  <HSA>  (Atovaquone)
471.4400

>  <PSAR>  (Atovaquone)
0.1000

>  <PHSAR>  (Atovaquone)
0.1200

>  <LgD5>  (Atovaquone)
5.1500

>  <LgD6>  (Atovaquone)
4.3700

>  <LgD7>  (Atovaquone)
3.4100

>  <LgD7.5>  (Atovaquone)
2.9500

>  <LgD8>  (Atovaquone)
2.5500

>  <LgD9>  (Atovaquone)
2.1000

>  <LgD10>  (Atovaquone)
2.0200

>  <AUS7.4>  (Atovaquone)
0.0000

>  <0.000000U4>  (Atovaquone)
88.6100

>  <0.000000U5>  (Atovaquone)
43.7600

>  <0.000000U6>  (Atovaquone)
7.2200

>  <0.000000U7>  (Atovaquone)
0.7700

>  <0.000000U8>  (Atovaquone)
0.0800

>  <0.000000U9>  (Atovaquone)
0.0100

>  <0.000000U10>  (Atovaquone)
0.0000

>  <DRDRDR>  (Atovaquone)
18.6400

>  <DRDRAC>  (Atovaquone)
26.0400

>  <DRDRDO>  (Atovaquone)
20.8500

>  <DRACAC>  (Atovaquone)
19.4500

>  <DRACDO>  (Atovaquone)
19.0800

>  <DRDODO>  (Atovaquone)
0.0000

>  <ACACAC>  (Atovaquone)
6.2900

>  <ACACDO>  (Atovaquone)
6.2900

>  <ACDODO>  (Atovaquone)
0.0000

>  <DODODO>  (Atovaquone)
0.0000

>  <SOLY>  (Atovaquone)
-5.2100

>  <LgS3>  (Atovaquone)
-5.2000

>  <LgS4>  (Atovaquone)
-5.1600

>  <LgS5>  (Atovaquone)
-4.8500

>  <LgS6>  (Atovaquone)
-4.0700

>  <LgS7>  (Atovaquone)
-3.1100

>  <LgS7.5>  (Atovaquone)
-2.6500

>  <LgS8>  (Atovaquone)
-2.2500

>  <LgS9>  (Atovaquone)
-1.8000

>  <LgS10>  (Atovaquone)
-1.7200

>  <LgS11>  (Atovaquone)
-1.7100

>  <L0LgS>  (Atovaquone)
-3.3000

>  <L1LgS>  (Atovaquone)
2.3400

>  <L2LgS>  (Atovaquone)
-0.2700

>  <L3LgS>  (Atovaquone)
-0.7700

>  <L4LgS>  (Atovaquone)
0.1500

>  <DD1>  (Atovaquone)
2.0000

>  <DD2>  (Atovaquone)
1.0000

>  <DD3>  (Atovaquone)
0.3800

>  <DD4>  (Atovaquone)
0.6300

>  <DD5>  (Atovaquone)
-0.2500

>  <DD6>  (Atovaquone)
0.2500

>  <DD7>  (Atovaquone)
-0.6300

>  <DD8>  (Atovaquone)
0.2500

>  <ALogD5>  (Atovaquone)
6.1700

>  <ALogD5.5>  (Atovaquone)
5.8600

>  <ALogD7>  (Atovaquone)
4.4900

>  <ALogD7.4>  (Atovaquone)
4.1100

>  <ALogP>  (Atovaquone)
0

>  <APSA>  (Atovaquone)
54.3700

>  <HDonors>  (Atovaquone)
1

>  <HAcceptors>  (Atovaquone)
3

>  <FRB>  (Atovaquone)
3

>  <Rule Of 5>  (Atovaquone)
1

>  <Molar Volume>  (Atovaquone)
271.7600

>  <Surface Tension>  (Atovaquone)
60.5100

>  <Polarizability>  (Atovaquone)
39.4600

>  <C ratio>  (Atovaquone)
0.8500

>  <N ratio>  (Atovaquone)
0.0000

>  <NO ratio>  (Atovaquone)
0.1200

>  <Num Rings>  (Atovaquone)
4

>  <Num Ar Rings>  (Atovaquone)
2

>  <logS>  (Atovaquone)
-7.0500

$$$$
Atropine
  -MTS-   07231215063D 0   0.00000     0.00000     0

 21 23  0  0  0  0  0  0  0  0999 V2000
   22.9360  -10.3290    0.7380 C   0  0  0  0  0  0  0  0  0  0  0  0
   22.9650  -11.8210    0.5270 C   0  0  0  0  0  0  0  0  0  0  0  0
   24.3340  -12.2640   -0.0190 C   0  0  0  0  0  0  0  0  0  0  0  0
   24.8700  -11.6630   -1.1660 C   0  0  0  0  0  0  0  0  0  0  0  0
   26.1180  -12.0570   -1.6570 C   0  0  0  0  0  0  0  0  0  0  0  0
   26.8410  -13.0620   -1.0090 C   0  0  0  0  0  0  0  0  0  0  0  0
   26.3110  -13.6700    0.1320 C   0  0  0  0  0  0  0  0  0  0  0  0
   25.0640  -13.2730    0.6230 C   0  0  0  0  0  0  0  0  0  0  0  0
   21.8210  -12.2960   -0.4040 C   0  0  0  0  0  0  0  0  0  0  0  0
   20.5630  -11.9240    0.1890 O   0  0  0  0  0  0  0  0  0  0  0  0
   22.6370   -9.6070   -0.3520 O   0  0  0  0  0  0  0  0  0  0  0  0
   22.6210   -8.1710   -0.2000 C   0  0  0  0  0  0  0  0  0  0  0  0
   21.5100   -7.6330    0.7600 C   0  0  0  0  0  0  0  0  0  0  0  0
   21.4450   -6.0420    0.8320 C   0  0  0  0  0  0  0  0  0  0  0  0
   21.8840   -4.8470   -0.1260 C   0  0  0  0  0  0  0  0  0  0  0  0
   23.2890   -5.1830   -0.7000 C   0  0  0  0  0  0  0  0  0  0  0  0
   23.8940   -6.0520    0.4220 C   0  0  0  0  0  0  0  0  0  0  0  0
   24.0220   -7.5600    0.0910 C   0  0  0  0  0  0  0  0  0  0  0  0
   22.8120   -5.9490    1.4080 N   0  0  0  0  0  0  0  0  0  0  0  0
   23.0700   -5.9630    2.8620 C   0  0  0  0  0  0  0  0  0  0  0  0
   23.1780   -9.8610    1.8380 O   0  0  0  0  0  0  0  0  0  0  0  0
  1  2  1  0  0  0  0
  2  3  1  0  0  0  0
  3  4  2  0  0  0  0
  4  5  1  0  0  0  0
  5  6  2  0  0  0  0
  6  7  1  0  0  0  0
  7  8  2  0  0  0  0
  8  3  1  0  0  0  0
  2  9  1  0  0  0  0
  9 10  1  0  0  0  0
  1 11  1  0  0  0  0
 11 12  1  0  0  0  0
 12 13  1  0  0  0  0
 13 14  1  0  0  0  0
 14 15  1  0  0  0  0
 15 16  1  0  0  0  0
 16 17  1  0  0  0  0
 17 18  1  0  0  0  0
 18 12  1  0  0  0  0
 17 19  1  0  0  0  0
 19 14  1  0  0  0  0
 19 20  1  0  0  0  0
  1 21  2  0  0  0  0
M  END
>  <EXTREG>  (Atropine)
Atropine

>  <NAME>  (Atropine)
Atropine

>  <Vss>  (Atropine)
3.3000

>  <fu>  (Atropine)
0.6100

>  <V>  (Atropine)
670.0000

>  <S>  (Atropine)
461.2400

>  <R>  (Atropine)
1.4500

>  <G>  (Atropine)
1.3900

>  <W1>  (Atropine)
1051.6200

>  <W2>  (Atropine)
629.7500

>  <W3>  (Atropine)
355.7500

>  <W4>  (Atropine)
157.0000

>  <W5>  (Atropine)
85.7500

>  <W6>  (Atropine)
44.3800

>  <W7>  (Atropine)
16.5000

>  <W8>  (Atropine)
2.6300

>  <D1>  (Atropine)
198.8800

>  <D2>  (Atropine)
86.3800

>  <D3>  (Atropine)
22.6300

>  <D4>  (Atropine)
8.0000

>  <D5>  (Atropine)
5.0000

>  <D6>  (Atropine)
2.7500

>  <D7>  (Atropine)
2.3800

>  <D8>  (Atropine)
1.2500

>  <WO1>  (Atropine)
114.6300

>  <WO2>  (Atropine)
44.1300

>  <WO3>  (Atropine)
18.5000

>  <WO4>  (Atropine)
4.3800

>  <WO5>  (Atropine)
0.0000

>  <WO6>  (Atropine)
0.0000

>  <WN1>  (Atropine)
434.0000

>  <WN2>  (Atropine)
200.0000

>  <WN3>  (Atropine)
105.2500

>  <WN4>  (Atropine)
53.1300

>  <WN5>  (Atropine)
16.5000

>  <WN6>  (Atropine)
2.1300

>  <IW1>  (Atropine)
0.0700

>  <IW2>  (Atropine)
0.2200

>  <IW3>  (Atropine)
0.4700

>  <IW4>  (Atropine)
0.6100

>  <CW1>  (Atropine)
2.2800

>  <CW2>  (Atropine)
1.3700

>  <CW3>  (Atropine)
0.7700

>  <CW4>  (Atropine)
0.3400

>  <CW5>  (Atropine)
0.1900

>  <CW6>  (Atropine)
0.1000

>  <CW7>  (Atropine)
0.0400

>  <CW8>  (Atropine)
0.0100

>  <ID1>  (Atropine)
0.0500

>  <ID2>  (Atropine)
0.1400

>  <ID3>  (Atropine)
0.3400

>  <ID4>  (Atropine)
0.4400

>  <CD1>  (Atropine)
0.4300

>  <CD2>  (Atropine)
0.1900

>  <CD3>  (Atropine)
0.0500

>  <CD4>  (Atropine)
0.0200

>  <CD5>  (Atropine)
0.0100

>  <CD6>  (Atropine)
0.0100

>  <CD7>  (Atropine)
0.0100

>  <CD8>  (Atropine)
0.0000

>  <HL1>  (Atropine)
3.7900

>  <HL2>  (Atropine)
5.5500

>  <A>  (Atropine)
4.9100

>  <CP>  (Atropine)
0.2900

>  <POL>  (Atropine)
31.7800

>  <MW>  (Atropine)
289.3700

>  <FLEX>  (Atropine)
1.6000

>  <FLEX_RB>  (Atropine)
0.2300

>  <NCC>  (Atropine)
0

>  <DIFF>  (Atropine)
0.5100

>  <LOGP n-Oct>  (Atropine)
2.2200

>  <LOGP c-Hex>  (Atropine)
0.0900

>  <PSA>  (Atropine)
49.7700

>  <HSA>  (Atropine)
411.4700

>  <PSAR>  (Atropine)
0.1100

>  <PHSAR>  (Atropine)
0.1200

>  <LgD5>  (Atropine)
0.2500

>  <LgD6>  (Atropine)
0.2800

>  <LgD7>  (Atropine)
0.4800

>  <LgD7.5>  (Atropine)
0.7500

>  <LgD8>  (Atropine)
1.1200

>  <LgD9>  (Atropine)
1.8600

>  <LgD10>  (Atropine)
2.1600

>  <AUS7.4>  (Atropine)
0.4100

>  <0.000000U4>  (Atropine)
0.0000

>  <0.000000U5>  (Atropine)
0.0100

>  <0.000000U6>  (Atropine)
0.0700

>  <0.000000U7>  (Atropine)
0.7400

>  <0.000000U8>  (Atropine)
6.9700

>  <0.000000U9>  (Atropine)
42.8300

>  <0.000000U10>  (Atropine)
88.2000

>  <DRDRDR>  (Atropine)
15.8600

>  <DRDRAC>  (Atropine)
16.2700

>  <DRDRDO>  (Atropine)
16.2700

>  <DRACAC>  (Atropine)
13.3800

>  <DRACDO>  (Atropine)
13.3800

>  <DRDODO>  (Atropine)
0.0000

>  <ACACAC>  (Atropine)
5.4900

>  <ACACDO>  (Atropine)
5.4900

>  <ACDODO>  (Atropine)
0.0000

>  <DODODO>  (Atropine)
0.0000

>  <SOLY>  (Atropine)
-2.8100

>  <LgS3>  (Atropine)
0.6900

>  <LgS4>  (Atropine)
0.6800

>  <LgS5>  (Atropine)
0.6000

>  <LgS6>  (Atropine)
0.1600

>  <LgS7>  (Atropine)
-0.7000

>  <LgS7.5>  (Atropine)
-1.1800

>  <LgS8>  (Atropine)
-1.6500

>  <LgS9>  (Atropine)
-2.4400

>  <LgS10>  (Atropine)
-2.7500

>  <LgS11>  (Atropine)
-2.8000

>  <L0LgS>  (Atropine)
-0.8900

>  <L1LgS>  (Atropine)
-2.3300

>  <L2LgS>  (Atropine)
-0.2800

>  <L3LgS>  (Atropine)
0.7600

>  <L4LgS>  (Atropine)
0.1600

>  <DD1>  (Atropine)
0.6300

>  <DD2>  (Atropine)
0.1300

>  <DD3>  (Atropine)
-0.2500

>  <DD4>  (Atropine)
-0.1300

>  <DD5>  (Atropine)
-0.1300

>  <DD6>  (Atropine)
0.0000

>  <DD7>  (Atropine)
-0.1300

>  <DD8>  (Atropine)
0.0000

>  <ALogD5>  (Atropine)
-1.7100

>  <ALogD5.5>  (Atropine)
-1.7000

>  <ALogD7>  (Atropine)
-1.3600

>  <ALogD7.4>  (Atropine)
-1.0900

>  <ALogP>  (Atropine)
1.3800

>  <APSA>  (Atropine)
49.7700

>  <HDonors>  (Atropine)
1

>  <HAcceptors>  (Atropine)
4

>  <FRB>  (Atropine)
6

>  <Rule Of 5>  (Atropine)
0

>  <Molar Volume>  (Atropine)
242.4200

>  <Surface Tension>  (Atropine)
50.4600

>  <Polarizability>  (Atropine)
32.0300

>  <C ratio>  (Atropine)
0.8100

>  <N ratio>  (Atropine)
0.0500

>  <NO ratio>  (Atropine)
0.1900

>  <Num Rings>  (Atropine)
4

>  <Num Ar Rings>  (Atropine)
1

>  <logS>  (Atropine)
-2.5000

$$$$
Azacitidine
  -MTS-   07231215063D 0   0.00000     0.00000     0

 17 18  0  0  0  0  0  0  0  0999 V2000
   22.3750   -8.7310    0.5690 N   0  0  0  0  0  0  0  0  0  0  0  0
   22.1730  -10.0830    1.1000 C   0  0  0  0  0  0  0  0  0  0  0  0
   20.8620  -10.2230    1.6800 O   0  0  0  0  0  0  0  0  0  0  0  0
   19.9910  -10.8460    0.7210 C   0  0  0  0  0  0  0  0  0  0  0  0
   20.9130  -11.9660    0.1900 C   0  0  0  0  0  0  0  0  0  0  0  0
   22.2710  -11.2390    0.0590 C   0  0  0  0  0  0  0  0  0  0  0  0
   23.3720  -12.1260    0.3460 O   0  0  0  0  0  0  0  0  0  0  0  0
   20.4790  -12.5350   -1.0600 O   0  0  0  0  0  0  0  0  0  0  0  0
   19.4960   -9.8890   -0.4000 C   0  0  0  0  0  0  0  0  0  0  0  0
   18.7240   -8.8290    0.1950 O   0  0  0  0  0  0  0  0  0  0  0  0
   23.4090   -8.4640   -0.1800 C   0  0  0  0  0  0  0  0  0  0  0  0
   23.6160   -7.1400   -0.7110 N   0  0  0  0  0  0  0  0  0  0  0  0
   22.8050   -6.2000   -0.4590 C   0  0  0  0  0  0  0  0  0  0  0  0
   21.6980   -6.5730    0.3890 N   0  0  0  0  0  0  0  0  0  0  0  0
   21.5450   -7.7540    0.8410 C   0  0  0  0  0  0  0  0  0  0  0  0
   22.9580   -4.9980   -0.9230 N   0  0  0  0  0  0  0  0  0  0  0  0
   24.2430   -9.3060   -0.4610 O   0  0  0  0  0  0  0  0  0  0  0  0
  1  2  1  0  0  0  0
  2  3  1  0  0  0  0
  3  4  1  0  0  0  0
  4  5  1  0  0  0  0
  5  6  1  0  0  0  0
  6  2  1  0  0  0  0
  6  7  1  0  0  0  0
  5  8  1  0  0  0  0
  4  9  1  0  0  0  0
  9 10  1  0  0  0  0
  1 11  1  0  0  0  0
 11 12  1  0  0  0  0
 12 13  2  0  0  0  0
 13 14  1  0  0  0  0
 14 15  2  0  0  0  0
 15  1  1  0  0  0  0
 13 16  1  0  0  0  0
 11 17  2  0  0  0  0
M  END
>  <EXTREG>  (Azacitidine)
Azacitidine

>  <NAME>  (Azacitidine)
Azacitidine

>  <Vss>  (Azacitidine)
0.4700

>  <fu>  (Azacitidine)
0

>  <V>  (Azacitidine)
452.1300

>  <S>  (Azacitidine)
332.4600

>  <R>  (Azacitidine)
1.3600

>  <G>  (Azacitidine)
1.2600

>  <W1>  (Azacitidine)
1130.6200

>  <W2>  (Azacitidine)
1017.3800

>  <W3>  (Azacitidine)
699.7500

>  <W4>  (Azacitidine)
364.0000

>  <W5>  (Azacitidine)
204.0000

>  <W6>  (Azacitidine)
108.5000

>  <W7>  (Azacitidine)
40.6300

>  <W8>  (Azacitidine)
7.8800

>  <D1>  (Azacitidine)
32.8800

>  <D2>  (Azacitidine)
21.0000

>  <D3>  (Azacitidine)
16.1300

>  <D4>  (Azacitidine)
13.0000

>  <D5>  (Azacitidine)
10.2500

>  <D6>  (Azacitidine)
7.8800

>  <D7>  (Azacitidine)
5.3800

>  <D8>  (Azacitidine)
4.0000

>  <WO1>  (Azacitidine)
436.7500

>  <WO2>  (Azacitidine)
174.7500

>  <WO3>  (Azacitidine)
81.1300

>  <WO4>  (Azacitidine)
31.7500

>  <WO5>  (Azacitidine)
7.0000

>  <WO6>  (Azacitidine)
1.7500

>  <WN1>  (Azacitidine)
786.3800

>  <WN2>  (Azacitidine)
416.3800

>  <WN3>  (Azacitidine)
225.7500

>  <WN4>  (Azacitidine)
111.0000

>  <WN5>  (Azacitidine)
28.0000

>  <WN6>  (Azacitidine)
0.7500

>  <IW1>  (Azacitidine)
0.0300

>  <IW2>  (Azacitidine)
0.0500

>  <IW3>  (Azacitidine)
0.1400

>  <IW4>  (Azacitidine)
0.5200

>  <CW1>  (Azacitidine)
3.4000

>  <CW2>  (Azacitidine)
3.0600

>  <CW3>  (Azacitidine)
2.1000

>  <CW4>  (Azacitidine)
1.0900

>  <CW5>  (Azacitidine)
0.6100

>  <CW6>  (Azacitidine)
0.3300

>  <CW7>  (Azacitidine)
0.1200

>  <CW8>  (Azacitidine)
0.0200

>  <ID1>  (Azacitidine)
0.1800

>  <ID2>  (Azacitidine)
0.2700

>  <ID3>  (Azacitidine)
0.3300

>  <ID4>  (Azacitidine)
0.3600

>  <CD1>  (Azacitidine)
0.1000

>  <CD2>  (Azacitidine)
0.0600

>  <CD3>  (Azacitidine)
0.0500

>  <CD4>  (Azacitidine)
0.0400

>  <CD5>  (Azacitidine)
0.0300

>  <CD6>  (Azacitidine)
0.0200

>  <CD7>  (Azacitidine)
0.0200

>  <CD8>  (Azacitidine)
0.0100

>  <HL1>  (Azacitidine)
12.6500

>  <HL2>  (Azacitidine)
8.3500

>  <A>  (Azacitidine)
3.1700

>  <CP>  (Azacitidine)
0.1300

>  <POL>  (Azacitidine)
21.0700

>  <MW>  (Azacitidine)
244.2100

>  <FLEX>  (Azacitidine)
0.5200

>  <FLEX_RB>  (Azacitidine)
0.0900

>  <NCC>  (Azacitidine)
0

>  <DIFF>  (Azacitidine)
0.7600

>  <LOGP n-Oct>  (Azacitidine)
-3.0000

>  <LOGP c-Hex>  (Azacitidine)
-7.6400

>  <PSA>  (Azacitidine)
144.5800

>  <HSA>  (Azacitidine)
187.8800

>  <PSAR>  (Azacitidine)
0.4300

>  <PHSAR>  (Azacitidine)
0.7700

>  <LgD5>  (Azacitidine)
-3.4600

>  <LgD6>  (Azacitidine)
-3.0800

>  <LgD7>  (Azacitidine)
-3.0100

>  <LgD7.5>  (Azacitidine)
-3.0000

>  <LgD8>  (Azacitidine)
-3.0000

>  <LgD9>  (Azacitidine)
-3.0000

>  <LgD10>  (Azacitidine)
-3.0000

>  <AUS7.4>  (Azacitidine)
2.0000

>  <0.000000U4>  (Azacitidine)
4.4100

>  <0.000000U5>  (Azacitidine)
34.4300

>  <0.000000U6>  (Azacitidine)
84.1900

>  <0.000000U7>  (Azacitidine)
98.1600

>  <0.000000U8>  (Azacitidine)
99.8100

>  <0.000000U9>  (Azacitidine)
99.9700

>  <0.000000U10>  (Azacitidine)
99.8800

>  <DRDRDR>  (Azacitidine)
7.5900

>  <DRDRAC>  (Azacitidine)
11.6000

>  <DRDRDO>  (Azacitidine)
11.6000

>  <DRACAC>  (Azacitidine)
10.4900

>  <DRACDO>  (Azacitidine)
14.5900

>  <DRDODO>  (Azacitidine)
14.5900

>  <ACACAC>  (Azacitidine)
10.4300

>  <ACACDO>  (Azacitidine)
12.2300

>  <ACDODO>  (Azacitidine)
12.2300

>  <DODODO>  (Azacitidine)
12.2300

>  <SOLY>  (Azacitidine)
-0.6400

>  <LgS3>  (Azacitidine)
2.0200

>  <LgS4>  (Azacitidine)
0.7100

>  <LgS5>  (Azacitidine)
-0.1800

>  <LgS6>  (Azacitidine)
-0.5700

>  <LgS7>  (Azacitidine)
-0.6300

>  <LgS7.5>  (Azacitidine)
-0.6400

>  <LgS8>  (Azacitidine)
-0.6400

>  <LgS9>  (Azacitidine)
-0.6400

>  <LgS10>  (Azacitidine)
-0.6400

>  <LgS11>  (Azacitidine)
-0.6400

>  <L0LgS>  (Azacitidine)
-0.2500

>  <L1LgS>  (Azacitidine)
-0.9000

>  <L2LgS>  (Azacitidine)
0.8800

>  <L3LgS>  (Azacitidine)
-0.4800

>  <L4LgS>  (Azacitidine)
0.0900

>  <DD1>  (Azacitidine)
0.6300

>  <DD2>  (Azacitidine)
0.1300

>  <DD3>  (Azacitidine)
-0.1300

>  <DD4>  (Azacitidine)
0.1300

>  <DD5>  (Azacitidine)
0.0000

>  <DD6>  (Azacitidine)
-0.1300

>  <DD7>  (Azacitidine)
-0.2500

>  <DD8>  (Azacitidine)
-0.2500

>  <ALogD5>  (Azacitidine)
-2.2000

>  <ALogD5.5>  (Azacitidine)
-2.1900

>  <ALogD7>  (Azacitidine)
-2.1900

>  <ALogD7.4>  (Azacitidine)
-2.1900

>  <ALogP>  (Azacitidine)
0

>  <APSA>  (Azacitidine)
140.9700

>  <HDonors>  (Azacitidine)
5

>  <HAcceptors>  (Azacitidine)
9

>  <FRB>  (Azacitidine)
5

>  <Rule Of 5>  (Azacitidine)
1

>  <Molar Volume>  (Azacitidine)
117.0600

>  <Surface Tension>  (Azacitidine)
106.7800

>  <Polarizability>  (Azacitidine)
20.2500

>  <C ratio>  (Azacitidine)
0.4700

>  <N ratio>  (Azacitidine)
0.2400

>  <NO ratio>  (Azacitidine)
0.5300

>  <Num Rings>  (Azacitidine)
2

>  <Num Ar Rings>  (Azacitidine)
0

>  <logS>  (Azacitidine)
-0.2300

$$$$
Azapropazone
  -MTS-   07231215063D 0   0.00000     0.00000     0

 22 24  0  0  0  0  0  0  0  0999 V2000
   26.9770   -8.3940   -0.1630 N   0  0  0  0  0  0  0  0  0  0  0  0
   25.6400   -7.5340   -0.2130 N   0  0  0  0  0  0  0  0  0  0  0  0
   25.9280   -6.2500   -0.4350 C   0  0  0  0  0  0  0  0  0  0  0  0
   27.4380   -6.1400   -0.4810 C   0  0  0  0  0  0  0  0  0  0  0  0
   27.9660   -7.5710   -0.3900 C   0  0  0  0  0  0  0  0  0  0  0  0
   29.1550   -7.7680   -0.5510 O   0  0  0  0  0  0  0  0  0  0  0  0
   27.9420   -5.2500    0.6950 C   0  0  0  0  0  0  0  0  0  0  0  0
   29.1740   -4.3620    0.3500 C   0  0  0  0  0  0  0  0  0  0  0  0
   30.4330   -5.1620   -0.0700 C   0  0  0  0  0  0  0  0  0  0  0  0
   25.1720   -5.3050   -0.5860 O   0  0  0  0  0  0  0  0  0  0  0  0
   24.4050   -8.1940   -0.1160 C   0  0  0  0  0  0  0  0  0  0  0  0
   24.4910   -9.5780    0.0220 C   0  0  0  0  0  0  0  0  0  0  0  0
   25.6890  -10.2110    0.0930 N   0  0  0  0  0  0  0  0  0  0  0  0
   26.8670   -9.6990    0.0260 C   0  0  0  0  0  0  0  0  0  0  0  0
   27.8630  -10.5570    0.1680 N   0  0  0  0  0  0  0  0  0  0  0  0
   29.2780  -10.2080    0.3250 C   0  0  0  0  0  0  0  0  0  0  0  0
   27.5100  -11.9860    0.2630 C   0  0  0  0  0  0  0  0  0  0  0  0
   23.3130  -10.3240    0.0930 C   0  0  0  0  0  0  0  0  0  0  0  0
   22.0700   -9.6840    0.0390 C   0  0  0  0  0  0  0  0  0  0  0  0
   21.9920   -8.2920   -0.0850 C   0  0  0  0  0  0  0  0  0  0  0  0
   23.1700   -7.5390   -0.1540 C   0  0  0  0  0  0  0  0  0  0  0  0
   20.6350   -7.5800   -0.1460 C   0  0  0  0  0  0  0  0  0  0  0  0
  1  2  1  0  0  0  0
  2  3  1  0  0  0  0
  3  4  1  0  0  0  0
  4  5  1  0  0  0  0
  5  1  1  0  0  0  0
  5  6  2  0  0  0  0
  4  7  1  0  0  0  0
  7  8  1  0  0  0  0
  8  9  1  0  0  0  0
  3 10  2  0  0  0  0
  2 11  1  0  0  0  0
 11 12  2  0  0  0  0
 12 13  1  0  0  0  0
 13 14  2  0  0  0  0
 14  1  1  0  0  0  0
 14 15  1  0  0  0  0
 15 16  1  0  0  0  0
 15 17  1  0  0  0  0
 12 18  1  0  0  0  0
 18 19  2  0  0  0  0
 19 20  1  0  0  0  0
 20 21  2  0  0  0  0
 21 11  1  0  0  0  0
 20 22  1  0  0  0  0
M  END
>  <EXTREG>  (Azapropazone)
Azapropazone

>  <NAME>  (Azapropazone)
Azapropazone

>  <Vss>  (Azapropazone)
0.1200

>  <fu>  (Azapropazone)
0.0000

>  <V>  (Azapropazone)
677.6300

>  <S>  (Azapropazone)
462.7100

>  <R>  (Azapropazone)
1.4600

>  <G>  (Azapropazone)
1.3800

>  <W1>  (Azapropazone)
1059.5000

>  <W2>  (Azapropazone)
572.8800

>  <W3>  (Azapropazone)
342.1300

>  <W4>  (Azapropazone)
117.6300

>  <W5>  (Azapropazone)
55.8800

>  <W6>  (Azapropazone)
25.7500

>  <W7>  (Azapropazone)
9.5000

>  <W8>  (Azapropazone)
0.7500

>  <D1>  (Azapropazone)
244.8800

>  <D2>  (Azapropazone)
110.0000

>  <D3>  (Azapropazone)
60.6300

>  <D4>  (Azapropazone)
38.5000

>  <D5>  (Azapropazone)
28.6300

>  <D6>  (Azapropazone)
22.3800

>  <D7>  (Azapropazone)
19.8800

>  <D8>  (Azapropazone)
15.8800

>  <WO1>  (Azapropazone)
0.0000

>  <WO2>  (Azapropazone)
0.0000

>  <WO3>  (Azapropazone)
0.0000

>  <WO4>  (Azapropazone)
0.0000

>  <WO5>  (Azapropazone)
0.0000

>  <WO6>  (Azapropazone)
0.0000

>  <WN1>  (Azapropazone)
410.1300

>  <WN2>  (Azapropazone)
158.8800

>  <WN3>  (Azapropazone)
74.3800

>  <WN4>  (Azapropazone)
34.7500

>  <WN5>  (Azapropazone)
11.1300

>  <WN6>  (Azapropazone)
0.2500

>  <IW1>  (Azapropazone)
0.0300

>  <IW2>  (Azapropazone)
0.1100

>  <IW3>  (Azapropazone)
0.4700

>  <IW4>  (Azapropazone)
0.9900

>  <CW1>  (Azapropazone)
2.2900

>  <CW2>  (Azapropazone)
1.2400

>  <CW3>  (Azapropazone)
0.7400

>  <CW4>  (Azapropazone)
0.2500

>  <CW5>  (Azapropazone)
0.1200

>  <CW6>  (Azapropazone)
0.0600

>  <CW7>  (Azapropazone)
0.0200

>  <CW8>  (Azapropazone)
0.0000

>  <ID1>  (Azapropazone)
0.0200

>  <ID2>  (Azapropazone)
0.0700

>  <ID3>  (Azapropazone)
0.0700

>  <ID4>  (Azapropazone)
0.0700

>  <CD1>  (Azapropazone)
0.5300

>  <CD2>  (Azapropazone)
0.2400

>  <CD3>  (Azapropazone)
0.1300

>  <CD4>  (Azapropazone)
0.0800

>  <CD5>  (Azapropazone)
0.0600

>  <CD6>  (Azapropazone)
0.0500

>  <CD7>  (Azapropazone)
0.0400

>  <CD8>  (Azapropazone)
0.0300

>  <HL1>  (Azapropazone)
0.9200

>  <HL2>  (Azapropazone)
0.6700

>  <A>  (Azapropazone)
3.2900

>  <CP>  (Azapropazone)
2.8200

>  <POL>  (Azapropazone)
32.1900

>  <MW>  (Azapropazone)
300.3600

>  <FLEX>  (Azapropazone)
0.5500

>  <FLEX_RB>  (Azapropazone)
0.0800

>  <NCC>  (Azapropazone)
0

>  <DIFF>  (Azapropazone)
0.6300

>  <LOGP n-Oct>  (Azapropazone)
1.2900

>  <LOGP c-Hex>  (Azapropazone)
2.5000

>  <PSA>  (Azapropazone)
55.8000

>  <HSA>  (Azapropazone)
406.9100

>  <PSAR>  (Azapropazone)
0.1200

>  <PHSAR>  (Azapropazone)
0.1400

>  <LgD5>  (Azapropazone)
1.2700

>  <LgD6>  (Azapropazone)
1.1800

>  <LgD7>  (Azapropazone)
0.7100

>  <LgD7.5>  (Azapropazone)
0.2900

>  <LgD8>  (Azapropazone)
-0.1700

>  <LgD9>  (Azapropazone)
-1.1300

>  <LgD10>  (Azapropazone)
-1.8900

>  <AUS7.4>  (Azapropazone)
1.1200

>  <0.000000U4>  (Azapropazone)
99.7100

>  <0.000000U5>  (Azapropazone)
97.2800

>  <0.000000U6>  (Azapropazone)
78.1300

>  <0.000000U7>  (Azapropazone)
26.3300

>  <0.000000U8>  (Azapropazone)
3.4500

>  <0.000000U9>  (Azapropazone)
0.3600

>  <0.000000U10>  (Azapropazone)
0.0400

>  <DRDRDR>  (Azapropazone)
24.8900

>  <DRDRAC>  (Azapropazone)
17.2700

>  <DRDRDO>  (Azapropazone)
0.0000

>  <DRACAC>  (Azapropazone)
12.6000

>  <DRACDO>  (Azapropazone)
0.0000

>  <DRDODO>  (Azapropazone)
0.0000

>  <ACACAC>  (Azapropazone)
9.2900

>  <ACACDO>  (Azapropazone)
0.0000

>  <ACDODO>  (Azapropazone)
0.0000

>  <DODODO>  (Azapropazone)
0.0000

>  <SOLY>  (Azapropazone)
-3.3800

>  <LgS3>  (Azapropazone)
-3.3800

>  <LgS4>  (Azapropazone)
-3.3800

>  <LgS5>  (Azapropazone)
-3.3700

>  <LgS6>  (Azapropazone)
-3.2800

>  <LgS7>  (Azapropazone)
-2.8100

>  <LgS7.5>  (Azapropazone)
-2.3900

>  <LgS8>  (Azapropazone)
-1.9300

>  <LgS9>  (Azapropazone)
-0.9700

>  <LgS10>  (Azapropazone)
-0.2100

>  <LgS11>  (Azapropazone)
0.0700

>  <L0LgS>  (Azapropazone)
-2.2000

>  <L1LgS>  (Azapropazone)
2.0900

>  <L2LgS>  (Azapropazone)
0.8500

>  <L3LgS>  (Azapropazone)
-0.3900

>  <L4LgS>  (Azapropazone)
-0.3800

>  <DD1>  (Azapropazone)
-0.6300

>  <DD2>  (Azapropazone)
0.8800

>  <DD3>  (Azapropazone)
0.0000

>  <DD4>  (Azapropazone)
0.1300

>  <DD5>  (Azapropazone)
-0.2500

>  <DD6>  (Azapropazone)
0.5000

>  <DD7>  (Azapropazone)
0.2500

>  <DD8>  (Azapropazone)
0.1300

>  <ALogD5>  (Azapropazone)
1.7800

>  <ALogD5.5>  (Azapropazone)
1.7800

>  <ALogD7>  (Azapropazone)
1.7800

>  <ALogD7.4>  (Azapropazone)
1.7800

>  <ALogP>  (Azapropazone)
0

>  <APSA>  (Azapropazone)
56.2200

>  <HDonors>  (Azapropazone)
0

>  <HAcceptors>  (Azapropazone)
6

>  <FRB>  (Azapropazone)
3

>  <Rule Of 5>  (Azapropazone)
0

>  <Molar Volume>  (Azapropazone)
232.8200

>  <Surface Tension>  (Azapropazone)
47.4700

>  <Polarizability>  (Azapropazone)
33.5100

>  <C ratio>  (Azapropazone)
0.7300

>  <N ratio>  (Azapropazone)
0.1800

>  <NO ratio>  (Azapropazone)
0.2700

>  <Num Rings>  (Azapropazone)
3

>  <Num Ar Rings>  (Azapropazone)
1

>  <logS>  (Azapropazone)
-3.7900

$$$$
Azelastine
  -MTS-   07231215063D 0   0.00000     0.00000     0

 27 30  0  0  0  0  0  0  0  0999 V2000
   23.4930   -8.1440    0.3120 N   0  0  0  0  0  0  0  0  0  0  0  0
   23.4130   -9.4460   -0.0550 N   0  0  0  0  0  0  0  0  0  0  0  0
   22.3270  -10.0980   -0.1730 C   0  0  0  0  0  0  0  0  0  0  0  0
   21.0060   -9.4130    0.0890 C   0  0  0  0  0  0  0  0  0  0  0  0
   21.0660   -8.0720    0.4740 C   0  0  0  0  0  0  0  0  0  0  0  0
   22.4310   -7.4280    0.5810 C   0  0  0  0  0  0  0  0  0  0  0  0
   22.4960   -6.2550    0.9110 O   0  0  0  0  0  0  0  0  0  0  0  0
   19.8900   -7.3670    0.7470 C   0  0  0  0  0  0  0  0  0  0  0  0
   18.6520   -8.0070    0.6280 C   0  0  0  0  0  0  0  0  0  0  0  0
   18.5920   -9.3470    0.2350 C   0  0  0  0  0  0  0  0  0  0  0  0
   19.7690  -10.0520   -0.0370 C   0  0  0  0  0  0  0  0  0  0  0  0
   22.4500  -11.5450   -0.5760 C   0  0  0  0  0  0  0  0  0  0  0  0
   23.9420  -11.9060   -0.6580 C   0  0  0  0  0  0  0  0  0  0  0  0
   24.6720  -11.5880   -1.8090 C   0  0  0  0  0  0  0  0  0  0  0  0
   26.0420  -11.8590   -1.8740 C   0  0  0  0  0  0  0  0  0  0  0  0
   26.6880  -12.4560   -0.7890 C   0  0  0  0  0  0  0  0  0  0  0  0
   28.4100  -12.7720   -0.8580 Cl  0  0  0  0  0  0  0  0  0  0  0  0
   25.9580  -12.8010    0.3520 C   0  0  0  0  0  0  0  0  0  0  0  0
   24.5880  -12.5300    0.4150 C   0  0  0  0  0  0  0  0  0  0  0  0
   24.8330   -7.5600    0.4050 C   0  0  0  0  0  0  0  0  0  0  0  0
   25.8780   -8.6660    0.7290 C   0  0  0  0  0  0  0  0  0  0  0  0
   27.1720   -8.1340    1.4080 C   0  0  0  0  0  0  0  0  0  0  0  0
   28.0600   -7.3160    0.5450 N   0  0  0  0  0  0  0  0  0  0  0  0
   27.4460   -6.1420   -0.1260 C   0  0  0  0  0  0  0  0  0  0  0  0
   26.5760   -6.6130   -1.3190 C   0  0  0  0  0  0  0  0  0  0  0  0
   25.0860   -6.8500   -0.9520 C   0  0  0  0  0  0  0  0  0  0  0  0
   29.3650   -7.0130    1.1890 C   0  0  0  0  0  0  0  0  0  0  0  0
  1  2  1  0  0  0  0
  2  3  2  0  0  0  0
  3  4  1  0  0  0  0
  4  5  2  0  0  0  0
  5  6  1  0  0  0  0
  6  1  1  0  0  0  0
  6  7  2  0  0  0  0
  5  8  1  0  0  0  0
  8  9  2  0  0  0  0
  9 10  1  0  0  0  0
 10 11  2  0  0  0  0
 11  4  1  0  0  0  0
  3 12  1  0  0  0  0
 12 13  1  0  0  0  0
 13 14  2  0  0  0  0
 14 15  1  0  0  0  0
 15 16  2  0  0  0  0
 16 17  1  0  0  0  0
 16 18  1  0  0  0  0
 18 19  2  0  0  0  0
 19 13  1  0  0  0  0
  1 20  1  0  0  0  0
 20 21  1  0  0  0  0
 21 22  1  0  0  0  0
 22 23  1  0  0  0  0
 23 24  1  0  0  0  0
 24 25  1  0  0  0  0
 25 26  1  0  0  0  0
 26 20  1  0  0  0  0
 23 27  1  0  0  0  0
M  END
>  <EXTREG>  (Azelastine)
Azelastine

>  <NAME>  (Azelastine)
Azelastine

>  <Vss>  (Azelastine)
15.0000

>  <fu>  (Azelastine)
0.1700

>  <V>  (Azelastine)
859.2500

>  <S>  (Azelastine)
568.2700

>  <R>  (Azelastine)
1.5100

>  <G>  (Azelastine)
1.4800

>  <W1>  (Azelastine)
1244.1200

>  <W2>  (Azelastine)
603.7500

>  <W3>  (Azelastine)
257.2500

>  <W4>  (Azelastine)
98.5000

>  <W5>  (Azelastine)
52.1300

>  <W6>  (Azelastine)
26.6300

>  <W7>  (Azelastine)
12.8800

>  <W8>  (Azelastine)
3.2500

>  <D1>  (Azelastine)
393.2500

>  <D2>  (Azelastine)
181.5000

>  <D3>  (Azelastine)
79.1300

>  <D4>  (Azelastine)
45.0000

>  <D5>  (Azelastine)
27.0000

>  <D6>  (Azelastine)
19.2500

>  <D7>  (Azelastine)
14.3800

>  <D8>  (Azelastine)
11.1300

>  <WO1>  (Azelastine)
0.0000

>  <WO2>  (Azelastine)
0.0000

>  <WO3>  (Azelastine)
0.0000

>  <WO4>  (Azelastine)
0.0000

>  <WO5>  (Azelastine)
0.0000

>  <WO6>  (Azelastine)
0.0000

>  <WN1>  (Azelastine)
323.1300

>  <WN2>  (Azelastine)
128.8800

>  <WN3>  (Azelastine)
68.2500

>  <WN4>  (Azelastine)
34.0000

>  <WN5>  (Azelastine)
14.8800

>  <WN6>  (Azelastine)
3.3800

>  <IW1>  (Azelastine)
0.0300

>  <IW2>  (Azelastine)
0.2200

>  <IW3>  (Azelastine)
0.5300

>  <IW4>  (Azelastine)
0.6600

>  <CW1>  (Azelastine)
2.1900

>  <CW2>  (Azelastine)
1.0600

>  <CW3>  (Azelastine)
0.4500

>  <CW4>  (Azelastine)
0.1700

>  <CW5>  (Azelastine)
0.0900

>  <CW6>  (Azelastine)
0.0500

>  <CW7>  (Azelastine)
0.0200

>  <CW8>  (Azelastine)
0.0100

>  <ID1>  (Azelastine)
0.0300

>  <ID2>  (Azelastine)
0.0900

>  <ID3>  (Azelastine)
0.1500

>  <ID4>  (Azelastine)
0.1800

>  <CD1>  (Azelastine)
0.6900

>  <CD2>  (Azelastine)
0.3200

>  <CD3>  (Azelastine)
0.1400

>  <CD4>  (Azelastine)
0.0800

>  <CD5>  (Azelastine)
0.0500

>  <CD6>  (Azelastine)
0.0300

>  <CD7>  (Azelastine)
0.0300

>  <CD8>  (Azelastine)
0.0200

>  <HL1>  (Azelastine)
0.6600

>  <HL2>  (Azelastine)
0.5900

>  <A>  (Azelastine)
5.4400

>  <CP>  (Azelastine)
1.9600

>  <POL>  (Azelastine)
42.3800

>  <MW>  (Azelastine)
381.9000

>  <FLEX>  (Azelastine)
1.3600

>  <FLEX_RB>  (Azelastine)
0.3400

>  <NCC>  (Azelastine)
0

>  <DIFF>  (Azelastine)
0.3600

>  <LOGP n-Oct>  (Azelastine)
3.8300

>  <LOGP c-Hex>  (Azelastine)
4.4600

>  <PSA>  (Azelastine)
35.9500

>  <HSA>  (Azelastine)
532.3200

>  <PSAR>  (Azelastine)
0.0600

>  <PHSAR>  (Azelastine)
0.0700

>  <LgD5>  (Azelastine)
0.7000

>  <LgD6>  (Azelastine)
0.8300

>  <LgD7>  (Azelastine)
1.3800

>  <LgD7.5>  (Azelastine)
1.8200

>  <LgD8>  (Azelastine)
2.2900

>  <LgD9>  (Azelastine)
3.1800

>  <LgD10>  (Azelastine)
3.7000

>  <AUS7.4>  (Azelastine)
0.1500

>  <0.000000U4>  (Azelastine)
0.0000

>  <0.000000U5>  (Azelastine)
0.0000

>  <0.000000U6>  (Azelastine)
0.0300

>  <0.000000U7>  (Azelastine)
0.2900

>  <0.000000U8>  (Azelastine)
2.7900

>  <0.000000U9>  (Azelastine)
22.3000

>  <0.000000U10>  (Azelastine)
74.1600

>  <DRDRDR>  (Azelastine)
29.4700

>  <DRDRAC>  (Azelastine)
26.4200

>  <DRDRDO>  (Azelastine)
0.0000

>  <DRACAC>  (Azelastine)
17.8000

>  <DRACDO>  (Azelastine)
0.0000

>  <DRDODO>  (Azelastine)
0.0000

>  <ACACAC>  (Azelastine)
8.4400

>  <ACACDO>  (Azelastine)
0.0000

>  <ACDODO>  (Azelastine)
0.0000

>  <DODODO>  (Azelastine)
0.0000

>  <SOLY>  (Azelastine)
-4.5100

>  <LgS3>  (Azelastine)
-1.0100

>  <LgS4>  (Azelastine)
-1.0200

>  <LgS5>  (Azelastine)
-1.0500

>  <LgS6>  (Azelastine)
-1.2900

>  <LgS7>  (Azelastine)
-2.0100

>  <LgS7.5>  (Azelastine)
-2.4800

>  <LgS8>  (Azelastine)
-2.9600

>  <LgS9>  (Azelastine)
-3.8600

>  <LgS10>  (Azelastine)
-4.3800

>  <LgS11>  (Azelastine)
-4.5000

>  <L0LgS>  (Azelastine)
-2.4200

>  <L1LgS>  (Azelastine)
-2.2600

>  <L2LgS>  (Azelastine)
-0.5700

>  <L3LgS>  (Azelastine)
0.6300

>  <L4LgS>  (Azelastine)
0.3000

>  <DD1>  (Azelastine)
0.5000

>  <DD2>  (Azelastine)
0.2500

>  <DD3>  (Azelastine)
0.0000

>  <DD4>  (Azelastine)
-0.1300

>  <DD5>  (Azelastine)
0.2500

>  <DD6>  (Azelastine)
0.0000

>  <DD7>  (Azelastine)
-0.1300

>  <DD8>  (Azelastine)
0.0000

>  <ALogD5>  (Azelastine)
0.3900

>  <ALogD5.5>  (Azelastine)
0.4400

>  <ALogD7>  (Azelastine)
1.2100

>  <ALogD7.4>  (Azelastine)
1.5700

>  <ALogP>  (Azelastine)
0

>  <APSA>  (Azelastine)
35.9100

>  <HDonors>  (Azelastine)
0

>  <HAcceptors>  (Azelastine)
4

>  <FRB>  (Azelastine)
3

>  <Rule Of 5>  (Azelastine)
0

>  <Molar Volume>  (Azelastine)
304.5800

>  <Surface Tension>  (Azelastine)
47.5000

>  <Polarizability>  (Azelastine)
43.6000

>  <C ratio>  (Azelastine)
0.8100

>  <N ratio>  (Azelastine)
0.1100

>  <NO ratio>  (Azelastine)
0.1500

>  <Num Rings>  (Azelastine)
4

>  <Num Ar Rings>  (Azelastine)
2

>  <logS>  (Azelastine)
-5.3000

$$$$
Azimilide
  -MTS-   07231215063D 0   0.00000     0.00000     0

 32 35  0  0  0  0  0  0  0  0999 V2000
   11.7390  -12.4970   -0.0240 C   0  0  0  0  0  0  0  0  0  0  0  0
   10.8020  -11.3530   -0.1460 C   0  0  0  0  0  0  0  0  0  0  0  0
    9.5620  -11.3520    0.5040 C   0  0  0  0  0  0  0  0  0  0  0  0
    8.6890  -10.2710    0.3490 C   0  0  0  0  0  0  0  0  0  0  0  0
    9.0590   -9.1790   -0.4400 C   0  0  0  0  0  0  0  0  0  0  0  0
   10.3040   -9.1670   -1.0730 C   0  0  0  0  0  0  0  0  0  0  0  0
   11.1730  -10.2520   -0.9240 C   0  0  0  0  0  0  0  0  0  0  0  0
    7.9630   -7.8260   -0.6360 Cl  0  0  0  0  0  0  0  0  0  0  0  0
   13.3170  -12.2610   -0.0460 O   0  0  0  0  0  0  0  0  0  0  0  0
   13.6220  -13.8240    0.1290 C   0  0  0  0  0  0  0  0  0  0  0  0
   12.4870  -14.6310    0.2090 C   0  0  0  0  0  0  0  0  0  0  0  0
   11.3490  -13.8310    0.1100 C   0  0  0  0  0  0  0  0  0  0  0  0
   15.0300  -14.3710    0.1990 C   0  0  0  0  0  0  0  0  0  0  0  0
   16.0140  -13.5670    0.1150 N   0  0  0  0  0  0  0  0  0  0  0  0
   17.3190  -13.9330    0.1650 N   0  0  0  0  0  0  0  0  0  0  0  0
   18.2930  -13.0760    0.0690 C   0  0  0  0  0  0  0  0  0  0  0  0
   19.4620  -13.7290    0.1540 N   0  0  0  0  0  0  0  0  0  0  0  0
   19.2590  -15.0500    0.3120 C   0  0  0  0  0  0  0  0  0  0  0  0
   17.7790  -15.3050    0.3320 C   0  0  0  0  0  0  0  0  0  0  0  0
   20.0840  -15.9400    0.4250 O   0  0  0  0  0  0  0  0  0  0  0  0
   20.7550  -13.0490    0.0810 C   0  0  0  0  0  0  0  0  0  0  0  0
   22.0150  -13.9510    0.1890 C   0  0  0  0  0  0  0  0  0  0  0  0
   23.3240  -13.1180    0.0950 C   0  0  0  0  0  0  0  0  0  0  0  0
   24.5830  -14.0180    0.2050 C   0  0  0  0  0  0  0  0  0  0  0  0
   25.8050  -13.1880    0.0450 N   0  0  0  0  0  0  0  0  0  0  0  0
   26.3120  -12.5870    1.3040 C   0  0  0  0  0  0  0  0  0  0  0  0
   27.4130  -11.5440    0.9950 C   0  0  0  0  0  0  0  0  0  0  0  0
   28.5140  -12.1820    0.2360 N   0  0  0  0  0  0  0  0  0  0  0  0
   28.0190  -12.7870   -1.0230 C   0  0  0  0  0  0  0  0  0  0  0  0
   26.9040  -13.8190   -0.7250 C   0  0  0  0  0  0  0  0  0  0  0  0
   29.6960  -11.3060    0.0520 C   0  0  0  0  0  0  0  0  0  0  0  0
   18.1820  -11.8710   -0.0760 O   0  0  0  0  0  0  0  0  0  0  0  0
  1  2  1  0  0  0  0
  2  3  2  0  0  0  0
  3  4  1  0  0  0  0
  4  5  2  0  0  0  0
  5  6  1  0  0  0  0
  6  7  2  0  0  0  0
  7  2  1  0  0  0  0
  5  8  1  0  0  0  0
  1  9  1  0  0  0  0
  9 10  1  0  0  0  0
 10 11  2  0  0  0  0
 11 12  1  0  0  0  0
 12  1  2  0  0  0  0
 10 13  1  0  0  0  0
 13 14  2  0  0  0  0
 14 15  1  0  0  0  0
 15 16  1  0  0  0  0
 16 17  1  0  0  0  0
 17 18  1  0  0  0  0
 18 19  1  0  0  0  0
 19 15  1  0  0  0  0
 18 20  2  0  0  0  0
 17 21  1  0  0  0  0
 21 22  1  0  0  0  0
 22 23  1  0  0  0  0
 23 24  1  0  0  0  0
 24 25  1  0  0  0  0
 25 26  1  0  0  0  0
 26 27  1  0  0  0  0
 27 28  1  0  0  0  0
 28 29  1  0  0  0  0
 29 30  1  0  0  0  0
 30 25  1  0  0  0  0
 28 31  1  0  0  0  0
 16 32  2  0  0  0  0
M  END
>  <EXTREG>  (Azimilide)
Azimilide

>  <NAME>  (Azimilide)
Azimilide

>  <Vss>  (Azimilide)
13.0000

>  <fu>  (Azimilide)
0.0600

>  <V>  (Azimilide)
1031.7500

>  <S>  (Azimilide)
713.2100

>  <R>  (Azimilide)
1.4500

>  <G>  (Azimilide)
1.7400

>  <W1>  (Azimilide)
1661.8800

>  <W2>  (Azimilide)
980.5000

>  <W3>  (Azimilide)
505.3800

>  <W4>  (Azimilide)
216.0000

>  <W5>  (Azimilide)
121.3800

>  <W6>  (Azimilide)
67.5000

>  <W7>  (Azimilide)
31.2500

>  <W8>  (Azimilide)
9.3800

>  <D1>  (Azimilide)
393.2500

>  <D2>  (Azimilide)
205.7500

>  <D3>  (Azimilide)
100.6300

>  <D4>  (Azimilide)
57.5000

>  <D5>  (Azimilide)
36.3800

>  <D6>  (Azimilide)
23.6300

>  <D7>  (Azimilide)
14.1300

>  <D8>  (Azimilide)
6.5000

>  <WO1>  (Azimilide)
0.0000

>  <WO2>  (Azimilide)
0.0000

>  <WO3>  (Azimilide)
0.0000

>  <WO4>  (Azimilide)
0.0000

>  <WO5>  (Azimilide)
0.0000

>  <WO6>  (Azimilide)
0.0000

>  <WN1>  (Azimilide)
623.6300

>  <WN2>  (Azimilide)
271.8800

>  <WN3>  (Azimilide)
145.8800

>  <WN4>  (Azimilide)
76.3800

>  <WN5>  (Azimilide)
32.3800

>  <WN6>  (Azimilide)
6.0000

>  <IW1>  (Azimilide)
0.0500

>  <IW2>  (Azimilide)
0.1800

>  <IW3>  (Azimilide)
0.3400

>  <IW4>  (Azimilide)
0.3800

>  <CW1>  (Azimilide)
2.3300

>  <CW2>  (Azimilide)
1.3700

>  <CW3>  (Azimilide)
0.7100

>  <CW4>  (Azimilide)
0.3000

>  <CW5>  (Azimilide)
0.1700

>  <CW6>  (Azimilide)
0.0900

>  <CW7>  (Azimilide)
0.0400

>  <CW8>  (Azimilide)
0.0100

>  <ID1>  (Azimilide)
0.0600

>  <ID2>  (Azimilide)
0.1400

>  <ID3>  (Azimilide)
0.2000

>  <ID4>  (Azimilide)
0.1900

>  <CD1>  (Azimilide)
0.5500

>  <CD2>  (Azimilide)
0.2900

>  <CD3>  (Azimilide)
0.1400

>  <CD4>  (Azimilide)
0.0800

>  <CD5>  (Azimilide)
0.0500

>  <CD6>  (Azimilide)
0.0300

>  <CD7>  (Azimilide)
0.0200

>  <CD8>  (Azimilide)
0.0100

>  <HL1>  (Azimilide)
1.2100

>  <HL2>  (Azimilide)
1.1700

>  <A>  (Azimilide)
6.9000

>  <CP>  (Azimilide)
0.7300

>  <POL>  (Azimilide)
47.3100

>  <MW>  (Azimilide)
457.9500

>  <FLEX>  (Azimilide)
3.4200

>  <FLEX_RB>  (Azimilide)
0.3800

>  <NCC>  (Azimilide)
0

>  <DIFF>  (Azimilide)
0.1100

>  <LOGP n-Oct>  (Azimilide)
3.4800

>  <LOGP c-Hex>  (Azimilide)
1.9100

>  <PSA>  (Azimilide)
72.4100

>  <HSA>  (Azimilide)
640.8000

>  <PSAR>  (Azimilide)
0.1000

>  <PHSAR>  (Azimilide)
0.1100

>  <LgD5>  (Azimilide)
0.4400

>  <LgD6>  (Azimilide)
1.1300

>  <LgD7>  (Azimilide)
2.0600

>  <LgD7.5>  (Azimilide)
2.5200

>  <LgD8>  (Azimilide)
2.9300

>  <LgD9>  (Azimilide)
3.3800

>  <LgD10>  (Azimilide)
3.4700

>  <AUS7.4>  (Azimilide)
0.9800

>  <0.000000U4>  (Azimilide)
0.0000

>  <0.000000U5>  (Azimilide)
0.0300

>  <0.000000U6>  (Azimilide)
0.3800

>  <0.000000U7>  (Azimilide)
3.7300

>  <0.000000U8>  (Azimilide)
27.9800

>  <0.000000U9>  (Azimilide)
79.5300

>  <0.000000U10>  (Azimilide)
97.4900

>  <DRDRDR>  (Azimilide)
29.5800

>  <DRDRAC>  (Azimilide)
34.0700

>  <DRDRDO>  (Azimilide)
0.0000

>  <DRACAC>  (Azimilide)
25.2800

>  <DRACDO>  (Azimilide)
0.0000

>  <DRDODO>  (Azimilide)
0.0000

>  <ACACAC>  (Azimilide)
14.3800

>  <ACACDO>  (Azimilide)
0.0000

>  <ACDODO>  (Azimilide)
0.0000

>  <DODODO>  (Azimilide)
0.0000

>  <SOLY>  (Azimilide)
-5.1600

>  <LgS3>  (Azimilide)
-0.3300

>  <LgS4>  (Azimilide)
-1.2300

>  <LgS5>  (Azimilide)
-1.9300

>  <LgS6>  (Azimilide)
-2.7700

>  <LgS7>  (Azimilide)
-3.7400

>  <LgS7.5>  (Azimilide)
-4.2000

>  <LgS8>  (Azimilide)
-4.6100

>  <LgS9>  (Azimilide)
-5.0600

>  <LgS10>  (Azimilide)
-5.1500

>  <LgS11>  (Azimilide)
-5.1600

>  <L0LgS>  (Azimilide)
-3.4100

>  <L1LgS>  (Azimilide)
-2.7000

>  <L2LgS>  (Azimilide)
0.6700

>  <L3LgS>  (Azimilide)
0.4600

>  <L4LgS>  (Azimilide)
0.0000

>  <DD1>  (Azimilide)
0.6300

>  <DD2>  (Azimilide)
0.2500

>  <DD3>  (Azimilide)
-1.1300

>  <DD4>  (Azimilide)
0.1300

>  <DD5>  (Azimilide)
0.0000

>  <DD6>  (Azimilide)
0.1300

>  <DD7>  (Azimilide)
0.0000

>  <DD8>  (Azimilide)
0.0000

>  <ALogD5>  (Azimilide)
0.5600

>  <ALogD5.5>  (Azimilide)
0.9400

>  <ALogD7>  (Azimilide)
2.3200

>  <ALogD7.4>  (Azimilide)
2.6600

>  <ALogP>  (Azimilide)
0

>  <APSA>  (Azimilide)
72.6000

>  <HDonors>  (Azimilide)
0

>  <HAcceptors>  (Azimilide)
8

>  <FRB>  (Azimilide)
8

>  <Rule Of 5>  (Azimilide)
0

>  <Molar Volume>  (Azimilide)
345.8500

>  <Surface Tension>  (Azimilide)
52.5700

>  <Polarizability>  (Azimilide)
49.4500

>  <C ratio>  (Azimilide)
0.7200

>  <N ratio>  (Azimilide)
0.1600

>  <NO ratio>  (Azimilide)
0.2500

>  <Num Rings>  (Azimilide)
4

>  <Num Ar Rings>  (Azimilide)
2

>  <logS>  (Azimilide)
-5.1600

$$$$
Azithromycin
  -MTS-   07231215063D 0   0.00000     0.00000     0

 52 54  0  0  0  0  0  0  0  0999 V2000
   24.2720   -9.3840   -0.4430 C   0  0  0  0  0  0  0  0  0  0  0  0
   23.1990  -10.5290   -0.6440 C   0  0  0  0  0  0  0  0  0  0  0  0
   23.6120  -11.9280   -0.0790 C   0  0  0  0  0  0  0  0  0  0  0  0
   24.6470  -12.4020   -0.9720 O   0  0  0  0  0  0  0  0  0  0  0  0
   25.5060  -13.4340   -0.4460 C   0  0  0  0  0  0  0  0  0  0  0  0
   26.4690  -13.8090   -1.5960 C   0  0  0  0  0  0  0  0  0  0  0  0
   27.4420  -14.9420   -1.1700 C   0  0  0  0  0  0  0  0  0  0  0  0
   26.5640  -16.1390   -0.6910 C   0  0  0  0  0  0  0  0  0  0  0  0
   25.5960  -15.6690    0.4310 C   0  0  0  0  0  0  0  0  0  0  0  0
   24.7630  -14.5960   -0.0450 O   0  0  0  0  0  0  0  0  0  0  0  0
   24.6500  -16.8150    0.8700 C   0  0  0  0  0  0  0  0  0  0  0  0
   27.3140  -17.3000   -0.2860 O   0  0  0  0  0  0  0  0  0  0  0  0
   28.2920  -15.3460   -2.4110 C   0  0  0  0  0  0  0  0  0  0  0  0
   28.2030  -14.3690   -0.0740 O   0  0  0  0  0  0  0  0  0  0  0  0
   29.5580  -14.8350    0.0990 C   0  0  0  0  0  0  0  0  0  0  0  0
   22.4090  -12.9400    0.0250 C   0  0  0  0  0  0  0  0  0  0  0  0
   21.0520  -12.5340   -0.5230 C   0  0  0  0  0  0  0  0  0  0  0  0
   20.2320  -11.8230    0.2760 O   0  0  0  0  0  0  0  0  0  0  0  0
   18.8590  -11.7230   -0.2020 C   0  0  0  0  0  0  0  0  0  0  0  0
   18.1880  -10.4320    0.3970 C   0  0  0  0  0  0  0  0  0  0  0  0
   19.1800   -9.2260    0.2330 C   0  0  0  0  0  0  0  0  0  0  0  0
   18.5950   -7.7970   -0.0260 C   0  0  0  0  0  0  0  0  0  0  0  0
   19.7290   -6.8150   -0.0790 N   0  0  0  0  0  0  0  0  0  0  0  0
   20.2330   -6.3030   -1.3870 C   0  0  0  0  0  0  0  0  0  0  0  0
   21.7960   -6.2790   -1.5080 C   0  0  0  0  0  0  0  0  0  0  0  0
   22.3960   -7.7130   -1.3090 C   0  0  0  0  0  0  0  0  0  0  0  0
   23.6890   -7.9000   -0.4520 C   0  0  0  0  0  0  0  0  0  0  0  0
   23.4080   -7.4540    1.0200 C   0  0  0  0  0  0  0  0  0  0  0  0
   24.5850   -6.9690   -1.0810 O   0  0  0  0  0  0  0  0  0  0  0  0
   22.2120   -5.6750   -2.8820 C   0  0  0  0  0  0  0  0  0  0  0  0
   19.9810   -5.9720    1.1180 C   0  0  0  0  0  0  0  0  0  0  0  0
   17.4740   -7.3750    0.9680 C   0  0  0  0  0  0  0  0  0  0  0  0
   20.0930   -9.1640    1.3480 O   0  0  0  0  0  0  0  0  0  0  0  0
   17.8270  -10.6540    1.8970 C   0  0  0  0  0  0  0  0  0  0  0  0
   16.9390  -10.1780   -0.2820 O   0  0  0  0  0  0  0  0  0  0  0  0
   18.0320  -13.0090    0.1150 C   0  0  0  0  0  0  0  0  0  0  0  0
   18.4250  -14.2710   -0.6990 C   0  0  0  0  0  0  0  0  0  0  0  0
   20.7260  -12.8750   -1.6490 O   0  0  0  0  0  0  0  0  0  0  0  0
   22.2070  -13.4610    1.4770 C   0  0  0  0  0  0  0  0  0  0  0  0
   22.7660  -10.7100   -2.1420 C   0  0  0  0  0  0  0  0  0  0  0  0
   24.8840   -9.6400    0.8510 O   0  0  0  0  0  0  0  0  0  0  0  0
   26.3300   -9.6640    0.9630 C   0  0  0  0  0  0  0  0  0  0  0  0
   26.9130  -10.7070    0.1570 O   0  0  0  0  0  0  0  0  0  0  0  0
   28.3070  -10.9760    0.4470 C   0  0  0  0  0  0  0  0  0  0  0  0
   29.1970   -9.7080    0.3020 C   0  0  0  0  0  0  0  0  0  0  0  0
   28.5980   -8.5170    1.0990 C   0  0  0  0  0  0  0  0  0  0  0  0
   27.0980   -8.3320    0.7200 C   0  0  0  0  0  0  0  0  0  0  0  0
   26.9190   -7.8960   -0.6420 O   0  0  0  0  0  0  0  0  0  0  0  0
   29.4180   -7.2760    1.0100 N   0  0  0  0  0  0  0  0  0  0  0  0
   30.8240   -7.3900    1.4730 C   0  0  0  0  0  0  0  0  0  0  0  0
   29.2440   -6.3900   -0.1660 C   0  0  0  0  0  0  0  0  0  0  0  0
   28.5340  -11.6930    1.8110 C   0  0  0  0  0  0  0  0  0  0  0  0
  1  2  1  0  0  0  0
  2  3  1  0  0  0  0
  3  4  1  0  0  0  0
  4  5  1  0  0  0  0
  5  6  1  0  0  0  0
  6  7  1  0  0  0  0
  7  8  1  0  0  0  0
  8  9  1  0  0  0  0
  9 10  1  0  0  0  0
 10  5  1  0  0  0  0
  9 11  1  0  0  0  0
  8 12  1  0  0  0  0
  7 13  1  0  0  0  0
  7 14  1  0  0  0  0
 14 15  1  0  0  0  0
  3 16  1  0  0  0  0
 16 17  1  0  0  0  0
 17 18  1  0  0  0  0
 18 19  1  0  0  0  0
 19 20  1  0  0  0  0
 20 21  1  0  0  0  0
 21 22  1  0  0  0  0
 22 23  1  0  0  0  0
 23 24  1  0  0  0  0
 24 25  1  0  0  0  0
 25 26  1  0  0  0  0
 26 27  1  0  0  0  0
 27  1  1  0  0  0  0
 27 28  1  0  0  0  0
 27 29  1  0  0  0  0
 25 30  1  0  0  0  0
 23 31  1  0  0  0  0
 22 32  1  0  0  0  0
 21 33  1  0  0  0  0
 20 34  1  0  0  0  0
 20 35  1  0  0  0  0
 19 36  1  0  0  0  0
 36 37  1  0  0  0  0
 17 38  2  0  0  0  0
 16 39  1  0  0  0  0
  2 40  1  0  0  0  0
  1 41  1  0  0  0  0
 41 42  1  0  0  0  0
 42 43  1  0  0  0  0
 43 44  1  0  0  0  0
 44 45  1  0  0  0  0
 45 46  1  0  0  0  0
 46 47  1  0  0  0  0
 47 42  1  0  0  0  0
 47 48  1  0  0  0  0
 46 49  1  0  0  0  0
 49 50  1  0  0  0  0
 49 51  1  0  0  0  0
 44 52  1  0  0  0  0
M  END
>  <EXTREG>  (Azithromycin)
Azithromycin

>  <NAME>  (Azithromycin)
Azithromycin

>  <Vss>  (Azithromycin)
33.0000

>  <fu>  (Azithromycin)
0.8800

>  <V>  (Azithromycin)
1505.2500

>  <S>  (Azithromycin)
900.6100

>  <R>  (Azithromycin)
1.6700

>  <G>  (Azithromycin)
1.6900

>  <W1>  (Azithromycin)
1793.2500

>  <W2>  (Azithromycin)
1102.2500

>  <W3>  (Azithromycin)
711.1300

>  <W4>  (Azithromycin)
316.2500

>  <W5>  (Azithromycin)
159.5000

>  <W6>  (Azithromycin)
79.0000

>  <W7>  (Azithromycin)
33.8800

>  <W8>  (Azithromycin)
10.1300

>  <D1>  (Azithromycin)
239.6300

>  <D2>  (Azithromycin)
42.3800

>  <D3>  (Azithromycin)
12.6300

>  <D4>  (Azithromycin)
4.6300

>  <D5>  (Azithromycin)
1.8800

>  <D6>  (Azithromycin)
1.0000

>  <D7>  (Azithromycin)
0.2500

>  <D8>  (Azithromycin)
0.0000

>  <WO1>  (Azithromycin)
363.1300

>  <WO2>  (Azithromycin)
117.6300

>  <WO3>  (Azithromycin)
44.2500

>  <WO4>  (Azithromycin)
11.0000

>  <WO5>  (Azithromycin)
0.6300

>  <WO6>  (Azithromycin)
0.0000

>  <WN1>  (Azithromycin)
851.3800

>  <WN2>  (Azithromycin)
395.7500

>  <WN3>  (Azithromycin)
198.2500

>  <WN4>  (Azithromycin)
93.6300

>  <WN5>  (Azithromycin)
28.7500

>  <WN6>  (Azithromycin)
4.0000

>  <IW1>  (Azithromycin)
0.0100

>  <IW2>  (Azithromycin)
0.0300

>  <IW3>  (Azithromycin)
0.0800

>  <IW4>  (Azithromycin)
0.2000

>  <CW1>  (Azithromycin)
1.9900

>  <CW2>  (Azithromycin)
1.2200

>  <CW3>  (Azithromycin)
0.7900

>  <CW4>  (Azithromycin)
0.3500

>  <CW5>  (Azithromycin)
0.1800

>  <CW6>  (Azithromycin)
0.0900

>  <CW7>  (Azithromycin)
0.0400

>  <CW8>  (Azithromycin)
0.0100

>  <ID1>  (Azithromycin)
0.0100

>  <ID2>  (Azithromycin)
0.0700

>  <ID3>  (Azithromycin)
0.1300

>  <ID4>  (Azithromycin)
0.1800

>  <CD1>  (Azithromycin)
0.2700

>  <CD2>  (Azithromycin)
0.0500

>  <CD3>  (Azithromycin)
0.0100

>  <CD4>  (Azithromycin)
0.0100

>  <CD5>  (Azithromycin)
0.0000

>  <CD6>  (Azithromycin)
0.0000

>  <CD7>  (Azithromycin)
0.0000

>  <CD8>  (Azithromycin)
0.0000

>  <HL1>  (Azithromycin)
12.6300

>  <HL2>  (Azithromycin)
17.0800

>  <A>  (Azithromycin)
4.0000

>  <CP>  (Azithromycin)
0.0900

>  <POL>  (Azithromycin)
77.9800

>  <MW>  (Azithromycin)
748.9800

>  <FLEX>  (Azithromycin)
1.4100

>  <FLEX_RB>  (Azithromycin)
0.0500

>  <NCC>  (Azithromycin)
0

>  <DIFF>  (Azithromycin)
-0.1200

>  <LOGP n-Oct>  (Azithromycin)
2.1700

>  <LOGP c-Hex>  (Azithromycin)
-0.1200

>  <PSA>  (Azithromycin)
196.5800

>  <HSA>  (Azithromycin)
704.0300

>  <PSAR>  (Azithromycin)
0.2200

>  <PHSAR>  (Azithromycin)
0.2800

>  <LgD5>  (Azithromycin)
-3.7700

>  <LgD6>  (Azithromycin)
-2.5200

>  <LgD7>  (Azithromycin)
-0.6200

>  <LgD7.5>  (Azithromycin)
0.3000

>  <LgD8>  (Azithromycin)
1.1000

>  <LgD9>  (Azithromycin)
1.9700

>  <LgD10>  (Azithromycin)
2.1500

>  <AUS7.4>  (Azithromycin)
0.2000

>  <0.000000U4>  (Azithromycin)
0.0000

>  <0.000000U5>  (Azithromycin)
0.0000

>  <0.000000U6>  (Azithromycin)
0.0000

>  <0.000000U7>  (Azithromycin)
0.1600

>  <0.000000U8>  (Azithromycin)
8.5100

>  <0.000000U9>  (Azithromycin)
64.0300

>  <0.000000U10>  (Azithromycin)
95.1300

>  <DRDRDR>  (Azithromycin)
53.6500

>  <DRDRAC>  (Azithromycin)
51.3100

>  <DRDRDO>  (Azithromycin)
51.3100

>  <DRACAC>  (Azithromycin)
47.3700

>  <DRACDO>  (Azithromycin)
47.3700

>  <DRDODO>  (Azithromycin)
45.5000

>  <ACACAC>  (Azithromycin)
42.0800

>  <ACACDO>  (Azithromycin)
42.0800

>  <ACDODO>  (Azithromycin)
39.2700

>  <DODODO>  (Azithromycin)
31.0600

>  <SOLY>  (Azithromycin)
-5.3300

>  <LgS3>  (Azithromycin)
1.6600

>  <LgS4>  (Azithromycin)
1.5600

>  <LgS5>  (Azithromycin)
0.9300

>  <LgS6>  (Azithromycin)
-0.6300

>  <LgS7>  (Azithromycin)
-2.5400

>  <LgS7.5>  (Azithromycin)
-3.4600

>  <LgS8>  (Azithromycin)
-4.2600

>  <LgS9>  (Azithromycin)
-5.1300

>  <LgS10>  (Azithromycin)
-5.3100

>  <LgS11>  (Azithromycin)
-5.3200

>  <L0LgS>  (Azithromycin)
-2.1500

>  <L1LgS>  (Azithromycin)
-4.6600

>  <L2LgS>  (Azithromycin)
0.5600

>  <L3LgS>  (Azithromycin)
1.5200

>  <L4LgS>  (Azithromycin)
-0.3100

>  <DD1>  (Azithromycin)
5.6300

>  <DD2>  (Azithromycin)
1.6300

>  <DD3>  (Azithromycin)
-0.2500

>  <DD4>  (Azithromycin)
0.0000

>  <DD5>  (Azithromycin)
-0.2500

>  <DD6>  (Azithromycin)
0.0000

>  <DD7>  (Azithromycin)
0.0000

>  <DD8>  (Azithromycin)
0.0000

>  <ALogD5>  (Azithromycin)
-1.5100

>  <ALogD5.5>  (Azithromycin)
-1.4900

>  <ALogD7>  (Azithromycin)
-0.0600

>  <ALogD7.4>  (Azithromycin)
0.6600

>  <ALogP>  (Azithromycin)
0

>  <APSA>  (Azithromycin)
180.0800

>  <HDonors>  (Azithromycin)
5

>  <HAcceptors>  (Azithromycin)
14

>  <FRB>  (Azithromycin)
12

>  <Rule Of 5>  (Azithromycin)
3

>  <Molar Volume>  (Azithromycin)
632.6500

>  <Surface Tension>  (Azithromycin)
50.5800

>  <Polarizability>  (Azithromycin)
78.3200

>  <C ratio>  (Azithromycin)
0.7300

>  <N ratio>  (Azithromycin)
0.0400

>  <NO ratio>  (Azithromycin)
0.2700

>  <Num Rings>  (Azithromycin)
3

>  <Num Ar Rings>  (Azithromycin)
0

>  <logS>  (Azithromycin)
-3.6900

$$$$
Azlocillin
  -MTS-   07231215063D 0   0.00000     0.00000     0

 32 35  0  0  0  0  0  0  0  0999 V2000
   27.5630   -9.4440   -0.5140 N   0  0  0  0  0  0  0  0  0  0  0  0
   27.0860   -8.6270    0.5550 C   0  0  0  0  0  0  0  0  0  0  0  0
   26.2320   -9.9190    0.8650 C   0  0  0  0  0  0  0  0  0  0  0  0
   26.9260  -10.5740   -0.3020 C   0  0  0  0  0  0  0  0  0  0  0  0
   26.9740  -11.6910   -0.7880 O   0  0  0  0  0  0  0  0  0  0  0  0
   24.7970   -9.7570    0.6680 N   0  0  0  0  0  0  0  0  0  0  0  0
   24.1540   -8.7840    1.3470 C   0  0  0  0  0  0  0  0  0  0  0  0
   22.6640   -8.5780    1.1870 C   0  0  0  0  0  0  0  0  0  0  0  0
   21.9650   -9.7430    0.6370 N   0  0  0  0  0  0  0  0  0  0  0  0
   21.9770  -10.9070    1.3270 C   0  0  0  0  0  0  0  0  0  0  0  0
   21.3490  -12.0210    0.8760 N   0  0  0  0  0  0  0  0  0  0  0  0
   21.3280  -13.2050    1.5070 C   0  0  0  0  0  0  0  0  0  0  0  0
   20.6230  -14.0800    0.7860 N   0  0  0  0  0  0  0  0  0  0  0  0
   20.0900  -13.5240   -0.4450 C   0  0  0  0  0  0  0  0  0  0  0  0
   20.6080  -12.0550   -0.3820 C   0  0  0  0  0  0  0  0  0  0  0  0
   21.8550  -13.4840    2.5690 O   0  0  0  0  0  0  0  0  0  0  0  0
   22.5860  -10.9280    2.3820 O   0  0  0  0  0  0  0  0  0  0  0  0
   22.4720   -7.3520    0.2800 C   0  0  0  0  0  0  0  0  0  0  0  0
   21.7150   -6.2500    0.6980 C   0  0  0  0  0  0  0  0  0  0  0  0
   21.5550   -5.1430   -0.1400 C   0  0  0  0  0  0  0  0  0  0  0  0
   22.1510   -5.1300   -1.4040 C   0  0  0  0  0  0  0  0  0  0  0  0
   22.9060   -6.2260   -1.8290 C   0  0  0  0  0  0  0  0  0  0  0  0
   23.0630   -7.3330   -0.9890 C   0  0  0  0  0  0  0  0  0  0  0  0
   24.7660   -8.0400    2.0950 O   0  0  0  0  0  0  0  0  0  0  0  0
   28.6960   -8.3540    1.3590 S   0  0  0  0  0  0  0  0  0  0  0  0
   29.7370   -9.1170    0.0380 C   0  0  0  0  0  0  0  0  0  0  0  0
   28.8150   -9.2390   -1.2120 C   0  0  0  0  0  0  0  0  0  0  0  0
   29.3060  -10.1880   -2.2950 C   0  0  0  0  0  0  0  0  0  0  0  0
   29.9530   -9.7350   -3.2240 O   0  0  0  0  0  0  0  0  0  0  0  0
   29.0770  -11.5050   -2.2790 O   0  0  0  0  0  0  0  0  0  0  0  0
   30.9620   -8.2060   -0.2350 C   0  0  0  0  0  0  0  0  0  0  0  0
   30.1960  -10.5030    0.5690 C   0  0  0  0  0  0  0  0  0  0  0  0
  1  2  1  0  0  0  0
  2  3  1  0  0  0  0
  3  4  1  0  0  0  0
  4  1  1  0  0  0  0
  4  5  2  0  0  0  0
  3  6  1  0  0  0  0
  6  7  1  0  0  0  0
  7  8  1  0  0  0  0
  8  9  1  0  0  0  0
  9 10  1  0  0  0  0
 10 11  1  0  0  0  0
 11 12  1  0  0  0  0
 12 13  1  0  0  0  0
 13 14  1  0  0  0  0
 14 15  1  0  0  0  0
 15 11  1  0  0  0  0
 12 16  2  0  0  0  0
 10 17  2  0  0  0  0
  8 18  1  0  0  0  0
 18 19  2  0  0  0  0
 19 20  1  0  0  0  0
 20 21  2  0  0  0  0
 21 22  1  0  0  0  0
 22 23  2  0  0  0  0
 23 18  1  0  0  0  0
  7 24  2  0  0  0  0
  2 25  1  0  0  0  0
 25 26  1  0  0  0  0
 26 27  1  0  0  0  0
 27  1  1  0  0  0  0
 27 28  1  0  0  0  0
 28 29  2  0  0  0  0
 28 30  1  0  0  0  0
 26 31  1  0  0  0  0
 26 32  1  0  0  0  0
M  END
>  <EXTREG>  (Azlocillin)
Azlocillin

>  <NAME>  (Azlocillin)
Azlocillin

>  <Vss>  (Azlocillin)
0.2600

>  <fu>  (Azlocillin)
0.6500

>  <V>  (Azlocillin)
923.7500

>  <S>  (Azlocillin)
618.9000

>  <R>  (Azlocillin)
1.4900

>  <G>  (Azlocillin)
1.5700

>  <W1>  (Azlocillin)
1554.7500

>  <W2>  (Azlocillin)
1055.0000

>  <W3>  (Azlocillin)
686.7500

>  <W4>  (Azlocillin)
345.2500

>  <W5>  (Azlocillin)
203.1300

>  <W6>  (Azlocillin)
119.2500

>  <W7>  (Azlocillin)
60.0000

>  <W8>  (Azlocillin)
16.5000

>  <D1>  (Azlocillin)
224.5000

>  <D2>  (Azlocillin)
102.3800

>  <D3>  (Azlocillin)
37.5000

>  <D4>  (Azlocillin)
24.6300

>  <D5>  (Azlocillin)
18.6300

>  <D6>  (Azlocillin)
12.6300

>  <D7>  (Azlocillin)
8.6300

>  <D8>  (Azlocillin)
5.2500

>  <WO1>  (Azlocillin)
177.5000

>  <WO2>  (Azlocillin)
41.7500

>  <WO3>  (Azlocillin)
12.1300

>  <WO4>  (Azlocillin)
2.2500

>  <WO5>  (Azlocillin)
0.0000

>  <WO6>  (Azlocillin)
0.0000

>  <WN1>  (Azlocillin)
739.5000

>  <WN2>  (Azlocillin)
384.3800

>  <WN3>  (Azlocillin)
222.0000

>  <WN4>  (Azlocillin)
118.7500

>  <WN5>  (Azlocillin)
46.0000

>  <WN6>  (Azlocillin)
4.6300

>  <IW1>  (Azlocillin)
0.1000

>  <IW2>  (Azlocillin)
0.2400

>  <IW3>  (Azlocillin)
0.5100

>  <IW4>  (Azlocillin)
0.6500

>  <CW1>  (Azlocillin)
2.5100

>  <CW2>  (Azlocillin)
1.7000

>  <CW3>  (Azlocillin)
1.1100

>  <CW4>  (Azlocillin)
0.5600

>  <CW5>  (Azlocillin)
0.3300

>  <CW6>  (Azlocillin)
0.1900

>  <CW7>  (Azlocillin)
0.1000

>  <CW8>  (Azlocillin)
0.0300

>  <ID1>  (Azlocillin)
0.0600

>  <ID2>  (Azlocillin)
0.1500

>  <ID3>  (Azlocillin)
0.2000

>  <ID4>  (Azlocillin)
0.2300

>  <CD1>  (Azlocillin)
0.3600

>  <CD2>  (Azlocillin)
0.1700

>  <CD3>  (Azlocillin)
0.0600

>  <CD4>  (Azlocillin)
0.0400

>  <CD5>  (Azlocillin)
0.0300

>  <CD6>  (Azlocillin)
0.0200

>  <CD7>  (Azlocillin)
0.0100

>  <CD8>  (Azlocillin)
0.0100

>  <HL1>  (Azlocillin)
5.4200

>  <HL2>  (Azlocillin)
4.8400

>  <A>  (Azlocillin)
6.0700

>  <CP>  (Azlocillin)
0.2400

>  <POL>  (Azlocillin)
43.5000

>  <MW>  (Azlocillin)
461.4900

>  <FLEX>  (Azlocillin)
2.2000

>  <FLEX_RB>  (Azlocillin)
0.2200

>  <NCC>  (Azlocillin)
0

>  <DIFF>  (Azlocillin)
0.2400

>  <LOGP n-Oct>  (Azlocillin)
0.8400

>  <LOGP c-Hex>  (Azlocillin)
-5.7400

>  <PSA>  (Azlocillin)
159.4600

>  <HSA>  (Azlocillin)
459.4400

>  <PSAR>  (Azlocillin)
0.2600

>  <PHSAR>  (Azlocillin)
0.3500

>  <LgD5>  (Azlocillin)
-1.3200

>  <LgD6>  (Azlocillin)
-2.1200

>  <LgD7>  (Azlocillin)
-2.4500

>  <LgD7.5>  (Azlocillin)
-2.4900

>  <LgD8>  (Azlocillin)
-2.5000

>  <LgD9>  (Azlocillin)
-2.5100

>  <LgD10>  (Azlocillin)
-2.5500

>  <AUS7.4>  (Azlocillin)
0.0000

>  <0.000000U4>  (Azlocillin)
6.1700

>  <0.000000U5>  (Azlocillin)
0.6500

>  <0.000000U6>  (Azlocillin)
0.0700

>  <0.000000U7>  (Azlocillin)
0.0100

>  <0.000000U8>  (Azlocillin)
0.0000

>  <0.000000U9>  (Azlocillin)
0.0001

>  <0.000000U10>  (Azlocillin)
0.0000

>  <DRDRDR>  (Azlocillin)
29.2700

>  <DRDRAC>  (Azlocillin)
32.7800

>  <DRDRDO>  (Azlocillin)
30.7300

>  <DRACAC>  (Azlocillin)
27.4000

>  <DRACDO>  (Azlocillin)
29.0200

>  <DRDODO>  (Azlocillin)
26.3600

>  <ACACAC>  (Azlocillin)
16.1200

>  <ACACDO>  (Azlocillin)
19.2500

>  <ACDODO>  (Azlocillin)
16.5900

>  <DODODO>  (Azlocillin)
10.5900

>  <SOLY>  (Azlocillin)
-3.2300

>  <LgS3>  (Azlocillin)
-2.8300

>  <LgS4>  (Azlocillin)
-2.0200

>  <LgS5>  (Azlocillin)
-1.0700

>  <LgS6>  (Azlocillin)
-0.2200

>  <LgS7>  (Azlocillin)
0.1900

>  <LgS7.5>  (Azlocillin)
0.2400

>  <LgS8>  (Azlocillin)
0.2600

>  <LgS9>  (Azlocillin)
0.2700

>  <LgS10>  (Azlocillin)
0.3100

>  <LgS11>  (Azlocillin)
0.6900

>  <L0LgS>  (Azlocillin)
-0.4200

>  <L1LgS>  (Azlocillin)
1.5400

>  <L2LgS>  (Azlocillin)
-0.9700

>  <L3LgS>  (Azlocillin)
0.2600

>  <L4LgS>  (Azlocillin)
0.3200

>  <DD1>  (Azlocillin)
-2.7500

>  <DD2>  (Azlocillin)
0.8800

>  <DD3>  (Azlocillin)
0.1300

>  <DD4>  (Azlocillin)
0.0000

>  <DD5>  (Azlocillin)
0.2500

>  <DD6>  (Azlocillin)
-1.1300

>  <DD7>  (Azlocillin)
-1.0000

>  <DD8>  (Azlocillin)
-0.5000

>  <ALogD5>  (Azlocillin)
-1.7000

>  <ALogD5.5>  (Azlocillin)
-2.1500

>  <ALogD7>  (Azlocillin)
-2.8600

>  <ALogD7.4>  (Azlocillin)
-2.8900

>  <ALogP>  (Azlocillin)
0.8300

>  <APSA>  (Azlocillin)
173.4500

>  <HDonors>  (Azlocillin)
4

>  <HAcceptors>  (Azlocillin)
11

>  <FRB>  (Azlocillin)
5

>  <Rule Of 5>  (Azlocillin)
1

>  <Molar Volume>  (Azlocillin)
296.6200

>  <Surface Tension>  (Azlocillin)
83.6200

>  <Polarizability>  (Azlocillin)
45.2800

>  <C ratio>  (Azlocillin)
0.6300

>  <N ratio>  (Azlocillin)
0.1600

>  <NO ratio>  (Azlocillin)
0.3400

>  <Num Rings>  (Azlocillin)
4

>  <Num Ar Rings>  (Azlocillin)
1

>  <logS>  (Azlocillin)
-3.7000

$$$$
Aztreonam
  -MTS-   07231215063D 0   0.00000     0.00000     0

 28 29  0  0  0  0  0  0  0  0999 V2000
   25.4530  -14.0490    0.1570 N   0  0  0  0  0  0  0  0  0  0  0  0
   25.1820  -13.7300    1.4110 C   0  0  0  0  0  0  0  0  0  0  0  0
   25.7690  -12.3590    1.1940 C   0  0  0  0  0  0  0  0  0  0  0  0
   26.0550  -12.8110   -0.2880 C   0  0  0  0  0  0  0  0  0  0  0  0
   27.5540  -12.9070   -0.6550 C   0  0  0  0  0  0  0  0  0  0  0  0
   24.7890  -11.2890    1.3170 N   0  0  0  0  0  0  0  0  0  0  0  0
   25.0220  -10.0980    0.7310 C   0  0  0  0  0  0  0  0  0  0  0  0
   24.0340   -8.9930    0.8310 C   0  0  0  0  0  0  0  0  0  0  0  0
   24.5040   -7.5610    0.6960 C   0  0  0  0  0  0  0  0  0  0  0  0
   23.6570   -6.5210    0.5730 N   0  0  0  0  0  0  0  0  0  0  0  0
   24.2940   -5.3410    0.4490 C   0  0  0  0  0  0  0  0  0  0  0  0
   25.9080   -5.4970    0.4910 S   0  0  0  0  0  0  0  0  0  0  0  0
   25.8080   -7.0690    0.6770 C   0  0  0  0  0  0  0  0  0  0  0  0
   23.6300   -4.1750    0.3050 N   0  0  0  0  0  0  0  0  0  0  0  0
   22.7830   -9.1740    1.0210 N   0  0  0  0  0  0  0  0  0  0  0  0
   22.4920  -10.5510    1.0600 O   0  0  0  0  0  0  0  0  0  0  0  0
   21.8320  -11.0390   -0.1250 C   0  0  0  0  0  0  0  0  0  0  0  0
   22.6870  -10.8150   -1.3580 C   0  0  0  0  0  0  0  0  0  0  0  0
   23.1260  -11.7400   -2.0250 O   0  0  0  0  0  0  0  0  0  0  0  0
   22.9320   -9.5460   -1.6910 O   0  0  0  0  0  0  0  0  0  0  0  0
   20.4710  -10.3140   -0.2920 C   0  0  0  0  0  0  0  0  0  0  0  0
   21.6040  -12.5590    0.0980 C   0  0  0  0  0  0  0  0  0  0  0  0
   26.0560   -9.9250    0.1070 O   0  0  0  0  0  0  0  0  0  0  0  0
   24.6660  -14.2980    2.3590 O   0  0  0  0  0  0  0  0  0  0  0  0
   25.1610  -15.4260   -0.5990 S   0  0  0  0  0  0  0  0  0  0  0  0
   24.2720  -14.5820   -1.3760 O   0  0  0  0  0  0  0  0  0  0  0  0
   26.5780  -15.6200   -0.3550 O   0  0  0  0  0  0  0  0  0  0  0  0
   25.5850  -15.8470   -1.9760 O   0  0  0  0  0  0  0  0  0  0  0  0
  1  2  1  0  0  0  0
  2  3  1  0  0  0  0
  3  4  1  0  0  0  0
  4  1  1  0  0  0  0
  4  5  1  0  0  0  0
  3  6  1  0  0  0  0
  6  7  1  0  0  0  0
  7  8  1  0  0  0  0
  8  9  1  0  0  0  0
  9 10  1  0  0  0  0
 10 11  2  0  0  0  0
 11 12  1  0  0  0  0
 12 13  1  0  0  0  0
 13  9  2  0  0  0  0
 11 14  1  0  0  0  0
  8 15  2  0  0  0  0
 15 16  1  0  0  0  0
 16 17  1  0  0  0  0
 17 18  1  0  0  0  0
 18 19  2  0  0  0  0
 18 20  1  0  0  0  0
 17 21  1  0  0  0  0
 17 22  1  0  0  0  0
  7 23  2  0  0  0  0
  2 24  2  0  0  0  0
  1 25  1  0  0  0  0
 25 26  2  0  0  0  0
 25 27  2  0  0  0  0
 25 28  1  0  0  0  0
M  END
>  <EXTREG>  (Aztreonam)
Aztreonam

>  <NAME>  (Aztreonam)
Aztreonam

>  <Vss>  (Aztreonam)
0.1800

>  <fu>  (Aztreonam)
0.4000

>  <V>  (Aztreonam)
782.8800

>  <S>  (Aztreonam)
527.7700

>  <R>  (Aztreonam)
1.4800

>  <G>  (Aztreonam)
1.4600

>  <W1>  (Aztreonam)
1540.5000

>  <W2>  (Aztreonam)
1229.7500

>  <W3>  (Aztreonam)
834.0000

>  <W4>  (Aztreonam)
410.2500

>  <W5>  (Aztreonam)
230.3800

>  <W6>  (Aztreonam)
121.3800

>  <W7>  (Aztreonam)
51.8800

>  <W8>  (Aztreonam)
14.8800

>  <D1>  (Aztreonam)
91.5000

>  <D2>  (Aztreonam)
40.5000

>  <D3>  (Aztreonam)
25.6300

>  <D4>  (Aztreonam)
17.1300

>  <D5>  (Aztreonam)
12.2500

>  <D6>  (Aztreonam)
7.6300

>  <D7>  (Aztreonam)
5.7500

>  <D8>  (Aztreonam)
3.3800

>  <WO1>  (Aztreonam)
353.6300

>  <WO2>  (Aztreonam)
131.6300

>  <WO3>  (Aztreonam)
61.8800

>  <WO4>  (Aztreonam)
27.2500

>  <WO5>  (Aztreonam)
5.7500

>  <WO6>  (Aztreonam)
0.7500

>  <WN1>  (Aztreonam)
898.2500

>  <WN2>  (Aztreonam)
445.3800

>  <WN3>  (Aztreonam)
243.2500

>  <WN4>  (Aztreonam)
115.6300

>  <WN5>  (Aztreonam)
41.5000

>  <WN6>  (Aztreonam)
3.7500

>  <IW1>  (Aztreonam)
0.0600

>  <IW2>  (Aztreonam)
0.1200

>  <IW3>  (Aztreonam)
0.2900

>  <IW4>  (Aztreonam)
0.3800

>  <CW1>  (Aztreonam)
2.9200

>  <CW2>  (Aztreonam)
2.3300

>  <CW3>  (Aztreonam)
1.5800

>  <CW4>  (Aztreonam)
0.7800

>  <CW5>  (Aztreonam)
0.4400

>  <CW6>  (Aztreonam)
0.2300

>  <CW7>  (Aztreonam)
0.1000

>  <CW8>  (Aztreonam)
0.0300

>  <ID1>  (Aztreonam)
0.0500

>  <ID2>  (Aztreonam)
0.1200

>  <ID3>  (Aztreonam)
0.1700

>  <ID4>  (Aztreonam)
0.2000

>  <CD1>  (Aztreonam)
0.1700

>  <CD2>  (Aztreonam)
0.0800

>  <CD3>  (Aztreonam)
0.0500

>  <CD4>  (Aztreonam)
0.0300

>  <CD5>  (Aztreonam)
0.0200

>  <CD6>  (Aztreonam)
0.0100

>  <CD7>  (Aztreonam)
0.0100

>  <CD8>  (Aztreonam)
0.0100

>  <HL1>  (Aztreonam)
8.9900

>  <HL2>  (Aztreonam)
7.0900

>  <A>  (Aztreonam)
4.1800

>  <CP>  (Aztreonam)
0.2100

>  <POL>  (Aztreonam)
37.4600

>  <MW>  (Aztreonam)
435.4300

>  <FLEX>  (Aztreonam)
2.3000

>  <FLEX_RB>  (Aztreonam)
0.1800

>  <NCC>  (Aztreonam)
0

>  <DIFF>  (Aztreonam)
0.4400

>  <LOGP n-Oct>  (Aztreonam)
-3.2500

>  <LOGP c-Hex>  (Aztreonam)
-8.4500

>  <PSA>  (Aztreonam)
223.3500

>  <HSA>  (Aztreonam)
304.4200

>  <PSAR>  (Aztreonam)
0.4200

>  <PHSAR>  (Aztreonam)
0.7300

>  <LgD5>  (Aztreonam)
-6.1500

>  <LgD6>  (Aztreonam)
-6.2000

>  <LgD7>  (Aztreonam)
-6.2000

>  <LgD7.5>  (Aztreonam)
-6.2000

>  <LgD8>  (Aztreonam)
-6.2000

>  <LgD9>  (Aztreonam)
-6.2100

>  <LgD10>  (Aztreonam)
-6.3200

>  <AUS7.4>  (Aztreonam)
0.0000

>  <0.000000U4>  (Aztreonam)
0.0000

>  <0.000000U5>  (Aztreonam)
0.0000

>  <0.000000U6>  (Aztreonam)
0.0000

>  <0.000000U7>  (Aztreonam)
0.0000

>  <0.000000U8>  (Aztreonam)
0.0000

>  <0.000000U9>  (Aztreonam)
0.0000

>  <0.000000U10>  (Aztreonam)
0.0000

>  <DRDRDR>  (Aztreonam)
21.8200

>  <DRDRAC>  (Aztreonam)
23.4000

>  <DRDRDO>  (Aztreonam)
24.9900

>  <DRACAC>  (Aztreonam)
24.5500

>  <DRACDO>  (Aztreonam)
23.2600

>  <DRDODO>  (Aztreonam)
20.3800

>  <ACACAC>  (Aztreonam)
19.1600

>  <ACACDO>  (Aztreonam)
21.2200

>  <ACDODO>  (Aztreonam)
19.7300

>  <DODODO>  (Aztreonam)
10.8800

>  <SOLY>  (Aztreonam)
-1.2200

>  <LgS3>  (Aztreonam)
1.4200

>  <LgS4>  (Aztreonam)
1.7500

>  <LgS5>  (Aztreonam)
2.1700

>  <LgS6>  (Aztreonam)
2.2700

>  <LgS7>  (Aztreonam)
2.2800

>  <LgS7.5>  (Aztreonam)
2.2800

>  <LgS8>  (Aztreonam)
2.2800

>  <LgS9>  (Aztreonam)
2.3000

>  <LgS10>  (Aztreonam)
2.4100

>  <LgS11>  (Aztreonam)
2.9300

>  <L0LgS>  (Aztreonam)
2.2000

>  <L1LgS>  (Aztreonam)
0.4600

>  <L2LgS>  (Aztreonam)
-0.1800

>  <L3LgS>  (Aztreonam)
0.3600

>  <L4LgS>  (Aztreonam)
0.0600

>  <DD1>  (Aztreonam)
1.0000

>  <DD2>  (Aztreonam)
0.7500

>  <DD3>  (Aztreonam)
0.2500

>  <DD4>  (Aztreonam)
-0.1300

>  <DD5>  (Aztreonam)
0.0000

>  <DD6>  (Aztreonam)
0.1300

>  <DD7>  (Aztreonam)
0.3800

>  <DD8>  (Aztreonam)
0.0000

>  <ALogD5>  (Aztreonam)
-4.2100

>  <ALogD5.5>  (Aztreonam)
-4.2500

>  <ALogD7>  (Aztreonam)
-4.2900

>  <ALogD7.4>  (Aztreonam)
-4.3200

>  <ALogP>  (Aztreonam)
0

>  <APSA>  (Aztreonam)
242.6500

>  <HDonors>  (Aztreonam)
5

>  <HAcceptors>  (Aztreonam)
13

>  <FRB>  (Aztreonam)
7

>  <Rule Of 5>  (Aztreonam)
2

>  <Molar Volume>  (Aztreonam)
0

>  <Surface Tension>  (Aztreonam)
0

>  <Polarizability>  (Aztreonam)
0

>  <C ratio>  (Aztreonam)
0.4600

>  <N ratio>  (Aztreonam)
0.1800

>  <NO ratio>  (Aztreonam)
0.4600

>  <Num Rings>  (Aztreonam)
2

>  <Num Ar Rings>  (Aztreonam)
1

>  <logS>  (Aztreonam)
-2.7600

$$$$
Bambuterol
  -MTS-   07231215063D 0   0.00000     0.00000     0

 26 26  0  0  0  0  0  0  0  0999 V2000
   20.8400   -6.6820   -1.0880 C   0  0  0  0  0  0  0  0  0  0  0  0
   22.0900   -6.4910   -1.5280 O   0  0  0  0  0  0  0  0  0  0  0  0
   23.0820   -7.4120   -1.1980 C   0  0  0  0  0  0  0  0  0  0  0  0
   22.9070   -8.7670   -1.4920 C   0  0  0  0  0  0  0  0  0  0  0  0
   23.9370   -9.6750   -1.2340 C   0  0  0  0  0  0  0  0  0  0  0  0
   23.7940  -11.0090   -1.6170 O   0  0  0  0  0  0  0  0  0  0  0  0
   24.1590  -12.0130   -0.8090 C   0  0  0  0  0  0  0  0  0  0  0  0
   24.0420  -11.9900    0.5480 N   0  0  0  0  0  0  0  0  0  0  0  0
   24.6560  -13.0880    1.2970 C   0  0  0  0  0  0  0  0  0  0  0  0
   23.2390  -10.9690    1.2230 C   0  0  0  0  0  0  0  0  0  0  0  0
   24.6130  -12.9950   -1.3720 O   0  0  0  0  0  0  0  0  0  0  0  0
   25.1150   -9.2350   -0.6220 C   0  0  0  0  0  0  0  0  0  0  0  0
   25.2760   -7.8890   -0.2660 C   0  0  0  0  0  0  0  0  0  0  0  0
   24.2650   -6.9780   -0.5950 C   0  0  0  0  0  0  0  0  0  0  0  0
   26.5440   -7.4220    0.4720 C   0  0  0  0  0  0  0  0  0  0  0  0
   27.3960   -6.4750   -0.4150 C   0  0  0  0  0  0  0  0  0  0  0  0
   28.6630   -6.1370    0.2750 N   0  0  0  0  0  0  0  0  0  0  0  0
   29.5970   -5.1440   -0.3160 C   0  0  0  0  0  0  0  0  0  0  0  0
   29.8180   -5.4190   -1.8310 C   0  0  0  0  0  0  0  0  0  0  0  0
   29.0740   -3.6930   -0.1160 C   0  0  0  0  0  0  0  0  0  0  0  0
   30.9540   -5.3100    0.4260 C   0  0  0  0  0  0  0  0  0  0  0  0
   26.2230   -6.8150    1.7370 O   0  0  0  0  0  0  0  0  0  0  0  0
   20.5400   -7.1810    0.1440 N   0  0  0  0  0  0  0  0  0  0  0  0
   21.5610   -7.2660    1.1910 C   0  0  0  0  0  0  0  0  0  0  0  0
   19.1390   -7.5080    0.4180 C   0  0  0  0  0  0  0  0  0  0  0  0
   19.9540   -6.3690   -1.8650 O   0  0  0  0  0  0  0  0  0  0  0  0
  1  2  1  0  0  0  0
  2  3  1  0  0  0  0
  3  4  2  0  0  0  0
  4  5  1  0  0  0  0
  5  6  1  0  0  0  0
  6  7  1  0  0  0  0
  7  8  1  0  0  0  0
  8  9  1  0  0  0  0
  8 10  1  0  0  0  0
  7 11  2  0  0  0  0
  5 12  2  0  0  0  0
 12 13  1  0  0  0  0
 13 14  2  0  0  0  0
 14  3  1  0  0  0  0
 13 15  1  0  0  0  0
 15 16  1  0  0  0  0
 16 17  1  0  0  0  0
 17 18  1  0  0  0  0
 18 19  1  0  0  0  0
 18 20  1  0  0  0  0
 18 21  1  0  0  0  0
 15 22  1  0  0  0  0
  1 23  1  0  0  0  0
 23 24  1  0  0  0  0
 23 25  1  0  0  0  0
  1 26  2  0  0  0  0
M  END
>  <EXTREG>  (Bambuterol)
Bambuterol

>  <NAME>  (Bambuterol)
Bambuterol

>  <Vss>  (Bambuterol)
1.6000

>  <fu>  (Bambuterol)
0

>  <V>  (Bambuterol)
865.0000

>  <S>  (Bambuterol)
605.9200

>  <R>  (Bambuterol)
1.4300

>  <G>  (Bambuterol)
1.6200

>  <W1>  (Bambuterol)
1318.1200

>  <W2>  (Bambuterol)
829.3800

>  <W3>  (Bambuterol)
536.1300

>  <W4>  (Bambuterol)
270.7500

>  <W5>  (Bambuterol)
141.5000

>  <W6>  (Bambuterol)
70.5000

>  <W7>  (Bambuterol)
29.6300

>  <W8>  (Bambuterol)
5.6300

>  <D1>  (Bambuterol)
204.0000

>  <D2>  (Bambuterol)
44.7500

>  <D3>  (Bambuterol)
20.3800

>  <D4>  (Bambuterol)
6.2500

>  <D5>  (Bambuterol)
2.1300

>  <D6>  (Bambuterol)
0.5000

>  <D7>  (Bambuterol)
0.0000

>  <D8>  (Bambuterol)
0.0000

>  <WO1>  (Bambuterol)
170.2500

>  <WO2>  (Bambuterol)
61.8800

>  <WO3>  (Bambuterol)
28.0000

>  <WO4>  (Bambuterol)
12.6300

>  <WO5>  (Bambuterol)
3.2500

>  <WO6>  (Bambuterol)
1.0000

>  <WN1>  (Bambuterol)
619.3800

>  <WN2>  (Bambuterol)
314.1300

>  <WN3>  (Bambuterol)
159.0000

>  <WN4>  (Bambuterol)
75.0000

>  <WN5>  (Bambuterol)
24.8800

>  <WN6>  (Bambuterol)
1.8800

>  <IW1>  (Bambuterol)
0.0200

>  <IW2>  (Bambuterol)
0.0500

>  <IW3>  (Bambuterol)
0.1400

>  <IW4>  (Bambuterol)
0.2900

>  <CW1>  (Bambuterol)
2.1800

>  <CW2>  (Bambuterol)
1.3700

>  <CW3>  (Bambuterol)
0.8800

>  <CW4>  (Bambuterol)
0.4500

>  <CW5>  (Bambuterol)
0.2300

>  <CW6>  (Bambuterol)
0.1200

>  <CW7>  (Bambuterol)
0.0500

>  <CW8>  (Bambuterol)
0.0100

>  <ID1>  (Bambuterol)
0.0000

>  <ID2>  (Bambuterol)
0.0700

>  <ID3>  (Bambuterol)
0.1800

>  <ID4>  (Bambuterol)
0.0000

>  <CD1>  (Bambuterol)
0.3400

>  <CD2>  (Bambuterol)
0.0700

>  <CD3>  (Bambuterol)
0.0300

>  <CD4>  (Bambuterol)
0.0100

>  <CD5>  (Bambuterol)
0.0000

>  <CD6>  (Bambuterol)
0.0000

>  <CD7>  (Bambuterol)
0.0000

>  <CD8>  (Bambuterol)
0.0000

>  <HL1>  (Bambuterol)
6.9400

>  <HL2>  (Bambuterol)
11.2800

>  <A>  (Bambuterol)
2.6800

>  <CP>  (Bambuterol)
0.2700

>  <POL>  (Bambuterol)
38.2600

>  <MW>  (Bambuterol)
367.4400

>  <FLEX>  (Bambuterol)
2.3300

>  <FLEX_RB>  (Bambuterol)
0.1300

>  <NCC>  (Bambuterol)
0

>  <DIFF>  (Bambuterol)
0.3800

>  <LOGP n-Oct>  (Bambuterol)
1.2900

>  <LOGP c-Hex>  (Bambuterol)
-0.4700

>  <PSA>  (Bambuterol)
90.8800

>  <HSA>  (Bambuterol)
515.0400

>  <PSAR>  (Bambuterol)
0.1500

>  <PHSAR>  (Bambuterol)
0.1800

>  <LgD5>  (Bambuterol)
-2.1100

>  <LgD6>  (Bambuterol)
-1.6500

>  <LgD7>  (Bambuterol)
-0.7800

>  <LgD7.5>  (Bambuterol)
-0.3000

>  <LgD8>  (Bambuterol)
0.1800

>  <LgD9>  (Bambuterol)
0.9500

>  <LgD10>  (Bambuterol)
1.2400

>  <AUS7.4>  (Bambuterol)
0.4400

>  <0.000000U4>  (Bambuterol)
0.0000

>  <0.000000U5>  (Bambuterol)
0.0100

>  <0.000000U6>  (Bambuterol)
0.0800

>  <0.000000U7>  (Bambuterol)
0.8300

>  <0.000000U8>  (Bambuterol)
7.7300

>  <0.000000U9>  (Bambuterol)
45.5900

>  <0.000000U10>  (Bambuterol)
89.3200

>  <DRDRDR>  (Bambuterol)
29.7400

>  <DRDRAC>  (Bambuterol)
29.1000

>  <DRDRDO>  (Bambuterol)
23.4800

>  <DRACAC>  (Bambuterol)
25.0000

>  <DRACDO>  (Bambuterol)
23.5100

>  <DRDODO>  (Bambuterol)
7.3800

>  <ACACAC>  (Bambuterol)
15.6300

>  <ACACDO>  (Bambuterol)
15.6300

>  <ACDODO>  (Bambuterol)
7.2400

>  <DODODO>  (Bambuterol)
0.0000

>  <SOLY>  (Bambuterol)
-3.2100

>  <LgS3>  (Bambuterol)
0.2800

>  <LgS4>  (Bambuterol)
0.2700

>  <LgS5>  (Bambuterol)
0.1800

>  <LgS6>  (Bambuterol)
-0.2800

>  <LgS7>  (Bambuterol)
-1.1500

>  <LgS7.5>  (Bambuterol)
-1.6300

>  <LgS8>  (Bambuterol)
-2.1000

>  <LgS9>  (Bambuterol)
-2.8700

>  <LgS10>  (Bambuterol)
-3.1700

>  <LgS11>  (Bambuterol)
-3.2100

>  <L0LgS>  (Bambuterol)
-1.3200

>  <L1LgS>  (Bambuterol)
-2.3400

>  <L2LgS>  (Bambuterol)
-0.2500

>  <L3LgS>  (Bambuterol)
0.7700

>  <L4LgS>  (Bambuterol)
0.1400

>  <DD1>  (Bambuterol)
3.6300

>  <DD2>  (Bambuterol)
2.1300

>  <DD3>  (Bambuterol)
0.0000

>  <DD4>  (Bambuterol)
-1.0000

>  <DD5>  (Bambuterol)
0.1300

>  <DD6>  (Bambuterol)
0.0000

>  <DD7>  (Bambuterol)
-0.1300

>  <DD8>  (Bambuterol)
0.0000

>  <ALogD5>  (Bambuterol)
-2.0400

>  <ALogD5.5>  (Bambuterol)
-2.0100

>  <ALogD7>  (Bambuterol)
-1.3900

>  <ALogD7.4>  (Bambuterol)
-1.0500

>  <ALogP>  (Bambuterol)
1.0400

>  <APSA>  (Bambuterol)
91.3400

>  <HDonors>  (Bambuterol)
2

>  <HAcceptors>  (Bambuterol)
8

>  <FRB>  (Bambuterol)
9

>  <Rule Of 5>  (Bambuterol)
0

>  <Molar Volume>  (Bambuterol)
318.1700

>  <Surface Tension>  (Bambuterol)
43.1400

>  <Polarizability>  (Bambuterol)
39.1800

>  <C ratio>  (Bambuterol)
0.6900

>  <N ratio>  (Bambuterol)
0.1200

>  <NO ratio>  (Bambuterol)
0.3100

>  <Num Rings>  (Bambuterol)
1

>  <Num Ar Rings>  (Bambuterol)
1

>  <logS>  (Bambuterol)
-2.0700

$$$$
Beclomethasonedipropionate
  -MTS-   07231215063D 0   0.00000     0.00000     0

 36 39  0  0  0  0  0  0  0  0999 V2000
   25.5650  -11.8530   -1.1800 C   0  0  0  0  0  0  0  0  0  0  0  0
   25.3930  -13.4080   -1.2150 C   0  0  0  0  0  0  0  0  0  0  0  0
   24.3080  -14.0610   -0.2750 C   0  0  0  0  0  0  0  0  0  0  0  0
   22.9880  -13.2080   -0.1510 C   0  0  0  0  0  0  0  0  0  0  0  0
   21.9320  -13.8300    0.8610 C   0  0  0  0  0  0  0  0  0  0  0  0
   22.2800  -15.3000    1.0120 C   0  0  0  0  0  0  0  0  0  0  0  0
   21.4400  -16.2740    0.6380 C   0  0  0  0  0  0  0  0  0  0  0  0
   20.1230  -15.9630    0.0730 C   0  0  0  0  0  0  0  0  0  0  0  0
   19.7020  -14.5640   -0.0370 C   0  0  0  0  0  0  0  0  0  0  0  0
   20.5310  -13.5820    0.3290 C   0  0  0  0  0  0  0  0  0  0  0  0
   19.3820  -16.8600   -0.2960 O   0  0  0  0  0  0  0  0  0  0  0  0
   23.6390  -15.6020    1.6150 C   0  0  0  0  0  0  0  0  0  0  0  0
   24.7250  -14.5940    1.1260 C   0  0  0  0  0  0  0  0  0  0  0  0
   21.8400  -13.3400    2.3440 C   0  0  0  0  0  0  0  0  0  0  0  0
   23.2610  -11.6590    0.0030 C   0  0  0  0  0  0  0  0  0  0  0  0
   24.7680  -11.2770    0.0210 C   0  0  0  0  0  0  0  0  0  0  0  0
   22.6330  -10.9550    1.0880 O   0  0  0  0  0  0  0  0  0  0  0  0
   22.2910  -13.4500   -1.7780 Cl  0  0  0  0  0  0  0  0  0  0  0  0
   26.8290  -13.9940   -1.1380 C   0  0  0  0  0  0  0  0  0  0  0  0
   27.6870  -12.8750   -1.7690 C   0  0  0  0  0  0  0  0  0  0  0  0
   27.1170  -11.6160   -1.0440 C   0  0  0  0  0  0  0  0  0  0  0  0
   27.5530  -10.3060   -1.6810 C   0  0  0  0  0  0  0  0  0  0  0  0
   28.0420  -10.2810   -2.8000 O   0  0  0  0  0  0  0  0  0  0  0  0
   27.3780   -9.0210   -0.9050 C   0  0  0  0  0  0  0  0  0  0  0  0
   26.2550   -8.2860   -1.4330 O   0  0  0  0  0  0  0  0  0  0  0  0
   26.0250   -7.1290   -0.8010 C   0  0  0  0  0  0  0  0  0  0  0  0
   26.7120   -6.7320    0.1260 O   0  0  0  0  0  0  0  0  0  0  0  0
   24.8460   -6.3500   -1.3200 C   0  0  0  0  0  0  0  0  0  0  0  0
   24.6080   -5.0370   -0.5300 C   0  0  0  0  0  0  0  0  0  0  0  0
   27.4380  -11.6870    0.3710 O   0  0  0  0  0  0  0  0  0  0  0  0
   28.6740  -11.3240    0.7350 C   0  0  0  0  0  0  0  0  0  0  0  0
   29.4800  -10.8000   -0.0160 O   0  0  0  0  0  0  0  0  0  0  0  0
   28.9980  -11.5950    2.1790 C   0  0  0  0  0  0  0  0  0  0  0  0
   30.4480  -11.1900    2.5470 C   0  0  0  0  0  0  0  0  0  0  0  0
   29.2080  -13.1610   -1.6410 C   0  0  0  0  0  0  0  0  0  0  0  0
   25.0250  -11.2080   -2.5060 C   0  0  0  0  0  0  0  0  0  0  0  0
  1  2  1  0  0  0  0
  2  3  1  0  0  0  0
  3  4  1  0  0  0  0
  4  5  1  0  0  0  0
  5  6  1  0  0  0  0
  6  7  2  0  0  0  0
  7  8  1  0  0  0  0
  8  9  1  0  0  0  0
  9 10  2  0  0  0  0
 10  5  1  0  0  0  0
  8 11  2  0  0  0  0
  6 12  1  0  0  0  0
 12 13  1  0  0  0  0
 13  3  1  0  0  0  0
  5 14  1  0  0  0  0
  4 15  1  0  0  0  0
 15 16  1  0  0  0  0
 16  1  1  0  0  0  0
 15 17  1  0  0  0  0
  4 18  1  0  0  0  0
  2 19  1  0  0  0  0
 19 20  1  0  0  0  0
 20 21  1  0  0  0  0
 21  1  1  0  0  0  0
 21 22  1  0  0  0  0
 22 23  2  0  0  0  0
 22 24  1  0  0  0  0
 24 25  1  0  0  0  0
 25 26  1  0  0  0  0
 26 27  2  0  0  0  0
 26 28  1  0  0  0  0
 28 29  1  0  0  0  0
 21 30  1  0  0  0  0
 30 31  1  0  0  0  0
 31 32  2  0  0  0  0
 31 33  1  0  0  0  0
 33 34  1  0  0  0  0
 20 35  1  0  0  0  0
  1 36  1  0  0  0  0
M  END
>  <EXTREG>  (Beclomethasonedipropionate)
Beclomethasonedipropionate

>  <NAME>  (Beclomethasonedipropionate)
Beclomethasonedipropionate

>  <Vss>  (Beclomethasonedipropionate)
0.2900

>  <fu>  (Beclomethasonedipropionate)
0.1300

>  <V>  (Beclomethasonedipropionate)
1042.8800

>  <S>  (Beclomethasonedipropionate)
660.5600

>  <R>  (Beclomethasonedipropionate)
1.5800

>  <G>  (Beclomethasonedipropionate)
1.5300

>  <W1>  (Beclomethasonedipropionate)
1505.8800

>  <W2>  (Beclomethasonedipropionate)
1029.2500

>  <W3>  (Beclomethasonedipropionate)
604.5000

>  <W4>  (Beclomethasonedipropionate)
293.1300

>  <W5>  (Beclomethasonedipropionate)
172.0000

>  <W6>  (Beclomethasonedipropionate)
98.1300

>  <W7>  (Beclomethasonedipropionate)
42.1300

>  <W8>  (Beclomethasonedipropionate)
5.8800

>  <D1>  (Beclomethasonedipropionate)
236.2500

>  <D2>  (Beclomethasonedipropionate)
81.8800

>  <D3>  (Beclomethasonedipropionate)
33.1300

>  <D4>  (Beclomethasonedipropionate)
16.1300

>  <D5>  (Beclomethasonedipropionate)
9.6300

>  <D6>  (Beclomethasonedipropionate)
3.2500

>  <D7>  (Beclomethasonedipropionate)
1.7500

>  <D8>  (Beclomethasonedipropionate)
0.7500

>  <WO1>  (Beclomethasonedipropionate)
109.5000

>  <WO2>  (Beclomethasonedipropionate)
34.3800

>  <WO3>  (Beclomethasonedipropionate)
16.0000

>  <WO4>  (Beclomethasonedipropionate)
5.6300

>  <WO5>  (Beclomethasonedipropionate)
0.2500

>  <WO6>  (Beclomethasonedipropionate)
0.0000

>  <WN1>  (Beclomethasonedipropionate)
736.0000

>  <WN2>  (Beclomethasonedipropionate)
350.5000

>  <WN3>  (Beclomethasonedipropionate)
196.0000

>  <WN4>  (Beclomethasonedipropionate)
103.7500

>  <WN5>  (Beclomethasonedipropionate)
37.6300

>  <WN6>  (Beclomethasonedipropionate)
2.1300

>  <IW1>  (Beclomethasonedipropionate)
0.0100

>  <IW2>  (Beclomethasonedipropionate)
0.0300

>  <IW3>  (Beclomethasonedipropionate)
0.0700

>  <IW4>  (Beclomethasonedipropionate)
0.2200

>  <CW1>  (Beclomethasonedipropionate)
2.2800

>  <CW2>  (Beclomethasonedipropionate)
1.5600

>  <CW3>  (Beclomethasonedipropionate)
0.9200

>  <CW4>  (Beclomethasonedipropionate)
0.4400

>  <CW5>  (Beclomethasonedipropionate)
0.2600

>  <CW6>  (Beclomethasonedipropionate)
0.1500

>  <CW7>  (Beclomethasonedipropionate)
0.0600

>  <CW8>  (Beclomethasonedipropionate)
0.0100

>  <ID1>  (Beclomethasonedipropionate)
0.0300

>  <ID2>  (Beclomethasonedipropionate)
0.1200

>  <ID3>  (Beclomethasonedipropionate)
0.2000

>  <ID4>  (Beclomethasonedipropionate)
0.2800

>  <CD1>  (Beclomethasonedipropionate)
0.3600

>  <CD2>  (Beclomethasonedipropionate)
0.1200

>  <CD3>  (Beclomethasonedipropionate)
0.0500

>  <CD4>  (Beclomethasonedipropionate)
0.0200

>  <CD5>  (Beclomethasonedipropionate)
0.0100

>  <CD6>  (Beclomethasonedipropionate)
0.0000

>  <CD7>  (Beclomethasonedipropionate)
0.0000

>  <CD8>  (Beclomethasonedipropionate)
0.0000

>  <HL1>  (Beclomethasonedipropionate)
5.1900

>  <HL2>  (Beclomethasonedipropionate)
6.0900

>  <A>  (Beclomethasonedipropionate)
4.6500

>  <CP>  (Beclomethasonedipropionate)
0.2100

>  <POL>  (Beclomethasonedipropionate)
52.2800

>  <MW>  (Beclomethasonedipropionate)
521.0400

>  <FLEX>  (Beclomethasonedipropionate)
1.5100

>  <FLEX_RB>  (Beclomethasonedipropionate)
0.1100

>  <NCC>  (Beclomethasonedipropionate)
0

>  <DIFF>  (Beclomethasonedipropionate)
0.1900

>  <LOGP n-Oct>  (Beclomethasonedipropionate)
4.0100

>  <LOGP c-Hex>  (Beclomethasonedipropionate)
5.1600

>  <PSA>  (Beclomethasonedipropionate)
106.9700

>  <HSA>  (Beclomethasonedipropionate)
553.5900

>  <PSAR>  (Beclomethasonedipropionate)
0.1600

>  <PHSAR>  (Beclomethasonedipropionate)
0.1900

>  <LgD5>  (Beclomethasonedipropionate)
4.0100

>  <LgD6>  (Beclomethasonedipropionate)
4.0100

>  <LgD7>  (Beclomethasonedipropionate)
4.0100

>  <LgD7.5>  (Beclomethasonedipropionate)
4.0100

>  <LgD8>  (Beclomethasonedipropionate)
4.0100

>  <LgD9>  (Beclomethasonedipropionate)
4.0100

>  <LgD10>  (Beclomethasonedipropionate)
3.9900

>  <AUS7.4>  (Beclomethasonedipropionate)
2.0000

>  <0.000000U4>  (Beclomethasonedipropionate)
100.0000

>  <0.000000U5>  (Beclomethasonedipropionate)
100.0000

>  <0.000000U6>  (Beclomethasonedipropionate)
100.0000

>  <0.000000U7>  (Beclomethasonedipropionate)
100.0000

>  <0.000000U8>  (Beclomethasonedipropionate)
99.9600

>  <0.000000U9>  (Beclomethasonedipropionate)
99.6200

>  <0.000000U10>  (Beclomethasonedipropionate)
96.3300

>  <DRDRDR>  (Beclomethasonedipropionate)
28.2100

>  <DRDRAC>  (Beclomethasonedipropionate)
28.2600

>  <DRDRDO>  (Beclomethasonedipropionate)
19.7400

>  <DRACAC>  (Beclomethasonedipropionate)
29.0100

>  <DRACDO>  (Beclomethasonedipropionate)
23.8000

>  <DRDODO>  (Beclomethasonedipropionate)
0.0000

>  <ACACAC>  (Beclomethasonedipropionate)
21.8500

>  <ACACDO>  (Beclomethasonedipropionate)
17.9500

>  <ACDODO>  (Beclomethasonedipropionate)
0.0000

>  <DODODO>  (Beclomethasonedipropionate)
0.0000

>  <SOLY>  (Beclomethasonedipropionate)
-5.7500

>  <LgS3>  (Beclomethasonedipropionate)
-5.7500

>  <LgS4>  (Beclomethasonedipropionate)
-5.7500

>  <LgS5>  (Beclomethasonedipropionate)
-5.7500

>  <LgS6>  (Beclomethasonedipropionate)
-5.7500

>  <LgS7>  (Beclomethasonedipropionate)
-5.7500

>  <LgS7.5>  (Beclomethasonedipropionate)
-5.7500

>  <LgS8>  (Beclomethasonedipropionate)
-5.7500

>  <LgS9>  (Beclomethasonedipropionate)
-5.7500

>  <LgS10>  (Beclomethasonedipropionate)
-5.7400

>  <LgS11>  (Beclomethasonedipropionate)
-5.6100

>  <L0LgS>  (Beclomethasonedipropionate)
-5.7500

>  <L1LgS>  (Beclomethasonedipropionate)
0.0200

>  <L2LgS>  (Beclomethasonedipropionate)
0.0300

>  <L3LgS>  (Beclomethasonedipropionate)
0.0300

>  <L4LgS>  (Beclomethasonedipropionate)
0.0200

>  <DD1>  (Beclomethasonedipropionate)
-1.1300

>  <DD2>  (Beclomethasonedipropionate)
0.2500

>  <DD3>  (Beclomethasonedipropionate)
0.0000

>  <DD4>  (Beclomethasonedipropionate)
0.0000

>  <DD5>  (Beclomethasonedipropionate)
0.0000

>  <DD6>  (Beclomethasonedipropionate)
-0.1300

>  <DD7>  (Beclomethasonedipropionate)
0.0000

>  <DD8>  (Beclomethasonedipropionate)
0.0000

>  <ALogD5>  (Beclomethasonedipropionate)
4.0700

>  <ALogD5.5>  (Beclomethasonedipropionate)
4.0700

>  <ALogD7>  (Beclomethasonedipropionate)
4.0700

>  <ALogD7.4>  (Beclomethasonedipropionate)
4.0700

>  <ALogP>  (Beclomethasonedipropionate)
0

>  <APSA>  (Beclomethasonedipropionate)
106.9700

>  <HDonors>  (Beclomethasonedipropionate)
1

>  <HAcceptors>  (Beclomethasonedipropionate)
7

>  <FRB>  (Beclomethasonedipropionate)
9

>  <Rule Of 5>  (Beclomethasonedipropionate)
1

>  <Molar Volume>  (Beclomethasonedipropionate)
410.3000

>  <Surface Tension>  (Beclomethasonedipropionate)
51.5800

>  <Polarizability>  (Beclomethasonedipropionate)
52.8800

>  <C ratio>  (Beclomethasonedipropionate)
0.7800

>  <N ratio>  (Beclomethasonedipropionate)
0.0000

>  <NO ratio>  (Beclomethasonedipropionate)
0.1900

>  <Num Rings>  (Beclomethasonedipropionate)
4

>  <Num Ar Rings>  (Beclomethasonedipropionate)
0

>  <logS>  (Beclomethasonedipropionate)
-5.2600

$$$$
Benperidol
  -MTS-   07231215063D 0   0.00000     0.00000     0

 28 31  0  0  0  0  0  0  0  0999 V2000
   20.4530  -11.3380    1.4160 C   0  0  0  0  0  0  0  0  0  0  0  0
   21.1550  -10.6840    0.4400 N   0  0  0  0  0  0  0  0  0  0  0  0
   20.4650  -10.8250   -0.7830 C   0  0  0  0  0  0  0  0  0  0  0  0
   19.3480  -11.5780   -0.5280 C   0  0  0  0  0  0  0  0  0  0  0  0
   19.3470  -11.8960    0.8450 N   0  0  0  0  0  0  0  0  0  0  0  0
   18.4230  -11.9250   -1.5080 C   0  0  0  0  0  0  0  0  0  0  0  0
   18.7120  -11.4430   -2.7940 C   0  0  0  0  0  0  0  0  0  0  0  0
   19.8570  -10.6680   -3.0560 C   0  0  0  0  0  0  0  0  0  0  0  0
   20.7750  -10.3340   -2.0490 C   0  0  0  0  0  0  0  0  0  0  0  0
   22.3860   -9.9130    0.6180 C   0  0  0  0  0  0  0  0  0  0  0  0
   22.0390   -8.4050    0.6680 C   0  0  0  0  0  0  0  0  0  0  0  0
   23.3350   -7.5570    0.7380 C   0  0  0  0  0  0  0  0  0  0  0  0
   24.1750   -8.0000    1.8740 N   0  0  0  0  0  0  0  0  0  0  0  0
   24.5260   -9.4420    1.9010 C   0  0  0  0  0  0  0  0  0  0  0  0
   23.2200  -10.2740    1.8750 C   0  0  0  0  0  0  0  0  0  0  0  0
   25.1110   -7.0100    2.4630 C   0  0  0  0  0  0  0  0  0  0  0  0
   26.0660   -6.3270    1.4430 C   0  0  0  0  0  0  0  0  0  0  0  0
   27.0000   -7.3320    0.7170 C   0  0  0  0  0  0  0  0  0  0  0  0
   28.0410   -6.6520   -0.1390 C   0  0  0  0  0  0  0  0  0  0  0  0
   29.0850   -7.4310   -0.9160 C   0  0  0  0  0  0  0  0  0  0  0  0
   29.1230   -8.8320   -0.9040 C   0  0  0  0  0  0  0  0  0  0  0  0
   30.1000   -9.5220   -1.6300 C   0  0  0  0  0  0  0  0  0  0  0  0
   31.0470   -8.8180   -2.3770 C   0  0  0  0  0  0  0  0  0  0  0  0
   31.0160   -7.4220   -2.3960 C   0  0  0  0  0  0  0  0  0  0  0  0
   30.0400   -6.7350   -1.6680 C   0  0  0  0  0  0  0  0  0  0  0  0
   31.9750   -9.4750   -3.0680 F   0  0  0  0  0  0  0  0  0  0  0  0
   28.0410   -5.4340   -0.2110 O   0  0  0  0  0  0  0  0  0  0  0  0
   20.7270  -11.4320    2.5980 O   0  0  0  0  0  0  0  0  0  0  0  0
  1  2  1  0  0  0  0
  2  3  1  0  0  0  0
  3  4  2  0  0  0  0
  4  5  1  0  0  0  0
  5  1  1  0  0  0  0
  4  6  1  0  0  0  0
  6  7  2  0  0  0  0
  7  8  1  0  0  0  0
  8  9  2  0  0  0  0
  9  3  1  0  0  0  0
  2 10  1  0  0  0  0
 10 11  1  0  0  0  0
 11 12  1  0  0  0  0
 12 13  1  0  0  0  0
 13 14  1  0  0  0  0
 14 15  1  0  0  0  0
 15 10  1  0  0  0  0
 13 16  1  0  0  0  0
 16 17  1  0  0  0  0
 17 18  1  0  0  0  0
 18 19  1  0  0  0  0
 19 20  1  0  0  0  0
 20 21  2  0  0  0  0
 21 22  1  0  0  0  0
 22 23  2  0  0  0  0
 23 24  1  0  0  0  0
 24 25  2  0  0  0  0
 25 20  1  0  0  0  0
 23 26  1  0  0  0  0
 19 27  2  0  0  0  0
  1 28  2  0  0  0  0
M  END
>  <EXTREG>  (Benperidol)
Benperidol

>  <NAME>  (Benperidol)
Benperidol

>  <Vss>  (Benperidol)
3.8000

>  <fu>  (Benperidol)
0

>  <V>  (Benperidol)
844.2500

>  <S>  (Benperidol)
565.4800

>  <R>  (Benperidol)
1.4900

>  <G>  (Benperidol)
1.5000

>  <W1>  (Benperidol)
1449.8800

>  <W2>  (Benperidol)
948.3800

>  <W3>  (Benperidol)
499.3800

>  <W4>  (Benperidol)
208.1300

>  <W5>  (Benperidol)
109.8800

>  <W6>  (Benperidol)
48.8800

>  <W7>  (Benperidol)
22.8800

>  <W8>  (Benperidol)
6.8800

>  <D1>  (Benperidol)
275.0000

>  <D2>  (Benperidol)
160.7500

>  <D3>  (Benperidol)
75.7500

>  <D4>  (Benperidol)
48.7500

>  <D5>  (Benperidol)
33.6300

>  <D6>  (Benperidol)
22.7500

>  <D7>  (Benperidol)
14.7500

>  <D8>  (Benperidol)
8.3800

>  <WO1>  (Benperidol)
65.2500

>  <WO2>  (Benperidol)
13.3800

>  <WO3>  (Benperidol)
4.7500

>  <WO4>  (Benperidol)
1.2500

>  <WO5>  (Benperidol)
0.0000

>  <WO6>  (Benperidol)
0.0000

>  <WN1>  (Benperidol)
593.0000

>  <WN2>  (Benperidol)
237.7500

>  <WN3>  (Benperidol)
116.1300

>  <WN4>  (Benperidol)
49.5000

>  <WN5>  (Benperidol)
20.1300

>  <WN6>  (Benperidol)
2.8800

>  <IW1>  (Benperidol)
0.0500

>  <IW2>  (Benperidol)
0.1500

>  <IW3>  (Benperidol)
0.4200

>  <IW4>  (Benperidol)
1.0700

>  <CW1>  (Benperidol)
2.5600

>  <CW2>  (Benperidol)
1.6800

>  <CW3>  (Benperidol)
0.8800

>  <CW4>  (Benperidol)
0.3700

>  <CW5>  (Benperidol)
0.1900

>  <CW6>  (Benperidol)
0.0900

>  <CW7>  (Benperidol)
0.0400

>  <CW8>  (Benperidol)
0.0100

>  <ID1>  (Benperidol)
0.0400

>  <ID2>  (Benperidol)
0.0600

>  <ID3>  (Benperidol)
0.0900

>  <ID4>  (Benperidol)
0.1800

>  <CD1>  (Benperidol)
0.4900

>  <CD2>  (Benperidol)
0.2800

>  <CD3>  (Benperidol)
0.1300

>  <CD4>  (Benperidol)
0.0900

>  <CD5>  (Benperidol)
0.0600

>  <CD6>  (Benperidol)
0.0400

>  <CD7>  (Benperidol)
0.0300

>  <CD8>  (Benperidol)
0.0100

>  <HL1>  (Benperidol)
1.4500

>  <HL2>  (Benperidol)
1.0000

>  <A>  (Benperidol)
3.3500

>  <CP>  (Benperidol)
1.9400

>  <POL>  (Benperidol)
40.7000

>  <MW>  (Benperidol)
381.4400

>  <FLEX>  (Benperidol)
2.5800

>  <FLEX_RB>  (Benperidol)
0.4300

>  <NCC>  (Benperidol)
0

>  <DIFF>  (Benperidol)
0.3600

>  <LOGP n-Oct>  (Benperidol)
3.7100

>  <LOGP c-Hex>  (Benperidol)
2.6900

>  <PSA>  (Benperidol)
57.8200

>  <HSA>  (Benperidol)
507.6600

>  <PSAR>  (Benperidol)
0.1000

>  <PHSAR>  (Benperidol)
0.1100

>  <LgD5>  (Benperidol)
0.6900

>  <LgD6>  (Benperidol)
1.5200

>  <LgD7>  (Benperidol)
2.4800

>  <LgD7.5>  (Benperidol)
2.9200

>  <LgD8>  (Benperidol)
3.2900

>  <LgD9>  (Benperidol)
3.6400

>  <LgD10>  (Benperidol)
3.6900

>  <AUS7.4>  (Benperidol)
1.1500

>  <0.000000U4>  (Benperidol)
0.0100

>  <0.000000U5>  (Benperidol)
0.0600

>  <0.000000U6>  (Benperidol)
0.6200

>  <0.000000U7>  (Benperidol)
5.8500

>  <0.000000U8>  (Benperidol)
38.3400

>  <0.000000U9>  (Benperidol)
86.0600

>  <0.000000U10>  (Benperidol)
97.2600

>  <DRDRDR>  (Benperidol)
26.9600

>  <DRDRAC>  (Benperidol)
33.4600

>  <DRDRDO>  (Benperidol)
23.8300

>  <DRACAC>  (Benperidol)
31.4100

>  <DRACDO>  (Benperidol)
27.7100

>  <DRDODO>  (Benperidol)
0.0000

>  <ACACAC>  (Benperidol)
12.9500

>  <ACACDO>  (Benperidol)
14.0200

>  <ACDODO>  (Benperidol)
0.0000

>  <DODODO>  (Benperidol)
0.0000

>  <SOLY>  (Benperidol)
-4.8400

>  <LgS3>  (Benperidol)
-1.3500

>  <LgS4>  (Benperidol)
-1.4200

>  <LgS5>  (Benperidol)
-1.8100

>  <LgS6>  (Benperidol)
-2.6600

>  <LgS7>  (Benperidol)
-3.6100

>  <LgS7.5>  (Benperidol)
-4.0600

>  <LgS8>  (Benperidol)
-4.4300

>  <LgS9>  (Benperidol)
-4.7800

>  <LgS10>  (Benperidol)
-4.8300

>  <LgS11>  (Benperidol)
-4.7900

>  <L0LgS>  (Benperidol)
-3.3300

>  <L1LgS>  (Benperidol)
-2.3000

>  <L2LgS>  (Benperidol)
0.4100

>  <L3LgS>  (Benperidol)
0.7300

>  <L4LgS>  (Benperidol)
-0.2100

>  <DD1>  (Benperidol)
-0.3800

>  <DD2>  (Benperidol)
1.1300

>  <DD3>  (Benperidol)
-0.5000

>  <DD4>  (Benperidol)
-0.1300

>  <DD5>  (Benperidol)
0.3800

>  <DD6>  (Benperidol)
0.1300

>  <DD7>  (Benperidol)
0.2500

>  <DD8>  (Benperidol)
-0.1300

>  <ALogD5>  (Benperidol)
0.5800

>  <ALogD5.5>  (Benperidol)
0.8200

>  <ALogD7>  (Benperidol)
2.1000

>  <ALogD7.4>  (Benperidol)
2.4700

>  <ALogP>  (Benperidol)
3.5000

>  <APSA>  (Benperidol)
52.6500

>  <HDonors>  (Benperidol)
1

>  <HAcceptors>  (Benperidol)
5

>  <FRB>  (Benperidol)
6

>  <Rule Of 5>  (Benperidol)
0

>  <Molar Volume>  (Benperidol)
307.4900

>  <Surface Tension>  (Benperidol)
49.1000

>  <Polarizability>  (Benperidol)
41.4200

>  <C ratio>  (Benperidol)
0.7900

>  <N ratio>  (Benperidol)
0.1100

>  <NO ratio>  (Benperidol)
0.1800

>  <Num Rings>  (Benperidol)
4

>  <Num Ar Rings>  (Benperidol)
2

>  <logS>  (Benperidol)
-4.4300

$$$$
Betamethasone
  -MTS-   07231215063D 0   0.00000     0.00000     0

 28 31  0  0  0  0  0  0  0  0999 V2000
   28.5080   -6.5350    0.6670 C   0  0  0  0  0  0  0  0  0  0  0  0
   28.1380   -8.0540    0.9060 C   0  0  0  0  0  0  0  0  0  0  0  0
   27.1570   -8.7660   -0.1210 C   0  0  0  0  0  0  0  0  0  0  0  0
   25.8990   -7.9930   -0.6980 C   0  0  0  0  0  0  0  0  0  0  0  0
   24.5480   -8.2770    0.0570 C   0  0  0  0  0  0  0  0  0  0  0  0
   24.2930   -9.7850    0.0960 C   0  0  0  0  0  0  0  0  0  0  0  0
   23.0690  -10.2860    0.3100 C   0  0  0  0  0  0  0  0  0  0  0  0
   21.9150   -9.3860    0.3440 C   0  0  0  0  0  0  0  0  0  0  0  0
   22.0820   -8.1160   -0.3670 C   0  0  0  0  0  0  0  0  0  0  0  0
   23.3120   -7.6230   -0.5580 C   0  0  0  0  0  0  0  0  0  0  0  0
   20.8640   -9.6960    0.8790 O   0  0  0  0  0  0  0  0  0  0  0  0
   25.4580  -10.7190   -0.1380 C   0  0  0  0  0  0  0  0  0  0  0  0
   26.7570  -10.1590    0.4700 C   0  0  0  0  0  0  0  0  0  0  0  0
   24.5590   -7.7240    1.5110 C   0  0  0  0  0  0  0  0  0  0  0  0
   26.2200   -6.4860   -1.0710 C   0  0  0  0  0  0  0  0  0  0  0  0
   27.4350   -5.8560   -0.2790 C   0  0  0  0  0  0  0  0  0  0  0  0
   26.3830   -6.3310   -2.5110 O   0  0  0  0  0  0  0  0  0  0  0  0
   25.6100   -8.5490   -1.9150 F   0  0  0  0  0  0  0  0  0  0  0  0
   29.5380   -8.7310    0.9300 C   0  0  0  0  0  0  0  0  0  0  0  0
   30.3080   -8.0000   -0.1910 C   0  0  0  0  0  0  0  0  0  0  0  0
   30.0030   -6.5070    0.1080 C   0  0  0  0  0  0  0  0  0  0  0  0
   30.2180   -5.6410   -1.1260 C   0  0  0  0  0  0  0  0  0  0  0  0
   30.4600   -6.1160   -2.2250 O   0  0  0  0  0  0  0  0  0  0  0  0
   30.1430   -4.1420   -0.9600 C   0  0  0  0  0  0  0  0  0  0  0  0
   31.1950   -3.6650   -0.0990 O   0  0  0  0  0  0  0  0  0  0  0  0
   31.0020   -6.1260    1.0830 O   0  0  0  0  0  0  0  0  0  0  0  0
   31.8180   -8.3660   -0.2160 C   0  0  0  0  0  0  0  0  0  0  0  0
   28.5430   -5.7960    2.0650 C   0  0  0  0  0  0  0  0  0  0  0  0
  1  2  1  0  0  0  0
  2  3  1  0  0  0  0
  3  4  1  0  0  0  0
  4  5  1  0  0  0  0
  5  6  1  0  0  0  0
  6  7  2  0  0  0  0
  7  8  1  0  0  0  0
  8  9  1  0  0  0  0
  9 10  2  0  0  0  0
 10  5  1  0  0  0  0
  8 11  2  0  0  0  0
  6 12  1  0  0  0  0
 12 13  1  0  0  0  0
 13  3  1  0  0  0  0
  5 14  1  0  0  0  0
  4 15  1  0  0  0  0
 15 16  1  0  0  0  0
 16  1  1  0  0  0  0
 15 17  1  0  0  0  0
  4 18  1  0  0  0  0
  2 19  1  0  0  0  0
 19 20  1  0  0  0  0
 20 21  1  0  0  0  0
 21  1  1  0  0  0  0
 21 22  1  0  0  0  0
 22 23  2  0  0  0  0
 22 24  1  0  0  0  0
 24 25  1  0  0  0  0
 21 26  1  0  0  0  0
 20 27  1  0  0  0  0
  1 28  1  0  0  0  0
M  END
>  <EXTREG>  (Betamethasone)
Betamethasone

>  <NAME>  (Betamethasone)
Betamethasone

>  <Vss>  (Betamethasone)
1.3000

>  <fu>  (Betamethasone)
0.3600

>  <V>  (Betamethasone)
764.8800

>  <S>  (Betamethasone)
486.2300

>  <R>  (Betamethasone)
1.5700

>  <G>  (Betamethasone)
1.3200

>  <W1>  (Betamethasone)
1302.2500

>  <W2>  (Betamethasone)
978.1300

>  <W3>  (Betamethasone)
581.0000

>  <W4>  (Betamethasone)
287.1300

>  <W5>  (Betamethasone)
161.1300

>  <W6>  (Betamethasone)
84.2500

>  <W7>  (Betamethasone)
31.6300

>  <W8>  (Betamethasone)
5.0000

>  <D1>  (Betamethasone)
147.8800

>  <D2>  (Betamethasone)
54.3800

>  <D3>  (Betamethasone)
21.3800

>  <D4>  (Betamethasone)
9.3800

>  <D5>  (Betamethasone)
3.7500

>  <D6>  (Betamethasone)
1.8800

>  <D7>  (Betamethasone)
0.5000

>  <D8>  (Betamethasone)
0.0000

>  <WO1>  (Betamethasone)
226.0000

>  <WO2>  (Betamethasone)
82.2500

>  <WO3>  (Betamethasone)
34.5000

>  <WO4>  (Betamethasone)
9.3800

>  <WO5>  (Betamethasone)
0.2500

>  <WO6>  (Betamethasone)
0.0000

>  <WN1>  (Betamethasone)
701.1300

>  <WN2>  (Betamethasone)
345.3800

>  <WN3>  (Betamethasone)
191.6300

>  <WN4>  (Betamethasone)
91.6300

>  <WN5>  (Betamethasone)
25.3800

>  <WN6>  (Betamethasone)
0.8800

>  <IW1>  (Betamethasone)
0.0800

>  <IW2>  (Betamethasone)
0.1800

>  <IW3>  (Betamethasone)
0.3600

>  <IW4>  (Betamethasone)
0.5400

>  <CW1>  (Betamethasone)
2.6800

>  <CW2>  (Betamethasone)
2.0100

>  <CW3>  (Betamethasone)
1.1900

>  <CW4>  (Betamethasone)
0.5900

>  <CW5>  (Betamethasone)
0.3300

>  <CW6>  (Betamethasone)
0.1700

>  <CW7>  (Betamethasone)
0.0700

>  <CW8>  (Betamethasone)
0.0100

>  <ID1>  (Betamethasone)
0.0600

>  <ID2>  (Betamethasone)
0.1500

>  <ID3>  (Betamethasone)
0.2800

>  <ID4>  (Betamethasone)
0.3700

>  <CD1>  (Betamethasone)
0.3000

>  <CD2>  (Betamethasone)
0.1100

>  <CD3>  (Betamethasone)
0.0400

>  <CD4>  (Betamethasone)
0.0200

>  <CD5>  (Betamethasone)
0.0100

>  <CD6>  (Betamethasone)
0.0000

>  <CD7>  (Betamethasone)
0.0000

>  <CD8>  (Betamethasone)
0.0000

>  <HL1>  (Betamethasone)
7.5400

>  <HL2>  (Betamethasone)
8.9900

>  <A>  (Betamethasone)
5.8800

>  <CP>  (Betamethasone)
0.1400

>  <POL>  (Betamethasone)
39.0700

>  <MW>  (Betamethasone)
392.4600

>  <FLEX>  (Betamethasone)
0.3300

>  <FLEX_RB>  (Betamethasone)
0.0400

>  <NCC>  (Betamethasone)
0

>  <DIFF>  (Betamethasone)
0.4600

>  <LOGP n-Oct>  (Betamethasone)
1.6700

>  <LOGP c-Hex>  (Betamethasone)
-0.0200

>  <PSA>  (Betamethasone)
100.2300

>  <HSA>  (Betamethasone)
386.0000

>  <PSAR>  (Betamethasone)
0.2100

>  <PHSAR>  (Betamethasone)
0.2600

>  <LgD5>  (Betamethasone)
1.6700

>  <LgD6>  (Betamethasone)
1.6700

>  <LgD7>  (Betamethasone)
1.6700

>  <LgD7.5>  (Betamethasone)
1.6700

>  <LgD8>  (Betamethasone)
1.6700

>  <LgD9>  (Betamethasone)
1.6400

>  <LgD10>  (Betamethasone)
1.3900

>  <AUS7.4>  (Betamethasone)
2.0000

>  <0.000000U4>  (Betamethasone)
100.0000

>  <0.000000U5>  (Betamethasone)
100.0000

>  <0.000000U6>  (Betamethasone)
99.9900

>  <0.000000U7>  (Betamethasone)
99.9200

>  <0.000000U8>  (Betamethasone)
99.2300

>  <0.000000U9>  (Betamethasone)
92.7500

>  <0.000000U10>  (Betamethasone)
52.9100

>  <DRDRDR>  (Betamethasone)
18.8500

>  <DRDRAC>  (Betamethasone)
21.1300

>  <DRDRDO>  (Betamethasone)
18.7600

>  <DRACAC>  (Betamethasone)
19.7100

>  <DRACDO>  (Betamethasone)
19.4900

>  <DRDODO>  (Betamethasone)
11.9200

>  <ACACAC>  (Betamethasone)
15.1900

>  <ACACDO>  (Betamethasone)
15.1900

>  <ACDODO>  (Betamethasone)
13.1700

>  <DODODO>  (Betamethasone)
5.3200

>  <SOLY>  (Betamethasone)
-3.6800

>  <LgS3>  (Betamethasone)
-3.6800

>  <LgS4>  (Betamethasone)
-3.6800

>  <LgS5>  (Betamethasone)
-3.6800

>  <LgS6>  (Betamethasone)
-3.6800

>  <LgS7>  (Betamethasone)
-3.6800

>  <LgS7.5>  (Betamethasone)
-3.6800

>  <LgS8>  (Betamethasone)
-3.6800

>  <LgS9>  (Betamethasone)
-3.6500

>  <LgS10>  (Betamethasone)
-3.4100

>  <LgS11>  (Betamethasone)
-2.2300

>  <L0LgS>  (Betamethasone)
-3.5700

>  <L1LgS>  (Betamethasone)
0.2800

>  <L2LgS>  (Betamethasone)
0.3500

>  <L3LgS>  (Betamethasone)
0.3200

>  <L4LgS>  (Betamethasone)
0.2200

>  <DD1>  (Betamethasone)
0.8800

>  <DD2>  (Betamethasone)
0.6300

>  <DD3>  (Betamethasone)
0.6300

>  <DD4>  (Betamethasone)
1.0000

>  <DD5>  (Betamethasone)
0.2500

>  <DD6>  (Betamethasone)
0.1300

>  <DD7>  (Betamethasone)
0.0000

>  <DD8>  (Betamethasone)
-0.1300

>  <ALogD5>  (Betamethasone)
2.0300

>  <ALogD5.5>  (Betamethasone)
2.0300

>  <ALogD7>  (Betamethasone)
2.0300

>  <ALogD7.4>  (Betamethasone)
2.0300

>  <ALogP>  (Betamethasone)
0

>  <APSA>  (Betamethasone)
94.8300

>  <HDonors>  (Betamethasone)
3

>  <HAcceptors>  (Betamethasone)
5

>  <FRB>  (Betamethasone)
5

>  <Rule Of 5>  (Betamethasone)
0

>  <Molar Volume>  (Betamethasone)
296.2100

>  <Surface Tension>  (Betamethasone)
56.5700

>  <Polarizability>  (Betamethasone)
39.7400

>  <C ratio>  (Betamethasone)
0.7900

>  <N ratio>  (Betamethasone)
0.0000

>  <NO ratio>  (Betamethasone)
0.1800

>  <Num Rings>  (Betamethasone)
4

>  <Num Ar Rings>  (Betamethasone)
0

>  <logS>  (Betamethasone)
-3.1800

$$$$
Betamipron
  -MTS-   07231215063D 0   0.00000     0.00000     0

 14 14  0  0  0  0  0  0  0  0999 V2000
   22.2010   -6.9430   -0.4180 C   0  0  0  0  0  0  0  0  0  0  0  0
   22.3780   -5.5010   -0.8450 C   0  0  0  0  0  0  0  0  0  0  0  0
   23.5780   -4.8730   -0.8420 N   0  0  0  0  0  0  0  0  0  0  0  0
   24.8000   -5.5000   -0.3360 C   0  0  0  0  0  0  0  0  0  0  0  0
   25.7410   -4.4400    0.2930 C   0  0  0  0  0  0  0  0  0  0  0  0
   26.9780   -5.0920    0.8490 C   0  0  0  0  0  0  0  0  0  0  0  0
   27.7610   -5.7010   -0.0410 O   0  0  0  0  0  0  0  0  0  0  0  0
   27.2440   -5.0670    2.0400 O   0  0  0  0  0  0  0  0  0  0  0  0
   21.3780   -4.8960   -1.1930 O   0  0  0  0  0  0  0  0  0  0  0  0
   23.0020   -7.9640   -0.9410 C   0  0  0  0  0  0  0  0  0  0  0  0
   22.8640   -9.2760   -0.4760 C   0  0  0  0  0  0  0  0  0  0  0  0
   21.8890   -9.5800    0.4790 C   0  0  0  0  0  0  0  0  0  0  0  0
   21.0500   -8.5720    0.9630 C   0  0  0  0  0  0  0  0  0  0  0  0
   21.2050   -7.2580    0.5120 C   0  0  0  0  0  0  0  0  0  0  0  0
  1  2  1  0  0  0  0
  2  3  1  0  0  0  0
  3  4  1  0  0  0  0
  4  5  1  0  0  0  0
  5  6  1  0  0  0  0
  6  7  1  0  0  0  0
  6  8  2  0  0  0  0
  2  9  2  0  0  0  0
  1 10  2  0  0  0  0
 10 11  1  0  0  0  0
 11 12  2  0  0  0  0
 12 13  1  0  0  0  0
 13 14  2  0  0  0  0
 14  1  1  0  0  0  0
M  END
>  <EXTREG>  (Betamipron)
Betamipron

>  <NAME>  (Betamipron)
Betamipron

>  <Vss>  (Betamipron)
0.2800

>  <fu>  (Betamipron)
0.1700

>  <V>  (Betamipron)
457.0000

>  <S>  (Betamipron)
337.1200

>  <R>  (Betamipron)
1.3600

>  <G>  (Betamipron)
1.2700

>  <W1>  (Betamipron)
977.6300

>  <W2>  (Betamipron)
685.1300

>  <W3>  (Betamipron)
395.2500

>  <W4>  (Betamipron)
181.6300

>  <W5>  (Betamipron)
102.1300

>  <W6>  (Betamipron)
53.2500

>  <W7>  (Betamipron)
20.8800

>  <W8>  (Betamipron)
1.7500

>  <D1>  (Betamipron)
144.6300

>  <D2>  (Betamipron)
81.6300

>  <D3>  (Betamipron)
35.7500

>  <D4>  (Betamipron)
20.8800

>  <D5>  (Betamipron)
13.3800

>  <D6>  (Betamipron)
8.8800

>  <D7>  (Betamipron)
5.5000

>  <D8>  (Betamipron)
2.8800

>  <WO1>  (Betamipron)
113.7500

>  <WO2>  (Betamipron)
32.2500

>  <WO3>  (Betamipron)
10.6300

>  <WO4>  (Betamipron)
1.7500

>  <WO5>  (Betamipron)
0.0000

>  <WO6>  (Betamipron)
0.0000

>  <WN1>  (Betamipron)
447.0000

>  <WN2>  (Betamipron)
207.3800

>  <WN3>  (Betamipron)
115.6300

>  <WN4>  (Betamipron)
56.6300

>  <WN5>  (Betamipron)
16.8800

>  <WN6>  (Betamipron)
0.0000

>  <IW1>  (Betamipron)
0.1600

>  <IW2>  (Betamipron)
0.3900

>  <IW3>  (Betamipron)
0.7800

>  <IW4>  (Betamipron)
1.0600

>  <CW1>  (Betamipron)
2.9000

>  <CW2>  (Betamipron)
2.0300

>  <CW3>  (Betamipron)
1.1700

>  <CW4>  (Betamipron)
0.5400

>  <CW5>  (Betamipron)
0.3000

>  <CW6>  (Betamipron)
0.1600

>  <CW7>  (Betamipron)
0.0600

>  <CW8>  (Betamipron)
0.0100

>  <ID1>  (Betamipron)
0.1000

>  <ID2>  (Betamipron)
0.1000

>  <ID3>  (Betamipron)
0.1800

>  <ID4>  (Betamipron)
0.2600

>  <CD1>  (Betamipron)
0.4300

>  <CD2>  (Betamipron)
0.2400

>  <CD3>  (Betamipron)
0.1100

>  <CD4>  (Betamipron)
0.0600

>  <CD5>  (Betamipron)
0.0400

>  <CD6>  (Betamipron)
0.0300

>  <CD7>  (Betamipron)
0.0200

>  <CD8>  (Betamipron)
0.0100

>  <HL1>  (Betamipron)
2.8600

>  <HL2>  (Betamipron)
2.5500

>  <A>  (Betamipron)
3.9500

>  <CP>  (Betamipron)
0.9200

>  <POL>  (Betamipron)
19.4800

>  <MW>  (Betamipron)
193.2000

>  <FLEX>  (Betamipron)
1.3600

>  <FLEX_RB>  (Betamipron)
0.2700

>  <NCC>  (Betamipron)
0

>  <DIFF>  (Betamipron)
0.7800

>  <LOGP n-Oct>  (Betamipron)
0.5600

>  <LOGP c-Hex>  (Betamipron)
-3.4300

>  <PSA>  (Betamipron)
66.4000

>  <HSA>  (Betamipron)
270.7200

>  <PSAR>  (Betamipron)
0.2000

>  <PHSAR>  (Betamipron)
0.2500

>  <LgD5>  (Betamipron)
-0.4100

>  <LgD6>  (Betamipron)
-1.3500

>  <LgD7>  (Betamipron)
-2.2300

>  <LgD7.5>  (Betamipron)
-2.5300

>  <LgD8>  (Betamipron)
-2.6900

>  <LgD9>  (Betamipron)
-2.7800

>  <LgD10>  (Betamipron)
-2.7900

>  <AUS7.4>  (Betamipron)
0.0000

>  <0.000000U4>  (Betamipron)
54.6200

>  <0.000000U5>  (Betamipron)
10.7400

>  <0.000000U6>  (Betamipron)
1.1900

>  <0.000000U7>  (Betamipron)
0.1200

>  <0.000000U8>  (Betamipron)
0.0100

>  <0.000000U9>  (Betamipron)
0.0000

>  <0.000000U10>  (Betamipron)
0.0000

>  <DRDRDR>  (Betamipron)
7.3800

>  <DRDRAC>  (Betamipron)
10.6000

>  <DRDRDO>  (Betamipron)
6.9600

>  <DRACAC>  (Betamipron)
11.7800

>  <DRACDO>  (Betamipron)
7.8300

>  <DRDODO>  (Betamipron)
3.3600

>  <ACACAC>  (Betamipron)
0.7600

>  <ACACDO>  (Betamipron)
3.0600

>  <ACDODO>  (Betamipron)
2.3300

>  <DODODO>  (Betamipron)
0.0000

>  <SOLY>  (Betamipron)
-1.2100

>  <LgS3>  (Betamipron)
-1.1800

>  <LgS4>  (Betamipron)
-0.9500

>  <LgS5>  (Betamipron)
-0.2400

>  <LgS6>  (Betamipron)
0.7000

>  <LgS7>  (Betamipron)
1.6100

>  <LgS7.5>  (Betamipron)
1.9500

>  <LgS8>  (Betamipron)
2.1500

>  <LgS9>  (Betamipron)
2.2700

>  <LgS10>  (Betamipron)
2.2900

>  <LgS11>  (Betamipron)
2.3200

>  <L0LgS>  (Betamipron)
1.0500

>  <L1LgS>  (Betamipron)
2.1400

>  <L2LgS>  (Betamipron)
-0.7800

>  <L3LgS>  (Betamipron)
-0.4500

>  <L4LgS>  (Betamipron)
0.3800

>  <DD1>  (Betamipron)
0.7500

>  <DD2>  (Betamipron)
0.3800

>  <DD3>  (Betamipron)
0.7500

>  <DD4>  (Betamipron)
1.1300

>  <DD5>  (Betamipron)
0.1300

>  <DD6>  (Betamipron)
-0.2500

>  <DD7>  (Betamipron)
0.0000

>  <DD8>  (Betamipron)
0.1300

>  <ALogD5>  (Betamipron)
0.0600

>  <ALogD5.5>  (Betamipron)
-0.3900

>  <ALogD7>  (Betamipron)
-1.8300

>  <ALogD7.4>  (Betamipron)
-2.1600

>  <ALogP>  (Betamipron)
0.9300

>  <APSA>  (Betamipron)
66.4000

>  <HDonors>  (Betamipron)
2

>  <HAcceptors>  (Betamipron)
4

>  <FRB>  (Betamipron)
4

>  <Rule Of 5>  (Betamipron)
0

>  <Molar Volume>  (Betamipron)
157.4200

>  <Surface Tension>  (Betamipron)
51.5400

>  <Polarizability>  (Betamipron)
20.1000

>  <C ratio>  (Betamipron)
0.7100

>  <N ratio>  (Betamipron)
0.0700

>  <NO ratio>  (Betamipron)
0.2900

>  <Num Rings>  (Betamipron)
1

>  <Num Ar Rings>  (Betamipron)
1

>  <logS>  (Betamipron)
-1.4100

$$$$
Betaxolol
  -MTS-   07231215063D 0   0.00000     0.00000     0

 22 23  0  0  0  0  0  0  0  0999 V2000
   34.6100   -8.4160    0.1690 C   0  0  0  0  0  0  0  0  0  0  0  0
   34.0810   -7.2930   -0.7490 C   0  0  0  0  0  0  0  0  0  0  0  0
   33.4110   -7.5520    0.6190 C   0  0  0  0  0  0  0  0  0  0  0  0
   32.0390   -8.2710    0.6060 C   0  0  0  0  0  0  0  0  0  0  0  0
   30.9520   -7.3350    0.7250 O   0  0  0  0  0  0  0  0  0  0  0  0
   30.8420   -6.4220   -0.3860 C   0  0  0  0  0  0  0  0  0  0  0  0
   29.5860   -5.5370   -0.1790 C   0  0  0  0  0  0  0  0  0  0  0  0
   28.2320   -6.2710   -0.2060 C   0  0  0  0  0  0  0  0  0  0  0  0
   27.0700   -5.5000   -0.0860 C   0  0  0  0  0  0  0  0  0  0  0  0
   25.8020   -6.0900   -0.1090 C   0  0  0  0  0  0  0  0  0  0  0  0
   25.6770   -7.4780   -0.2520 C   0  0  0  0  0  0  0  0  0  0  0  0
   24.4330   -8.1240   -0.2850 O   0  0  0  0  0  0  0  0  0  0  0  0
   23.1910   -7.4110   -0.1590 C   0  0  0  0  0  0  0  0  0  0  0  0
   22.0130   -8.4210   -0.2240 C   0  0  0  0  0  0  0  0  0  0  0  0
   20.6360   -7.6960   -0.2220 C   0  0  0  0  0  0  0  0  0  0  0  0
   19.5070   -8.6550   -0.1710 N   0  0  0  0  0  0  0  0  0  0  0  0
   18.1450   -8.1290   -0.4370 C   0  0  0  0  0  0  0  0  0  0  0  0
   17.7990   -6.9490    0.5110 C   0  0  0  0  0  0  0  0  0  0  0  0
   17.1200   -9.2780   -0.2360 C   0  0  0  0  0  0  0  0  0  0  0  0
   22.0800   -9.3800    0.8490 O   0  0  0  0  0  0  0  0  0  0  0  0
   26.8350   -8.2500   -0.3660 C   0  0  0  0  0  0  0  0  0  0  0  0
   28.1020   -7.6580   -0.3420 C   0  0  0  0  0  0  0  0  0  0  0  0
  1  2  1  0  0  0  0
  2  3  1  0  0  0  0
  3  1  1  0  0  0  0
  3  4  1  0  0  0  0
  4  5  1  0  0  0  0
  5  6  1  0  0  0  0
  6  7  1  0  0  0  0
  7  8  1  0  0  0  0
  8  9  2  0  0  0  0
  9 10  1  0  0  0  0
 10 11  2  0  0  0  0
 11 12  1  0  0  0  0
 12 13  1  0  0  0  0
 13 14  1  0  0  0  0
 14 15  1  0  0  0  0
 15 16  1  0  0  0  0
 16 17  1  0  0  0  0
 17 18  1  0  0  0  0
 17 19  1  0  0  0  0
 14 20  1  0  0  0  0
 11 21  1  0  0  0  0
 21 22  2  0  0  0  0
 22  8  1  0  0  0  0
M  END
>  <EXTREG>  (Betaxolol)
Betaxolol

>  <NAME>  (Betaxolol)
Betaxolol

>  <Vss>  (Betaxolol)
4.8000

>  <fu>  (Betaxolol)
0.4000

>  <V>  (Betaxolol)
802.8800

>  <S>  (Betaxolol)
560.4400

>  <R>  (Betaxolol)
1.4300

>  <G>  (Betaxolol)
1.5500

>  <W1>  (Betaxolol)
1185.0000

>  <W2>  (Betaxolol)
629.5000

>  <W3>  (Betaxolol)
320.5000

>  <W4>  (Betaxolol)
139.5000

>  <W5>  (Betaxolol)
73.3800

>  <W6>  (Betaxolol)
36.7500

>  <W7>  (Betaxolol)
12.1300

>  <W8>  (Betaxolol)
0.2500

>  <D1>  (Betaxolol)
278.8800

>  <D2>  (Betaxolol)
110.0000

>  <D3>  (Betaxolol)
34.5000

>  <D4>  (Betaxolol)
13.6300

>  <D5>  (Betaxolol)
8.3800

>  <D6>  (Betaxolol)
5.8800

>  <D7>  (Betaxolol)
3.6300

>  <D8>  (Betaxolol)
1.7500

>  <WO1>  (Betaxolol)
151.7500

>  <WO2>  (Betaxolol)
64.3800

>  <WO3>  (Betaxolol)
30.0000

>  <WO4>  (Betaxolol)
9.5000

>  <WO5>  (Betaxolol)
1.2500

>  <WO6>  (Betaxolol)
0.0000

>  <WN1>  (Betaxolol)
363.7500

>  <WN2>  (Betaxolol)
153.8800

>  <WN3>  (Betaxolol)
77.6300

>  <WN4>  (Betaxolol)
35.5000

>  <WN5>  (Betaxolol)
9.8800

>  <WN6>  (Betaxolol)
0.0000

>  <IW1>  (Betaxolol)
0.0600

>  <IW2>  (Betaxolol)
0.2400

>  <IW3>  (Betaxolol)
0.5300

>  <IW4>  (Betaxolol)
0.7700

>  <CW1>  (Betaxolol)
2.1100

>  <CW2>  (Betaxolol)
1.1200

>  <CW3>  (Betaxolol)
0.5700

>  <CW4>  (Betaxolol)
0.2500

>  <CW5>  (Betaxolol)
0.1300

>  <CW6>  (Betaxolol)
0.0700

>  <CW7>  (Betaxolol)
0.0200

>  <CW8>  (Betaxolol)
0.0000

>  <ID1>  (Betaxolol)
0.0300

>  <ID2>  (Betaxolol)
0.0800

>  <ID3>  (Betaxolol)
0.1600

>  <ID4>  (Betaxolol)
0.2000

>  <CD1>  (Betaxolol)
0.5000

>  <CD2>  (Betaxolol)
0.2000

>  <CD3>  (Betaxolol)
0.0600

>  <CD4>  (Betaxolol)
0.0200

>  <CD5>  (Betaxolol)
0.0100

>  <CD6>  (Betaxolol)
0.0100

>  <CD7>  (Betaxolol)
0.0100

>  <CD8>  (Betaxolol)
0.0000

>  <HL1>  (Betaxolol)
2.1300

>  <HL2>  (Betaxolol)
2.7000

>  <A>  (Betaxolol)
5.3100

>  <CP>  (Betaxolol)
0.7100

>  <POL>  (Betaxolol)
34.9400

>  <MW>  (Betaxolol)
307.4300

>  <FLEX>  (Betaxolol)
2.3800

>  <FLEX_RB>  (Betaxolol)
0.1700

>  <NCC>  (Betaxolol)
0

>  <DIFF>  (Betaxolol)
0.4300

>  <LOGP n-Oct>  (Betaxolol)
2.6000

>  <LOGP c-Hex>  (Betaxolol)
2.6700

>  <PSA>  (Betaxolol)
56.2200

>  <HSA>  (Betaxolol)
504.2200

>  <PSAR>  (Betaxolol)
0.1000

>  <PHSAR>  (Betaxolol)
0.1100

>  <LgD5>  (Betaxolol)
-0.7900

>  <LgD6>  (Betaxolol)
-0.4600

>  <LgD7>  (Betaxolol)
0.3500

>  <LgD7.5>  (Betaxolol)
0.8200

>  <LgD8>  (Betaxolol)
1.3000

>  <LgD9>  (Betaxolol)
2.1400

>  <LgD10>  (Betaxolol)
2.5200

>  <AUS7.4>  (Betaxolol)
0.3100

>  <0.000000U4>  (Betaxolol)
0.0000

>  <0.000000U5>  (Betaxolol)
0.0100

>  <0.000000U6>  (Betaxolol)
0.0500

>  <0.000000U7>  (Betaxolol)
0.5300

>  <0.000000U8>  (Betaxolol)
5.0800

>  <0.000000U9>  (Betaxolol)
34.8500

>  <0.000000U10>  (Betaxolol)
84.2500

>  <DRDRDR>  (Betaxolol)
20.4000

>  <DRDRAC>  (Betaxolol)
21.3400

>  <DRDRDO>  (Betaxolol)
18.5500

>  <DRACAC>  (Betaxolol)
13.0400

>  <DRACDO>  (Betaxolol)
13.0400

>  <DRDODO>  (Betaxolol)
3.8400

>  <ACACAC>  (Betaxolol)
6.1800

>  <ACACDO>  (Betaxolol)
6.1800

>  <ACDODO>  (Betaxolol)
3.8200

>  <DODODO>  (Betaxolol)
0.0000

>  <SOLY>  (Betaxolol)
-3.2500

>  <LgS3>  (Betaxolol)
0.2500

>  <LgS4>  (Betaxolol)
0.2400

>  <LgS5>  (Betaxolol)
0.1800

>  <LgS6>  (Betaxolol)
-0.1800

>  <LgS7>  (Betaxolol)
-1.0000

>  <LgS7.5>  (Betaxolol)
-1.4800

>  <LgS8>  (Betaxolol)
-1.9600

>  <LgS9>  (Betaxolol)
-2.8000

>  <LgS10>  (Betaxolol)
-3.1800

>  <LgS11>  (Betaxolol)
-3.2400

>  <L0LgS>  (Betaxolol)
-1.2800

>  <L1LgS>  (Betaxolol)
-2.3100

>  <L2LgS>  (Betaxolol)
-0.3900

>  <L3LgS>  (Betaxolol)
0.7300

>  <L4LgS>  (Betaxolol)
0.2100

>  <DD1>  (Betaxolol)
2.3800

>  <DD2>  (Betaxolol)
0.8800

>  <DD3>  (Betaxolol)
-0.5000

>  <DD4>  (Betaxolol)
-0.1300

>  <DD5>  (Betaxolol)
0.0000

>  <DD6>  (Betaxolol)
0.0000

>  <DD7>  (Betaxolol)
0.0000

>  <DD8>  (Betaxolol)
-0.1300

>  <ALogD5>  (Betaxolol)
-0.5500

>  <ALogD5.5>  (Betaxolol)
-0.5200

>  <ALogD7>  (Betaxolol)
0.0900

>  <ALogD7.4>  (Betaxolol)
0.4300

>  <ALogP>  (Betaxolol)
2.5300

>  <APSA>  (Betaxolol)
50.7200

>  <HDonors>  (Betaxolol)
2

>  <HAcceptors>  (Betaxolol)
4

>  <FRB>  (Betaxolol)
12

>  <Rule Of 5>  (Betaxolol)
0

>  <Molar Volume>  (Betaxolol)
287.9900

>  <Surface Tension>  (Betaxolol)
41.4800

>  <Polarizability>  (Betaxolol)
35.2500

>  <C ratio>  (Betaxolol)
0.8200

>  <N ratio>  (Betaxolol)
0.0500

>  <NO ratio>  (Betaxolol)
0.1800

>  <Num Rings>  (Betaxolol)
2

>  <Num Ar Rings>  (Betaxolol)
1

>  <logS>  (Betaxolol)
-2.4600

$$$$
Bevantolol
  -MTS-   07231215063D 0   0.00000     0.00000     0

 25 26  0  0  0  0  0  0  0  0999 V2000
[truncated: 4,439,560 more chars]
