# Supplementary material for: Applying Linear and Non-Linear Methods for Parallel Prediction of Volume of Distribution and Fraction of Unbound Drug
Source: PLoS One. 2013 Oct 7;8(10):e74758. doi: 10.1371/journal.pone.0074758 (PMC3792104; doi:10.1371/journal.pone.0074758)
Supplement: File S3 — Training set for RP models. (SDF) [file pone.0074758.s011.sdf]

MEN-10755
  DSViewer          3D                             0

 46 51  0  0  0  0  0  0  0  0999 V2000
   18.5650  -15.2900    0.6960 O   0  0  0  0  0  0  0  0  0  1
   18.5830  -16.1840   -0.4400 C   0  0  0  0  0  0  0  0  0  2
   17.3720  -17.1510   -0.3760 C   0  0  0  0  0  0  0  0  0  3
   17.6780  -18.4500   -1.1580 C   0  0  1  0  0  0  0  0  0  4
   18.1390  -18.0220   -2.4550 O   0  0  0  0  0  0  0  0  0  5
   18.8200  -19.2080   -0.4360 C   0  0  0  0  0  0  0  0  0  6
   20.0410  -18.3020   -0.2520 C   0  0  0  0  0  0  0  0  0  7
   19.9330  -16.9080   -0.3290 C   0  0  0  0  0  0  0  0  0  8
   21.0880  -16.1180   -0.3070 C   0  0  0  0  0  0  0  0  0  9
   20.9700  -14.7400   -0.5340 O   0  0  0  0  0  0  0  0  0 10
   22.3350  -16.7130   -0.0670 C   0  0  0  0  0  0  0  0  0 11
   22.4310  -18.0980    0.0920 C   0  0  0  0  0  0  0  0  0 12
   21.2830  -18.8970   -0.0070 C   0  0  0  0  0  0  0  0  0 13
   21.3450  -20.2890    0.1370 O   0  0  0  0  0  0  0  0  0 14
   23.7820  -18.7230    0.3660 C   0  0  0  0  0  0  0  0  0 15
   23.8470  -19.9340    0.5090 O   0  0  0  0  0  0  0  0  0 16
   25.0310  -17.8760    0.4620 C   0  0  0  0  0  0  0  0  0 17
   24.9360  -16.4920    0.2940 C   0  0  0  0  0  0  0  0  0 18
   23.5860  -15.8670    0.0230 C   0  0  0  0  0  0  0  0  0 19
   23.4880  -14.6590   -0.1270 O   0  0  0  0  0  0  0  0  0 20
   26.0860  -15.6990    0.3780 C   0  0  0  0  0  0  0  0  0 21
   27.3280  -16.2880    0.6310 C   0  0  0  0  0  0  0  0  0 22
   27.4220  -17.6720    0.8010 C   0  0  0  0  0  0  0  0  0 23
   26.2740  -18.4650    0.7160 C   0  0  0  0  0  0  0  0  0 24
   16.4490  -19.3290   -1.3170 C   0  0  0  0  0  0  0  0  0 25
   16.1520  -19.7900   -2.4080 O   0  0  0  0  0  0  0  0  0 26
   15.5660  -19.6090   -0.1210 C   0  0  0  0  0  0  0  0  0 27
   14.9410  -20.9020   -0.2260 O   0  0  0  0  0  0  0  0  0 28
   18.0000  -13.9880    0.4520 C   0  0  0  0  0  0  0  0  0 29
   18.2210  -13.2440    1.6560 O   0  0  0  0  0  0  0  0  0 30
   17.9520  -11.8340    1.5130 C   0  0  0  0  0  0  0  0  0 31
   16.7290  -11.5170    0.6030 C   0  0  0  0  0  0  0  0  0 32
   16.2310  -10.2430    1.0860 O   0  0  0  0  0  0  0  0  0 33
   15.0710   -9.7100    0.4200 C   0  0  0  0  0  0  0  0  0 34
   14.8220   -8.4450    1.0530 O   0  0  0  0  0  0  0  0  0 35
   13.5370   -7.8780    0.7110 C   0  0  0  0  0  0  0  0  0 36
   13.2230   -8.0410   -0.8110 C   0  0  0  0  0  0  0  0  0 37
   12.3840   -7.0050   -1.3570 O   0  0  0  0  0  0  0  0  0 38
   14.5520   -8.1860   -1.5940 C   0  0  0  0  0  0  0  0  0 39
   14.2980   -8.3160   -3.0460 N   0  0  0  0  0  0  0  0  0 40
   15.3120   -9.4470   -1.0930 C   0  0  0  0  0  0  0  0  0 41
   13.5900   -6.4030    1.1870 C   0  0  0  0  0  0  0  0  0 42
   15.7540  -12.7230    0.6870 C   0  0  0  0  0  0  0  0  0 43
   14.5920  -12.5290   -0.1430 O   0  0  0  0  0  0  0  0  0 44
   16.4700  -14.0220    0.2080 C   0  0  0  0  0  0  0  0  0 45
   19.2210  -11.0620    1.0660 C   0  0  0  0  0  0  0  0  0 46
  1  2  1  0  0  0
  2  3  1  0  0  0
  3  4  1  0  0  0
  4  5  1  0  0  0
  4  6  1  0  0  0
  6  7  1  0  0  0
  7  8  2  0  0  0
  8  2  1  0  0  0
  8  9  1  0  0  0
  9 10  1  0  0  0
  9 11  2  0  0  0
 11 12  1  0  0  0
 12 13  2  0  0  0
 13  7  1  0  0  0
 13 14  1  0  0  0
 12 15  1  0  0  0
 15 16  2  0  0  0
 15 17  1  0  0  0
 17 18  2  0  0  0
 18 19  1  0  0  0
 19 11  1  0  0  0
 19 20  2  0  0  0
 18 21  1  0  0  0
 21 22  2  0  0  0
 22 23  1  0  0  0
 23 24  2  0  0  0
 24 17  1  0  0  0
  4 25  1  0  0  0
 25 26  2  0  0  0
 25 27  1  0  0  0
 27 28  1  0  0  0
  1 29  1  0  0  0
 29 30  1  0  0  0
 30 31  1  0  0  0
 31 32  1  0  0  0
 32 33  1  0  0  0
 33 34  1  0  0  0
 34 35  1  0  0  0
 35 36  1  0  0  0
 36 37  1  0  0  0
 37 38  1  0  0  0
 37 39  1  0  0  0
 39 40  1  0  0  0
 39 41  1  0  0  0
 41 34  1  0  0  0
 36 42  1  0  0  0
 32 43  1  0  0  0
 43 44  1  0  0  0
 43 45  1  0  0  0
 45 29  1  0  0  0
 31 46  1  0  0  0
M  END
> <OBJECTID>
9223372036858118160

> <EXTREG>
MEN-10755

> <Vss>
2.4

> <fu>
0

> <V>
1193.62

> <S>
792.03

> <R>
1.51

> <G>
1.76

> <W1>
2228.62

> <W2>
1817.75

> <W3>
1248.38

> <W4>
638.88

> <W5>
350.88

> <W6>
182.75

> <W7>
66.38

> <W8>
12.38

> <D1>
139.75

> <D2>
75.75

> <D3>
37.25

> <D4>
25.38

> <D5>
18.13

> <D6>
14

> <D7>
10

> <D8>
5.25

> <WO1>
686.75

> <WO2>
278.25

> <WO3>
123.88

> <WO4>
43.38

> <WO5>
6.75

> <WO6>
0.25

> <WN1>
1427.38

> <WN2>
743.88

> <WN3>
402.88

> <WN4>
190.25

> <WN5>
48.5

> <WN6>
0.88

> <IW1>
0.06

> <IW2>
0.1

> <IW3>
0.21

> <IW4>
0.24

> <CW1>
2.81

> <CW2>
2.3

> <CW3>
1.58

> <CW4>
0.81

> <CW5>
0.44

> <CW6>
0.23

> <CW7>
0.08

> <CW8>
0.02

> <ID1>
0.11

> <ID2>
0.2

> <ID3>
0.26

> <ID4>
0.3

> <CD1>
0.18

> <CD2>
0.1

> <CD3>
0.05

> <CD4>
0.03

> <CD5>
0.02

> <CD6>
0.02

> <CD7>
0.01

> <CD8>
0.01

> <HL1>
9.42

> <HL2>
7.2

> <A>
8.14

> <CP>
0.09

> <POL>
60.8

> <MW>
643.64

> <FLEX>
2.66

> <FLEX_RB>
0.18

> <NCC>
0

> <DIFF>
-0.06

> <LOGP n-Oct>
0.54

> <LOGP c-Hex>
-3.81

> <PSA>
248.73

> <HSA>
543.3

> <PSAR>
0.31

> <PHSAR>
0.46

> <LgD5>
-1.83

> <LgD6>
-0.9

> <LgD7>
-0.03

> <LgD7.5>
0.25

> <LgD8>
0.32

> <LgD9>
-0.2

> <LgD10>
-1.64

> <AUS7.4>
1.67

> <0.000000U4>
0.04

> <0.000000U5>
0.37

> <0.000000U6>
3.61

> <0.000000U7>
26.97

> <0.000000U8>
60.44

> <0.000000U9>
18.27

> <0.000000U10>
0.63

> <DRDRDR>
44.96

> <DRDRAC>
51.26

> <DRDRDO>
51.26

> <DRACAC>
49.19

> <DRACDO>
48.06

> <DRDODO>
48.06

> <ACACAC>
40.67

> <ACACDO>
40.67

> <ACDODO>
40.67

> <DODODO>
31.82

> <SOLY>
-5.06

> <LgS3>
-1.61

> <LgS4>
-1.9

> <LgS5>
-2.67

> <LgS6>
-3.62

> <LgS7>
-4.49

> <LgS7.5>
-4.77

> <LgS8>
-4.84

> <LgS9>
-4.32

> <LgS10>
-2.87

> <LgS11>
0.48

> <L0LgS>
-3.21

> <L1LgS>
-0.45

> <L2LgS>
2.55

> <L3LgS>
1.46

> <L4LgS>
0.04

> <DD1>
-0.63

> <DD2>
0.88

> <DD3>
-0.63

> <DD4>
-0.38

> <DD5>
-1.75

> <DD6>
-0.25

> <DD7>
-0.75

> <DD8>
-0.38

> <ALogD5>
-1.29

> <ALogD5.5>
-1.12

> <ALogD7>
-0.05

> <ALogD7.4>
0.19

> <ALogP>
0

> <APSA>
235.53

> <HDonors>
8

> <HAcceptors>
14

> <FRB>
13

> <Rule Of 5>
3

> <Molar Volume>
404.05

> <Surface Tension>
93.62

> <Polarizability>
61.77

> <C ratio>
0.7

> <N ratio>
0.02

> <NO ratio>
0.3

> <Num Rings>
6

> <Num Ar Rings>
2

> <logS>
-4.42

> <Activity_Vss>
2.4

> <Activity_fu>
0

> <Class_Vss>
3

> <Cluster>
1

> <DistanceToClosest>
0

> <ClusterCenter>
1

> <ClusterSize>
56

$$$$
Cefoperazone
  SciTegic08241211373D

 44 48  0  0  0  0            999 V2000
   25.0860  -11.6650   -0.7260 N   0  0
   23.9780  -11.5030   -1.3600 C   0  0
   23.7470  -10.2070   -0.6150 C   0  0
   25.0660  -10.5460    0.1690 C   0  0
   26.6190   -9.6840   -0.1150 S   0  0
   27.5730  -11.1230    0.4800 C   0  0
   27.2060  -12.3990   -0.2600 C   0  0
   26.0190  -12.5700   -0.8740 C   0  0
   25.7510  -13.7520   -1.7270 C   0  0
   26.6190  -14.1840   -2.4720 O   0  0
   24.5650  -14.3580   -1.6700 O   0  0
   28.2810  -13.4670   -0.2880 C   0  0
   27.5780  -15.0420    0.3020 S   0  0
   28.9550  -16.0630   -0.1270 C   0  0
   29.2700  -16.7030   -1.4820 N   0  0
   30.6020  -17.4920   -1.2990 N   0  0
   30.8650  -17.2180   -0.0160 N   0  0
   29.9890  -16.4440    0.6480 N   0  0
   28.4370  -16.6780   -2.6700 C   0  0
   22.5310  -10.1960    0.1890 N   0  0
   22.4770   -9.4350    1.3010 C   0  0
   21.2140   -9.4160    2.1350 C   0  0
   20.1750   -8.6520    1.4350 N   0  0
   19.5970   -9.1670    0.3210 C   0  0
   18.5970   -8.5380   -0.3590 N   0  0
   18.2280   -8.9460   -1.6050 C   0  0
   17.1940   -8.1960   -2.3640 C   0  0
   16.3730   -7.3300   -1.7220 N   0  0
   16.4470   -7.2800   -0.2690 C   0  0
   17.9200   -7.3650    0.2040 C   0  0
   15.3560   -6.6060   -2.4900 C   0  0
   14.1110   -7.5110   -2.6540 C   0  0
   17.1000   -8.3680   -3.5700 O   0  0
   18.7320   -9.9110   -2.1590 O   0  0
   20.0270  -10.2390   -0.0690 O   0  0
   20.7400  -10.8270    2.5310 C   0  0
   19.3840  -11.0680    2.7780 C   0  0
   18.9310  -12.3560    3.0810 C   0  0
   19.8370  -13.4200    3.1590 C   0  0
   21.1970  -13.1740    2.9510 C   0  0
   21.6480  -11.8860    2.6520 C   0  0
   19.4140  -14.7210    3.4450 O   0  0
   23.4340   -8.7630    1.6510 O   0  0
   23.3730  -12.0870   -2.2420 O   0  0
  1  2  1  0
  2  3  1  0
  3  4  1  0
  4  1  1  0
  4  5  1  0
  5  6  1  0
  6  7  1  0
  7  8  2  0
  8  1  1  0
  8  9  1  0
  9 10  2  0
  9 11  1  0
  7 12  1  0
 12 13  1  0
 13 14  1  0
 14 15  1  0
 15 16  1  0
 16 17  2  0
 17 18  1  0
 18 14  2  0
 15 19  1  0
  3 20  1  0
 20 21  1  0
 21 22  1  0
 22 23  1  0
 23 24  1  0
 24 25  1  0
 25 26  1  0
 26 27  1  0
 27 28  1  0
 28 29  1  0
 29 30  1  0
 30 25  1  0
 28 31  1  0
 31 32  1  0
 27 33  2  0
 26 34  2  0
 24 35  2  0
 22 36  1  0
 36 37  2  0
 37 38  1  0
 38 39  2  0
 39 40  1  0
 40 41  2  0
 41 36  1  0
 39 42  1  0
 21 43  2  0
  2 44  2  0
M  END
> <Name>
Cefoperazone

> <OBJECTID>
9223372041153085456

> <EXTREG>
Cefoperazone

> <Vss>
0.17

> <fu>
0.07

> <V>
1214.25

> <S>
810.29

> <R>
1.5

> <G>
1.79

> <W1>
2130.75

> <W2>
1606.88

> <W3>
1053.62

> <W4>
495.25

> <W5>
272.75

> <W6>
150.38

> <W7>
70.63

> <W8>
22

> <D1>
226.63

> <D2>
111.13

> <D3>
62

> <D4>
42.75

> <D5>
31.75

> <D6>
22.75

> <D7>
16

> <D8>
11.38

> <WO1>
310.63

> <WO2>
70.63

> <WO3>
23.63

> <WO4>
5.25

> <WO5>
0.25

> <WO6>
0

> <WN1>
1153.12

> <WN2>
577.5

> <WN3>
301.5

> <WN4>
157.63

> <WN5>
58.25

> <WN6>
7.5

> <IW1>
0.06

> <IW2>
0.12

> <IW3>
0.24

> <IW4>
0.3

> <CW1>
2.63

> <CW2>
1.98

> <CW3>
1.3

> <CW4>
0.61

> <CW5>
0.34

> <CW6>
0.19

> <CW7>
0.09

> <CW8>
0.03

> <ID1>
0.03

> <ID2>
0.05

> <ID3>
0.06

> <ID4>
0.08

> <CD1>
0.28

> <CD2>
0.14

> <CD3>
0.08

> <CD4>
0.05

> <CD5>
0.04

> <CD6>
0.03

> <CD7>
0.02

> <CD8>
0.01

> <HL1>
4.4

> <HL2>
3.52

> <A>
3.49

> <CP>
0.76

> <POL>
59.31

> <MW>
645.67

> <FLEX>
3.34

> <FLEX_RB>
0.22

> <NCC>
0

> <DIFF>
0

> <LOGP n-Oct>
-1.23

> <LOGP c-Hex>
-8.78

> <PSA>
240.41

> <HSA>
569.88

> <PSAR>
0.3

> <PHSAR>
0.42

> <LgD5>
-3.38

> <LgD6>
-4.02

> <LgD7>
-4.21

> <LgD7.5>
-4.23

> <LgD8>
-4.23

> <LgD9>
-4.28

> <LgD10>
-4.64

> <AUS7.4>
0

> <0.000000U4>
5.82

> <0.000000U5>
0.61

> <0.000000U6>
0.06

> <0.000000U7>
0.01

> <0.000000U8>
0

> <0.000000U9>
0.0001

> <0.000000U10>
0

> <DRDRDR>
43.39

> <DRDRAC>
46.25

> <DRDRDO>
45.5

> <DRACAC>
54.74

> <DRACDO>
54.74

> <DRDODO>
42.71

> <ACACAC>
46.74

> <ACACDO>
46.74

> <ACDODO>
40.5

> <DODODO>
20.65

> <SOLY>
-4.27

> <LgS3>
-3.85

> <LgS4>
-3.03

> <LgS5>
-2.08

> <LgS6>
-1.24

> <LgS7>
-0.84

> <LgS7.5>
-0.79

> <LgS8>
-0.77

> <LgS9>
-0.71

> <LgS10>
-0.36

> <LgS11>
0.91

> <L0LgS>
-1.32

> <L1LgS>
1.83

> <L2LgS>
-0.6

> <L3LgS>
0.58

> <L4LgS>
0.48

> <DD1>
-0.25

> <DD2>
0.75

> <DD3>
-0.13

> <DD4>
0.25

> <DD5>
0.5

> <DD6>
-0.13

> <DD7>
0.25

> <DD8>
0.25

> <ALogD5>
-3.47

> <ALogD5.5>
-3.94

> <ALogD7>
-4.77

> <ALogD7.4>
-4.82

> <ALogP>
-1.11

> <APSA>
270.86

> <HDonors>
4

> <HAcceptors>
17

> <FRB>
10

> <Rule Of 5>
2

> <Molar Volume>
363.7

> <Surface Tension>
86.84

> <Polarizability>
62.71

> <C ratio>
0.57

> <N ratio>
0.2

> <NO ratio>
0.39

> <Num Rings>
5

> <Num Ar Rings>
2

> <logS>
-5.08

> <Activity_Vss>
0.17

> <Activity_fu>
0.07

> <Class_Vss>
1

> <Cluster>
1

> <DistanceToClosest>
0.505304084385183

> <ClusterCenter>
0

> <ClusterSize>
56

$$$$
Tigecycline
  SciTegic08241211373D

 42 45  0  0  0  0            999 V2000
   23.0120  -21.8610    1.1000 C   0  0
   24.2040  -21.1870    1.6200 C   0  0
   24.4870  -20.0330    1.0080 C   0  0
   23.6190  -19.4670   -0.1010 C   0  0
   22.7940  -20.4900   -0.9570 C   0  0
   21.3190  -20.0390   -1.2120 C   0  0
   20.3050  -20.7360   -0.2620 C   0  0
   18.8740  -20.1950   -0.5430 C   0  0
   17.7900  -21.0850    0.0730 C   0  0
   16.7200  -20.5740    0.8140 C   0  0
   15.6100  -21.3870    1.0580 C   0  0
   15.6010  -22.7190    0.6350 C   0  0
   16.7650  -23.2860    0.1040 C   0  0
   17.8690  -22.4610   -0.1480 C   0  0
   19.1780  -23.0270   -0.6450 C   0  0
   20.4050  -22.2190   -0.5350 C   0  0
   21.6270  -22.7610   -0.6560 C   0  0
   22.8710  -21.9410   -0.3990 C   0  0
   24.0560  -22.5560   -0.9420 O   0  0
   21.8290  -24.0550   -0.9650 O   0  0
   19.2240  -24.1610   -1.0970 O   0  0
   16.8170  -24.6630   -0.1430 O   0  0
   14.4120  -23.4870    0.7580 N   0  0
   13.8890  -24.1240   -0.3150 C   0  0
   14.3980  -24.0360   -1.4200 O   0  0
   12.6180  -24.9310   -0.1620 C   0  0
   12.5570  -26.1330   -1.0330 N   0  0
   13.2910  -27.3740   -0.6740 C   0  0
   13.2880  -28.2830   -1.9360 C   0  0
   12.5950  -28.1230    0.4990 C   0  0
   14.7660  -27.0630   -0.2930 C   0  0
   16.7400  -19.3070    1.2950 N   0  0
   17.7300  -18.9190    2.2990 C   0  0
   15.7540  -18.3340    0.8300 C   0  0
   24.4770  -18.5780   -0.9310 N   0  0
   25.5630  -19.2270   -1.7130 C   0  0
   23.7820  -17.4950   -1.6650 C   0  0
   25.5520  -19.3090    1.3850 O   0  0
   25.0110  -21.7410    2.7290 C   0  0
   24.7300  -22.8390    3.1770 O   0  0
   26.0530  -21.0630    3.2500 N   0  0
   22.1600  -22.3100    1.8520 O   0  0
  1  2  1  0
  2  3  2  0
  3  4  1  0
  4  5  1  0
  5  6  1  0
  6  7  1  0
  7  8  1  0
  8  9  1  0
  9 10  1  0
 10 11  2  0
 11 12  1  0
 12 13  2  0
 13 14  1  0
 14  9  2  0
 14 15  1  0
 15 16  1  0
 16  7  1  0
 16 17  2  0
 17 18  1  0
 18  1  1  0
 18  5  1  0
 18 19  1  0
 17 20  1  0
 15 21  2  0
 13 22  1  0
 12 23  1  0
 23 24  1  0
 24 25  2  0
 24 26  1  0
 26 27  1  0
 27 28  1  0
 28 29  1  0
 28 30  1  0
 28 31  1  0
 10 32  1  0
 32 33  1  0
 32 34  1  0
  4 35  1  0
 35 36  1  0
 35 37  1  0
  3 38  1  0
  2 39  1  0
 39 40  2  0
 39 41  1  0
  1 42  2  0
M  END
> <Name>
Tigecycline

> <OBJECTID>
9223372045448052752

> <EXTREG>
Tigecycline

> <Vss>
12

> <fu>
0.2

> <V>
1160.12

> <S>
745.49

> <R>
1.56

> <G>
1.65

> <W1>
1734.38

> <W2>
1172

> <W3>
740.63

> <W4>
350.13

> <W5>
202.75

> <W6>
117.5

> <W7>
57.63

> <W8>
19.13

> <D1>
251.38

> <D2>
87.88

> <D3>
52.75

> <D4>
33.63

> <D5>
22.5

> <D6>
15.13

> <D7>
10.63

> <D8>
7

> <WO1>
395.5

> <WO2>
122.5

> <WO3>
45.38

> <WO4>
16

> <WO5>
3.75

> <WO6>
0

> <WN1>
753.88

> <WN2>
353.63

> <WN3>
200.88

> <WN4>
105.88

> <WN5>
39.75

> <WN6>
4.5

> <IW1>
0.06

> <IW2>
0.14

> <IW3>
0.35

> <IW4>
0.52

> <CW1>
2.33

> <CW2>
1.57

> <CW3>
0.99

> <CW4>
0.47

> <CW5>
0.27

> <CW6>
0.16

> <CW7>
0.08

> <CW8>
0.03

> <ID1>
0.03

> <ID2>
0.08

> <ID3>
0.1

> <ID4>
0.13

> <CD1>
0.34

> <CD2>
0.12

> <CD3>
0.07

> <CD4>
0.05

> <CD5>
0.03

> <CD6>
0.02

> <CD7>
0.01

> <CD8>
0.01

> <HL1>
3.84

> <HL2>
3.49

> <A>
5.27

> <CP>
0.49

> <POL>
58.79

> <MW>
585.65

> <FLEX>
1

> <FLEX_RB>
0.05

> <NCC>
0

> <DIFF>
0.13

> <LOGP n-Oct>
-0.11

> <LOGP c-Hex>
-4.54

> <PSA>
205.53

> <HSA>
539.96

> <PSAR>
0.28

> <PHSAR>
0.38

> <LgD5>
-4.65

> <LgD6>
-3.52

> <LgD7>
-2.74

> <LgD7.5>
-2.64

> <LgD8>
-2.82

> <LgD9>
-3.93

> <LgD10>
-5.62

> <AUS7.4>
0

> <0.000000U4>
0

> <0.000000U5>
0

> <0.000000U6>
0

> <0.000000U7>
0

> <0.000000U8>
0

> <0.000000U9>
0

> <0.000000U10>
0

> <DRDRDR>
44.61

> <DRDRAC>
48.22

> <DRDRDO>
48.26

> <DRACAC>
43.89

> <DRACDO>
45.82

> <DRDODO>
43.18

> <ACACAC>
35.81

> <ACACDO>
38.04

> <ACDODO>
34.56

> <DODODO>
26.15

> <SOLY>
-3.95

> <LgS3>
4.69

> <LgS4>
3.04

> <LgS5>
0.72

> <LgS6>
-1.39

> <LgS7>
-3.1

> <LgS7.5>
-3.56

> <LgS8>
-3.62

> <LgS9>
-2.66

> <LgS10>
-0.86

> <LgS11>
1.14

> <L0LgS>
-0.65

> <L1LgS>
-2.6

> <L2LgS>
4.29

> <L3LgS>
0.97

> <L4LgS>
-0.76

> <DD1>
-9.63

> <DD2>
1.25

> <DD3>
2.38

> <DD4>
0.75

> <DD5>
0

> <DD6>
-0.63

> <DD7>
0.88

> <DD8>
1.25

> <ALogD5>
-0.86

> <ALogD5.5>
-0.7

> <ALogD7>
-0.04

> <ALogD7.4>
0

> <ALogP>
0

> <APSA>
205.76

> <HDonors>
8

> <HAcceptors>
13

> <FRB>
11

> <Rule Of 5>
3

> <Molar Volume>
402.53

> <Surface Tension>
80.04

> <Polarizability>
59.96

> <C ratio>
0.69

> <N ratio>
0.12

> <NO ratio>
0.31

> <Num Rings>
4

> <Num Ar Rings>
1

> <logS>
-3.41

> <Activity_Vss>
12

> <Activity_fu>
0.2

> <Class_Vss>
3

> <Cluster>
1

> <DistanceToClosest>
0.534466469244995

> <ClusterCenter>
0

> <ClusterSize>
56

$$$$
Etoposide
  SciTegic08241211373D

 42 48  0  0  0  0            999 V2000
   27.0070  -13.7980    0.4580 C   0  0
   25.5070  -13.9160    0.0950 C   0  0
   24.8360  -15.1420    0.7280 C   0  0
   25.5770  -16.2480    1.1840 C   0  0
   27.1070  -16.3170    1.0860 C   0  0
   27.7770  -15.1260    0.3450 C   0  0
   28.9840  -14.7010    1.1370 C   0  0
   28.7180  -13.7200    2.0080 O   0  0
   27.3190  -13.3980    1.9150 C   0  0
   30.0930  -15.1830    0.9890 O   0  0
   27.5370  -17.6210    0.3980 C   0  0
   26.8710  -18.0560   -0.7530 C   0  0
   27.2340  -19.2520   -1.3780 C   0  0
   28.2690  -20.0320   -0.8500 C   0  0
   28.9400  -19.5970    0.2990 C   0  0
   28.5930  -18.3860    0.9050 C   0  0
   29.9620  -20.3840    0.8340 O   0  0
   29.5990  -21.0820    2.0370 C   0  0
   28.6270  -21.2370   -1.4650 O   0  0
   26.5540  -19.6570   -2.5290 O   0  0
   27.2950  -19.4730   -3.7460 C   0  0
   24.9320  -17.3530    1.7610 C   0  0
   23.5430  -17.3200    1.8540 C   0  0
   22.8180  -16.2460    1.4020 C   0  0
   23.4360  -15.1360    0.8300 C   0  0
   21.4610  -16.4030    1.5850 O   0  0
   21.4600  -17.8340    1.8950 C   0  0
   22.7510  -18.3120    2.3910 O   0  0
   24.7640  -12.7550    0.5260 O   0  0
   25.1120  -11.4830   -0.0670 C   0  0
   25.0050  -11.4070   -1.6180 C   0  0
   25.1730   -9.9320   -2.1100 C   0  0
   24.8090   -8.9160   -0.9970 C   0  0
   23.6780   -9.5110   -0.1360 C   0  0
   24.1760  -10.6270    0.6300 O   0  0
   23.0960   -8.4020    0.7830 C   0  0
   23.9720   -7.2610    0.7800 O   0  0
   24.1160   -6.6810   -0.5320 C   0  0
   24.3420   -7.6750   -1.5520 O   0  0
   25.3150   -5.7070   -0.4920 C   0  0
   26.5280   -9.7000   -2.5450 O   0  0
   26.0100  -12.2320   -2.2420 O   0  0
  1  2  1  0
  2  3  1  0
  3  4  2  0
  4  5  1  0
  5  6  1  0
  6  1  1  0
  6  7  1  0
  7  8  1  0
  8  9  1  0
  9  1  1  0
  7 10  2  0
  5 11  1  0
 11 12  2  0
 12 13  1  0
 13 14  2  0
 14 15  1  0
 15 16  2  0
 16 11  1  0
 15 17  1  0
 17 18  1  0
 14 19  1  0
 13 20  1  0
 20 21  1  0
  4 22  1  0
 22 23  2  0
 23 24  1  0
 24 25  2  0
 25  3  1  0
 24 26  1  0
 26 27  1  0
 27 28  1  0
 28 23  1  0
  2 29  1  0
 29 30  1  0
 30 31  1  0
 31 32  1  0
 32 33  1  0
 33 34  1  0
 34 35  1  0
 35 30  1  0
 34 36  1  0
 36 37  1  0
 37 38  1  0
 38 39  1  0
 39 33  1  0
 38 40  1  0
 32 41  1  0
 31 42  1  0
M  END
> <Name>
Etoposide

> <OBJECTID>
9223372049743020048

> <EXTREG>
Etoposide

> <Vss>
0.18

> <fu>
0.12

> <V>
1110.75

> <S>
731.4

> <R>
1.52

> <G>
1.67

> <W1>
1807.88

> <W2>
1439.88

> <W3>
946.38

> <W4>
462.88

> <W5>
234.25

> <W6>
109.5

> <W7>
37.75

> <W8>
7.13

> <D1>
144

> <D2>
58.25

> <D3>
37.38

> <D4>
26.13

> <D5>
19.13

> <D6>
12.5

> <D7>
6.88

> <D8>
4.13

> <WO1>
320.5

> <WO2>
117.13

> <WO3>
51

> <WO4>
19

> <WO5>
3

> <WO6>
0.25

> <WN1>
1082.25

> <WN2>
539.25

> <WN3>
265.13

> <WN4>
111.5

> <WN5>
27.75

> <WN6>
2.75

> <IW1>
0.03

> <IW2>
0.05

> <IW3>
0.15

> <IW4>
0.19

> <CW1>
2.47

> <CW2>
1.97

> <CW3>
1.29

> <CW4>
0.63

> <CW5>
0.32

> <CW6>
0.15

> <CW7>
0.05

> <CW8>
0.01

> <ID1>
0.04

> <ID2>
0.12

> <ID3>
0.16

> <ID4>
0.2

> <CD1>
0.2

> <CD2>
0.08

> <CD3>
0.05

> <CD4>
0.04

> <CD5>
0.03

> <CD6>
0.02

> <CD7>
0.01

> <CD8>
0.01

> <HL1>
6.27

> <HL2>
4.19

> <A>
5.08

> <CP>
0.21

> <POL>
55.15

> <MW>
588.56

> <FLEX>
2.06

> <FLEX_RB>
0.19

> <NCC>
0

> <DIFF>
0.12

> <LOGP n-Oct>
-0.43

> <LOGP c-Hex>
-1.44

> <PSA>
182.83

> <HSA>
548.57

> <PSAR>
0.25

> <PHSAR>
0.33

> <LgD5>
-0.43

> <LgD6>
-0.43

> <LgD7>
-0.43

> <LgD7.5>
-0.43

> <LgD8>
-0.43

> <LgD9>
-0.49

> <LgD10>
-1.01

> <AUS7.4>
2

> <0.000000U4>
100

> <0.000000U5>
100

> <0.000000U6>
99.98

> <0.000000U7>
99.84

> <0.000000U8>
98.41

> <0.000000U9>
85.18

> <0.000000U10>
25.05

> <DRDRDR>
34.02

> <DRDRAC>
39.97

> <DRDRDO>
34.19

> <DRACAC>
37.56

> <DRACDO>
37.04

> <DRDODO>
26.49

> <ACACAC>
34.65

> <ACACDO>
34.65

> <ACDODO>
26.82

> <DODODO>
1.59

> <SOLY>
-4.48

> <LgS3>
-4.48

> <LgS4>
-4.48

> <LgS5>
-4.48

> <LgS6>
-4.48

> <LgS7>
-4.48

> <LgS7.5>
-4.48

> <LgS8>
-4.48

> <LgS9>
-4.41

> <LgS10>
-3.88

> <LgS11>
-2.2

> <L0LgS>
-4.28

> <L1LgS>
0.53

> <L2LgS>
0.64

> <L3LgS>
0.54

> <L4LgS>
0.33

> <DD1>
0.25

> <DD2>
0.38

> <DD3>
1.25

> <DD4>
0.5

> <DD5>
0.38

> <DD6>
0.25

> <DD7>
0.25

> <DD8>
0.13

> <ALogD5>
0.28

> <ALogD5.5>
0.28

> <ALogD7>
0.27

> <ALogD7.4>
0.27

> <ALogP>
0

> <APSA>
160.83

> <HDonors>
3

> <HAcceptors>
13

> <FRB>
8

> <Rule Of 5>
2

> <Molar Volume>
378.5

> <Surface Tension>
76.49

> <Polarizability>
55.54

> <C ratio>
0.69

> <N ratio>
0

> <NO ratio>
0.31

> <Num Rings>
7

> <Num Ar Rings>
2

> <logS>
-3.82

> <Activity_Vss>
0.18

> <Activity_fu>
0.12

> <Class_Vss>
1

> <Cluster>
1

> <DistanceToClosest>
0.566833936260546

> <ClusterCenter>
0

> <ClusterSize>
56

$$$$
Rifabutin
  SciTegic08241211373D

 61 66  0  0  0  0            999 V2000
   14.7930  -12.6280   -2.8370 C   0  0
   14.7390  -13.8740   -2.2090 C   0  0
   13.4740  -14.4070   -1.9670 C   0  0
   12.3390  -13.6720   -2.2470 C   0  0
   12.3840  -12.5190   -3.0340 C   0  0
   13.6450  -11.9900   -3.3320 C   0  0
   13.7350  -10.8250   -4.1040 O   0  0
   11.1110  -11.8530   -3.5620 C   0  0
   11.1740  -14.1650   -1.6860 O   0  0
   11.5860  -15.1810   -0.7310 C   0  0
   12.8970  -15.6500   -1.3450 C   0  0
   13.3860  -16.7690   -1.3220 O   0  0
   10.4740  -16.0710   -0.5890 O   0  0
    9.3040  -15.6060   -0.0650 C   0  0
    8.9130  -14.3260    0.1580 C   0  0
    9.4710  -12.9170   -0.0510 C   0  0
    9.0580  -11.7980    0.9630 C   0  0
    9.7360  -10.4010    0.6650 C   0  0
   11.1570  -10.0810    1.2680 C   0  0
   11.7330   -8.7150    0.7350 C   0  0
   12.8630   -8.1190    1.6630 C   0  0
   14.2150   -7.9250    0.8980 C   0  0
   13.9700   -6.9860   -0.1650 O   0  0
   15.4180   -7.4410    1.7760 C   0  0
   16.7440   -7.3790    1.0340 C   0  0
   17.3200   -8.4340    0.4420 C   0  0
   18.6520   -8.3930   -0.2080 C   0  0
   19.0200   -9.2240   -1.1960 C   0  0
   18.0230  -10.1640   -1.7410 C   0  0
   17.0610   -9.6130   -2.2460 O   0  0
   18.1610  -11.4590   -1.6070 N   0  0
   17.2520  -12.3170   -2.0200 C   0  0
   16.1440  -11.9690   -2.9510 C   0  0
   16.2780  -11.1930   -3.8850 O   0  0
   17.2250  -13.6030   -1.6240 C   0  0
   16.0570  -14.4560   -1.7680 C   0  0
   16.2470  -15.6460   -1.3790 N   0  0
   17.6060  -15.7580   -0.8280 C   0  0
   18.0720  -14.3710   -1.0110 N   0  0
   18.5480  -16.8220   -1.5390 C   0  0
   19.0390  -18.1680   -0.8540 C   0  0
   18.6830  -18.2320    0.6000 N   0  0
   17.4120  -17.5640    1.0090 C   0  0
   17.4430  -16.0400    0.7020 C   0  0
   18.8880  -19.5600    1.2440 C   0  0
   20.3690  -20.0390    1.2290 C   0  0
   20.5160  -21.3900    1.9840 C   0  0
   21.2920  -18.9650    1.8670 C   0  0
   20.4160   -9.1950   -1.7630 C   0  0
   15.6620   -8.3120    3.0430 C   0  0
   12.3990   -6.8200    2.3860 C   0  0
   10.6730   -7.7660    0.5110 O   0  0
   12.2530  -11.1610    1.0150 C   0  0
    8.8850   -9.3770    1.2330 O   0  0
    7.7740   -9.0930    0.5410 C   0  0
    6.9210   -8.0220    1.1550 C   0  0
    7.4580   -9.6320   -0.5080 O   0  0
    9.1540  -12.2160    2.4590 C   0  0
    9.2210  -12.4660   -1.3990 O   0  0
    7.8690  -12.6200   -1.8810 C   0  0
   12.0950  -14.8170    0.6990 C   0  0
  1  2  2  0
  2  3  1  0
  3  4  2  0
  4  5  1  0
  5  6  2  0
  6  1  1  0
  6  7  1  0
  5  8  1  0
  4  9  1  0
  9 10  1  0
 10 11  1  0
 11  3  1  0
 11 12  2  0
 10 13  1  0
 13 14  1  0
 14 15  2  0
 15 16  1  0
 16 17  1  0
 17 18  1  0
 18 19  1  0
 19 20  1  0
 20 21  1  0
 21 22  1  0
 22 23  1  0
 22 24  1  0
 24 25  1  0
 25 26  2  0
 26 27  1  0
 27 28  2  0
 28 29  1  0
 29 30  2  0
 29 31  1  0
 31 32  1  0
 32 33  1  0
 33  1  1  0
 33 34  2  0
 32 35  2  0
 35 36  1  0
 36  2  1  0
 36 37  2  0
 37 38  1  0
 38 39  1  0
 39 35  1  0
 38 40  1  0
 40 41  1  0
 41 42  1  0
 42 43  1  0
 43 44  1  0
 44 38  1  0
 42 45  1  0
 45 46  1  0
 46 47  1  0
 46 48  1  0
 28 49  1  0
 24 50  1  0
 21 51  1  0
 20 52  1  0
 19 53  1  0
 18 54  1  0
 54 55  1  0
 55 56  1  0
 55 57  2  0
 17 58  1  0
 16 59  1  0
 59 60  1  0
 10 61  1  0
M  END
> <Name>
Rifabutin

> <OBJECTID>
9223372054037987344

> <EXTREG>
Rifabutin

> <Vss>
9.3

> <fu>
0.29

> <V>
1693.88

> <S>
1018.55

> <R>
1.66

> <G>
1.8

> <W1>
2099.1201

> <W2>
1253

> <W3>
739.25

> <W4>
330.88

> <W5>
178.88

> <W6>
94.5

> <W7>
48.88

> <W8>
20.25

> <D1>
381.38

> <D2>
134.25

> <D3>
67.63

> <D4>
33.5

> <D5>
22.13

> <D6>
14.63

> <D7>
10.25

> <D8>
6.38

> <WO1>
271.13

> <WO2>
88.13

> <WO3>
39.38

> <WO4>
16.38

> <WO5>
5

> <WO6>
0.88

> <WN1>
840.75

> <WN2>
376.63

> <WN3>
195.75

> <WN4>
94.38

> <WN5>
36.38

> <WN6>
5.13

> <IW1>
0.03

> <IW2>
0.1

> <IW3>
0.25

> <IW4>
0.39

> <CW1>
2.06

> <CW2>
1.23

> <CW3>
0.73

> <CW4>
0.32

> <CW5>
0.18

> <CW6>
0.09

> <CW7>
0.05

> <CW8>
0.02

> <ID1>
0.02

> <ID2>
0.04

> <ID3>
0.08

> <ID4>
0.1

> <CD1>
0.37

> <CD2>
0.13

> <CD3>
0.07

> <CD4>
0.03

> <CD5>
0.02

> <CD6>
0.01

> <CD7>
0.01

> <CD8>
0.01

> <HL1>
2.65

> <HL2>
2.82

> <A>
3.86

> <CP>
0.89

> <POL>
88.37

> <MW>
847

> <FLEX>
0.45

> <FLEX_RB>
0.02

> <NCC>
0

> <DIFF>
-0.26

> <LOGP n-Oct>
6.31

> <LOGP c-Hex>
-2.22

> <PSA>
213.52

> <HSA>
805.03

> <PSAR>
0.21

> <PHSAR>
0.27

> <LgD5>
3.28

> <LgD6>
4.95

> <LgD7>
5.83

> <LgD7.5>
5.74

> <LgD8>
5.39

> <LgD9>
4.44

> <LgD10>
3.43

> <AUS7.4>
1.49

> <0.000000U4>
0

> <0.000000U5>
0.09

> <0.000000U6>
4.36

> <0.000000U7>
33.08

> <0.000000U8>
11.94

> <0.000000U9>
1.33

> <0.000000U10>
0.11

> <DRDRDR>
73.1

> <DRDRAC>
68.84

> <DRDRDO>
56.99

> <DRACAC>
53.65

> <DRACDO>
53.93

> <DRDODO>
42.28

> <ACACAC>
40.83

> <ACACDO>
38.42

> <ACDODO>
33.12

> <DODODO>
19.81

> <SOLY>
-8.48

> <LgS3>
-2.25

> <LgS4>
-3.62

> <LgS5>
-5.45

> <LgS6>
-7.12

> <LgS7>
-8

> <LgS7.5>
-7.91

> <LgS8>
-7.56

> <LgS9>
-6.61

> <LgS10>
-5.6

> <LgS11>
-4.56

> <L0LgS>
-5.94

> <L1LgS>
-1.23

> <L2LgS>
3.22

> <L3LgS>
-0.06

> <L4LgS>
-0.84

> <DD1>
5

> <DD2>
2.25

> <DD3>
2.63

> <DD4>
-0.25

> <DD5>
-0.5

> <DD6>
0

> <DD7>
0.63

> <DD8>
0.63

> <ALogD5>
1.09

> <ALogD5.5>
1.24

> <ALogD7>
1.87

> <ALogD7.4>
1.92

> <ALogP>
0

> <APSA>
205.55

> <HDonors>
5

> <HAcceptors>
15

> <FRB>
8

> <Rule Of 5>
3

> <Molar Volume>
632.44

> <Surface Tension>
47.29

> <Polarizability>
88.38

> <C ratio>
0.75

> <N ratio>
0.07

> <NO ratio>
0.25

> <Num Rings>
7

> <Num Ar Rings>
1

> <logS>
-7.8

> <Activity_Vss>
9.3

> <Activity_fu>
0.29

> <Class_Vss>
3

> <Cluster>
1

> <DistanceToClosest>
0.571749390095916

> <ClusterCenter>
0

> <ClusterSize>
56

$$$$
Moxalactam
  SciTegic08241211373D

 36 39  0  0  0  0            999 V2000
   14.9220   -8.8810   -0.2560 C   0  0
   15.3900  -10.3290   -0.2290 C   0  0
   16.5990   -9.9560   -0.4440 N   0  0
   16.4570   -8.5370   -0.3590 C   0  0
   17.0770   -8.0860   -1.5580 O   0  0
   18.4840   -8.3890   -1.4730 C   0  0
   18.7210   -9.8560   -1.1370 C   0  0
   17.6970  -10.6230   -0.7050 C   0  0
   17.8380  -12.1110   -0.5780 C   0  0
   18.9330  -12.6250   -0.4320 O   0  0
   16.8100  -12.9650   -0.6270 O   0  0
   20.1250  -10.3870   -1.3730 C   0  0
   21.3850   -9.1230   -1.7630 S   0  0
   21.7110   -8.5600   -0.1150 C   0  0
   22.7360   -9.0900    0.8730 N   0  0
   22.5220   -8.2130    2.2480 N   0  0
   21.5350   -7.4140    1.8250 N   0  0
   21.0900   -7.5770    0.5680 N   0  0
   23.6320  -10.2170    0.6970 C   0  0
   14.8620  -11.4240   -0.1370 O   0  0
   14.1930   -8.5520   -1.4760 N   0  0
   12.8530   -8.6920   -1.6180 C   0  0
   11.8750   -9.1660   -0.5590 C   0  0
   11.4200   -8.0580    0.3560 C   0  0
   10.9970   -8.2570    1.4840 O   0  0
   11.4500   -6.8270   -0.1570 O   0  0
   12.2130  -10.5400    0.0470 C   0  0
   12.1460  -11.6620   -0.7890 C   0  0
   12.3880  -12.9430   -0.2850 C   0  0
   12.7210  -13.1230    1.0590 C   0  0
   12.8140  -12.0030    1.8940 C   0  0
   12.5700  -10.7220    1.3890 C   0  0
   12.9550  -14.4150    1.5390 O   0  0
   12.3710   -8.4050   -2.7020 O   0  0
   14.2950   -8.3770    0.9380 O   0  0
   14.2770   -6.9360    1.0070 C   0  0
  1  2  1  0
  2  3  1  0
  3  4  1  0
  4  1  1  0
  4  5  1  0
  5  6  1  0
  6  7  1  0
  7  8  2  0
  8  3  1  0
  8  9  1  0
  9 10  2  0
  9 11  1  0
  7 12  1  0
 12 13  1  0
 13 14  1  0
 14 15  1  0
 15 16  1  0
 16 17  2  0
 17 18  1  0
 18 14  2  0
 15 19  1  0
  2 20  2  0
  1 21  1  0
 21 22  1  0
 22 23  1  0
 23 24  1  0
 24 25  2  0
 24 26  1  0
 23 27  1  0
 27 28  2  0
 28 29  1  0
 29 30  2  0
 30 31  1  0
 31 32  2  0
 32 27  1  0
 30 33  1  0
 22 34  2  0
  1 35  1  0
 35 36  1  0
M  END
> <Name>
Moxalactam

> <OBJECTID>
9223372058332954640

> <EXTREG>
Moxalactam

> <Vss>
0.17

> <fu>
0.39

> <V>
931.13

> <S>
611.85

> <R>
1.52

> <G>
1.53

> <W1>
1704

> <W2>
1412

> <W3>
979.63

> <W4>
498.88

> <W5>
296.63

> <W6>
167.88

> <W7>
79.25

> <W8>
22.25

> <D1>
90.25

> <D2>
41.25

> <D3>
24.13

> <D4>
16

> <D5>
12

> <D6>
8.63

> <D7>
6.25

> <D8>
4.75

> <WO1>
324

> <WO2>
100.63

> <WO3>
37.63

> <WO4>
8.75

> <WO5>
0.38

> <WO6>
0

> <WN1>
1062.5

> <WN2>
560.13

> <WN3>
323.13

> <WN4>
176.13

> <WN5>
54.75

> <WN6>
4.13

> <IW1>
0.03

> <IW2>
0.05

> <IW3>
0.09

> <IW4>
0.18

> <CW1>
2.79

> <CW2>
2.31

> <CW3>
1.6

> <CW4>
0.82

> <CW5>
0.48

> <CW6>
0.27

> <CW7>
0.13

> <CW8>
0.04

> <ID1>
0.03

> <ID2>
0.08

> <ID3>
0.12

> <ID4>
0.22

> <CD1>
0.15

> <CD2>
0.07

> <CD3>
0.04

> <CD4>
0.03

> <CD5>
0.02

> <CD6>
0.01

> <CD7>
0.01

> <CD8>
0.01

> <HL1>
12.3

> <HL2>
10.49

> <A>
2.36

> <CP>
0.23

> <POL>
46.1

> <MW>
520.47

> <FLEX>
3.29

> <FLEX_RB>
0.23

> <NCC>
0

> <DIFF>
0.24

> <LOGP n-Oct>
-0.95

> <LOGP c-Hex>
-8.57

> <PSA>
221.74

> <HSA>
390.11

> <PSAR>
0.36

> <PHSAR>
0.57

> <LgD5>
-4.31

> <LgD6>
-6.16

> <LgD7>
-7.15

> <LgD7.5>
-7.25

> <LgD8>
-7.29

> <LgD9>
-7.33

> <LgD10>
-7.42

> <AUS7.4>
0

> <0.000000U4>
3.22

> <0.000000U5>
0.04

> <0.000000U6>
0

> <0.000000U7>
0

> <0.000000U8>
0

> <0.000000U9>
0

> <0.000000U10>
0

> <DRDRDR>
22.94

> <DRDRAC>
26.86

> <DRDRDO>
26.86

> <DRACAC>
27.54

> <DRACDO>
27.54

> <DRDODO>
25.81

> <ACACAC>
25.39

> <ACACDO>
25.39

> <ACDODO>
22.63

> <DODODO>
12.5

> <SOLY>
-2.12

> <LgS3>
-1.83

> <LgS4>
-0.63

> <LgS5>
1.25

> <LgS6>
3.15

> <LgS7>
4.51

> <LgS7.5>
4.76

> <LgS8>
4.87

> <LgS9>
5.13

> <LgS10>
5.9

> <LgS11>
7.23

> <L0LgS>
3.35

> <L1LgS>
4.29

> <L2LgS>
-1.38

> <L3LgS>
0.43

> <L4LgS>
0.89

> <DD1>
26.38

> <DD2>
14.75

> <DD3>
9.75

> <DD4>
7

> <DD5>
6

> <DD6>
3.63

> <DD7>
1.88

> <DD8>
1.5

> <ALogD5>
-6.01

> <ALogD5.5>
-6.83

> <ALogD7>
-7.31

> <ALogD7.4>
-7.31

> <ALogP>
0

> <APSA>
231.6

> <HDonors>
4

> <HAcceptors>
15

> <FRB>
10

> <Rule Of 5>
2

> <Molar Volume>
292.53

> <Surface Tension>
82.65

> <Polarizability>
48.11

> <C ratio>
0.56

> <N ratio>
0.17

> <NO ratio>
0.42

> <Num Rings>
4

> <Num Ar Rings>
2

> <logS>
-3.53

> <Activity_Vss>
0.17

> <Activity_fu>
0.39

> <Class_Vss>
1

> <Cluster>
1

> <DistanceToClosest>
0.595706847431316

> <ClusterCenter>
0

> <ClusterSize>
56

$$$$
Docetaxel
  SciTegic08241211373D

 58 63  0  0  0  0            999 V2000
   30.0700   -8.9240    0.8970 C   0  0
   29.5710  -10.3430    0.3100 C   0  0
   30.5220  -11.1510   -0.6820 C   0  0
   31.8360  -10.4200   -1.0940 C   0  0
   32.4010   -9.3870   -0.1020 C   0  0
   31.3140   -8.3280    0.1480 C   0  0
   31.9470   -7.2560    0.8740 O   0  0
   32.5250  -11.6460   -0.8640 O   0  0
   31.4770  -12.2670   -0.1220 C   0  0
   29.9740  -11.5130   -1.9730 O   0  0
   29.3370  -12.6840   -2.0490 C   0  0
   29.1120  -13.4130   -1.0990 O   0  0
   28.9090  -13.0780   -3.4340 C   0  0
   28.0110  -10.6510    0.3630 C   0  0
   27.0080  -10.3500   -0.8360 C   0  0
   27.2180   -8.9650   -1.5360 C   0  0
   27.1920   -8.0100   -0.3490 C   0  0
   28.3900   -7.1090   -0.1950 C   0  0
   29.0800   -7.7390    1.0070 C   0  0
   28.8110   -7.2470    2.0920 O   0  0
   27.9920   -5.7390    0.0030 O   0  0
   26.1980   -8.0460    0.5690 C   0  0
   25.1840   -9.1770    0.5650 C   0  0
   25.5190  -10.3790   -0.3580 C   0  0
   23.7710   -8.9020    0.6690 O   0  0
   23.2950   -7.8760   -0.0410 C   0  0
   21.7880   -7.8070   -0.1180 C   0  0
   21.1950   -9.0090   -0.9110 C   0  0
   19.7490   -9.0780   -0.7060 N   0  0
   18.9760   -9.7170   -1.6140 C   0  0
   17.6510   -9.9420   -1.5760 O   0  0
   16.8280   -9.5610   -0.4480 C   0  0
   16.6750   -8.0210   -0.2580 C   0  0
   15.4390  -10.0940   -0.9170 C   0  0
   17.1780  -10.3180    0.8690 C   0  0
   19.5100  -10.1650   -2.6140 O   0  0
   21.7640  -10.3770   -0.4850 C   0  0
   21.7110  -10.7900    0.8520 C   0  0
   22.2980  -11.9950    1.2500 C   0  0
   22.9020  -12.8270    0.3030 C   0  0
   22.9090  -12.4490   -1.0420 C   0  0
   22.3380  -11.2340   -1.4320 C   0  0
   21.1740   -7.7610    1.1890 O   0  0
   23.9930   -7.0230   -0.5620 O   0  0
   26.0140   -7.0900    1.7390 C   0  0
   26.1020   -8.5380   -2.5490 C   0  0
   28.4880   -9.0110   -2.4520 C   0  0
   27.0730  -11.3970   -1.8170 O   0  0
   27.8380  -12.0600    0.7040 O   0  0
   26.9680  -12.3640    1.6860 C   0  0
   26.5830  -13.8070    1.9340 C   0  0
   27.3320  -14.8540    1.3880 C   0  0
   26.9400  -16.1820    1.5800 C   0  0
   25.8060  -16.4720    2.3440 C   0  0
   25.0700  -15.4330    2.9170 C   0  0
   25.4600  -14.1050    2.7150 C   0  0
   26.4600  -11.5090    2.3950 O   0  0
   30.5040   -9.1380    2.4020 C   0  0
  1  2  1  0
  2  3  1  0
  3  4  1  0
  4  5  1  0
  5  6  1  0
  6  1  1  0
  6  7  1  0
  4  8  1  0
  8  9  1  0
  9  3  1  0
  3 10  1  0
 10 11  1  0
 11 12  2  0
 11 13  1  0
  2 14  1  0
 14 15  1  0
 15 16  1  0
 16 17  1  0
 17 18  1  0
 18 19  1  0
 19  1  1  0
 19 20  2  0
 18 21  1  0
 17 22  2  0
 22 23  1  0
 23 24  1  0
 24 15  1  0
 23 25  1  0
 25 26  1  0
 26 27  1  0
 27 28  1  0
 28 29  1  0
 29 30  1  0
 30 31  1  0
 31 32  1  0
 32 33  1  0
 32 34  1  0
 32 35  1  0
 30 36  2  0
 28 37  1  0
 37 38  2  0
 38 39  1  0
 39 40  2  0
 40 41  1  0
 41 42  2  0
 42 37  1  0
 27 43  1  0
 26 44  2  0
 22 45  1  0
 16 46  1  0
 16 47  1  0
 15 48  1  0
 14 49  1  0
 49 50  1  0
 50 51  1  0
 51 52  2  0
 52 53  1  0
 53 54  2  0
 54 55  1  0
 55 56  2  0
 56 51  1  0
 50 57  2  0
  1 58  1  0
M  END
> <Name>
Docetaxel

> <OBJECTID>
9223372062627921936

> <EXTREG>
Docetaxel

> <Vss>
2.1

> <fu>
0.04

> <V>
1508.75

> <S>
879.75

> <R>
1.71

> <G>
1.63

> <W1>
2046.62

> <W2>
1475.75

> <W3>
973.88

> <W4>
491.88

> <W5>
278.5

> <W6>
149.25

> <W7>
66.13

> <W8>
17.25

> <D1>
210.5

> <D2>
73.75

> <D3>
22

> <D4>
9.25

> <D5>
5.13

> <D6>
1.75

> <D7>
0.75

> <D8>
0.13

> <WO1>
336.38

> <WO2>
123.88

> <WO3>
53.5

> <WO4>
19.75

> <WO5>
3.38

> <WO6>
1.5

> <WN1>
1127

> <WN2>
585.88

> <WN3>
315.25

> <WN4>
163.13

> <WN5>
56.88

> <WN6>
5

> <IW1>
0.04

> <IW2>
0.09

> <IW3>
0.15

> <IW4>
0.19

> <CW1>
2.33

> <CW2>
1.68

> <CW3>
1.11

> <CW4>
0.56

> <CW5>
0.32

> <CW6>
0.17

> <CW7>
0.08

> <CW8>
0.02

> <ID1>
0.04

> <ID2>
0.09

> <ID3>
0.14

> <ID4>
0.18

> <CD1>
0.24

> <CD2>
0.08

> <CD3>
0.03

> <CD4>
0.01

> <CD5>
0.01

> <CD6>
0

> <CD7>
0

> <CD8>
0

> <HL1>
12.66

> <HL2>
16.14

> <A>
6.38

> <CP>
0.09

> <POL>
80.75

> <MW>
807.88

> <FLEX>
2.95

> <FLEX_RB>
0.12

> <NCC>
0

> <DIFF>
-0.23

> <LOGP n-Oct>
2.97

> <LOGP c-Hex>
0.46

> <PSA>
227.75

> <HSA>
652

> <PSAR>
0.26

> <PHSAR>
0.35

> <LgD5>
2.97

> <LgD6>
2.96

> <LgD7>
2.96

> <LgD7.5>
2.96

> <LgD8>
2.96

> <LgD9>
2.92

> <LgD10>
2.58

> <AUS7.4>
2

> <0.000000U4>
100

> <0.000000U5>
100

> <0.000000U6>
99.99

> <0.000000U7>
99.89

> <0.000000U8>
98.92

> <0.000000U9>
89.95

> <0.000000U10>
41.07

> <DRDRDR>
50.25

> <DRDRAC>
54.28

> <DRDRDO>
54.28

> <DRACAC>
46.4

> <DRACDO>
46.4

> <DRDODO>
41.79

> <ACACAC>
37.92

> <ACACDO>
37.92

> <ACDODO>
34.43

> <DODODO>
21.57

> <SOLY>
-7.11

> <LgS3>
-7.11

> <LgS4>
-7.11

> <LgS5>
-7.11

> <LgS6>
-7.11

> <LgS7>
-7.11

> <LgS7.5>
-7.1

> <LgS8>
-7.1

> <LgS9>
-7.06

> <LgS10>
-6.72

> <LgS11>
-4.75

> <L0LgS>
-6.94

> <L1LgS>
0.43

> <L2LgS>
0.54

> <L3LgS>
0.5

> <L4LgS>
0.37

> <DD1>
2.25

> <DD2>
0.13

> <DD3>
-2.25

> <DD4>
-0.25

> <DD5>
-0.25

> <DD6>
0

> <DD7>
-0.13

> <DD8>
-0.13

> <ALogD5>
2.46

> <ALogD5.5>
2.46

> <ALogD7>
2.46

> <ALogD7.4>
2.46

> <ALogP>
0

> <APSA>
224.45

> <HDonors>
5

> <HAcceptors>
15

> <FRB>
17

> <Rule Of 5>
3

> <Molar Volume>
585.73

> <Surface Tension>
66.21

> <Polarizability>
81.36

> <C ratio>
0.74

> <N ratio>
0.02

> <NO ratio>
0.26

> <Num Rings>
6

> <Num Ar Rings>
2

> <logS>
-7.1

> <Activity_Vss>
2.1

> <Activity_fu>
0.04

> <Class_Vss>
3

> <Cluster>
1

> <DistanceToClosest>
0.634135835666304

> <ClusterCenter>
0

> <ClusterSize>
56

$$$$
Ceforanide
  SciTegic08241211373D

 35 38  0  0  0  0            999 V2000
   16.5920   -9.5400    0.3900 N   0  0
   15.6570  -10.3860    0.6480 C   0  0
   14.8450   -9.2820    1.2870 C   0  0
   15.9990   -8.3140    0.8400 C   0  0
   17.1940   -7.6240    1.9920 S   0  0
   18.4220   -7.4280    0.6550 C   0  0
   18.6880   -8.7320   -0.0800 C   0  0
   17.7880   -9.7340   -0.1030 C   0  0
   18.1120  -11.0700   -0.6520 C   0  0
   19.1510  -11.6240   -0.3270 O   0  0
   17.2710  -11.6630   -1.5010 O   0  0
   20.0460   -8.8290   -0.7540 C   0  0
   20.2550   -7.4700   -1.9540 S   0  0
   20.9010   -6.2140   -0.8890 C   0  0
   22.3030   -6.1080   -0.2860 N   0  0
   22.2850   -4.7280    0.6220 N   0  0
   21.0170   -4.3620    0.4040 N   0  0
   20.2640   -5.1300   -0.4030 N   0  0
   23.4500   -6.9550   -0.5560 C   0  0
   24.7020   -6.1230   -0.6180 C   0  0
   25.2550   -5.8740   -1.6780 O   0  0
   25.1670   -5.6780    0.5490 O   0  0
   13.5580   -9.0510    0.6430 N   0  0
   12.9830   -7.8370    0.7560 C   0  0
   11.6340   -7.6030    0.1260 C   0  0
   10.6010   -8.6620    0.5480 C   0  0
    9.5840   -9.0880   -0.3210 C   0  0
    9.3100   -8.3750   -1.6560 C   0  0
    7.9200   -8.5790   -2.1200 N   0  0
    8.7940  -10.1880    0.0370 C   0  0
    8.9260  -10.7830    1.2940 C   0  0
    9.8590  -10.2820    2.2030 C   0  0
   10.6860   -9.2190    1.8310 C   0  0
   13.5350   -6.9290    1.3540 O   0  0
   15.4860  -11.5850    0.5100 O   0  0
  1  2  1  0
  2  3  1  0
  3  4  1  0
  4  1  1  0
  4  5  1  0
  5  6  1  0
  6  7  1  0
  7  8  2  0
  8  1  1  0
  8  9  1  0
  9 10  2  0
  9 11  1  0
  7 12  1  0
 12 13  1  0
 13 14  1  0
 14 15  1  0
 15 16  1  0
 16 17  2  0
 17 18  1  0
 18 14  2  0
 15 19  1  0
 19 20  1  0
 20 21  2  0
 20 22  1  0
  3 23  1  0
 23 24  1  0
 24 25  1  0
 25 26  1  0
 26 27  2  0
 27 28  1  0
 28 29  1  0
 27 30  1  0
 30 31  2  0
 31 32  1  0
 32 33  2  0
 33 26  1  0
 24 34  2  0
  2 35  2  0
M  END
> <Name>
Ceforanide

> <OBJECTID>
9223372066922889232

> <EXTREG>
Ceforanide

> <Vss>
0.17

> <fu>
0.19

> <V>
982.25

> <S>
664.98

> <R>
1.48

> <G>
1.64

> <W1>
1978.25

> <W2>
1630.25

> <W3>
1095.75

> <W4>
541.5

> <W5>
298.13

> <W6>
151

> <W7>
60.13

> <W8>
14.5

> <D1>
160.13

> <D2>
93.13

> <D3>
42.5

> <D4>
27.63

> <D5>
19.88

> <D6>
14.38

> <D7>
9.5

> <D8>
4.38

> <WO1>
411.38

> <WO2>
137

> <WO3>
63.13

> <WO4>
23

> <WO5>
4.13

> <WO6>
0.25

> <WN1>
1234

> <WN2>
630.38

> <WN3>
331.38

> <WN4>
159.5

> <WN5>
52.25

> <WN6>
5

> <IW1>
0.08

> <IW2>
0.14

> <IW3>
0.3

> <IW4>
0.51

> <CW1>
2.97

> <CW2>
2.45

> <CW3>
1.65

> <CW4>
0.81

> <CW5>
0.45

> <CW6>
0.23

> <CW7>
0.09

> <CW8>
0.02

> <ID1>
0.06

> <ID2>
0.05

> <ID3>
0.03

> <ID4>
0.03

> <CD1>
0.24

> <CD2>
0.14

> <CD3>
0.06

> <CD4>
0.04

> <CD5>
0.03

> <CD6>
0.02

> <CD7>
0.01

> <CD8>
0.01

> <HL1>
7.01

> <HL2>
5.47

> <A>
3.4

> <CP>
0.6

> <POL>
48.24

> <MW>
519.55

> <FLEX>
3.27

> <FLEX_RB>
0.25

> <NCC>
0

> <DIFF>
0.19

> <LOGP n-Oct>
-1.28

> <LOGP c-Hex>
-6.16

> <PSA>
214.24

> <HSA>
450.74

> <PSAR>
0.32

> <PHSAR>
0.48

> <LgD5>
-4.01

> <LgD6>
-4.65

> <LgD7>
-4.83

> <LgD7.5>
-4.86

> <LgD8>
-4.88

> <LgD9>
-5.07

> <LgD10>
-5.77

> <AUS7.4>
0

> <0.000000U4>
0

> <0.000000U5>
0

> <0.000000U6>
0

> <0.000000U7>
0

> <0.000000U8>
0

> <0.000000U9>
0

> <0.000000U10>
0

> <DRDRDR>
21.72

> <DRDRAC>
26.75

> <DRDRDO>
25.68

> <DRACAC>
29.53

> <DRACDO>
27.37

> <DRDODO>
22.1

> <ACACAC>
23.41

> <ACACDO>
23.41

> <ACDODO>
22.45

> <DODODO>
6.8

> <SOLY>
-2.73

> <LgS3>
0.03

> <LgS4>
0.8

> <LgS5>
1.76

> <LgS6>
2.6

> <LgS7>
2.99

> <LgS7.5>
3.05

> <LgS8>
3.08

> <LgS9>
3.26

> <LgS10>
3.83

> <LgS11>
4.54

> <L0LgS>
2.57

> <L1LgS>
1.95

> <L2LgS>
-0.54

> <L3LgS>
0.49

> <L4LgS>
0.32

> <DD1>
1.13

> <DD2>
1.25

> <DD3>
0

> <DD4>
0.75

> <DD5>
-0.13

> <DD6>
0.25

> <DD7>
0.38

> <DD8>
-0.38

> <ALogD5>
-3.83

> <ALogD5.5>
-3.85

> <ALogD7>
-3.86

> <ALogD7.4>
-3.87

> <ALogP>
-0.36

> <APSA>
244.23

> <HDonors>
5

> <HAcceptors>
13

> <FRB>
11

> <Rule Of 5>
3

> <Molar Volume>
289.97

> <Surface Tension>
90.69

> <Polarizability>
50.47

> <C ratio>
0.57

> <N ratio>
0.2

> <NO ratio>
0.37

> <Num Rings>
4

> <Num Ar Rings>
2

> <logS>
-4.33

> <Activity_Vss>
0.17

> <Activity_fu>
0.19

> <Class_Vss>
1

> <Cluster>
1

> <DistanceToClosest>
0.649791039942843

> <ClusterCenter>
0

> <ClusterSize>
56

$$$$
Ceftriaxone
  SciTegic08241211373D

 36 39  0  0  0  0            999 V2000
   20.5830  -11.7550   -0.4210 N   0  0
   19.9640  -12.6300    0.2910 C   0  0
   19.0770  -11.5380    0.8460 C   0  0
   19.8100  -10.5760   -0.1560 C   0  0
   21.0110   -9.3300    0.3380 S   0  0
   21.7680   -9.3670   -1.3250 C   0  0
   22.2410  -10.7720   -1.6650 C   0  0
   21.6520  -11.8740   -1.1650 C   0  0
   22.2150  -13.2210   -1.4130 C   0  0
   22.3860  -13.6100   -2.5580 O   0  0
   22.5490  -14.0040   -0.3860 O   0  0
   23.4580  -10.8640   -2.5640 C   0  0
   24.8160  -11.5330   -1.5470 S   0  0
   24.8630  -10.1580   -0.4050 C   0  0
   25.1160   -8.9990   -0.8530 N   0  0
   25.1510   -7.8460    0.0100 C   0  0
   24.8830   -8.1180    1.4330 C   0  0
   24.6460   -9.3270    1.7650 N   0  0
   24.6270  -10.3530    0.8730 N   0  0
   24.3310  -11.6840    1.3970 C   0  0
   24.8910   -7.1280    2.3320 O   0  0
   25.3860   -6.7350   -0.4370 O   0  0
   17.6580  -11.7400    0.5750 N   0  0
   16.8440  -10.6660    0.5340 C   0  0
   15.3970  -10.8460    0.2750 C   0  0
   14.6400  -11.8160    1.1540 C   0  0
   13.3800  -12.2270    0.9200 N   0  0
   12.9310  -13.1000    1.8460 C   0  0
   13.9740  -13.4250    2.9680 S   0  0
   15.0760  -12.4390    2.3190 C   0  0
   11.6890  -13.6230    1.7770 N   0  0
   14.7530  -10.2410   -0.6470 N   0  0
   15.6450   -9.4280   -1.3730 O   0  0
   16.0260  -10.0320   -2.6150 C   0  0
   17.3020   -9.5490    0.7110 O   0  0
   20.0550  -13.8270    0.5010 O   0  0
  1  2  1  0
  2  3  1  0
  3  4  1  0
  4  1  1  0
  4  5  1  0
  5  6  1  0
  6  7  1  0
  7  8  2  0
  8  1  1  0
  8  9  1  0
  9 10  2  0
  9 11  1  0
  7 12  1  0
 12 13  1  0
 13 14  1  0
 14 15  2  0
 15 16  1  0
 16 17  1  0
 17 18  2  0
 18 19  1  0
 19 14  1  0
 19 20  1  0
 17 21  1  0
 16 22  2  0
  3 23  1  0
 23 24  1  0
 24 25  1  0
 25 26  1  0
 26 27  1  0
 27 28  2  0
 28 29  1  0
 29 30  1  0
 30 26  2  0
 28 31  1  0
 25 32  2  0
 32 33  1  0
 33 34  1  0
 24 35  2  0
  2 36  2  0
M  END
> <Name>
Ceftriaxone

> <OBJECTID>
9223372071217856528

> <EXTREG>
Ceftriaxone

> <Vss>
0.09

> <fu>
0.05

> <V>
977.5

> <S>
655.26

> <R>
1.49

> <G>
1.61

> <W1>
1861.88

> <W2>
1462.12

> <W3>
1005.75

> <W4>
459.75

> <W5>
250.25

> <W6>
132.13

> <W7>
59.13

> <W8>
16.13

> <D1>
140.5

> <D2>
69.75

> <D3>
49

> <D4>
33

> <D5>
24.88

> <D6>
15.38

> <D7>
9.5

> <D8>
4.63

> <WO1>
370.25

> <WO2>
100.5

> <WO3>
39.75

> <WO4>
13.25

> <WO5>
3.5

> <WO6>
0.25

> <WN1>
1102.75

> <WN2>
528.38

> <WN3>
272

> <WN4>
139.13

> <WN5>
53.5

> <WN6>
6.25

> <IW1>
0.03

> <IW2>
0.06

> <IW3>
0.16

> <IW4>
0.21

> <CW1>
2.84

> <CW2>
2.23

> <CW3>
1.53

> <CW4>
0.7

> <CW5>
0.38

> <CW6>
0.2

> <CW7>
0.09

> <CW8>
0.02

> <ID1>
0.01

> <ID2>
0.02

> <ID3>
0.04

> <ID4>
0.11

> <CD1>
0.21

> <CD2>
0.11

> <CD3>
0.07

> <CD4>
0.05

> <CD5>
0.04

> <CD6>
0.02

> <CD7>
0.01

> <CD8>
0.01

> <HL1>
5.11

> <HL2>
4

> <A>
0.87

> <CP>
2.1

> <POL>
49.16

> <MW>
554.58

> <FLEX>
2.83

> <FLEX_RB>
0.22

> <NCC>
0

> <DIFF>
0.26

> <LOGP n-Oct>
-3.17

> <LOGP c-Hex>
-6.66

> <PSA>
250.07

> <HSA>
405.19

> <PSAR>
0.38

> <PHSAR>
0.62

> <LgD5>
-7.4

> <LgD6>
-8.16

> <LgD7>
-8.39

> <LgD7.5>
-8.41

> <LgD8>
-8.43

> <LgD9>
-8.47

> <LgD10>
-8.73

> <AUS7.4>
0

> <0.000000U4>
0

> <0.000000U5>
0

> <0.000000U6>
0

> <0.000000U7>
0

> <0.000000U8>
0

> <0.000000U9>
0

> <0.000000U10>
0

> <DRDRDR>
30.8

> <DRDRAC>
35.74

> <DRDRDO>
36.74

> <DRACAC>
36

> <DRACDO>
41.05

> <DRDODO>
31.21

> <ACACAC>
32.47

> <ACACDO>
36.64

> <ACDODO>
30.09

> <DODODO>
17.42

> <SOLY>
-1.99

> <LgS3>
0.62

> <LgS4>
1.17

> <LgS5>
2.28

> <LgS6>
3.31

> <LgS7>
4.25

> <LgS7.5>
4.61

> <LgS8>
4.85

> <LgS9>
5.04

> <LgS10>
5.36

> <LgS11>
6.13

> <L0LgS>
3.69

> <L1LgS>
2.8

> <L2LgS>
-0.77

> <L3LgS>
-0.03

> <L4LgS>
0.46

> <DD1>
-0.38

> <DD2>
0.88

> <DD3>
0.13

> <DD4>
0.63

> <DD5>
0.25

> <DD6>
-0.25

> <DD7>
0

> <DD8>
-0.38

> <ALogD5>
-3.65

> <ALogD5.5>
-4.49

> <ALogD7>
-5.29

> <ALogD7.4>
-5.32

> <ALogP>
0

> <APSA>
291.31

> <HDonors>
5

> <HAcceptors>
15

> <FRB>
8

> <Rule Of 5>
3

> <Molar Volume>
281.72

> <Surface Tension>
100.07

> <Polarizability>
51.52

> <C ratio>
0.5

> <N ratio>
0.22

> <NO ratio>
0.42

> <Num Rings>
4

> <Num Ar Rings>
1

> <logS>
-5.2

> <Activity_Vss>
0.09

> <Activity_fu>
0.05

> <Class_Vss>
1

> <Cluster>
1

> <DistanceToClosest>
0.659184702539221

> <ClusterCenter>
0

> <ClusterSize>
56

$$$$
Ceftobiprole
  SciTegic08241211373D

 36 40  0  0  0  0            999 V2000
   20.9660   -6.2860   -2.0830 S   0  0
   21.6570   -6.5380   -0.4380 C   0  0
   20.9740   -5.6000    0.4060 N   0  0
   21.9630   -5.0270    0.9980 C   0  0
   22.1100   -4.1800    1.8620 O   0  0
   22.9240   -5.7970    0.1180 C   0  0
   23.8590   -6.6430    0.8520 N   0  0
   24.3830   -7.7220    0.2390 C   0  0
   24.0560   -7.9980   -0.9040 O   0  0
   25.3530   -8.5690    0.9610 C   0  0
   25.6900   -8.1930    2.3180 N   0  0
   26.5570   -8.9060    3.0400 O   0  0
   25.9280   -9.6540    0.4270 C   0  0
   26.7840  -10.3920    1.0770 N   0  0
   27.3060  -11.5090    0.3740 S   0  0
   26.3580  -11.1640   -1.1280 C   0  0
   25.6810  -10.1300   -0.8980 N   0  0
   26.3500  -11.8300   -2.2450 N   0  0
   19.6880   -5.3800    0.4980 C   0  0
   18.8410   -5.9810   -0.3590 C   0  0
   19.3320   -6.8560   -1.4960 C   0  0
   17.3850   -5.7390   -0.2510 C   0  0
   16.4370   -6.6840   -0.2410 C   0  0
   16.6640   -8.1690   -0.2970 C   0  0
   15.2790   -8.7410    0.1290 C   0  0
   14.3660   -7.6120   -0.0060 N   0  0
   12.9140   -7.6630    0.1610 C   0  0
   12.2900   -9.0620   -0.0260 C   0  0
   10.7890   -8.7270   -0.1610 C   0  0
   10.7520   -7.4450   -0.8980 N   0  0
   12.1130   -6.8550   -0.8890 C   0  0
   14.9980   -6.4360   -0.1530 C   0  0
   14.4880   -5.3290   -0.2050 O   0  0
   19.1640   -4.4500    1.5240 C   0  0
   19.6850   -3.2290    1.6500 O   0  0
   18.2440   -4.8030    2.2460 O   0  0
  1  2  1  0
  2  3  1  0
  3  4  1  0
  4  5  2  0
  4  6  1  0
  6  2  1  0
  6  7  1  0
  7  8  1  0
  8  9  2  0
  8 10  1  0
 10 11  1  0
 11 12  2  0
 10 13  2  0
 13 14  1  0
 14 15  1  0
 15 16  1  0
 16 17  2  0
 17 13  1  0
 16 18  1  0
  3 19  1  0
 19 20  2  0
 20 21  1  0
 21  1  1  0
 20 22  1  0
 22 23  2  0
 23 24  1  0
 24 25  1  0
 25 26  1  0
 26 27  1  0
 27 28  1  0
 28 29  1  0
 29 30  1  0
 30 31  1  0
 31 27  1  0
 26 32  1  0
 32 23  1  0
 32 33  2  0
 19 34  1  0
 34 35  1  0
 34 36  2  0
M  END
> <Name>
Ceftobiprole

> <OBJECTID>
9223372075512823824

> <EXTREG>
Ceftobiprole

> <Vss>
0.27

> <fu>
0.62

> <V>
992.38

> <S>
675.27

> <R>
1.47

> <G>
1.66

> <W1>
1972.12

> <W2>
1520.12

> <W3>
970.75

> <W4>
416.38

> <W5>
220.5

> <W6>
118

> <W7>
59.63

> <W8>
23.13

> <D1>
195.38

> <D2>
110

> <D3>
61

> <D4>
41.88

> <D5>
32.38

> <D6>
22.63

> <D7>
14.75

> <D8>
8.5

> <WO1>
344.25

> <WO2>
91.88

> <WO3>
38.25

> <WO4>
14.63

> <WO5>
3.13

> <WO6>
0

> <WN1>
1019.38

> <WN2>
448.25

> <WN3>
220.25

> <WN4>
105.63

> <WN5>
36.13

> <WN6>
3.75

> <IW1>
0.06

> <IW2>
0.12

> <IW3>
0.32

> <IW4>
0.49

> <CW1>
2.92

> <CW2>
2.25

> <CW3>
1.44

> <CW4>
0.62

> <CW5>
0.33

> <CW6>
0.17

> <CW7>
0.09

> <CW8>
0.03

> <ID1>
0.03

> <ID2>
0.02

> <ID3>
0.03

> <ID4>
0.05

> <CD1>
0.29

> <CD2>
0.16

> <CD3>
0.09

> <CD4>
0.06

> <CD5>
0.05

> <CD6>
0.03

> <CD7>
0.02

> <CD8>
0.01

> <HL1>
3.61

> <HL2>
2.82

> <A>
2.47

> <CP>
2.41

> <POL>
49.2

> <MW>
534.57

> <FLEX>
1.36

> <FLEX_RB>
0.17

> <NCC>
0

> <DIFF>
0.27

> <LOGP n-Oct>
-3.74

> <LOGP c-Hex>
-7.1

> <PSA>
222.51

> <HSA>
452.76

> <PSAR>
0.33

> <PHSAR>
0.49

> <LgD5>
-3.74

> <LgD6>
-3.74

> <LgD7>
-3.74

> <LgD7.5>
-3.75

> <LgD8>
-3.76

> <LgD9>
-3.94

> <LgD10>
-4.54

> <AUS7.4>
0

> <0.000000U4>
0

> <0.000000U5>
0

> <0.000000U6>
0

> <0.000000U7>
0

> <0.000000U8>
0

> <0.000000U9>
0

> <0.000000U10>
0

> <DRDRDR>
26.22

> <DRDRAC>
38.74

> <DRDRDO>
32.66

> <DRACAC>
40.48

> <DRACDO>
42.67

> <DRDODO>
33.58

> <ACACAC>
36.76

> <ACACDO>
45.36

> <ACDODO>
45.36

> <DODODO>
30.15

> <SOLY>
-3.52

> <LgS3>
-1.14

> <LgS4>
-1.21

> <LgS5>
-1.22

> <LgS6>
-1.22

> <LgS7>
-1.21

> <LgS7.5>
-1.21

> <LgS8>
-1.19

> <LgS9>
-1.02

> <LgS10>
-0.41

> <LgS11>
0.45

> <L0LgS>
-0.99

> <L1LgS>
0.53

> <L2LgS>
0.57

> <L3LgS>
0.34

> <L4LgS>
0.11

> <DD1>
0

> <DD2>
1.13

> <DD3>
-0.63

> <DD4>
0.75

> <DD5>
0.75

> <DD6>
0.25

> <DD7>
-0.38

> <DD8>
-0.13

> <ALogD5>
-2.29

> <ALogD5.5>
-2.28

> <ALogD7>
-2.58

> <ALogD7.4>
-2.78

> <ALogP>
0

> <APSA>
249.49

> <HDonors>
6

> <HAcceptors>
14

> <FRB>
6

> <Rule Of 5>
3

> <Molar Volume>
266.11

> <Surface Tension>
108.99

> <Polarizability>
50.67

> <C ratio>
0.56

> <N ratio>
0.22

> <NO ratio>
0.39

> <Num Rings>
5

> <Num Ar Rings>
0

> <logS>
-4.69

> <Activity_Vss>
0.27

> <Activity_fu>
0.62

> <Class_Vss>
1

> <Cluster>
1

> <DistanceToClosest>
0.677234719886852

> <ClusterCenter>
0

> <ClusterSize>
56

$$$$
Cefpirome
  SciTegic08241211373D

 35 39  0  0  0  0            999 V2000
   22.9310  -11.9650   -1.0420 N   0  0
   22.0160  -11.0170   -1.6080 C   0  0
   20.9570  -11.9450   -0.9110 C   0  0
   22.1370  -12.7220   -0.3710 C   0  0
   22.2530  -13.6960    0.3530 O   0  0
   20.1620  -11.2960    0.1250 N   0  0
   19.4580  -10.1860   -0.1740 C   0  0
   18.6200   -9.5040    0.8470 C   0  0
   18.2740   -8.0460    0.6430 C   0  0
   17.4300   -7.2730    1.4360 C   0  0
   17.2780   -5.7770    0.9460 S   0  0
   18.2660   -6.0150   -0.2950 C   0  0
   18.7460   -7.2720   -0.3510 N   0  0
   18.6040   -5.0780   -1.2060 N   0  0
   18.1640  -10.0630    1.9020 N   0  0
   18.5250  -11.4230    1.9270 O   0  0
   17.4030  -12.2610    1.6120 C   0  0
   19.5180   -9.7320   -1.3050 O   0  0
   22.3520  -11.0480   -3.3760 S   0  0
   24.0450  -10.4130   -3.1150 C   0  0
   24.8220  -11.2690   -2.1290 C   0  0
   24.2230  -12.0500   -1.2130 C   0  0
   24.9930  -13.0170   -0.4020 C   0  0
   25.7710  -13.7840   -0.9490 O   0  0
   24.8440  -13.0390    0.9240 O   0  0
   26.3290  -11.2100   -2.2560 C   0  0
   27.0520  -11.3310   -0.8160 N   0  3
   26.6880  -10.5440    0.2200 C   0  0
   27.2240  -10.7030    1.4920 C   0  0
   26.6220   -9.7020    2.4690 C   0  0
   26.0600   -8.6320    1.4900 C   0  0
   25.6800   -9.4010    0.1910 C   0  0
   28.1880  -11.6830    1.7270 C   0  0
   28.5900  -12.4670    0.6410 C   0  0
   28.0140  -12.2660   -0.6210 C   0  0
  1  2  1  0
  2  3  1  0
  3  4  1  0
  4  1  1  0
  4  5  2  0
  3  6  1  0
  6  7  1  0
  7  8  1  0
  8  9  1  0
  9 10  2  0
 10 11  1  0
 11 12  1  0
 12 13  2  0
 13  9  1  0
 12 14  1  0
  8 15  2  0
 15 16  1  0
 16 17  1  0
  7 18  2  0
  2 19  1  0
 19 20  1  0
 20 21  1  0
 21 22  2  0
 22  1  1  0
 22 23  1  0
 23 24  2  0
 23 25  1  0
 21 26  1  0
 26 27  1  0
 27 28  2  0
 28 29  1  0
 29 30  1  0
 30 31  1  0
 31 32  1  0
 32 28  1  0
 29 33  2  0
 33 34  1  0
 34 35  2  0
 35 27  1  0
M  CHG  1  27   1
M  END
> <Name>
Cefpirome

> <OBJECTID>
9223372079807791120

> <EXTREG>
Cefpirome

> <Vss>
0.24

> <fu>
0.9

> <V>
991.25

> <S>
676.13

> <R>
1.47

> <G>
1.67

> <W1>
1695.12

> <W2>
1130.62

> <W3>
696.5

> <W4>
279.38

> <W5>
145.38

> <W6>
76.63

> <W7>
37.13

> <W8>
14.25

> <D1>
209.25

> <D2>
96.88

> <D3>
49.38

> <D4>
30.75

> <D5>
19.38

> <D6>
12.38

> <D7>
7.38

> <D8>
4.25

> <WO1>
330.88

> <WO2>
81.63

> <WO3>
29.88

> <WO4>
9.25

> <WO5>
2

> <WO6>
0.13

> <WN1>
791.38

> <WN2>
339.38

> <WN3>
167

> <WN4>
82

> <WN5>
33.25

> <WN6>
5.75

> <IW1>
0.03

> <IW2>
0.09

> <IW3>
0.2

> <IW4>
0.22

> <CW1>
2.51

> <CW2>
1.67

> <CW3>
1.03

> <CW4>
0.41

> <CW5>
0.22

> <CW6>
0.11

> <CW7>
0.05

> <CW8>
0.02

> <ID1>
0.04

> <ID2>
0.03

> <ID3>
0.03

> <ID4>
0.05

> <CD1>
0.31

> <CD2>
0.14

> <CD3>
0.07

> <CD4>
0.05

> <CD5>
0.03

> <CD6>
0.02

> <CD7>
0.01

> <CD8>
0.01

> <HL1>
2.94

> <HL2>
2.49

> <A>
2.24

> <CP>
1.53

> <POL>
49.26

> <MW>
515.59

> <FLEX>
2.29

> <FLEX_RB>
0.23

> <NCC>
1

> <DIFF>
0.26

> <LOGP n-Oct>
-1.6

> <LOGP c-Hex>
-3.24

> <PSA>
177.06

> <HSA>
499.07

> <PSAR>
0.26

> <PHSAR>
0.35

> <LgD5>
-1.6

> <LgD6>
-1.6

> <LgD7>
-1.6

> <LgD7.5>
-1.6

> <LgD8>
-1.6

> <LgD9>
-1.6

> <LgD10>
-1.6

> <AUS7.4>
0

> <0.000000U4>
0

> <0.000000U5>
0

> <0.000000U6>
0

> <0.000000U7>
0

> <0.000000U8>
0

> <0.000000U9>
0

> <0.000000U10>
0

> <DRDRDR>
31.2

> <DRDRAC>
34.79

> <DRDRDO>
34.19

> <DRACAC>
33.39

> <DRACDO>
35.09

> <DRDODO>
27.09

> <ACACAC>
22.85

> <ACACDO>
25.21

> <ACDODO>
23.38

> <DODODO>
2.73

> <SOLY>
-3.62

> <LgS3>
-0.93

> <LgS4>
-0.65

> <LgS5>
-0.23

> <LgS6>
-0.13

> <LgS7>
-0.12

> <LgS7.5>
-0.12

> <LgS8>
-0.12

> <LgS9>
-0.07

> <LgS10>
0.22

> <LgS11>
0.99

> <L0LgS>
-0.15

> <L1LgS>
0.6

> <L2LgS>
0

> <L3LgS>
0.46

> <L4LgS>
0.12

> <DD1>
4

> <DD2>
2.5

> <DD3>
1.5

> <DD4>
1.25

> <DD5>
1.13

> <DD6>
0.75

> <DD7>
-0.13

> <DD8>
0.25

> <ALogD5>
-1.48

> <ALogD5.5>
-1.48

> <ALogD7>
-1.5

> <ALogD7.4>
-1.53

> <ALogP>
0

> <APSA>
204.63

> <HDonors>
4

> <HAcceptors>
11

> <FRB>
7

> <Rule Of 5>
2

> <Molar Volume>
0

> <Surface Tension>
0

> <Polarizability>
0

> <C ratio>
0.63

> <N ratio>
0.17

> <NO ratio>
0.31

> <Num Rings>
5

> <Num Ar Rings>
2

> <logS>
-4.23

> <Activity_Vss>
0.24

> <Activity_fu>
0.9

> <Class_Vss>
1

> <Cluster>
1

> <DistanceToClosest>
0.691114866763375

> <ClusterCenter>
0

> <ClusterSize>
56

$$$$
Cefatrizine
  SciTegic08241211373D

 31 34  0  0  0  0            999 V2000
   16.8360  -10.3270   -1.0710 C   0  0
   18.1400   -9.4770   -0.8610 C   0  0
   18.7390  -10.7760   -0.7610 N   0  0
   17.7070  -11.5400   -0.8400 C   0  0
   17.4880  -12.7390   -0.8110 O   0  0
   20.0080  -11.0830   -0.6720 C   0  0
   20.9360  -10.1200   -0.8340 C   0  0
   20.5740   -8.7100   -1.2730 C   0  0
   19.0080   -8.6660   -2.2120 S   0  0
   22.4190  -10.3660   -0.6280 C   0  0
   23.1120   -9.0230    0.3920 S   0  0
   24.8030   -9.5460    0.3790 C   0  0
   25.6520   -9.3490    1.4650 C   0  0
   27.0050   -9.9490    0.9910 N   0  0
   26.7220  -10.4770   -0.4930 N   0  0
   25.4290  -10.1590   -0.6610 N   0  0
   20.3810  -12.4930   -0.4200 C   0  0
   21.2610  -13.0180   -1.0860 O   0  0
   19.7620  -13.1850    0.5380 O   0  0
   15.8050  -10.1400   -0.0570 N   0  0
   15.3180   -8.9030    0.1600 C   0  0
   15.7490   -7.9380   -0.4500 O   0  0
   14.2270   -8.7200    1.1890 C   0  0
   13.2060   -7.6560    0.7490 C   0  0
   12.7380   -6.6980    1.6550 C   0  0
   11.8180   -5.7290    1.2450 C   0  0
   11.3510   -5.7060   -0.0720 C   0  0
   11.8120   -6.6680   -0.9790 C   0  0
   12.7320   -7.6380   -0.5680 C   0  0
   10.4340   -4.7220   -0.4530 O   0  0
   13.5340   -9.9980    1.4670 N   0  0
  1  2  1  0
  2  3  1  0
  3  4  1  0
  4  1  1  0
  4  5  2  0
  3  6  1  0
  6  7  2  0
  7  8  1  0
  8  9  1  0
  9  2  1  0
  7 10  1  0
 10 11  1  0
 11 12  1  0
 12 13  2  0
 13 14  1  0
 14 15  1  0
 15 16  2  0
 16 12  1  0
  6 17  1  0
 17 18  2  0
 17 19  1  0
  1 20  1  0
 20 21  1  0
 21 22  2  0
 21 23  1  0
 23 24  1  0
 24 25  2  0
 25 26  1  0
 26 27  2  0
 27 28  1  0
 28 29  2  0
 29 24  1  0
 27 30  1  0
 23 31  1  0
M  END
> <Name>
Cefatrizine

> <OBJECTID>
9223372084102758416

> <EXTREG>
Cefatrizine

> <Vss>
0.22

> <fu>
0.4

> <V>
871.5

> <S>
596.78

> <R>
1.46

> <G>
1.57

> <W1>
1748

> <W2>
1368.88

> <W3>
907.5

> <W4>
409.38

> <W5>
214.88

> <W6>
105.13

> <W7>
41.88

> <W8>
12.25

> <D1>
125.25

> <D2>
67.75

> <D3>
35.5

> <D4>
23.13

> <D5>
15.25

> <D6>
9.88

> <D7>
6

> <D8>
2.38

> <WO1>
390.75

> <WO2>
136

> <WO3>
61.25

> <WO4>
20.38

> <WO5>
4.88

> <WO6>
0.13

> <WN1>
963.25

> <WN2>
466.63

> <WN3>
237.63

> <WN4>
114

> <WN5>
34.13

> <WN6>
4

> <IW1>
0.06

> <IW2>
0.1

> <IW3>
0.23

> <IW4>
0.47

> <CW1>
2.93

> <CW2>
2.29

> <CW3>
1.52

> <CW4>
0.69

> <CW5>
0.36

> <CW6>
0.18

> <CW7>
0.07

> <CW8>
0.02

> <ID1>
0.03

> <ID2>
0.09

> <ID3>
0.15

> <ID4>
0.26

> <CD1>
0.21

> <CD2>
0.11

> <CD3>
0.06

> <CD4>
0.04

> <CD5>
0.03

> <CD6>
0.02

> <CD7>
0.01

> <CD8>
0

> <HL1>
6.05

> <HL2>
4.55

> <A>
2.48

> <CP>
0.35

> <POL>
43.65

> <MW>
462.5

> <FLEX>
2.5

> <FLEX_RB>
0.25

> <NCC>
0

> <DIFF>
0.34

> <LOGP n-Oct>
-1.83

> <LOGP c-Hex>
-5.8

> <PSA>
193.56

> <HSA>
403.22

> <PSAR>
0.32

> <PHSAR>
0.48

> <LgD5>
-1.84

> <LgD6>
-1.87

> <LgD7>
-2.14

> <LgD7.5>
-2.48

> <LgD8>
-2.93

> <LgD9>
-4.13

> <LgD10>
-5.66

> <AUS7.4>
0

> <0.000000U4>
0

> <0.000000U5>
0

> <0.000000U6>
0

> <0.000000U7>
0

> <0.000000U8>
0

> <0.000000U9>
0

> <0.000000U10>
0

> <DRDRDR>
20.58

> <DRDRAC>
24.61

> <DRDRDO>
24.19

> <DRACAC>
29.82

> <DRACDO>
29.36

> <DRDODO>
28.61

> <ACACAC>
30.25

> <ACACDO>
30.25

> <ACDODO>
30.25

> <DODODO>
24.33

> <SOLY>
-3.02

> <LgS3>
-0.57

> <LgS4>
-0.7

> <LgS5>
-0.71

> <LgS6>
-0.68

> <LgS7>
-0.43

> <LgS7.5>
-0.15

> <LgS8>
0.18

> <LgS9>
0.88

> <LgS10>
2.16

> <LgS11>
4.39

> <L0LgS>
0.3

> <L1LgS>
2

> <L2LgS>
1.46

> <L3LgS>
0.43

> <L4LgS>
0.14

> <DD1>
0.75

> <DD2>
0.25

> <DD3>
0

> <DD4>
-0.13

> <DD5>
-0.13

> <DD6>
-0.13

> <DD7>
-0.13

> <DD8>
-0.38

> <ALogD5>
-3.57

> <ALogD5.5>
-3.58

> <ALogD7>
-3.83

> <ALogD7.4>
-4.07

> <ALogP>
-1.07

> <APSA>
225.13

> <HDonors>
6

> <HAcceptors>
11

> <FRB>
9

> <Rule Of 5>
2

> <Molar Volume>
266.38

> <Surface Tension>
120.5

> <Polarizability>
44.87

> <C ratio>
0.58

> <N ratio>
0.19

> <NO ratio>
0.35

> <Num Rings>
4

> <Num Ar Rings>
2

> <logS>
-3.76

> <Activity_Vss>
0.22

> <Activity_fu>
0.4

> <Class_Vss>
1

> <Cluster>
1

> <DistanceToClosest>
0.700159218105752

> <ClusterCenter>
0

> <ClusterSize>
56

$$$$
Cefotetan
  SciTegic08241211373D

 36 39  0  0  0  0            999 V2000
   17.3350   -8.0400    0.7310 C   0  0
   17.9780   -9.4410    0.8810 C   0  0
   19.1090   -9.1040    0.4060 N   0  0
   18.8220   -7.7360    0.2100 C   0  0
   19.3400   -7.4200   -1.5010 S   0  0
   21.0770   -7.8150   -1.1210 C   0  0
   21.2000   -9.2050   -0.5230 C   0  0
   20.1890   -9.7990    0.1430 C   0  0
   20.2990  -11.2320    0.5450 C   0  0
   20.8700  -12.0320   -0.1760 O   0  0
   19.8040  -11.7020    1.6940 O   0  0
   22.5360   -9.8850   -0.7490 C   0  0
   23.1950  -10.4580    0.8510 S   0  0
   24.5180  -11.4350    0.2040 C   0  0
   24.4880  -12.8790   -0.1960 N   0  0
   25.8630  -13.2400   -0.6840 N   0  0
   26.4990  -12.0700   -0.5560 N   0  0
   25.7790  -11.0490   -0.0660 N   0  0
   23.3730  -13.7940   -0.0380 C   0  0
   17.5610  -10.5090    1.3020 O   0  0
   16.1570   -8.7120    0.1670 N   0  0
   15.0710   -8.8260    0.9580 C   0  0
   13.8450   -9.5180    0.4220 C   0  0
   13.2200   -8.5800   -1.0160 S   0  0
   11.8730   -8.3980    0.1240 C   0  0
   10.7280   -7.7180   -0.0410 C   0  0
   10.4540   -6.9850   -1.3010 C   0  0
   11.2800   -7.0150   -2.1960 O   0  0
    9.3200   -6.2820   -1.4950 N   0  0
    9.7130   -7.6870    1.0350 C   0  0
    9.8810   -8.3080    2.0730 O   0  0
    8.5930   -6.9760    0.8770 O   0  0
   12.4040   -9.3300    1.5360 S   0  0
   15.0690   -8.3800    2.0930 O   0  0
   16.9840   -7.0660   -0.2770 O   0  0
   16.3930   -5.8820    0.2910 C   0  0
  1  2  1  0
  2  3  1  0
  3  4  1  0
  4  1  1  0
  4  5  1  0
  5  6  1  0
  6  7  1  0
  7  8  2  0
  8  3  1  0
  8  9  1  0
  9 10  2  0
  9 11  1  0
  7 12  1  0
 12 13  1  0
 13 14  1  0
 14 15  1  0
 15 16  1  0
 16 17  2  0
 17 18  1  0
 18 14  2  0
 15 19  1  0
  2 20  2  0
  1 21  1  0
 21 22  1  0
 22 23  1  0
 23 24  1  0
 24 25  1  0
 25 26  2  0
 26 27  1  0
 27 28  2  0
 27 29  1  0
 26 30  1  0
 30 31  2  0
 30 32  1  0
 25 33  1  0
 33 23  1  0
 22 34  2  0
  1 35  1  0
 35 36  1  0
M  END
> <Name>
Cefotetan

> <OBJECTID>
9223372088397725712

> <EXTREG>
Cefotetan

> <Vss>
0.13

> <fu>
0.15

> <V>
984.25

> <S>
665.9

> <R>
1.48

> <G>
1.64

> <W1>
1974.75

> <W2>
1602

> <W3>
1114.5

> <W4>
539.63

> <W5>
292

> <W6>
156.75

> <W7>
65.25

> <W8>
15.13

> <D1>
124.13

> <D2>
61.75

> <D3>
42

> <D4>
29.38

> <D5>
21.63

> <D6>
13.75

> <D7>
9.13

> <D8>
5.88

> <WO1>
335.25

> <WO2>
87.38

> <WO3>
31.13

> <WO4>
8.5

> <WO5>
2.13

> <WO6>
0.13

> <WN1>
1219.5

> <WN2>
620.75

> <WN3>
324

> <WN4>
162.25

> <WN5>
54.13

> <WN6>
4.75

> <IW1>
0.02

> <IW2>
0.04

> <IW3>
0.1

> <IW4>
0.16

> <CW1>
2.97

> <CW2>
2.41

> <CW3>
1.67

> <CW4>
0.81

> <CW5>
0.44

> <CW6>
0.24

> <CW7>
0.1

> <CW8>
0.02

> <ID1>
0.04

> <ID2>
0.08

> <ID3>
0.13

> <ID4>
0.21

> <CD1>
0.19

> <CD2>
0.09

> <CD3>
0.06

> <CD4>
0.04

> <CD5>
0.03

> <CD6>
0.02

> <CD7>
0.01

> <CD8>
0.01

> <HL1>
6.95

> <HL2>
5.34

> <A>
2.34

> <CP>
0.38

> <POL>
49.08

> <MW>
575.62

> <FLEX>
2.61

> <FLEX_RB>
0.19

> <NCC>
0

> <DIFF>
0.23

> <LOGP n-Oct>
-1.85

> <LOGP c-Hex>
-6.84

> <PSA>
267.38

> <HSA>
398.52

> <PSAR>
0.4

> <PHSAR>
0.67

> <LgD5>
-4.73

> <LgD6>
-6.44

> <LgD7>
-7.05

> <LgD7.5>
-7.08

> <LgD8>
-7.09

> <LgD9>
-7.11

> <LgD10>
-7.22

> <AUS7.4>
0

> <0.000000U4>
5.11

> <0.000000U5>
0.13

> <0.000000U6>
0

> <0.000000U7>
0

> <0.000000U8>
0

> <0.000000U9>
0

> <0.000000U10>
0

> <DRDRDR>
29.41

> <DRDRAC>
34.93

> <DRDRDO>
32.38

> <DRACAC>
37.58

> <DRACDO>
33.32

> <DRDODO>
27.77

> <ACACAC>
33.28

> <ACACDO>
33.28

> <ACDODO>
27.49

> <DODODO>
17.2

> <SOLY>
-2.46

> <LgS3>
-2.11

> <LgS4>
-1.17

> <LgS5>
0.42

> <LgS6>
2.23

> <LgS7>
3.63

> <LgS7.5>
4.07

> <LgS8>
4.34

> <LgS9>
4.53

> <LgS10>
4.67

> <LgS11>
5.21

> <L0LgS>
2.52

> <L1LgS>
3.88

> <L2LgS>
-1.61

> <L3LgS>
-0.25

> <L4LgS>
0.74

> <DD1>
2.5

> <DD2>
0.25

> <DD3>
0.25

> <DD4>
-0.38

> <DD5>
0.88

> <DD6>
0.38

> <DD7>
-0.25

> <DD8>
-0.13

> <ALogD5>
-3.36

> <ALogD5.5>
-3.42

> <ALogD7>
-3.43

> <ALogD7.4>
-3.43

> <ALogP>
0

> <APSA>
321.13

> <HDonors>
5

> <HAcceptors>
15

> <FRB>
9

> <Rule Of 5>
3

> <Molar Volume>
278.08

> <Surface Tension>
111.05

> <Polarizability>
52.13

> <C ratio>
0.47

> <N ratio>
0.19

> <NO ratio>
0.42

> <Num Rings>
4

> <Num Ar Rings>
1

> <logS>
-5.96

> <Activity_Vss>
0.13

> <Activity_fu>
0.15

> <Class_Vss>
1

> <Cluster>
1

> <DistanceToClosest>
0.714178062909137

> <ClusterCenter>
0

> <ClusterSize>
56

$$$$
Oxytetracycline
  SciTegic08241211373D

 33 36  0  0  0  0            999 V2000
   17.3550  -15.5140   -1.1500 C   0  0
   17.3410  -13.9730   -1.0770 C   0  0
   18.8160  -13.4960   -0.9120 C   0  0
   19.5670  -14.2690    0.1620 C   0  0
   19.1120  -15.4070    0.7100 C   0  0
   17.8340  -15.9560    0.2080 C   0  0
   17.1540  -16.7340    0.8580 O   0  0
   19.8730  -16.1010    1.7770 C   0  0
   19.5830  -17.2480    2.0730 O   0  0
   20.8890  -15.5010    2.4290 N   0  0
   20.7490  -13.7600    0.5470 O   0  0
   18.9910  -12.0200   -0.8030 N   0  0
   18.8450  -11.3230    0.5010 C   0  0
   18.5320  -11.2170   -1.9630 C   0  0
   16.4160  -13.5030    0.0850 C   0  0
   15.1090  -14.3560    0.2340 C   0  0
   14.8980  -15.4520   -0.7840 C   0  0
   15.9400  -15.9760   -1.4400 C   0  0
   15.7440  -16.9200   -2.3710 O   0  0
   13.5160  -15.9280   -1.0090 C   0  0
   12.4450  -15.5190   -0.0230 C   0  0
   12.6430  -14.3570    0.7300 C   0  0
   13.8420  -13.4580    0.3680 C   0  0
   14.1520  -12.4920    1.3900 O   0  0
   13.4880  -12.7160   -0.9570 C   0  0
   11.7500  -14.0530    1.7640 C   0  0
   10.6020  -14.8280    1.9500 C   0  0
   10.3570  -15.9280    1.1240 C   0  0
   11.2860  -16.2880    0.1400 C   0  0
   11.0760  -17.4070   -0.6720 O   0  0
   13.2300  -16.6390   -1.9580 O   0  0
   17.1410  -13.5190    1.3290 O   0  0
   18.3020  -15.9260   -2.1600 O   0  0
  1  2  1  0
  2  3  1  0
  3  4  1  0
  4  5  2  0
  5  6  1  0
  6  1  1  0
  6  7  2  0
  5  8  1  0
  8  9  2  0
  8 10  1  0
  4 11  1  0
  3 12  1  0
 12 13  1  0
 12 14  1  0
  2 15  1  0
 15 16  1  0
 16 17  1  0
 17 18  2  0
 18  1  1  0
 18 19  1  0
 17 20  1  0
 20 21  1  0
 21 22  2  0
 22 23  1  0
 23 16  1  0
 23 24  1  0
 23 25  1  0
 22 26  1  0
 26 27  2  0
 27 28  1  0
 28 29  2  0
 29 21  1  0
 29 30  1  0
 20 31  2  0
 15 32  1  0
  1 33  1  0
M  END
> <Name>
Oxytetracycline

> <OBJECTID>
9223372092692693008

> <EXTREG>
Oxytetracycline

> <Vss>
1.7

> <fu>
0.9

> <V>
818.5

> <S>
540.6

> <R>
1.51

> <G>
1.44

> <W1>
1447.38

> <W2>
1128.38

> <W3>
762.38

> <W4>
395.75

> <W5>
226.25

> <W6>
125

> <W7>
55.25

> <W8>
15.13

> <D1>
108.75

> <D2>
42.5

> <D3>
16.25

> <D4>
8.88

> <D5>
5.88

> <D6>
3.88

> <D7>
2.75

> <D8>
1.5

> <WO1>
478.13

> <WO2>
178.25

> <WO3>
70.63

> <WO4>
24.13

> <WO5>
6

> <WO6>
1.13

> <WN1>
824.13

> <WN2>
441.63

> <WN3>
246.88

> <WN4>
125.75

> <WN5>
43.63

> <WN6>
3.75

> <IW1>
0.09

> <IW2>
0.17

> <IW3>
0.36

> <IW4>
0.53

> <CW1>
2.68

> <CW2>
2.09

> <CW3>
1.41

> <CW4>
0.73

> <CW5>
0.42

> <CW6>
0.23

> <CW7>
0.1

> <CW8>
0.03

> <ID1>
0.08

> <ID2>
0.19

> <ID3>
0.28

> <ID4>
0.38

> <CD1>
0.2

> <CD2>
0.08

> <CD3>
0.03

> <CD4>
0.02

> <CD5>
0.01

> <CD6>
0.01

> <CD7>
0.01

> <CD8>
0

> <HL1>
13.92

> <HL2>
14.08

> <A>
6.13

> <CP>
0.07

> <POL>
43.12

> <MW>
460.43

> <FLEX>
0.28

> <FLEX_RB>
0.02

> <NCC>
0

> <DIFF>
0.39

> <LOGP n-Oct>
-4.17

> <LOGP c-Hex>
-7.38

> <PSA>
201.85

> <HSA>
338.75

> <PSAR>
0.37

> <PHSAR>
0.6

> <LgD5>
-4.17

> <LgD6>
-4.2

> <LgD7>
-4.35

> <LgD7.5>
-4.47

> <LgD8>
-4.66

> <LgD9>
-5.46

> <LgD10>
-6.86

> <AUS7.4>
0

> <0.000000U4>
0

> <0.000000U5>
0

> <0.000000U6>
0

> <0.000000U7>
0

> <0.000000U8>
0

> <0.000000U9>
0

> <0.000000U10>
0

> <DRDRDR>
27.73

> <DRDRAC>
30.48

> <DRDRDO>
29.44

> <DRACAC>
29.52

> <DRACDO>
30.44

> <DRDODO>
29.5

> <ACACAC>
24.57

> <ACACDO>
26.16

> <ACDODO>
24.49

> <DODODO>
23.07

> <SOLY>
-1.69

> <LgS3>
1.58

> <LgS4>
0.91

> <LgS5>
-0.03

> <LgS6>
-0.95

> <LgS7>
-1.51

> <LgS7.5>
-1.55

> <LgS8>
-1.43

> <LgS9>
-0.64

> <LgS10>
0.83

> <LgS11>
2.73

> <L0LgS>
-0.11

> <L1LgS>
-0.02

> <L2LgS>
2.55

> <L3LgS>
0.65

> <L4LgS>
-0.3

> <DD1>
2.5

> <DD2>
1.25

> <DD3>
1.38

> <DD4>
0.25

> <DD5>
-0.38

> <DD6>
-0.13

> <DD7>
-0.13

> <DD8>
0

> <ALogD5>
-2.07

> <ALogD5.5>
-2.05

> <ALogD7>
-2.25

> <ALogD7.4>
-2.45

> <ALogP>
0

> <APSA>
201.85

> <HDonors>
8

> <HAcceptors>
11

> <FRB>
8

> <Rule Of 5>
2

> <Molar Volume>
268.17

> <Surface Tension>
111.3

> <Polarizability>
43.85

> <C ratio>
0.67

> <N ratio>
0.06

> <NO ratio>
0.33

> <Num Rings>
4

> <Num Ar Rings>
1

> <logS>
-2.19

> <Activity_Vss>
1.7

> <Activity_fu>
0.9

> <Class_Vss>
3

> <Cluster>
1

> <DistanceToClosest>
0.731153364236215

> <ClusterCenter>
0

> <ClusterSize>
56

$$$$
Folinic
  SciTegic08241211373D

 34 36  0  0  0  0            999 V2000
   23.0210   -8.7170    0.7150 C   0  0
   23.0540   -9.6500   -0.2690 C   0  0
   22.2090  -10.6630   -0.3550 N   0  0
   21.2770  -10.9040    0.5300 C   0  0
   21.1630  -10.1720    1.5490 N   0  0
   22.0160   -9.0390    1.7660 C   0  0
   21.8200   -8.4560    2.8170 O   0  0
   20.4670  -11.9160    0.3720 N   0  0
   23.9700   -9.5900   -1.2070 N   0  0
   25.0730   -8.6590   -1.1170 C   0  0
   24.6680   -7.3400   -0.4350 C   0  0
   23.7760   -7.6240    0.7100 N   0  0
   23.7140   -6.7320    1.6760 C   0  0
   24.3280   -5.6790    1.6790 O   0  0
   25.9900   -6.5520   -0.1480 C   0  0
   26.9970   -6.7370   -1.2000 N   0  0
   28.0300   -7.6030   -1.0480 C   0  0
   28.3510   -8.4910   -2.0790 C   0  0
   29.2290   -9.5530   -1.8420 C   0  0
   29.7730   -9.7300   -0.5660 C   0  0
   30.5030  -10.9970   -0.1790 C   0  0
   29.8980  -12.2080   -0.1590 N   0  0
   28.4730  -12.4050   -0.4510 C   0  0
   28.1910  -13.8960   -0.5400 C   0  0
   28.8250  -14.6710    0.1540 O   0  0
   27.2550  -14.3790   -1.3670 O   0  0
   27.5870  -11.7820    0.6670 C   0  0
   26.0700  -12.0830    0.5010 C   0  0
   25.2220  -11.3040    1.4740 C   0  0
   25.6200  -10.2790    2.0020 O   0  0
   24.0060  -11.7960    1.7110 O   0  0
   31.6750  -10.8910    0.1420 O   0  0
   29.6360   -8.7140    0.3830 C   0  0
   28.7800   -7.6380    0.1330 C   0  0
  1  2  2  0
  2  3  1  0
  3  4  1  0
  4  5  2  0
  5  6  1  0
  6  1  1  0
  6  7  2  0
  4  8  1  0
  2  9  1  0
  9 10  1  0
 10 11  1  0
 11 12  1  0
 12  1  1  0
 12 13  1  0
 13 14  2  0
 11 15  1  0
 15 16  1  0
 16 17  1  0
 17 18  2  0
 18 19  1  0
 19 20  2  0
 20 21  1  0
 21 22  1  0
 22 23  1  0
 23 24  1  0
 24 25  2  0
 24 26  1  0
 23 27  1  0
 27 28  1  0
 28 29  1  0
 29 30  2  0
 29 31  1  0
 21 32  2  0
 20 33  1  0
 33 34  2  0
 34 17  1  0
M  END
> <Name>
Folinic

> <OBJECTID>
9223372096987660304

> <EXTREG>
Folinic

> <Vss>
0.25

> <fu>
0.09

> <V>
904.5

> <S>
611.22

> <R>
1.48

> <G>
1.57

> <W1>
1917.62

> <W2>
1608.62

> <W3>
1060

> <W4>
514.63

> <W5>
283.88

> <W6>
151.25

> <W7>
64.38

> <W8>
13.88

> <D1>
124.88

> <D2>
83.75

> <D3>
56.38

> <D4>
39

> <D5>
27.75

> <D6>
20.38

> <D7>
14.5

> <D8>
9

> <WO1>
447.75

> <WO2>
154.25

> <WO3>
65.13

> <WO4>
21.25

> <WO5>
5.13

> <WO6>
0

> <WN1>
1090.75

> <WN2>
531.75

> <WN3>
293.63

> <WN4>
148.75

> <WN5>
48.88

> <WN6>
5.13

> <IW1>
0.02

> <IW2>
0.04

> <IW3>
0.11

> <IW4>
0.25

> <CW1>
3.14

> <CW2>
2.63

> <CW3>
1.73

> <CW4>
0.84

> <CW5>
0.46

> <CW6>
0.25

> <CW7>
0.11

> <CW8>
0.02

> <ID1>
0.06

> <ID2>
0.12

> <ID3>
0.18

> <ID4>
0.24

> <CD1>
0.2

> <CD2>
0.14

> <CD3>
0.09

> <CD4>
0.06

> <CD5>
0.05

> <CD6>
0.03

> <CD7>
0.02

> <CD8>
0.01

> <HL1>
5.04

> <HL2>
3.88

> <A>
3.1

> <CP>
0.37

> <POL>
44.43

> <MW>
473.44

> <FLEX>
3

> <FLEX_RB>
0.23

> <NCC>
0

> <DIFF>
0.26

> <LOGP n-Oct>
-2.07

> <LOGP c-Hex>
-10

> <PSA>
215.59

> <HSA>
395.63

> <PSAR>
0.35

> <PHSAR>
0.54

> <LgD5>
-3.99

> <LgD6>
-5.74

> <LgD7>
-7.37

> <LgD7.5>
-7.96

> <LgD8>
-8.37

> <LgD9>
-8.64

> <LgD10>
-8.54

> <AUS7.4>
0

> <0.000000U4>
21.01

> <0.000000U5>
1.19

> <0.000000U6>
0.02

> <0.000000U7>
0

> <0.000000U8>
0

> <0.000000U9>
0

> <0.000000U10>
0

> <DRDRDR>
25.96

> <DRDRAC>
29.95

> <DRDRDO>
29.21

> <DRACAC>
29.36

> <DRACDO>
33.83

> <DRDODO>
30.38

> <ACACAC>
25.07

> <ACACDO>
30.78

> <ACDODO>
34.54

> <DODODO>
25.29

> <SOLY>
-2.15

> <LgS3>
-1.96

> <LgS4>
-1.47

> <LgS5>
-0.23

> <LgS6>
1.54

> <LgS7>
3.24

> <LgS7.5>
3.89

> <LgS8>
4.36

> <LgS9>
4.89

> <LgS10>
5.47

> <LgS11>
6.38

> <L0LgS>
2.49

> <L1LgS>
4.64

> <L2LgS>
-0.85

> <L3LgS>
-0.55

> <L4LgS>
0.72

> <DD1>
-0.5

> <DD2>
0.88

> <DD3>
0.88

> <DD4>
-0.38

> <DD5>
-0.88

> <DD6>
-1.38

> <DD7>
0.63

> <DD8>
0.5

> <ALogD5>
-3.9

> <ALogD5.5>
-4.36

> <ALogD7>
-5.89

> <ALogD7.4>
-6.05

> <ALogP>
0

> <APSA>
215.55

> <HDonors>
8

> <HAcceptors>
14

> <FRB>
9

> <Rule Of 5>
2

> <Molar Volume>
280.72

> <Surface Tension>
80.91

> <Polarizability>
45.26

> <C ratio>
0.59

> <N ratio>
0.21

> <NO ratio>
0.41

> <Num Rings>
3

> <Num Ar Rings>
1

> <logS>
-2.73

> <Activity_Vss>
0.25

> <Activity_fu>
0.09

> <Class_Vss>
1

> <Cluster>
1

> <DistanceToClosest>
0.742878093495083

> <ClusterCenter>
0

> <ClusterSize>
56

$$$$
Trabectedin
  SciTegic08241211373D

 55 63  0  0  0  0            999 V2000
   20.5180  -25.0380   -0.6750 C   0  0
   20.2440  -25.7150    0.5210 C   0  0
   19.8210  -27.0380    0.4030 C   0  0
   19.7100  -27.6590   -0.8190 C   0  0
   19.9890  -27.0000   -2.0170 C   0  0
   20.3530  -25.6500   -1.9270 C   0  0
   20.5490  -24.9200   -3.0970 O   0  0
   19.4990  -24.2670   -3.6140 C   0  0
   18.1670  -24.2940   -2.9050 C   0  0
   19.6280  -23.6540   -4.6600 O   0  0
   19.9070  -27.7150   -3.3690 C   0  0
   19.2920  -28.9690   -0.7090 O   0  0
   19.4950  -29.1350    0.7300 C   0  0
   19.4730  -27.8630    1.4520 O   0  0
   20.4400  -25.0030    1.8740 C   0  0
   21.8140  -24.4410    1.8190 N   0  0
   22.1270  -23.5880    0.6120 C   0  0
   20.9900  -23.6060   -0.4580 C   0  0
   21.3150  -22.4400   -1.8170 S   0  0
   20.1790  -21.0420   -1.4010 C   0  0
   20.5730  -20.2130   -0.1300 C   0  0
   19.6810  -20.2790    1.1710 C   0  0
   18.5660  -19.2070    1.0720 C   0  0
   18.6010  -18.0330    1.8410 C   0  0
   17.5890  -17.0730    1.7130 C   0  0
   16.5260  -17.2620    0.8240 C   0  0
   16.4800  -18.4350    0.0670 C   0  0
   17.4880  -19.3920    0.1970 C   0  0
   15.4280  -18.6590   -0.8230 O   0  0
   14.2610  -19.2220   -0.2030 C   0  0
   15.5110  -16.3060    0.6840 O   0  0
   19.7270  -17.7580    2.8450 C   0  0
   20.9860  -18.5790    2.5070 C   0  0
   20.5250  -19.9690    2.3540 N   0  0
   19.0670  -21.6240    1.5450 C   0  0
   19.9360  -22.5640    1.9650 O   0  0
   19.3830  -23.8890    2.1880 C   0  0
   17.8670  -21.8390    1.4730 O   0  0
   23.3620  -24.1990   -0.1420 C   0  0
   23.1130  -25.6500   -0.0930 N   0  0
   23.5610  -26.1780    1.2080 C   0  0
   22.9100  -25.3150    2.3480 C   0  0
   22.4690  -26.1450    3.4410 O   0  0
   25.1230  -26.1580    1.2020 C   0  0
   25.7260  -24.9860    0.3920 C   0  0
   24.8910  -24.0440   -0.2390 C   0  0
   25.4450  -22.9880   -0.9700 C   0  0
   26.8350  -22.8910   -1.1040 C   0  0
   27.6750  -23.8030   -0.4530 C   0  0
   27.1140  -24.8530    0.2820 C   0  0
   29.2010  -23.6650   -0.5340 C   0  0
   27.3740  -21.8750   -1.8960 O   0  0
   27.5790  -22.2630   -3.2640 C   0  0
   24.6020  -22.0420   -1.5560 O   0  0
   23.4210  -26.4030   -1.3300 C   0  0
  1  2  2  0
  2  3  1  0
  3  4  2  0
  4  5  1  0
  5  6  2  0
  6  1  1  0
  6  7  1  0
  7  8  1  0
  8  9  1  0
  8 10  2  0
  5 11  1  0
  4 12  1  0
 12 13  1  0
 13 14  1  0
 14  3  1  0
  2 15  1  0
 15 16  1  0
 16 17  1  0
 17 18  1  0
 18  1  1  0
 18 19  1  0
 19 20  1  0
 20 21  1  0
 21 22  1  0
 22 23  1  0
 23 24  2  0
 24 25  1  0
 25 26  2  0
 26 27  1  0
 27 28  2  0
 28 23  1  0
 27 29  1  0
 29 30  1  0
 26 31  1  0
 24 32  1  0
 32 33  1  0
 33 34  1  0
 34 22  1  0
 22 35  1  0
 35 36  1  0
 36 37  1  0
 37 15  1  0
 35 38  2  0
 17 39  1  0
 39 40  1  0
 40 41  1  0
 41 42  1  0
 42 16  1  0
 42 43  1  0
 41 44  1  0
 44 45  1  0
 45 46  2  0
 46 39  1  0
 46 47  1  0
 47 48  2  0
 48 49  1  0
 49 50  2  0
 50 45  1  0
 49 51  1  0
 48 52  1  0
 52 53  1  0
 47 54  1  0
 40 55  1  0
M  END
> <Name>
Trabectedin

> <OBJECTID>
9223372101282627600

> <EXTREG>
Trabectedin

> <Vss>
25

> <fu>
0

> <V>
1424.38

> <S>
874.09

> <R>
1.63

> <G>
1.71

> <W1>
2021.62

> <W2>
1419

> <W3>
855.13

> <W4>
412.25

> <W5>
221.38

> <W6>
110.25

> <W7>
48

> <W8>
15.25

> <D1>
255.63

> <D2>
95.63

> <D3>
53.13

> <D4>
32

> <D5>
20

> <D6>
13.38

> <D7>
9.38

> <D8>
5.38

> <WO1>
324.88

> <WO2>
106.5

> <WO3>
47.13

> <WO4>
15.63

> <WO5>
3

> <WO6>
0.5

> <WN1>
960.63

> <WN2>
455.13

> <WN3>
225.25

> <WN4>
99.75

> <WN5>
33.63

> <WN6>
4.63

> <IW1>
0.02

> <IW2>
0.05

> <IW3>
0.1

> <IW4>
0.17

> <CW1>
2.31

> <CW2>
1.62

> <CW3>
0.98

> <CW4>
0.47

> <CW5>
0.25

> <CW6>
0.13

> <CW7>
0.05

> <CW8>
0.02

> <ID1>
0.02

> <ID2>
0.04

> <ID3>
0.06

> <ID4>
0.09

> <CD1>
0.29

> <CD2>
0.11

> <CD3>
0.06

> <CD4>
0.04

> <CD5>
0.02

> <CD6>
0.02

> <CD7>
0.01

> <CD8>
0.01

> <HL1>
4.17

> <HL2>
3.45

> <A>
2.85

> <CP>
0.62

> <POL>
78.14

> <MW>
775.86

> <FLEX>
0.38

> <FLEX_RB>
0.03

> <NCC>
0

> <DIFF>
-0.07

> <LOGP n-Oct>
2.24

> <LOGP c-Hex>
-1.93

> <PSA>
189.29

> <HSA>
684.8

> <PSAR>
0.22

> <PHSAR>
0.28

> <LgD5>
0.61

> <LgD6>
1.92

> <LgD7>
2.09

> <LgD7.5>
1.92

> <LgD8>
1.6

> <LgD9>
0.68

> <LgD10>
-0.46

> <AUS7.4>
1.73

> <0.000000U4>
0.03

> <0.000000U5>
2.34

> <0.000000U6>
47.28

> <0.000000U7>
70.71

> <0.000000U8>
22.74

> <0.000000U9>
2.71

> <0.000000U10>
0.18

> <DRDRDR>
60.52

> <DRDRAC>
64.81

> <DRDRDO>
64.81

> <DRACAC>
61.06

> <DRACDO>
61.06

> <DRDODO>
52.51

> <ACACAC>
56.25

> <ACACDO>
56.25

> <ACDODO>
52.71

> <DODODO>
38.89

> <SOLY>
-6.86

> <LgS3>
-1.43

> <LgS4>
-3.33

> <LgS5>
-5.23

> <LgS6>
-6.54

> <LgS7>
-6.71

> <LgS7.5>
-6.54

> <LgS8>
-6.22

> <LgS9>
-5.3

> <LgS10>
-4.16

> <LgS11>
-2.76

> <L0LgS>
-4.98

> <L1LgS>
-0.44

> <L2LgS>
3.24

> <L3LgS>
-0.42

> <L4LgS>
-0.37

> <DD1>
3

> <DD2>
0.5

> <DD3>
-0.38

> <DD4>
-0.75

> <DD5>
1.63

> <DD6>
0

> <DD7>
0.5

> <DD8>
0.38

> <ALogD5>
1.5

> <ALogD5.5>
1.98

> <ALogD7>
2.35

> <ALogD7.4>
2.36

> <ALogP>
0

> <APSA>
194.02

> <HDonors>
4

> <HAcceptors>
14

> <FRB>
7

> <Rule Of 5>
2

> <Molar Volume>
505.27

> <Surface Tension>
85.23

> <Polarizability>
79.41

> <C ratio>
0.73

> <N ratio>
0.05

> <NO ratio>
0.25

> <Num Rings>
10

> <Num Ar Rings>
3

> <logS>
-6.53

> <Activity_Vss>
25

> <Activity_fu>
0

> <Class_Vss>
3

> <Cluster>
1

> <DistanceToClosest>
0.762893048424037

> <ClusterCenter>
0

> <ClusterSize>
56

$$$$
Digitoxin
  SciTegic08241211373D

 54 61  0  0  0  0            999 V2000
   22.4710  -17.9720    0.5680 O   0  0
   22.0520  -18.8200    1.6560 C   0  0
   20.6500  -19.4310    1.3640 C   0  0
   19.5790  -18.7780    2.2730 C   0  0
   19.7350  -17.2390    2.1580 C   0  0
   21.1300  -16.8970    2.7730 C   0  0
   22.0000  -18.0500    2.8700 O   0  0
   21.0170  -16.3320    4.2130 C   0  0
   19.7780  -16.7440    0.7940 O   0  0
   18.5330  -16.6130    0.0790 C   0  0
   17.8560  -17.8760   -0.0580 O   0  0
   16.5650  -17.7890   -0.7080 C   0  0
   15.5670  -16.9040    0.1040 C   0  0
   16.3290  -16.1760    1.2430 C   0  0
   17.6040  -15.5150    0.6680 C   0  0
   15.5040  -15.1530    1.8310 O   0  0
   14.5400  -17.6870    0.7530 O   0  0
   13.4160  -18.0080   -0.0870 C   0  0
   12.5790  -19.0940    0.6430 C   0  0
   11.8440  -20.0220   -0.3610 C   0  0
   11.4380  -19.2070   -1.6120 C   0  0
   12.7420  -18.6980   -2.2950 C   0  0
   13.8340  -18.5050   -1.3670 O   0  0
   12.4950  -17.4130   -3.1300 C   0  0
   10.6670  -20.0580   -2.4840 O   0  0
   12.7130  -21.1060   -0.7440 O   0  0
   16.6990  -17.3570   -2.1940 C   0  0
   18.2580  -19.2740    2.0160 O   0  0
   23.8940  -17.7300    0.4810 C   0  0
   24.5430  -17.1540    1.7680 C   0  0
   26.0340  -16.7720    1.5360 C   0  0
   26.2540  -15.7520    0.3660 C   0  0
   25.5660  -16.3240   -0.9260 C   0  0
   24.0800  -16.7390   -0.6960 C   0  0
   26.3540  -17.5100   -1.5630 C   0  0
   27.8150  -17.1210   -1.8970 C   0  0
   28.5430  -16.6390   -0.6160 C   0  0
   27.7750  -15.4580    0.0400 C   0  0
   28.5930  -14.7770    1.1980 C   0  0
   30.1520  -14.8830    1.1230 C   0  0
   30.6360  -15.0100   -0.3430 C   0  0
   30.0800  -16.3860   -0.8420 C   0  0
   30.7200  -16.4750   -2.2490 C   0  0
   32.1700  -15.9580   -1.9830 C   0  0
   32.1580  -15.2670   -0.5770 C   0  0
   33.0860  -14.0880   -0.3620 C   0  0
   33.4270  -13.5600    0.8130 C   0  0
   34.3140  -12.4700    0.4220 C   0  0
   34.5140  -12.3240   -0.8840 O   0  0
   33.7520  -13.3730   -1.5150 C   0  0
   34.8400  -11.7340    1.2390 O   0  0
   30.7430  -17.4400   -0.0970 O   0  0
   30.3140  -13.6810   -1.1200 C   0  0
   25.5990  -14.3830    0.7630 C   0  0
  1  2  1  0
  2  3  1  0
  3  4  1  0
  4  5  1  0
  5  6  1  0
  6  7  1  0
  7  2  1  0
  6  8  1  0
  5  9  1  0
  9 10  1  0
 10 11  1  0
 11 12  1  0
 12 13  1  0
 13 14  1  0
 14 15  1  0
 15 10  1  0
 14 16  1  0
 13 17  1  0
 17 18  1  0
 18 19  1  0
 19 20  1  0
 20 21  1  0
 21 22  1  0
 22 23  1  0
 23 18  1  0
 22 24  1  0
 21 25  1  0
 20 26  1  0
 12 27  1  0
  4 28  1  0
  1 29  1  0
 29 30  1  0
 30 31  1  0
 31 32  1  0
 32 33  1  0
 33 34  1  0
 34 29  1  0
 33 35  1  0
 35 36  1  0
 36 37  1  0
 37 38  1  0
 38 32  1  0
 38 39  1  0
 39 40  1  0
 40 41  1  0
 41 42  1  0
 42 37  1  0
 42 43  1  0
 43 44  1  0
 44 45  1  0
 45 41  1  0
 45 46  1  0
 46 47  2  0
 47 48  1  0
 48 49  1  0
 49 50  1  0
 50 46  1  0
 48 51  2  0
 42 52  1  0
 41 53  1  0
 32 54  1  0
M  END
> <Name>
Digitoxin

> <OBJECTID>
9223372105577594896

> <EXTREG>
Digitoxin

> <Vss>
0.44

> <fu>
0.07

> <V>
1521.38

> <S>
960.32

> <R>
1.58

> <G>
1.84

> <W1>
2181.6201

> <W2>
1561.75

> <W3>
981.88

> <W4>
480.13

> <W5>
262.88

> <W6>
139.13

> <W7>
52.88

> <W8>
11.13

> <D1>
240.13

> <D2>
75

> <D3>
24.13

> <D4>
10.38

> <D5>
4.5

> <D6>
2.63

> <D7>
1.38

> <D8>
0.63

> <WO1>
497.75

> <WO2>
198.88

> <WO3>
83.88

> <WO4>
22.25

> <WO5>
0.63

> <WO6>
0

> <WN1>
1158.5

> <WN2>
576.38

> <WN3>
306.63

> <WN4>
147.63

> <WN5>
36.13

> <WN6>
0.13

> <IW1>
0.05

> <IW2>
0.12

> <IW3>
0.31

> <IW4>
0.52

> <CW1>
2.27

> <CW2>
1.63

> <CW3>
1.02

> <CW4>
0.5

> <CW5>
0.27

> <CW6>
0.14

> <CW7>
0.06

> <CW8>
0.01

> <ID1>
0.04

> <ID2>
0.13

> <ID3>
0.27

> <ID4>
0.32

> <CD1>
0.25

> <CD2>
0.08

> <CD3>
0.03

> <CD4>
0.01

> <CD5>
0

> <CD6>
0

> <CD7>
0

> <CD8>
0

> <HL1>
10.9

> <HL2>
13.41

> <A>
10.71

> <CP>
0.07

> <POL>
77.36

> <MW>
764.94

> <FLEX>
3.55

> <FLEX_RB>
0.21

> <NCC>
0

> <DIFF>
-0.32

> <LOGP n-Oct>
1.21

> <LOGP c-Hex>
0.44

> <PSA>
202.63

> <HSA>
757.69

> <PSAR>
0.21

> <PHSAR>
0.27

> <LgD5>
1.21

> <LgD6>
1.21

> <LgD7>
1.21

> <LgD7.5>
1.21

> <LgD8>
1.21

> <LgD9>
1.21

> <LgD10>
1.21

> <AUS7.4>
2

> <0.000000U4>
100

> <0.000000U5>
100

> <0.000000U6>
100

> <0.000000U7>
99.99

> <0.000000U8>
99.9

> <0.000000U9>
98.99

> <0.000000U10>
89.94

> <DRDRDR>
55.01

> <DRDRAC>
60.51

> <DRDRDO>
60.51

> <DRACAC>
63.47

> <DRACDO>
63.47

> <DRDODO>
42.43

> <ACACAC>
52.23

> <ACACDO>
52.23

> <ACDODO>
41.79

> <DODODO>
27.15

> <SOLY>
-6.44

> <LgS3>
-6.44

> <LgS4>
-6.44

> <LgS5>
-6.44

> <LgS6>
-6.44

> <LgS7>
-6.44

> <LgS7.5>
-6.44

> <LgS8>
-6.44

> <LgS9>
-6.44

> <LgS10>
-6.44

> <LgS11>
-6.25

> <L0LgS>
-6.43

> <L1LgS>
0.02

> <L2LgS>
0.03

> <L3LgS>
0.03

> <L4LgS>
0.03

> <DD1>
-0.38

> <DD2>
0.25

> <DD3>
0.63

> <DD4>
-0.25

> <DD5>
0.25

> <DD6>
-0.25

> <DD7>
-0.13

> <DD8>
0

> <ALogD5>
2.74

> <ALogD5.5>
2.74

> <ALogD7>
2.74

> <ALogD7.4>
2.74

> <ALogP>
0

> <APSA>
182.83

> <HDonors>
5

> <HAcceptors>
13

> <FRB>
12

> <Rule Of 5>
3

> <Molar Volume>
574.59

> <Surface Tension>
61.26

> <Polarizability>
77.25

> <C ratio>
0.76

> <N ratio>
0

> <NO ratio>
0.24

> <Num Rings>
8

> <Num Ar Rings>
0

> <logS>
-6.39

> <Activity_Vss>
0.44

> <Activity_fu>
0.07

> <Class_Vss>
2

> <Cluster>
1

> <DistanceToClosest>
0.763260298671825

> <ClusterCenter>
0

> <ClusterSize>
56

$$$$
Cefamandole
  SciTegic08241211373D

 31 34  0  0  0  0            999 V2000
   12.6070   -8.4040   -1.1250 C   0  0
   14.0450   -7.8400   -0.8350 C   0  0
   14.4100   -9.2160   -1.0110 N   0  0
   13.2590   -9.7670   -1.1710 C   0  0
   12.8340  -10.8950   -1.3520 O   0  0
   15.6070   -9.7410   -1.0520 C   0  0
   16.6860   -8.9350   -1.0880 C   0  0
   16.5660   -7.4270   -1.2390 C   0  0
   15.0090   -6.9430   -2.0610 S   0  0
   18.1070   -9.4630   -1.0160 C   0  0
   19.0730   -8.4570    0.1580 S   0  0
   20.6370   -9.2550   -0.0570 C   0  0
   21.7610   -9.5310    1.0120 N   0  0
   22.9050  -10.2780    0.2450 N   0  0
   22.3830  -10.3090   -0.9890 N   0  0
   21.1690   -9.7670   -1.1850 N   0  0
   21.6990   -9.2730    2.4370 C   0  0
   15.7370  -11.2160   -1.0870 C   0  0
   16.5070  -11.7390   -1.8780 O   0  0
   15.0200  -11.9680   -0.2500 O   0  0
   11.6470   -8.2480   -0.0390 N   0  0
   11.3960   -7.0140    0.4410 C   0  0
   11.9760   -6.0310    0.0120 O   0  0
   10.3670   -6.8640    1.5360 C   0  0
    8.9920   -6.9570    0.8590 C   0  0
    8.5570   -5.9050    0.0440 C   0  0
    7.3080   -5.9610   -0.5800 C   0  0
    6.4850   -7.0760   -0.3970 C   0  0
    6.9160   -8.1330    0.4090 C   0  0
    8.1660   -8.0740    1.0330 C   0  0
   10.5340   -7.8830    2.5430 O   0  0
  1  2  1  0
  2  3  1  0
  3  4  1  0
  4  1  1  0
  4  5  2  0
  3  6  1  0
  6  7  2  0
  7  8  1  0
  8  9  1  0
  9  2  1  0
  7 10  1  0
 10 11  1  0
 11 12  1  0
 12 13  1  0
 13 14  1  0
 14 15  2  0
 15 16  1  0
 16 12  2  0
 13 17  1  0
  6 18  1  0
 18 19  2  0
 18 20  1  0
  1 21  1  0
 21 22  1  0
 22 23  2  0
 22 24  1  0
 24 25  1  0
 25 26  2  0
 26 27  1  0
 27 28  2  0
 28 29  1  0
 29 30  2  0
 30 25  1  0
 24 31  1  0
M  END
> <Name>
Cefamandole

> <OBJECTID>
9223372109872562192

> <EXTREG>
Cefamandole

> <Vss>
0.16

> <fu>
0.25

> <V>
888.25

> <S>
608.81

> <R>
1.46

> <G>
1.59

> <W1>
1682.25

> <W2>
1241.88

> <W3>
838.75

> <W4>
401.38

> <W5>
212.38

> <W6>
118.5

> <W7>
51.63

> <W8>
13.88

> <D1>
195.75

> <D2>
97.38

> <D3>
44.13

> <D4>
28.38

> <D5>
20.75

> <D6>
13.5

> <D7>
9.38

> <D8>
5.5

> <WO1>
242.38

> <WO2>
70

> <WO3>
29.88

> <WO4>
10.5

> <WO5>
1.25

> <WO6>
0.38

> <WN1>
954.63

> <WN2>
484.63

> <WN3>
244.38

> <WN4>
122.88

> <WN5>
40.38

> <WN6>
4

> <IW1>
0.07

> <IW2>
0.15

> <IW3>
0.33

> <IW4>
0.39

> <CW1>
2.76

> <CW2>
2.04

> <CW3>
1.38

> <CW4>
0.66

> <CW5>
0.35

> <CW6>
0.19

> <CW7>
0.08

> <CW8>
0.02

> <ID1>
0.05

> <ID2>
0.05

> <ID3>
0.09

> <ID4>
0.18

> <CD1>
0.32

> <CD2>
0.16

> <CD3>
0.07

> <CD4>
0.05

> <CD5>
0.03

> <CD6>
0.02

> <CD7>
0.02

> <CD8>
0.01

> <HL1>
4.81

> <HL2>
4.18

> <A>
2.95

> <CP>
0.85

> <POL>
43.42

> <MW>
462.5

> <FLEX>
2.52

> <FLEX_RB>
0.25

> <NCC>
0

> <DIFF>
0.3

> <LOGP n-Oct>
-0.37

> <LOGP c-Hex>
-4.76

> <PSA>
171.15

> <HSA>
437.66

> <PSAR>
0.28

> <PHSAR>
0.39

> <LgD5>
-2.52

> <LgD6>
-3.16

> <LgD7>
-3.34

> <LgD7.5>
-3.36

> <LgD8>
-3.37

> <LgD9>
-3.38

> <LgD10>
-3.52

> <AUS7.4>
0

> <0.000000U4>
5.82

> <0.000000U5>
0.61

> <0.000000U6>
0.06

> <0.000000U7>
0.01

> <0.000000U8>
0

> <0.000000U9>
0.0001

> <0.000000U10>
0

> <DRDRDR>
24

> <DRDRAC>
27.62

> <DRDRDO>
25.03

> <DRACAC>
25.94

> <DRACDO>
25.47

> <DRDODO>
17.91

> <ACACAC>
17.81

> <ACACDO>
17.81

> <ACDODO>
17.08

> <DODODO>
1.51

> <SOLY>
-2.97

> <LgS3>
-2.56

> <LgS4>
-1.74

> <LgS5>
-0.78

> <LgS6>
0.06

> <LgS7>
0.45

> <LgS7.5>
0.5

> <LgS8>
0.52

> <LgS9>
0.54

> <LgS10>
0.67

> <LgS11>
1.47

> <L0LgS>
-0.11

> <L1LgS>
1.63

> <L2LgS>
-0.83

> <L3LgS>
0.4

> <L4LgS>
0.39

> <DD1>
0.63

> <DD2>
0.5

> <DD3>
1

> <DD4>
0.25

> <DD5>
0.38

> <DD6>
-0.25

> <DD7>
0.13

> <DD8>
-0.13

> <ALogD5>
-2.4

> <ALogD5.5>
-2.87

> <ALogD7>
-3.7

> <ALogD7.4>
-3.75

> <ALogP>
-0.04

> <APSA>
201.14

> <HDonors>
3

> <HAcceptors>
11

> <FRB>
8

> <Rule Of 5>
1

> <Molar Volume>
263.05

> <Surface Tension>
84.39

> <Polarizability>
45.64

> <C ratio>
0.58

> <N ratio>
0.19

> <NO ratio>
0.35

> <Num Rings>
4

> <Num Ar Rings>
2

> <logS>
-4.4

> <Activity_Vss>
0.16

> <Activity_fu>
0.25

> <Class_Vss>
1

> <Cluster>
1

> <DistanceToClosest>
0.774233448992819

> <ClusterCenter>
0

> <ClusterSize>
56

$$$$
Chlortetracycline
  SciTegic08241211373D

 33 36  0  0  0  0            999 V2000
   19.9480   -8.2110    0.3890 C   0  0
   18.5790   -8.8440    0.2560 C   0  0
   17.4300   -8.1720    0.4400 C   0  0
   16.1230   -8.8080    0.2540 C   0  0
   14.8870   -7.9550    0.0880 C   0  0
   15.0180   -6.5820   -0.1770 C   0  0
   16.4150   -5.9090   -0.0680 C   0  0
   17.3640   -6.7300    0.8640 C   0  0
   18.7660   -6.1050    1.1490 C   0  0
   19.8830   -6.6720    0.2360 C   0  0
   21.2870   -6.0980    0.5900 C   0  0
   22.4190   -6.8440   -0.0920 C   0  0
   22.2730   -8.0350   -0.6910 C   0  0
   20.9260   -8.6370   -0.6840 C   0  0
   20.5990   -9.4290   -1.5530 O   0  0
   23.4190   -8.7160   -1.3420 C   0  0
   23.3130   -9.8820   -1.6800 O   0  0
   24.5880   -8.0830   -1.5670 N   0  0
   23.6170   -6.2360   -0.0780 O   0  0
   21.4640   -4.6600    0.2560 N   0  0
   21.2790   -4.2430   -1.1540 C   0  0
   21.1590   -3.6160    1.2650 C   0  0
   16.3470   -4.6440    0.6170 O   0  0
   17.0120   -5.7410   -1.4910 C   0  0
   13.8560   -5.8800   -0.5420 C   0  0
   12.5960   -6.4660   -0.3910 C   0  0
   12.4790   -7.8020   -0.0090 C   0  0
   13.6280   -8.5660    0.1920 C   0  0
   13.4830   -9.9250    0.4980 O   0  0
   13.8860   -4.2640   -1.2220 Cl  0  0
   16.0290  -10.0260    0.2280 O   0  0
   18.6020  -10.1540   -0.0470 O   0  0
   20.4740   -8.5120    1.6950 O   0  0
  1  2  1  0
  2  3  2  0
  3  4  1  0
  4  5  1  0
  5  6  2  0
  6  7  1  0
  7  8  1  0
  8  3  1  0
  8  9  1  0
  9 10  1  0
 10  1  1  0
 10 11  1  0
 11 12  1  0
 12 13  2  0
 13 14  1  0
 14  1  1  0
 14 15  2  0
 13 16  1  0
 16 17  2  0
 16 18  1  0
 12 19  1  0
 11 20  1  0
 20 21  1  0
 20 22  1  0
  7 23  1  0
  7 24  1  0
  6 25  1  0
 25 26  2  0
 26 27  1  0
 27 28  2  0
 28  5  1  0
 28 29  1  0
 25 30  1  0
  4 31  2  0
  2 32  1  0
  1 33  1  0
M  END
> <Name>
Chlortetracycline

> <OBJECTID>
9223372114167529488

> <EXTREG>
Chlortetracycline

> <Vss>
0.9

> <fu>
0.52

> <V>
846.75

> <S>
542.46

> <R>
1.56

> <G>
1.4

> <W1>
1470.38

> <W2>
1077.5

> <W3>
695

> <W4>
333.25

> <W5>
183.75

> <W6>
95.75

> <W7>
39.13

> <W8>
6.13

> <D1>
153.25

> <D2>
63.38

> <D3>
31.5

> <D4>
18.38

> <D5>
10.25

> <D6>
6.5

> <D7>
4.63

> <D8>
2.88

> <WO1>
440.25

> <WO2>
150

> <WO3>
53.38

> <WO4>
16.75

> <WO5>
2.88

> <WO6>
0

> <WN1>
755.75

> <WN2>
386.63

> <WN3>
205.75

> <WN4>
99.13

> <WN5>
30.63

> <WN6>
1.75

> <IW1>
0.09

> <IW2>
0.19

> <IW3>
0.45

> <IW4>
0.73

> <CW1>
2.71

> <CW2>
1.99

> <CW3>
1.28

> <CW4>
0.61

> <CW5>
0.34

> <CW6>
0.18

> <CW7>
0.07

> <CW8>
0.01

> <ID1>
0.07

> <ID2>
0.13

> <ID3>
0.17

> <ID4>
0.22

> <CD1>
0.28

> <CD2>
0.12

> <CD3>
0.06

> <CD4>
0.03

> <CD5>
0.02

> <CD6>
0.01

> <CD7>
0.01

> <CD8>
0.01

> <HL1>
5.83

> <HL2>
5.21

> <A>
5.56

> <CP>
0.23

> <POL>
44.41

> <MW>
478.88

> <FLEX>
0.27

> <FLEX_RB>
0.02

> <NCC>
0

> <DIFF>
0.42

> <LOGP n-Oct>
-2.5

> <LOGP c-Hex>
-5

> <PSA>
181.62

> <HSA>
360.84

> <PSAR>
0.33

> <PHSAR>
0.5

> <LgD5>
-2.5

> <LgD6>
-2.52

> <LgD7>
-2.63

> <LgD7.5>
-2.76

> <LgD8>
-2.97

> <LgD9>
-4

> <LgD10>
-5.71

> <AUS7.4>
0

> <0.000000U4>
0

> <0.000000U5>
0

> <0.000000U6>
0

> <0.000000U7>
0

> <0.000000U8>
0

> <0.000000U9>
0

> <0.000000U10>
0

> <DRDRDR>
27.29

> <DRDRAC>
30.05

> <DRDRDO>
27.78

> <DRACAC>
29.75

> <DRACDO>
30.52

> <DRDODO>
27.99

> <ACACAC>
26.56

> <ACACDO>
27.68

> <ACDODO>
27.18

> <DODODO>
26.24

> <SOLY>
-2.37

> <LgS3>
1

> <LgS4>
0.47

> <LgS5>
-0.43

> <LgS6>
-1.38

> <LgS7>
-2.08

> <LgS7.5>
-2.19

> <LgS8>
-2.09

> <LgS9>
-1.11

> <LgS10>
0.67

> <LgS11>
2.64

> <L0LgS>
-0.54

> <L1LgS>
0.1

> <L2LgS>
2.77

> <L3LgS>
0.88

> <L4LgS>
-0.42

> <DD1>
-1

> <DD2>
0.75

> <DD3>
-0.13

> <DD4>
1

> <DD5>
0

> <DD6>
-0.38

> <DD7>
-0.75

> <DD8>
0.13

> <ALogD5>
-1.23

> <ALogD5.5>
-1.2

> <ALogD7>
-1.43

> <ALogD7.4>
-1.64

> <ALogP>
0

> <APSA>
181.62

> <HDonors>
7

> <HAcceptors>
10

> <FRB>
7

> <Rule Of 5>
2

> <Molar Volume>
281.09

> <Surface Tension>
101.96

> <Polarizability>
45.16

> <C ratio>
0.67

> <N ratio>
0.06

> <NO ratio>
0.3

> <Num Rings>
4

> <Num Ar Rings>
1

> <logS>
-3.33

> <Activity_Vss>
0.9

> <Activity_fu>
0.52

> <Class_Vss>
2

> <Cluster>
1

> <DistanceToClosest>
0.78245198568169

> <ClusterCenter>
0

> <ClusterSize>
56

$$$$
Mezlocillin
  SciTegic08241211373D

 36 39  0  0  0  0            999 V2000
   21.4590   -8.9630   -0.6450 N   0  0
   20.5780   -7.8810   -0.3540 C   0  0
   20.1170   -8.1710   -1.8360 C   0  0
   21.1540   -9.2660   -1.8900 C   0  0
   21.5780  -10.0320   -2.7360 O   0  0
   18.7460   -8.6600   -1.9310 N   0  0
   17.7470   -7.8800   -1.4720 C   0  0
   16.3240   -8.3830   -1.5160 C   0  0
   15.4080   -7.4280   -0.8960 N   0  0
   14.0750   -7.6180   -1.0180 C   0  0
   13.1750   -6.7840   -0.4400 N   0  0
   11.8400   -6.9020   -0.5270 C   0  0
   11.2450   -5.9200    0.1730 N   0  0
    9.9080   -5.7520    0.2770 S   0  0
    9.3200   -5.7950   -1.0470 O   0  0
    9.6250   -4.6010    1.1160 O   0  0
    9.3710   -7.2160    1.1890 C   0  0
   12.2150   -5.0350    0.8050 C   0  0
   13.5790   -5.6370    0.3630 C   0  0
   11.2490   -7.7720   -1.1450 O   0  0
   13.6970   -8.5730   -1.6740 O   0  0
   16.2690   -9.7000   -0.7290 C   0  0
   16.7680   -9.7420    0.5780 C   0  0
   16.7670  -10.9400    1.2960 C   0  0
   16.2480  -12.1010    0.7170 C   0  0
   15.7250  -12.0590   -0.5780 C   0  0
   15.7310  -10.8600   -1.2980 C   0  0
   17.9610   -6.7750   -1.0030 O   0  0
   21.8580   -6.6490    0.0290 S   0  0
   23.2860   -7.8200    0.0420 C   0  0
   22.6880   -9.2610    0.0480 C   0  0
   22.3970   -9.7970    1.4280 C   0  0
   21.2800   -9.7710    1.9200 O   0  0
   23.4410  -10.3080    2.0830 O   0  0
   24.1750   -7.5090    1.2750 C   0  0
   24.0760   -7.5620   -1.2720 C   0  0
  1  2  1  0
  2  3  1  0
  3  4  1  0
  4  1  1  0
  4  5  2  0
  3  6  1  0
  6  7  1  0
  7  8  1  0
  8  9  1  0
  9 10  1  0
 10 11  1  0
 11 12  1  0
 12 13  1  0
 13 14  1  0
 14 15  2  0
 14 16  2  0
 14 17  1  0
 13 18  1  0
 18 19  1  0
 19 11  1  0
 12 20  2  0
 10 21  2  0
  8 22  1  0
 22 23  2  0
 23 24  1  0
 24 25  2  0
 25 26  1  0
 26 27  2  0
 27 22  1  0
  7 28  2  0
  2 29  1  0
 29 30  1  0
 30 31  1  0
 31  1  1  0
 31 32  1  0
 32 33  2  0
 32 34  1  0
 30 35  1  0
 30 36  1  0
M  END
> <Name>
Mezlocillin

> <OBJECTID>
9223372118462496784

> <EXTREG>
Mezlocillin

> <Vss>
0.09

> <fu>
0.7

> <V>
1036.38

> <S>
694.27

> <R>
1.49

> <G>
1.66

> <W1>
1797

> <W2>
1320

> <W3>
853

> <W4>
412.63

> <W5>
223.63

> <W6>
108.75

> <W7>
49.75

> <W8>
16

> <D1>
193.25

> <D2>
86

> <D3>
33.88

> <D4>
18.5

> <D5>
12.75

> <D6>
8.5

> <D7>
6.25

> <D8>
3.13

> <WO1>
233.63

> <WO2>
64.13

> <WO3>
24.88

> <WO4>
7.13

> <WO5>
0.63

> <WO6>
0

> <WN1>
948.5

> <WN2>
468.13

> <WN3>
240.5

> <WN4>
110.13

> <WN5>
40.63

> <WN6>
4.38

> <IW1>
0.02

> <IW2>
0.02

> <IW3>
0.17

> <IW4>
0.48

> <CW1>
2.59

> <CW2>
1.9

> <CW3>
1.23

> <CW4>
0.59

> <CW5>
0.32

> <CW6>
0.16

> <CW7>
0.07

> <CW8>
0.02

> <ID1>
0.03

> <ID2>
0.06

> <ID3>
0.09

> <ID4>
0.1

> <CD1>
0.28

> <CD2>
0.12

> <CD3>
0.05

> <CD4>
0.03

> <CD5>
0.02

> <CD6>
0.01

> <CD7>
0.01

> <CD8>
0

> <HL1>
6.6

> <HL2>
5.88

> <A>
2.44

> <CP>
0.38

> <POL>
49.61

> <MW>
539.58

> <FLEX>
2.67

> <FLEX_RB>
0.22

> <NCC>
0

> <DIFF>
0.19

> <LOGP n-Oct>
1.03

> <LOGP c-Hex>
-5.74

> <PSA>
192.6

> <HSA>
501.66

> <PSAR>
0.28

> <PHSAR>
0.38

> <LgD5>
-1.13

> <LgD6>
-1.92

> <LgD7>
-2.26

> <LgD7.5>
-2.3

> <LgD8>
-2.31

> <LgD9>
-2.32

> <LgD10>
-2.35

> <AUS7.4>
0

> <0.000000U4>
6.17

> <0.000000U5>
0.65

> <0.000000U6>
0.07

> <0.000000U7>
0.01

> <0.000000U8>
0

> <0.000000U9>
0.0001

> <0.000000U10>
0

> <DRDRDR>
27.05

> <DRDRAC>
33.72

> <DRDRDO>
23.44

> <DRACAC>
27.99

> <DRACDO>
24.46

> <DRDODO>
18.57

> <ACACAC>
21.21

> <ACACDO>
20.44

> <ACDODO>
14.49

> <DODODO>
2.92

> <SOLY>
-3.69

> <LgS3>
-3.29

> <LgS4>
-2.49

> <LgS5>
-1.53

> <LgS6>
-0.68

> <LgS7>
-0.28

> <LgS7.5>
-0.22

> <LgS8>
-0.2

> <LgS9>
-0.19

> <LgS10>
-0.16

> <LgS11>
0.09

> <L0LgS>
-0.89

> <L1LgS>
1.53

> <L2LgS>
-0.99

> <L3LgS>
0.24

> <L4LgS>
0.29

> <DD1>
1.38

> <DD2>
0.75

> <DD3>
0.63

> <DD4>
0.13

> <DD5>
-0.13

> <DD6>
-0.13

> <DD7>
0.63

> <DD8>
0

> <ALogD5>
-2.21

> <ALogD5.5>
-2.65

> <ALogD7>
-3.36

> <ALogD7.4>
-3.4

> <ALogP>
0.33

> <APSA>
207.18

> <HDonors>
3

> <HAcceptors>
13

> <FRB>
6

> <Rule Of 5>
2

> <Molar Volume>
330.41

> <Surface Tension>
88.98

> <Polarizability>
50.7

> <C ratio>
0.58

> <N ratio>
0.14

> <NO ratio>
0.36

> <Num Rings>
4

> <Num Ar Rings>
1

> <logS>
-3.82

> <Activity_Vss>
0.09

> <Activity_fu>
0.7

> <Class_Vss>
1

> <Cluster>
1

> <DistanceToClosest>
0.7890894936868

> <ClusterCenter>
0

> <ClusterSize>
56

$$$$
Methotrexate
  SciTegic08241211373D

 33 35  0  0  0  0            999 V2000
   27.3340   -8.5450   -0.5290 N   0  0
   26.5580   -9.4960    0.0300 C   0  0
   25.1890   -9.5240   -0.2480 C   0  0
   24.6720   -8.5510   -1.1080 C   0  0
   25.4880   -7.6210   -1.6410 N   0  0
   26.8050   -7.6200   -1.3540 C   0  0
   27.6010   -6.6790   -1.9010 N   0  0
   23.3550   -8.5510   -1.3970 N   0  0
   22.5380   -9.4790   -0.8570 C   0  0
   23.0570  -10.4500    0.0070 C   0  0
   24.3760  -10.4590    0.2900 N   0  0
   22.1360  -11.4950    0.6360 C   0  0
   21.0420  -10.8310    1.3480 N   0  0
   19.7630  -11.2610    1.1980 C   0  0
   18.7230  -10.3440    1.0150 C   0  0
   17.4050  -10.7850    0.8580 C   0  0
   17.1130  -12.1540    0.8230 C   0  0
   15.7100  -12.6760    0.5780 C   0  0
   14.7980  -11.9620   -0.1220 N   0  0
   13.4580  -12.5050   -0.3590 C   0  0
   13.4380  -13.2310   -1.6820 C   0  0
   14.1500  -12.8900   -2.6140 O   0  0
   12.5930  -14.2590   -1.7790 O   0  0
   12.4040  -11.3630   -0.3520 C   0  0
   10.9490  -11.8770   -0.5350 C   0  0
    9.9420  -10.7520   -0.4420 C   0  0
   10.2980   -9.6020   -0.2540 O   0  0
    8.6400  -11.0250   -0.5690 O   0  0
   15.4290  -13.7750    1.0260 O   0  0
   18.1520  -13.0680    1.0280 C   0  0
   19.4630  -12.6270    1.2270 C   0  0
   21.3420   -9.7170    2.2480 C   0  0
   27.1200  -10.4090    0.8530 N   0  0
  1  2  2  0
  2  3  1  0
  3  4  2  0
  4  5  1  0
  5  6  2  0
  6  1  1  0
  6  7  1  0
  4  8  1  0
  8  9  2  0
  9 10  1  0
 10 11  2  0
 11  3  1  0
 10 12  1  0
 12 13  1  0
 13 14  1  0
 14 15  2  0
 15 16  1  0
 16 17  2  0
 17 18  1  0
 18 19  1  0
 19 20  1  0
 20 21  1  0
 21 22  2  0
 21 23  1  0
 20 24  1  0
 24 25  1  0
 25 26  1  0
 26 27  2  0
 26 28  1  0
 18 29  2  0
 17 30  1  0
 30 31  2  0
 31 14  1  0
 13 32  1  0
  2 33  1  0
M  END
> <Name>
Methotrexate

> <OBJECTID>
9223372122757464080

> <EXTREG>
Methotrexate

> <Vss>
0.43

> <fu>
0.37

> <V>
911.38

> <S>
631.69

> <R>
1.44

> <G>
1.64

> <W1>
1827.75

> <W2>
1433

> <W3>
978.13

> <W4>
478.88

> <W5>
260.25

> <W6>
138.63

> <W7>
56.88

> <W8>
13.88

> <D1>
171.13

> <D2>
95.25

> <D3>
64.25

> <D4>
44.63

> <D5>
33.25

> <D6>
25.75

> <D7>
19

> <D8>
14.63

> <WO1>
414.38

> <WO2>
135.38

> <WO3>
55.13

> <WO4>
18.38

> <WO5>
3.25

> <WO6>
0

> <WN1>
1056.88

> <WN2>
534.75

> <WN3>
290.5

> <WN4>
141.88

> <WN5>
49.13

> <WN6>
5.13

> <IW1>
0.04

> <IW2>
0.08

> <IW3>
0.21

> <IW4>
0.16

> <CW1>
2.89

> <CW2>
2.27

> <CW3>
1.55

> <CW4>
0.76

> <CW5>
0.41

> <CW6>
0.22

> <CW7>
0.09

> <CW8>
0.02

> <ID1>
0.09

> <ID2>
0.18

> <ID3>
0.26

> <ID4>
0.35

> <CD1>
0.27

> <CD2>
0.15

> <CD3>
0.1

> <CD4>
0.07

> <CD5>
0.05

> <CD6>
0.04

> <CD7>
0.03

> <CD8>
0.02

> <HL1>
4.05

> <HL2>
3.11

> <A>
5.49

> <CP>
0.31

> <POL>
44.69

> <MW>
454.44

> <FLEX>
2.7

> <FLEX_RB>
0.19

> <NCC>
0

> <DIFF>
0.24

> <LOGP n-Oct>
-0.25

> <LOGP c-Hex>
-8.69

> <PSA>
209.27

> <HSA>
422.42

> <PSAR>
0.33

> <PHSAR>
0.5

> <LgD5>
-3.05

> <LgD6>
-4.42

> <LgD7>
-6.22

> <LgD7.5>
-6.77

> <LgD8>
-6.91

> <LgD9>
-6.94

> <LgD10>
-6.94

> <AUS7.4>
0

> <0.000000U4>
0

> <0.000000U5>
0

> <0.000000U6>
0

> <0.000000U7>
0

> <0.000000U8>
0

> <0.000000U9>
0

> <0.000000U10>
0

> <DRDRDR>
33.55

> <DRDRAC>
35.01

> <DRDRDO>
39.88

> <DRACAC>
39.01

> <DRACDO>
41.73

> <DRDODO>
40.19

> <ACACAC>
25.79

> <ACACDO>
28.31

> <ACDODO>
29.45

> <DODODO>
24.51

> <SOLY>
-2.7

> <LgS3>
0.14

> <LgS4>
-0.24

> <LgS5>
0.1

> <LgS6>
1.48

> <LgS7>
3.31

> <LgS7.5>
4.01

> <LgS8>
4.25

> <LgS9>
4.3

> <LgS10>
4.3

> <LgS11>
4.31

> <L0LgS>
2.46

> <L1LgS>
3.09

> <L2LgS>
-0.79

> <L3LgS>
-1.3

> <L4LgS>
0.82

> <DD1>
0.13

> <DD2>
0.5

> <DD3>
0.88

> <DD4>
0

> <DD5>
0.5

> <DD6>
0.13

> <DD7>
0

> <DD8>
0

> <ALogD5>
-3.36

> <ALogD5.5>
-3.79

> <ALogD7>
-4.98

> <ALogD7.4>
-5.1

> <ALogP>
0

> <APSA>
210.54

> <HDonors>
7

> <HAcceptors>
13

> <FRB>
9

> <Rule Of 5>
2

> <Molar Volume>
295.7

> <Surface Tension>
96.5

> <Polarizability>
47.17

> <C ratio>
0.61

> <N ratio>
0.24

> <NO ratio>
0.39

> <Num Rings>
3

> <Num Ar Rings>
3

> <logS>
-3.25

> <Activity_Vss>
0.43

> <Activity_fu>
0.37

> <Class_Vss>
2

> <Cluster>
1

> <DistanceToClosest>
0.792209766720032

> <ClusterCenter>
0

> <ClusterSize>
56

$$$$
Demethylchlortetracycline
  SciTegic08241211373D

 32 35  0  0  0  0            999 V2000
   11.8750   -7.4430    0.7040 C   0  0
   10.5300   -8.0960    0.9260 C   0  0
    9.3780   -7.6190    0.4260 C   0  0
    8.0930   -8.2940    0.6660 C   0  0
    6.8480   -7.8760   -0.0820 C   0  0
    6.9680   -7.0420   -1.2010 C   0  0
    8.3490   -6.4810   -1.5920 C   0  0
    9.3260   -6.3530   -0.3870 C   0  0
   10.7200   -5.8660   -0.8720 C   0  0
   11.7700   -5.9620    0.2690 C   0  0
   13.1660   -5.3980   -0.1630 C   0  0
   14.2270   -6.4240   -0.5270 C   0  0
   13.9750   -7.7310   -0.6790 C   0  0
   12.5930   -8.1490   -0.4130 C   0  0
   12.0330   -9.0040   -1.0810 O   0  0
   15.0190   -8.7030   -1.0800 C   0  0
   14.7550   -9.8930   -1.0840 O   0  0
   16.2570   -8.3070   -1.4350 N   0  0
   15.4710   -5.9510   -0.7070 O   0  0
   13.7580   -4.4330    0.8020 N   0  0
   13.1350   -3.0870    0.8660 C   0  0
   14.1480   -4.9760    2.1260 C   0  0
    8.2660   -5.1980   -2.2350 O   0  0
    5.8210   -6.7500   -1.9530 C   0  0
    4.5640   -7.1720   -1.5120 C   0  0
    4.4500   -7.9560   -0.3630 C   0  0
    5.5930   -8.3350    0.3440 C   0  0
    5.4480   -9.1630    1.4630 O   0  0
    5.9100   -5.8710   -3.4680 Cl  0  0
    8.0250   -9.2010    1.4820 O   0  0
   10.5910   -9.2120    1.6760 O   0  0
   12.6610   -7.4950    1.9070 O   0  0
  1  2  1  0
  2  3  2  0
  3  4  1  0
  4  5  1  0
  5  6  2  0
  6  7  1  0
  7  8  1  0
  8  3  1  0
  8  9  1  0
  9 10  1  0
 10  1  1  0
 10 11  1  0
 11 12  1  0
 12 13  2  0
 13 14  1  0
 14  1  1  0
 14 15  2  0
 13 16  1  0
 16 17  2  0
 16 18  1  0
 12 19  1  0
 11 20  1  0
 20 21  1  0
 20 22  1  0
  7 23  1  0
  6 24  1  0
 24 25  2  0
 25 26  1  0
 26 27  2  0
 27  5  1  0
 27 28  1  0
 24 29  1  0
  4 30  2  0
  2 31  1  0
  1 32  1  0
M  END
> <Name>
Demethylchlortetracycline

> <OBJECTID>
9223372127052431376

> <EXTREG>
Demethylchlortetracycline

> <Vss>
1.3

> <fu>
0.59

> <V>
822.38

> <S>
545.38

> <R>
1.51

> <G>
1.46

> <W1>
1468

> <W2>
1099.75

> <W3>
720.5

> <W4>
351.5

> <W5>
193.38

> <W6>
105.88

> <W7>
42.88

> <W8>
9.75

> <D1>
144.63

> <D2>
65.25

> <D3>
32.13

> <D4>
19.5

> <D5>
11.63

> <D6>
6.63

> <D7>
4.13

> <D8>
1.75

> <WO1>
439.88

> <WO2>
152

> <WO3>
57.5

> <WO4>
18.63

> <WO5>
3.5

> <WO6>
0

> <WN1>
787.5

> <WN2>
409.5

> <WN3>
220.38

> <WN4>
109.13

> <WN5>
36.5

> <WN6>
2.13

> <IW1>
0.07

> <IW2>
0.15

> <IW3>
0.38

> <IW4>
0.6

> <CW1>
2.69

> <CW2>
2.02

> <CW3>
1.32

> <CW4>
0.64

> <CW5>
0.35

> <CW6>
0.19

> <CW7>
0.08

> <CW8>
0.02

> <ID1>
0.08

> <ID2>
0.16

> <ID3>
0.2

> <ID4>
0.23

> <CD1>
0.27

> <CD2>
0.12

> <CD3>
0.06

> <CD4>
0.04

> <CD5>
0.02

> <CD6>
0.01

> <CD7>
0.01

> <CD8>
0

> <HL1>
6.02

> <HL2>
5.43

> <A>
5.73

> <CP>
0.19

> <POL>
42.58

> <MW>
464.85

> <FLEX>
0.28

> <FLEX_RB>
0.03

> <NCC>
0

> <DIFF>
0.42

> <LOGP n-Oct>
-2.49

> <LOGP c-Hex>
-5.63

> <PSA>
181.62

> <HSA>
363.76

> <PSAR>
0.33

> <PHSAR>
0.5

> <LgD5>
-2.49

> <LgD6>
-2.51

> <LgD7>
-2.62

> <LgD7.5>
-2.74

> <LgD8>
-2.95

> <LgD9>
-3.91

> <LgD10>
-5.58

> <AUS7.4>
0

> <0.000000U4>
0

> <0.000000U5>
0

> <0.000000U6>
0

> <0.000000U7>
0

> <0.000000U8>
0

> <0.000000U9>
0

> <0.000000U10>
0

> <DRDRDR>
27.58

> <DRDRAC>
30.82

> <DRDRDO>
29.08

> <DRACAC>
29.76

> <DRACDO>
31.18

> <DRDODO>
28.3

> <ACACAC>
24.38

> <ACACDO>
26.34

> <ACDODO>
24.64

> <DODODO>
21.11

> <SOLY>
-2.37

> <LgS3>
1.01

> <LgS4>
0.51

> <LgS5>
-0.38

> <LgS6>
-1.33

> <LgS7>
-2.06

> <LgS7.5>
-2.18

> <LgS8>
-2.1

> <LgS9>
-1.19

> <LgS10>
0.52

> <LgS11>
2.53

> <L0LgS>
-0.56

> <L1LgS>
0

> <L2LgS>
2.7

> <L3LgS>
0.91

> <L4LgS>
-0.39

> <DD1>
1.63

> <DD2>
1.5

> <DD3>
2.5

> <DD4>
1.5

> <DD5>
1.25

> <DD6>
0.75

> <DD7>
0.38

> <DD8>
0.13

> <ALogD5>
-1.61

> <ALogD5.5>
-1.59

> <ALogD7>
-1.81

> <ALogD7.4>
-2.02

> <ALogP>
0

> <APSA>
181.62

> <HDonors>
7

> <HAcceptors>
10

> <FRB>
7

> <Rule Of 5>
2

> <Molar Volume>
265.18

> <Surface Tension>
107.97

> <Polarizability>
43.31

> <C ratio>
0.66

> <N ratio>
0.06

> <NO ratio>
0.31

> <Num Rings>
4

> <Num Ar Rings>
1

> <logS>
-3

> <Activity_Vss>
1.3

> <Activity_fu>
0.59

> <Class_Vss>
3

> <Cluster>
1

> <DistanceToClosest>
0.796461013749661

> <ClusterCenter>
0

> <ClusterSize>
56

$$$$
Vindesine
  SciTegic08241211373D

 55 63  0  0  0  0            999 V2000
   19.3740  -18.6900    0.8150 C   0  0
   18.6860  -20.0410    1.2360 C   0  0
   18.7480  -21.1550    0.1350 C   0  0
   18.0520  -20.7520   -1.2060 C   0  0
   18.1330  -19.2090   -1.4560 C   0  0
   19.3530  -18.5900   -0.7380 C   0  0
   19.5180  -17.2660   -1.3610 N   0  0
   19.4990  -16.0480   -0.5250 C   0  0
   18.8240  -16.2600    0.8080 C   0  0
   18.7320  -17.4560    1.4000 C   0  0
   18.9230  -17.3080   -2.7220 C   0  0
   18.4280  -18.7680   -2.9120 C   0  0
   16.7010  -18.7480   -1.1330 C   0  0
   15.9000  -19.8750   -1.0560 C   0  0
   16.6140  -21.0090   -1.1730 N   0  0
   16.0170  -22.3080   -1.4750 C   0  0
   14.5230  -19.7770   -0.8690 C   0  0
   13.9470  -18.5020   -0.8380 C   0  0
   14.7400  -17.3430   -0.8990 C   0  0
   16.1390  -17.4830   -0.9520 C   0  0
   14.0050  -15.9740   -0.9290 C   0  0
   14.9220  -14.7230   -1.1500 C   0  0
   15.6960  -14.1070    0.0680 C   0  0
   16.7350  -13.0410   -0.4260 C   0  0
   16.2550  -11.5510   -0.3250 C   0  0
   14.7030  -11.4480   -0.4400 C   0  0
   14.0010  -12.3810    0.4760 N   0  0
   14.8150  -13.4180    1.1460 C   0  0
   12.5220  -12.3600    0.5810 C   0  0
   11.8390  -13.5680   -0.1190 C   0  0
   12.1570  -14.8600    0.6470 C   0  0
   13.1140  -15.8380    0.3190 C   0  0
   13.1450  -16.8370    1.4870 N   0  0
   12.0720  -16.3620    2.3960 C   0  0
   11.5190  -15.2050    1.8540 C   0  0
   10.4790  -14.5720    2.5410 C   0  0
   10.0330  -15.1270    3.7480 C   0  0
   10.6100  -16.2930    4.2720 C   0  0
   11.6520  -16.9350    3.5940 C   0  0
   16.9120  -10.6540   -1.4250 C   0  0
   18.4660  -10.6220   -1.4180 C   0  0
   16.5610  -10.9940    0.9710 O   0  0
   13.1300  -16.0620   -2.1680 C   0  0
   13.6200  -16.2780   -3.2660 O   0  0
   11.8100  -15.8860   -1.9970 O   0  0
   11.0710  -15.7850   -3.2300 C   0  0
   12.5600  -18.3800   -0.7320 O   0  0
   11.7850  -18.9890   -1.7780 C   0  0
   20.1530  -21.4040   -0.1040 O   0  0
   18.1360  -22.4510    0.6440 C   0  0
   18.5960  -23.5060    0.2380 O   0  0
   17.1160  -22.4580    1.5270 N   0  0
   17.3720  -19.8660    1.8090 O   0  0
   20.8630  -18.6250    1.3090 C   0  0
   21.0520  -18.3560    2.8300 C   0  0
  1  2  1  0
  2  3  1  0
  3  4  1  0
  4  5  1  0
  5  6  1  0
  6  1  1  0
  6  7  1  0
  7  8  1  0
  8  9  1  0
  9 10  2  0
 10  1  1  0
  7 11  1  0
 11 12  1  0
 12  5  1  0
  5 13  1  0
 13 14  2  0
 14 15  1  0
 15  4  1  0
 15 16  1  0
 14 17  1  0
 17 18  2  0
 18 19  1  0
 19 20  2  0
 20 13  1  0
 19 21  1  0
 21 22  1  0
 22 23  1  0
 23 24  1  0
 24 25  1  0
 25 26  1  0
 26 27  1  0
 27 28  1  0
 28 23  1  0
 27 29  1  0
 29 30  1  0
 30 31  1  0
 31 32  2  0
 32 21  1  0
 32 33  1  0
 33 34  1  0
 34 35  2  0
 35 31  1  0
 35 36  1  0
 36 37  2  0
 37 38  1  0
 38 39  2  0
 39 34  1  0
 25 40  1  0
 40 41  1  0
 25 42  1  0
 21 43  1  0
 43 44  2  0
 43 45  1  0
 45 46  1  0
 18 47  1  0
 47 48  1  0
  3 49  1  0
  3 50  1  0
 50 51  2  0
 50 52  1  0
  2 53  1  0
  1 54  1  0
 54 55  1  0
M  END
> <Name>
Vindesine

> <OBJECTID>
9223372131347398672

> <EXTREG>
Vindesine

> <Vss>
5

> <fu>
0

> <V>
1443.38

> <S>
856.46

> <R>
1.69

> <G>
1.63

> <W1>
1848.12

> <W2>
1171.62

> <W3>
731

> <W4>
345.38

> <W5>
193

> <W6>
107.5

> <W7>
49.25

> <W8>
10.5

> <D1>
281.25

> <D2>
112.38

> <D3>
34.75

> <D4>
18.13

> <D5>
10.75

> <D6>
6

> <D7>
3

> <D8>
1.63

> <WO1>
335.5

> <WO2>
122.88

> <WO3>
53.88

> <WO4>
19.75

> <WO5>
2.13

> <WO6>
0

> <WN1>
840.63

> <WN2>
418.88

> <WN3>
227.75

> <WN4>
119.88

> <WN5>
46.25

> <WN6>
6.75

> <IW1>
0.04

> <IW2>
0.11

> <IW3>
0.22

> <IW4>
0.3

> <CW1>
2.16

> <CW2>
1.37

> <CW3>
0.85

> <CW4>
0.4

> <CW5>
0.23

> <CW6>
0.13

> <CW7>
0.06

> <CW8>
0.01

> <ID1>
0.02

> <ID2>
0.04

> <ID3>
0.04

> <ID4>
0.05

> <CD1>
0.33

> <CD2>
0.13

> <CD3>
0.04

> <CD4>
0.02

> <CD5>
0.01

> <CD6>
0.01

> <CD7>
0

> <CD8>
0

> <HL1>
5.55

> <HL2>
5.93

> <A>
4.05

> <CP>
0.44

> <POL>
81.38

> <MW>
753.93

> <FLEX>
1.23

> <FLEX_RB>
0.08

> <NCC>
0

> <DIFF>
-0.13

> <LOGP n-Oct>
2.28

> <LOGP c-Hex>
-1.35

> <PSA>
163.03

> <HSA>
693.43

> <PSAR>
0.19

> <PHSAR>
0.24

> <LgD5>
-3.95

> <LgD6>
-2.4

> <LgD7>
-0.02

> <LgD7.5>
0.93

> <LgD8>
1.6

> <LgD9>
1.21

> <LgD10>
-0.55

> <AUS7.4>
0.57

> <0.000000U4>
0

> <0.000000U5>
0

> <0.000000U6>
0

> <0.000000U7>
0.51

> <0.000000U8>
21.01

> <0.000000U9>
8.54

> <0.000000U10>
0.15

> <DRDRDR>
54.22

> <DRDRAC>
54.4

> <DRDRDO>
53.09

> <DRACAC>
43.68

> <DRACDO>
47.04

> <DRDODO>
43.68

> <ACACAC>
34.32

> <ACACDO>
36.01

> <ACDODO>
33.7

> <DODODO>
28.38

> <SOLY>
-5.61

> <LgS3>
4.57

> <LgS4>
3.66

> <LgS5>
1.78

> <LgS6>
-0.89

> <LgS7>
-3.31

> <LgS7.5>
-4.26

> <LgS8>
-4.93

> <LgS9>
-4.54

> <LgS10>
-2.78

> <LgS11>
-0.8

> <L0LgS>
-1.17

> <L1LgS>
-4.38

> <L2LgS>
3.81

> <L3LgS>
2.14

> <L4LgS>
-0.84

> <DD1>
1.63

> <DD2>
0.25

> <DD3>
0

> <DD4>
0.13

> <DD5>
0.5

> <DD6>
0.25

> <DD7>
0

> <DD8>
-0.13

> <ALogD5>
1.28

> <ALogD5.5>
1.94

> <ALogD7>
3.93

> <ALogD7.4>
4.3

> <ALogP>
0

> <APSA>
164.82

> <HDonors>
6

> <HAcceptors>
12

> <FRB>
10

> <Rule Of 5>
3

> <Molar Volume>
534.22

> <Surface Tension>
79.14

> <Polarizability>
82.62

> <C ratio>
0.78

> <N ratio>
0.09

> <NO ratio>
0.22

> <Num Rings>
9

> <Num Ar Rings>
3

> <logS>
-6.13

> <Activity_Vss>
5

> <Activity_fu>
0

> <Class_Vss>
3

> <Cluster>
1

> <DistanceToClosest>
0.796740299773682

> <ClusterCenter>
0

> <ClusterSize>
56

$$$$
Cefcanel
  SciTegic08241211373D

 31 34  0  0  0  0            999 V2000
   24.2910   -8.7370    1.5350 S   0  0
   25.4190   -8.0490    0.6660 C   0  0
   25.0810   -7.9120   -0.6300 N   0  0
   23.8630   -8.3980   -0.8570 N   0  0
   23.3230   -8.8810    0.2790 C   0  0
   21.7110   -9.6050    0.3530 S   0  0
   20.8240   -8.3340   -0.6060 C   0  0
   19.3770   -8.7570   -0.7730 C   0  0
   18.3420   -7.9260   -0.5420 C   0  0
   17.1190   -8.3870   -0.6010 N   0  0
   15.9970   -7.7570   -0.6150 C   0  0
   15.2760   -9.0620   -0.8670 C   0  0
   14.3190   -9.4170    0.1740 N   0  0
   13.9930  -10.7120    0.3530 C   0  0
   12.9700  -11.0570    1.4050 C   0  0
   12.7850   -9.9310    2.2880 O   0  0
   11.6650  -11.4010    0.6740 C   0  0
   11.2800  -12.7330    0.4780 C   0  0
   10.0780  -13.0310   -0.1720 C   0  0
    9.2600  -11.9980   -0.6380 C   0  0
    9.6470  -10.6680   -0.4570 C   0  0
   10.8480  -10.3720    0.1940 C   0  0
   14.5030  -11.5980   -0.3120 O   0  0
   16.6830   -9.7470   -0.7340 C   0  0
   17.5960  -10.3930   -2.1430 S   0  0
   19.1770  -10.1850   -1.2550 C   0  0
   15.6320   -6.5970   -0.5330 O   0  0
   18.5450   -6.4900   -0.2460 C   0  0
   19.3290   -5.8360   -0.9170 O   0  0
   17.8780   -5.9150    0.7560 O   0  0
   26.7650   -7.5780    1.2090 C   0  0
  1  2  1  0
  2  3  2  0
  3  4  1  0
  4  5  2  0
  5  1  1  0
  5  6  1  0
  6  7  1  0
  7  8  1  0
  8  9  2  0
  9 10  1  0
 10 11  1  0
 11 12  1  0
 12 13  1  0
 13 14  1  0
 14 15  1  0
 15 16  1  0
 15 17  1  0
 17 18  2  0
 18 19  1  0
 19 20  2  0
 20 21  1  0
 21 22  2  0
 22 17  1  0
 14 23  2  0
 12 24  1  0
 24 10  1  0
 24 25  1  0
 25 26  1  0
 26  8  1  0
 11 27  2  0
  9 28  1  0
 28 29  2  0
 28 30  1  0
  2 31  1  0
M  END
> <Name>
Cefcanel

> <OBJECTID>
9223372135642365968

> <EXTREG>
Cefcanel

> <Vss>
0.13

> <fu>
0

> <V>
913.25

> <S>
617.79

> <R>
1.48

> <G>
1.58

> <W1>
1697.62

> <W2>
1228.62

> <W3>
814.25

> <W4>
356.75

> <W5>
185.63

> <W6>
100.5

> <W7>
46.38

> <W8>
14.25

> <D1>
194.13

> <D2>
87.38

> <D3>
32.75

> <D4>
19.75

> <D5>
13.38

> <D6>
8.25

> <D7>
5.25

> <D8>
1.63

> <WO1>
236.63

> <WO2>
69.13

> <WO3>
28.13

> <WO4>
8.63

> <WO5>
0.5

> <WO6>
0

> <WN1>
927

> <WN2>
441.5

> <WN3>
216.63

> <WN4>
108

> <WN5>
37.38

> <WN6>
3.75

> <IW1>
0.04

> <IW2>
0.08

> <IW3>
0.19

> <IW4>
0.34

> <CW1>
2.75

> <CW2>
1.99

> <CW3>
1.32

> <CW4>
0.58

> <CW5>
0.3

> <CW6>
0.16

> <CW7>
0.08

> <CW8>
0.02

> <ID1>
0.05

> <ID2>
0.02

> <ID3>
0.09

> <ID4>
0.21

> <CD1>
0.31

> <CD2>
0.14

> <CD3>
0.05

> <CD4>
0.03

> <CD5>
0.02

> <CD6>
0.01

> <CD7>
0.01

> <CD8>
0

> <HL1>
5.67

> <HL2>
5.09

> <A>
1.76

> <CP>
1.55

> <POL>
45.36

> <MW>
478.57

> <FLEX>
2.46

> <FLEX_RB>
0.25

> <NCC>
0

> <DIFF>
0.3

> <LOGP n-Oct>
0.83

> <LOGP c-Hex>
-2.68

> <PSA>
167.28

> <HSA>
450.51

> <PSAR>
0.27

> <PHSAR>
0.37

> <LgD5>
-1.8

> <LgD6>
-2.12

> <LgD7>
-2.17

> <LgD7.5>
-2.17

> <LgD8>
-2.17

> <LgD9>
-2.19

> <LgD10>
-2.32

> <AUS7.4>
0

> <0.000000U4>
1.37

> <0.000000U5>
0.14

> <0.000000U6>
0.01

> <0.000000U7>
0

> <0.000000U8>
0

> <0.000000U9>
0

> <0.000000U10>
0

> <DRDRDR>
24.07

> <DRDRAC>
29.13

> <DRDRDO>
27.99

> <DRACAC>
28.98

> <DRACDO>
27.25

> <DRDODO>
18.24

> <ACACAC>
17.95

> <ACACDO>
17.95

> <ACDODO>
17.21

> <DODODO>
1.2

> <SOLY>
-3.47

> <LgS3>
-2.55

> <LgS4>
-1.61

> <LgS5>
-0.7

> <LgS6>
-0.12

> <LgS7>
0.02

> <LgS7.5>
0.03

> <LgS8>
0.03

> <LgS9>
0.05

> <LgS10>
0.18

> <LgS11>
0.98

> <L0LgS>
-0.37

> <L1LgS>
1.22

> <L2LgS>
-0.69

> <L3LgS>
0.57

> <L4LgS>
0.22

> <DD1>
-0.75

> <DD2>
0.75

> <DD3>
-0.38

> <DD4>
-0.25

> <DD5>
-0.13

> <DD6>
0.5

> <DD7>
0.25

> <DD8>
-0.25

> <ALogD5>
-2.27

> <ALogD5.5>
-2.73

> <ALogD7>
-3.51

> <ALogD7.4>
-3.56

> <ALogP>
0.16

> <APSA>
211.56

> <HDonors>
3

> <HAcceptors>
9

> <FRB>
8

> <Rule Of 5>
0

> <Molar Volume>
289.43

> <Surface Tension>
100.51

> <Polarizability>
46.94

> <C ratio>
0.61

> <N ratio>
0.13

> <NO ratio>
0.29

> <Num Rings>
4

> <Num Ar Rings>
2

> <logS>
-5.89

> <Activity_Vss>
0.13

> <Activity_fu>
0

> <Class_Vss>
1

> <Cluster>
1

> <DistanceToClosest>
0.796825617430276

> <ClusterCenter>
0

> <ClusterSize>
56

$$$$
Tetracycline
  SciTegic08241211373D

 32 35  0  0  0  0            999 V2000
   15.2920  -17.2550    0.5720 C   0  0
   14.0990  -17.8060   -0.2060 C   0  0
   12.9730  -17.0870   -0.3030 C   0  0
   11.7820  -17.6190   -0.9840 C   0  0
   10.4290  -17.0560   -0.6290 C   0  0
   10.3610  -15.8010   -0.0140 C   0  0
   11.6280  -14.9070   -0.0530 C   0  0
   12.9250  -15.7080    0.3100 C   0  0
   14.2200  -15.0340   -0.2280 C   0  0
   15.5050  -15.7270    0.3140 C   0  0
   16.7270  -15.4340   -0.6090 C   0  0
   17.9640  -16.1550   -0.1230 C   0  0
   17.9030  -17.3970    0.3650 C   0  0
   16.5750  -18.0350    0.3650 C   0  0
   16.4830  -19.2360    0.1620 O   0  0
   19.1070  -18.1090    0.8580 C   0  0
   18.9750  -19.1720    1.4390 O   0  0
   20.3470  -17.6070    0.6900 N   0  0
   19.1390  -15.5130   -0.2160 O   0  0
   17.0800  -13.9900   -0.7270 N   0  0
   17.1970  -13.1790    0.5130 C   0  0
   16.5970  -13.2440   -1.9150 C   0  0
   11.7240  -14.3970   -1.3950 O   0  0
   11.4870  -13.6480    0.8520 C   0  0
    9.1430  -15.4240    0.5710 C   0  0
    7.9900  -16.1880    0.3690 C   0  0
    8.0460  -17.3520   -0.4000 C   0  0
    9.2700  -17.7960   -0.9030 C   0  0
    9.3030  -18.9740   -1.6590 O   0  0
   11.8370  -18.5180   -1.8090 O   0  0
   14.1560  -19.0290   -0.7580 O   0  0
   14.9210  -17.3880    1.9610 O   0  0
  1  2  1  0
  2  3  2  0
  3  4  1  0
  4  5  1  0
  5  6  2  0
  6  7  1  0
  7  8  1  0
  8  3  1  0
  8  9  1  0
  9 10  1  0
 10  1  1  0
 10 11  1  0
 11 12  1  0
 12 13  2  0
 13 14  1  0
 14  1  1  0
 14 15  2  0
 13 16  1  0
 16 17  2  0
 16 18  1  0
 12 19  1  0
 11 20  1  0
 20 21  1  0
 20 22  1  0
  7 23  1  0
  7 24  1  0
  6 25  1  0
 25 26  2  0
 26 27  1  0
 27 28  2  0
 28  5  1  0
 28 29  1  0
  4 30  2  0
  2 31  1  0
  1 32  1  0
M  END
> <Name>
Tetracycline

> <OBJECTID>
9223372139937333264

> <EXTREG>
Tetracycline

> <Vss>
1.2

> <fu>
0.78

> <V>
819

> <S>
532.94

> <R>
1.54

> <G>
1.41

> <W1>
1422.62

> <W2>
1054.5

> <W3>
697.88

> <W4>
353.88

> <W5>
195.25

> <W6>
102.75

> <W7>
45.88

> <W8>
9.13

> <D1>
132.63

> <D2>
53.13

> <D3>
18

> <D4>
7.38

> <D5>
4

> <D6>
2.75

> <D7>
1.88

> <D8>
0.75

> <WO1>
438.38

> <WO2>
158

> <WO3>
59.25

> <WO4>
18.38

> <WO5>
1.88

> <WO6>
0

> <WN1>
743.63

> <WN2>
395.63

> <WN3>
217.13

> <WN4>
110

> <WN5>
37.88

> <WN6>
3.88

> <IW1>
0.09

> <IW2>
0.2

> <IW3>
0.41

> <IW4>
0.67

> <CW1>
2.67

> <CW2>
1.98

> <CW3>
1.31

> <CW4>
0.66

> <CW5>
0.37

> <CW6>
0.19

> <CW7>
0.09

> <CW8>
0.02

> <ID1>
0.07

> <ID2>
0.12

> <ID3>
0.27

> <ID4>
0.38

> <CD1>
0.25

> <CD2>
0.1

> <CD3>
0.03

> <CD4>
0.01

> <CD5>
0.01

> <CD6>
0.01

> <CD7>
0

> <CD8>
0

> <HL1>
10.85

> <HL2>
13.93

> <A>
4.85

> <CP>
0.13

> <POL>
42.49

> <MW>
444.43

> <FLEX>
0.23

> <FLEX_RB>
0.02

> <NCC>
0

> <DIFF>
0.42

> <LOGP n-Oct>
-3.17

> <LOGP c-Hex>
-5.39

> <PSA>
181.62

> <HSA>
351.32

> <PSAR>
0.34

> <PHSAR>
0.52

> <LgD5>
-3.17

> <LgD6>
-3.19

> <LgD7>
-3.3

> <LgD7.5>
-3.42

> <LgD8>
-3.62

> <LgD9>
-4.42

> <LgD10>
-5.82

> <AUS7.4>
0

> <0.000000U4>
0

> <0.000000U5>
0

> <0.000000U6>
0

> <0.000000U7>
0

> <0.000000U8>
0

> <0.000000U9>
0

> <0.000000U10>
0

> <DRDRDR>
27.36

> <DRDRAC>
28.31

> <DRDRDO>
27.39

> <DRACAC>
29.76

> <DRACDO>
30.28

> <DRDODO>
29.95

> <ACACAC>
23.55

> <ACACDO>
25.34

> <ACDODO>
23.46

> <DODODO>
23.13

> <SOLY>
-1.96

> <LgS3>
1.41

> <LgS4>
0.88

> <LgS5>
-0.02

> <LgS6>
-0.97

> <LgS7>
-1.67

> <LgS7.5>
-1.78

> <LgS8>
-1.7

> <LgS9>
-0.95

> <LgS10>
0.51

> <LgS11>
2.35

> <L0LgS>
-0.28

> <L1LgS>
-0.23

> <L2LgS>
2.49

> <L3LgS>
0.79

> <L4LgS>
-0.34

> <DD1>
-0.38

> <DD2>
0.25

> <DD3>
-0.5

> <DD4>
-1.5

> <DD5>
-0.88

> <DD6>
-0.38

> <DD7>
0.13

> <DD8>
0

> <ALogD5>
-1.94

> <ALogD5.5>
-1.91

> <ALogD7>
-2.06

> <ALogD7.4>
-2.22

> <ALogP>
0

> <APSA>
181.62

> <HDonors>
7

> <HAcceptors>
10

> <FRB>
7

> <Rule Of 5>
2

> <Molar Volume>
270.3

> <Surface Tension>
100.61

> <Polarizability>
43.25

> <C ratio>
0.69

> <N ratio>
0.06

> <NO ratio>
0.31

> <Num Rings>
4

> <Num Ar Rings>
1

> <logS>
-2.59

> <Activity_Vss>
1.2

> <Activity_fu>
0.78

> <Class_Vss>
3

> <Cluster>
1

> <DistanceToClosest>
0.806766417430186

> <ClusterCenter>
0

> <ClusterSize>
56

$$$$
Napsagatran
  SciTegic08241211373D

 39 42  0  0  0  0            999 V2000
   21.0610  -12.9410   -1.5040 S   0  0
   21.1970  -14.2560   -2.0960 O   0  0
   20.7230  -11.8200   -2.3600 O   0  0
   20.1650  -13.0250   -0.4670 N   0  0
   18.7770  -12.5750   -0.6070 C   0  0
   17.8520  -13.4840    0.1810 C   0  0
   17.2210  -12.9840    1.0980 O   0  0
   17.7190  -14.8100   -0.0880 N   0  0
   16.8020  -15.5730    0.7500 C   0  0
   17.0880  -15.6010    2.2680 C   0  0
   17.3750  -16.8480    1.4080 C   0  0
   18.4720  -15.4550   -1.1700 C   0  0
   17.8400  -16.7600   -1.5880 C   0  0
   18.5490  -17.8660   -1.3540 O   0  0
   16.7390  -16.8000   -2.1120 O   0  0
   18.7000  -11.1170   -0.0790 C   0  0
   17.3510  -10.4880   -0.3230 C   0  0
   16.6350  -10.9490   -1.1960 O   0  0
   16.9800   -9.4190    0.4190 N   0  0
   15.6890   -8.7770    0.1780 C   0  0
   15.7040   -7.9680   -1.1530 C   0  0
   16.9460   -7.0600   -1.3200 C   0  0
   16.9720   -6.0190   -0.1830 C   0  0
   15.6600   -5.1820   -0.1390 C   0  0
   14.3960   -5.8300   -0.5390 N   0  0
   14.4250   -7.1010   -1.2860 C   0  0
   13.2120   -5.2940   -0.3040 C   0  0
   13.0810   -4.1210    0.2670 N   0  0
   12.1670   -5.9310   -0.6600 N   0  0
   22.5740  -12.5390   -0.6530 C   0  0
   23.4390  -13.5540   -0.2350 C   0  0
   24.6120  -13.2440    0.4630 C   0  0
   24.9170  -11.9060    0.7500 C   0  0
   24.0460  -10.8910    0.3370 C   0  0
   22.8760  -11.2070   -0.3600 C   0  0
   26.0910  -11.5960    1.4480 C   0  0
   26.9570  -12.6120    1.8600 C   0  0
   26.6530  -13.9450    1.5740 C   0  0
   25.4830  -14.2590    0.8770 C   0  0
  1  2  2  0
  1  3  2  0
  1  4  1  0
  4  5  1  0
  5  6  1  0
  6  7  2  0
  6  8  1  0
  8  9  1  0
  9 10  1  0
 10 11  1  0
 11  9  1  0
  8 12  1  0
 12 13  1  0
 13 14  1  0
 13 15  2  0
  5 16  1  0
 16 17  1  0
 17 18  2  0
 17 19  1  0
 19 20  1  0
 20 21  1  0
 21 22  1  0
 22 23  1  0
 23 24  1  0
 24 25  1  0
 25 26  1  0
 26 21  1  0
 25 27  1  0
 27 28  1  0
 27 29  2  0
  1 30  1  0
 30 31  2  0
 31 32  1  0
 32 33  2  0
 33 34  1  0
 34 35  2  0
 35 30  1  0
 33 36  1  0
 36 37  2  0
 37 38  1  0
 38 39  2  0
 39 32  1  0
M  END
> <Name>
Napsagatran

> <OBJECTID>
9223372144232300560

> <EXTREG>
Napsagatran

> <Vss>
0.36

> <fu>
0

> <V>
1158.12

> <S>
775.67

> <R>
1.49

> <G>
1.75

> <W1>
1953.38

> <W2>
1312.75

> <W3>
787.38

> <W4>
383.75

> <W5>
202.63

> <W6>
97.88

> <W7>
43

> <W8>
16.75

> <D1>
295.5

> <D2>
151.63

> <D3>
62.38

> <D4>
34.25

> <D5>
24.13

> <D6>
16.5

> <D7>
10.75

> <D8>
6.75

> <WO1>
344.63

> <WO2>
107.38

> <WO3>
42.5

> <WO4>
13.13

> <WO5>
2

> <WO6>
0

> <WN1>
781.75

> <WN2>
376

> <WN3>
197.88

> <WN4>
86.13

> <WN5>
25.88

> <WN6>
4.13

> <IW1>
0.06

> <IW2>
0.16

> <IW3>
0.36

> <IW4>
0.65

> <CW1>
2.52

> <CW2>
1.69

> <CW3>
1.02

> <CW4>
0.49

> <CW5>
0.26

> <CW6>
0.13

> <CW7>
0.06

> <CW8>
0.02

> <ID1>
0.05

> <ID2>
0.09

> <ID3>
0.12

> <ID4>
0.18

> <CD1>
0.38

> <CD2>
0.2

> <CD3>
0.08

> <CD4>
0.04

> <CD5>
0.03

> <CD6>
0.02

> <CD7>
0.01

> <CD8>
0.01

> <HL1>
3.25

> <HL2>
2.86

> <A>
5.93

> <CP>
0.5

> <POL>
57.1

> <MW>
558.65

> <FLEX>
4.36

> <FLEX_RB>
0.29

> <NCC>
0

> <DIFF>
0.03

> <LOGP n-Oct>
-1.62

> <LOGP c-Hex>
-4.48

> <PSA>
193.55

> <HSA>
582.12

> <PSAR>
0.25

> <PHSAR>
0.33

> <LgD5>
-1.63

> <LgD6>
-1.62

> <LgD7>
-1.62

> <LgD7.5>
-1.62

> <LgD8>
-1.62

> <LgD9>
-1.65

> <LgD10>
-1.86

> <AUS7.4>
0

> <0.000000U4>
0

> <0.000000U5>
0

> <0.000000U6>
0

> <0.000000U7>
0

> <0.000000U8>
0

> <0.000000U9>
0

> <0.000000U10>
0

> <DRDRDR>
31.62

> <DRDRAC>
32.78

> <DRDRDO>
31.57

> <DRACAC>
24.99

> <DRACDO>
32.85

> <DRDODO>
22.79

> <ACACAC>
14.34

> <ACACDO>
20.82

> <ACDODO>
16.77

> <DODODO>
11.69

> <SOLY>
-4.14

> <LgS3>
-1.42

> <LgS4>
-1.77

> <LgS5>
-1.83

> <LgS6>
-1.84

> <LgS7>
-1.84

> <LgS7.5>
-1.84

> <LgS8>
-1.84

> <LgS9>
-1.81

> <LgS10>
-1.6

> <LgS11>
-0.88

> <L0LgS>
-1.73

> <L1LgS>
0.14

> <L2LgS>
0.36

> <L3LgS>
0.13

> <L4LgS>
0.21

> <DD1>
0.88

> <DD2>
1.63

> <DD3>
0

> <DD4>
-1.75

> <DD5>
0.63

> <DD6>
-0.13

> <DD7>
-0.13

> <DD8>
0

> <ALogD5>
-4.85

> <ALogD5.5>
-4.86

> <ALogD7>
-4.87

> <ALogD7.4>
-4.87

> <ALogP>
0

> <APSA>
194.37

> <HDonors>
6

> <HAcceptors>
12

> <FRB>
10

> <Rule Of 5>
3

> <Molar Volume>
370.35

> <Surface Tension>
68.36

> <Polarizability>
56.76

> <C ratio>
0.67

> <N ratio>
0.15

> <NO ratio>
0.31

> <Num Rings>
4

> <Num Ar Rings>
2

> <logS>
-4.61

> <Activity_Vss>
0.36

> <Activity_fu>
0

> <Class_Vss>
2

> <Cluster>
1

> <DistanceToClosest>
0.837350276766048

> <ClusterCenter>
0

> <ClusterSize>
56

$$$$
Azithromycin
  SciTegic08241211373D

 52 54  0  0  0  0            999 V2000
   24.2720   -9.3840   -0.4430 C   0  0
   23.1990  -10.5290   -0.6440 C   0  0
   23.6120  -11.9280   -0.0790 C   0  0
   24.6470  -12.4020   -0.9720 O   0  0
   25.5060  -13.4340   -0.4460 C   0  0
   26.4690  -13.8090   -1.5960 C   0  0
   27.4420  -14.9420   -1.1700 C   0  0
   26.5640  -16.1390   -0.6910 C   0  0
   25.5960  -15.6690    0.4310 C   0  0
   24.7630  -14.5960   -0.0450 O   0  0
   24.6500  -16.8150    0.8700 C   0  0
   27.3140  -17.3000   -0.2860 O   0  0
   28.2920  -15.3460   -2.4110 C   0  0
   28.2030  -14.3690   -0.0740 O   0  0
   29.5580  -14.8350    0.0990 C   0  0
   22.4090  -12.9400    0.0250 C   0  0
   21.0520  -12.5340   -0.5230 C   0  0
   20.2320  -11.8230    0.2760 O   0  0
   18.8590  -11.7230   -0.2020 C   0  0
   18.1880  -10.4320    0.3970 C   0  0
   19.1800   -9.2260    0.2330 C   0  0
   18.5950   -7.7970   -0.0260 C   0  0
   19.7290   -6.8150   -0.0790 N   0  0
   20.2330   -6.3030   -1.3870 C   0  0
   21.7960   -6.2790   -1.5080 C   0  0
   22.3960   -7.7130   -1.3090 C   0  0
   23.6890   -7.9000   -0.4520 C   0  0
   23.4080   -7.4540    1.0200 C   0  0
   24.5850   -6.9690   -1.0810 O   0  0
   22.2120   -5.6750   -2.8820 C   0  0
   19.9810   -5.9720    1.1180 C   0  0
   17.4740   -7.3750    0.9680 C   0  0
   20.0930   -9.1640    1.3480 O   0  0
   17.8270  -10.6540    1.8970 C   0  0
   16.9390  -10.1780   -0.2820 O   0  0
   18.0320  -13.0090    0.1150 C   0  0
   18.4250  -14.2710   -0.6990 C   0  0
   20.7260  -12.8750   -1.6490 O   0  0
   22.2070  -13.4610    1.4770 C   0  0
   22.7660  -10.7100   -2.1420 C   0  0
   24.8840   -9.6400    0.8510 O   0  0
   26.3300   -9.6640    0.9630 C   0  0
   26.9130  -10.7070    0.1570 O   0  0
   28.3070  -10.9760    0.4470 C   0  0
   29.1970   -9.7080    0.3020 C   0  0
   28.5980   -8.5170    1.0990 C   0  0
   27.0980   -8.3320    0.7200 C   0  0
   26.9190   -7.8960   -0.6420 O   0  0
   29.4180   -7.2760    1.0100 N   0  0
   30.8240   -7.3900    1.4730 C   0  0
   29.2440   -6.3900   -0.1660 C   0  0
   28.5340  -11.6930    1.8110 C   0  0
  1  2  1  0
  2  3  1  0
  3  4  1  0
  4  5  1  0
  5  6  1  0
  6  7  1  0
  7  8  1  0
  8  9  1  0
  9 10  1  0
 10  5  1  0
  9 11  1  0
  8 12  1  0
  7 13  1  0
  7 14  1  0
 14 15  1  0
  3 16  1  0
 16 17  1  0
 17 18  1  0
 18 19  1  0
 19 20  1  0
 20 21  1  0
 21 22  1  0
 22 23  1  0
 23 24  1  0
 24 25  1  0
 25 26  1  0
 26 27  1  0
 27  1  1  0
 27 28  1  0
 27 29  1  0
 25 30  1  0
 23 31  1  0
 22 32  1  0
 21 33  1  0
 20 34  1  0
 20 35  1  0
 19 36  1  0
 36 37  1  0
 17 38  2  0
 16 39  1  0
  2 40  1  0
  1 41  1  0
 41 42  1  0
 42 43  1  0
 43 44  1  0
 44 45  1  0
 45 46  1  0
 46 47  1  0
 47 42  1  0
 47 48  1  0
 46 49  1  0
 49 50  1  0
 49 51  1  0
 44 52  1  0
M  END
> <Name>
Azithromycin

> <OBJECTID>
9223372148527267856

> <EXTREG>
Azithromycin

> <Vss>
33

> <fu>
0.88

> <V>
1505.25

> <S>
900.61

> <R>
1.67

> <G>
1.69

> <W1>
1793.25

> <W2>
1102.25

> <W3>
711.13

> <W4>
316.25

> <W5>
159.5

> <W6>
79

> <W7>
33.88

> <W8>
10.13

> <D1>
239.63

> <D2>
42.38

> <D3>
12.63

> <D4>
4.63

> <D5>
1.88

> <D6>
1

> <D7>
0.25

> <D8>
0

> <WO1>
363.13

> <WO2>
117.63

> <WO3>
44.25

> <WO4>
11

> <WO5>
0.63

> <WO6>
0

> <WN1>
851.38

> <WN2>
395.75

> <WN3>
198.25

> <WN4>
93.63

> <WN5>
28.75

> <WN6>
4

> <IW1>
0.01

> <IW2>
0.03

> <IW3>
0.08

> <IW4>
0.2

> <CW1>
1.99

> <CW2>
1.22

> <CW3>
0.79

> <CW4>
0.35

> <CW5>
0.18

> <CW6>
0.09

> <CW7>
0.04

> <CW8>
0.01

> <ID1>
0.01

> <ID2>
0.07

> <ID3>
0.13

> <ID4>
0.18

> <CD1>
0.27

> <CD2>
0.05

> <CD3>
0.01

> <CD4>
0.01

> <CD5>
0

> <CD6>
0

> <CD7>
0

> <CD8>
0

> <HL1>
12.63

> <HL2>
17.08

> <A>
4

> <CP>
0.09

> <POL>
77.98

> <MW>
748.98

> <FLEX>
1.41

> <FLEX_RB>
0.05

> <NCC>
0

> <DIFF>
-0.12

> <LOGP n-Oct>
2.17

> <LOGP c-Hex>
-0.12

> <PSA>
196.58

> <HSA>
704.03

> <PSAR>
0.22

> <PHSAR>
0.28

> <LgD5>
-3.77

> <LgD6>
-2.52

> <LgD7>
-0.62

> <LgD7.5>
0.3

> <LgD8>
1.1

> <LgD9>
1.97

> <LgD10>
2.15

> <AUS7.4>
0.2

> <0.000000U4>
0

> <0.000000U5>
0

> <0.000000U6>
0

> <0.000000U7>
0.16

> <0.000000U8>
8.51

> <0.000000U9>
64.03

> <0.000000U10>
95.13

> <DRDRDR>
53.65

> <DRDRAC>
51.31

> <DRDRDO>
51.31

> <DRACAC>
47.37

> <DRACDO>
47.37

> <DRDODO>
45.5

> <ACACAC>
42.08

> <ACACDO>
42.08

> <ACDODO>
39.27

> <DODODO>
31.06

> <SOLY>
-5.33

> <LgS3>
1.66

> <LgS4>
1.56

> <LgS5>
0.93

> <LgS6>
-0.63

> <LgS7>
-2.54

> <LgS7.5>
-3.46

> <LgS8>
-4.26

> <LgS9>
-5.13

> <LgS10>
-5.31

> <LgS11>
-5.32

> <L0LgS>
-2.15

> <L1LgS>
-4.66

> <L2LgS>
0.56

> <L3LgS>
1.52

> <L4LgS>
-0.31

> <DD1>
5.63

> <DD2>
1.63

> <DD3>
-0.25

> <DD4>
0

> <DD5>
-0.25

> <DD6>
0

> <DD7>
0

> <DD8>
0

> <ALogD5>
-1.51

> <ALogD5.5>
-1.49

> <ALogD7>
-0.06

> <ALogD7.4>
0.66

> <ALogP>
0

> <APSA>
180.08

> <HDonors>
5

> <HAcceptors>
14

> <FRB>
12

> <Rule Of 5>
3

> <Molar Volume>
632.65

> <Surface Tension>
50.58

> <Polarizability>
78.32

> <C ratio>
0.73

> <N ratio>
0.04

> <NO ratio>
0.27

> <Num Rings>
3

> <Num Ar Rings>
0

> <logS>
-3.69

> <Activity_Vss>
33

> <Activity_fu>
0.88

> <Class_Vss>
3

> <Cluster>
1

> <DistanceToClosest>
0.845800212111651

> <ClusterCenter>
0

> <ClusterSize>
56

$$$$
Clarithromycin
  SciTegic08241211373D

 52 54  0  0  0  0            999 V2000
   19.5480   -4.7210   -1.4030 C   0  0
   20.3280   -5.8740   -0.6530 C   0  0
   20.6950   -5.8880    0.8850 C   0  0
   20.7420   -7.3870    1.4110 C   0  0
   19.3650   -8.0920    1.7320 C   0  0
   19.2620   -9.6430    1.5200 C   0  0
   17.7880  -10.2030    1.6350 C   0  0
   16.6640   -9.2380    2.0080 C   0  0
   16.0540   -8.3620    1.1780 O   0  0
   15.9560   -8.6200   -0.2430 C   0  0
   15.5710   -7.2390   -0.9120 C   0  0
   16.9020   -6.4260   -1.0590 C   0  0
   16.8910   -4.9040   -1.3820 C   0  0
   18.1840   -4.2480   -0.9090 C   0  0
   18.1070   -3.2990   -0.1450 O   0  0
   16.5450   -4.5620   -2.8570 C   0  0
   17.7480   -7.1160   -1.9960 O   0  0
   15.0750   -7.3980   -2.2550 O   0  0
   14.5460   -6.4320   -0.0570 C   0  0
   14.9900   -9.8170   -0.5430 C   0  0
   13.5430   -9.7060    0.0070 C   0  0
   16.2680   -9.2200    3.1620 O   0  0
   17.7470  -11.3930    2.6400 C   0  0
   19.8010   -9.9940    0.2200 O   0  0
   20.0940  -11.3980    0.0060 C   0  0
   21.0360  -11.8350    1.0030 O   0  0
   21.4840  -13.1960    0.8480 C   0  0
   22.0840  -13.4530   -0.5700 C   0  0
   21.2250  -12.9270   -1.7690 C   0  0
   20.7200  -11.5020   -1.4050 C   0  0
   22.0330  -12.6680   -2.9480 O   0  0
   22.8120  -13.7690   -3.4580 C   0  0
   20.0250  -13.8290   -2.1890 C   0  0
   22.5600  -14.8070   -0.7070 O   0  0
   20.4410  -14.2260    1.3660 C   0  0
   18.8250   -7.6930    3.1520 C   0  0
   21.5280   -8.0410    0.3860 O   0  0
   22.6390   -8.8800    0.7800 C   0  0
   23.0990   -9.1800   -0.5590 O   0  0
   24.5100   -9.4000   -0.7150 C   0  0
   25.0640  -10.1150    0.5340 C   0  0
   25.1030   -9.0560    1.6730 C   0  0
   23.7480   -8.2650    1.6960 C   0  0
   23.3350   -8.1230    3.0740 O   0  0
   26.2260   -8.0740    1.5730 N   0  0
   27.5250   -8.5360    1.0190 C   0  0
   26.4130   -7.2500    2.7970 C   0  0
   24.7250  -10.2190   -2.0110 C   0  0
   19.7670   -4.9880    1.7420 C   0  0
   22.0820   -5.5340    1.1670 O   0  0
   22.5870   -4.2520    0.7620 C   0  0
   20.3950   -3.4470   -1.6810 C   0  0
  1  2  1  0
  2  3  1  0
  3  4  1  0
  4  5  1  0
  5  6  1  0
  6  7  1  0
  7  8  1  0
  8  9  1  0
  9 10  1  0
 10 11  1  0
 11 12  1  0
 12 13  1  0
 13 14  1  0
 14  1  1  0
 14 15  2  0
 13 16  1  0
 12 17  1  0
 11 18  1  0
 11 19  1  0
 10 20  1  0
 20 21  1  0
  8 22  2  0
  7 23  1  0
  6 24  1  0
 24 25  1  0
 25 26  1  0
 26 27  1  0
 27 28  1  0
 28 29  1  0
 29 30  1  0
 30 25  1  0
 29 31  1  0
 31 32  1  0
 29 33  1  0
 28 34  1  0
 27 35  1  0
  5 36  1  0
  4 37  1  0
 37 38  1  0
 38 39  1  0
 39 40  1  0
 40 41  1  0
 41 42  1  0
 42 43  1  0
 43 38  1  0
 43 44  1  0
 42 45  1  0
 45 46  1  0
 45 47  1  0
 40 48  1  0
  3 49  1  0
  3 50  1  0
 50 51  1  0
  1 52  1  0
M  END
> <Name>
Clarithromycin

> <OBJECTID>
9223372152822235152

> <EXTREG>
Clarithromycin

> <Vss>
1.5

> <fu>
0.23

> <V>
1469.88

> <S>
851.24

> <R>
1.73

> <G>
1.59

> <W1>
1763.88

> <W2>
1176.88

> <W3>
775.63

> <W4>
369.38

> <W5>
206.13

> <W6>
110

> <W7>
48.88

> <W8>
12.38

> <D1>
186.75

> <D2>
32.38

> <D3>
7.75

> <D4>
1.63

> <D5>
0.75

> <D6>
0.38

> <D7>
0

> <D8>
0

> <WO1>
277.63

> <WO2>
90.75

> <WO3>
34.25

> <WO4>
9.75

> <WO5>
0.5

> <WO6>
0

> <WN1>
917.63

> <WN2>
446.25

> <WN3>
240.25

> <WN4>
120.88

> <WN5>
40.5

> <WN6>
3.25

> <IW1>
0.02

> <IW2>
0.04

> <IW3>
0.1

> <IW4>
0.18

> <CW1>
2.07

> <CW2>
1.38

> <CW3>
0.91

> <CW4>
0.43

> <CW5>
0.24

> <CW6>
0.13

> <CW7>
0.06

> <CW8>
0.01

> <ID1>
0.01

> <ID2>
0.05

> <ID3>
0.18

> <ID4>
0

> <CD1>
0.22

> <CD2>
0.04

> <CD3>
0.01

> <CD4>
0

> <CD5>
0

> <CD6>
0

> <CD7>
0

> <CD8>
0

> <HL1>
26.6

> <HL2>
67.69

> <A>
3.57

> <CP>
0.06

> <POL>
76.42

> <MW>
747.95

> <FLEX>
1.31

> <FLEX_RB>
0.05

> <NCC>
0

> <DIFF>
-0.09

> <LOGP n-Oct>
2.33

> <LOGP c-Hex>
1.86

> <PSA>
202.71

> <HSA>
648.53

> <PSAR>
0.24

> <PHSAR>
0.31

> <LgD5>
-1

> <LgD6>
-0.31

> <LgD7>
0.63

> <LgD7.5>
1.11

> <LgD8>
1.55

> <LgD9>
2.16

> <LgD10>
2.31

> <AUS7.4>
0.74

> <0.000000U4>
0

> <0.000000U5>
0.02

> <0.000000U6>
0.2

> <0.000000U7>
1.94

> <0.000000U8>
16.53

> <0.000000U9>
66.38

> <0.000000U10>
93.85

> <DRDRDR>
44.22

> <DRDRAC>
45.93

> <DRDRDO>
45.32

> <DRACAC>
41.46

> <DRACDO>
41.4

> <DRDODO>
40.11

> <ACACAC>
36.66

> <ACACDO>
36.66

> <ACDODO>
34.89

> <DODODO>
26.62

> <SOLY>
-5.39

> <LgS3>
-1.89

> <LgS4>
-1.92

> <LgS5>
-2.1

> <LgS6>
-2.75

> <LgS7>
-3.68

> <LgS7.5>
-4.16

> <LgS8>
-4.61

> <LgS9>
-5.21

> <LgS10>
-5.36

> <LgS11>
-5.33

> <L0LgS>
-3.66

> <L1LgS>
-2.35

> <L2LgS>
0.05

> <L3LgS>
0.82

> <L4LgS>
-0.01

> <DD1>
0.75

> <DD2>
1.38

> <DD3>
0.75

> <DD4>
0

> <DD5>
0

> <DD6>
-0.13

> <DD7>
-0.25

> <DD8>
-0.25

> <ALogD5>
0.03

> <ALogD5.5>
0.35

> <ALogD7>
1.71

> <ALogD7.4>
2.06

> <ALogP>
0

> <APSA>
182.91

> <HDonors>
4

> <HAcceptors>
14

> <FRB>
12

> <Rule Of 5>
2

> <Molar Volume>
631.9

> <Surface Tension>
48.71

> <Polarizability>
76.91

> <C ratio>
0.73

> <N ratio>
0.02

> <NO ratio>
0.27

> <Num Rings>
3

> <Num Ar Rings>
0

> <logS>
-3.91

> <Activity_Vss>
1.5

> <Activity_fu>
0.23

> <Class_Vss>
3

> <Cluster>
1

> <DistanceToClosest>
0.885261478230048

> <ClusterCenter>
0

> <ClusterSize>
56

$$$$
Tacrolimus
  SciTegic08241211373D

 57 60  0  0  0  0            999 V2000
   17.3530   -6.8860   -0.5730 C   0  0
   16.5470   -8.1590   -0.9380 C   0  0
   15.1080   -8.0270   -0.3660 C   0  0
   14.3690   -6.7770   -0.9120 C   0  0
   15.2020   -5.4910   -0.6250 C   0  0
   16.6550   -5.6320   -1.1560 C   0  0
   14.6260   -4.3060   -1.2080 O   0  0
   13.0780   -6.8130   -0.2590 O   0  0
   12.1810   -5.7460   -0.6180 C   0  0
   17.2580   -9.3680   -0.3650 C   0  0
   18.3510   -9.9730   -0.8630 C   0  0
   18.9510  -11.1790   -0.1450 C   0  0
   17.9020  -11.9870    0.4440 O   0  0
   17.0400  -12.5120   -0.4450 C   0  0
   17.1810  -12.3900   -1.6520 O   0  0
   15.8610  -13.2720    0.1250 C   0  0
   16.3120  -14.1280    1.2370 N   0  0
   16.4170  -13.6210    2.6080 C   0  0
   15.7700  -12.2240    2.7870 C   0  0
   14.4260  -12.2240    2.0280 C   0  0
   14.6940  -12.3040    0.5030 C   0  0
   16.6930  -15.4100    0.9580 C   0  0
   17.1720  -16.3960    1.9640 C   0  0
   17.5600  -16.0260    3.0630 O   0  0
   17.1910  -17.8850    1.6510 C   0  0
   18.2550  -18.1590    0.7130 O   0  0
   17.8580  -18.8220   -0.5050 C   0  0
   17.0910  -20.1290   -0.1560 C   0  0
   15.8240  -19.8460    0.7060 C   0  0
   15.7760  -18.3800    1.2190 C   0  0
   14.7400  -18.2210    2.3670 C   0  0
   16.7410  -20.8070   -1.3850 O   0  0
   16.3510  -22.1830   -1.2070 C   0  0
   19.1150  -19.1620   -1.3680 C   0  0
   19.9070  -20.1390   -0.6470 O   0  0
   20.8810  -20.8460   -1.4390 C   0  0
   19.9510  -17.9060   -1.7800 C   0  0
   20.7970  -17.2680   -0.6250 C   0  0
   20.1980  -15.9100   -0.1670 C   0  0
   22.3150  -17.0830   -0.9610 C   0  0
   22.6310  -15.8470   -1.7910 C   0  0
   23.1950  -14.7210   -1.3120 C   0  0
   23.6200  -14.4090    0.1110 C   0  0
   23.2480  -12.9750    0.4210 C   0  0
   21.7820  -12.6560    0.5850 C   0  0
   21.4770  -11.1310    0.6420 C   0  0
   19.9810  -10.8030    0.9780 C   0  0
   19.8560   -9.3230    1.4480 C   0  0
   21.9260  -10.4630   -0.5490 O   0  0
   24.1010  -12.1110    0.5400 O   0  0
   25.1490  -14.6550    0.2280 C   0  0
   25.7720  -14.4680    1.5960 C   0  0
   25.1220  -14.1560    2.7250 C   0  0
   22.2700  -15.9400   -3.2610 C   0  0
   17.5940  -18.5920    2.8380 O   0  0
   16.6500  -15.8120   -0.1940 O   0  0
   19.0630   -9.5280   -2.1270 C   0  0
  1  2  1  0
  2  3  1  0
  3  4  1  0
  4  5  1  0
  5  6  1  0
  6  1  1  0
  5  7  1  0
  4  8  1  0
  8  9  1  0
  2 10  1  0
 10 11  2  0
 11 12  1  0
 12 13  1  0
 13 14  1  0
 14 15  2  0
 14 16  1  0
 16 17  1  0
 17 18  1  0
 18 19  1  0
 19 20  1  0
 20 21  1  0
 21 16  1  0
 17 22  1  0
 22 23  1  0
 23 24  2  0
 23 25  1  0
 25 26  1  0
 26 27  1  0
 27 28  1  0
 28 29  1  0
 29 30  1  0
 30 25  1  0
 30 31  1  0
 28 32  1  0
 32 33  1  0
 27 34  1  0
 34 35  1  0
 35 36  1  0
 34 37  1  0
 37 38  1  0
 38 39  1  0
 38 40  1  0
 40 41  1  0
 41 42  2  0
 42 43  1  0
 43 44  1  0
 44 45  1  0
 45 46  1  0
 46 47  1  0
 47 12  1  0
 47 48  1  0
 46 49  1  0
 44 50  2  0
 43 51  1  0
 51 52  1  0
 52 53  2  0
 41 54  1  0
 25 55  1  0
 22 56  2  0
 11 57  1  0
M  END
> <Name>
Tacrolimus

> <OBJECTID>
9223372157117202448

> <EXTREG>
Tacrolimus

> <Vss>
1.2

> <fu>
0.01

> <V>
1671.25

> <S>
1003.37

> <R>
1.67

> <G>
1.79

> <W1>
2040.62

> <W2>
1347.75

> <W3>
855.88

> <W4>
407.63

> <W5>
227.63

> <W6>
118.13

> <W7>
51.13

> <W8>
13.38

> <D1>
276.63

> <D2>
90.25

> <D3>
27

> <D4>
11.88

> <D5>
7.5

> <D6>
4

> <D7>
2.88

> <D8>
1.75

> <WO1>
304.63

> <WO2>
97.63

> <WO3>
37

> <WO4>
9.38

> <WO5>
0.13

> <WO6>
0

> <WN1>
1009.62

> <WN2>
501.5

> <WN3>
269.5

> <WN4>
131.25

> <WN5>
44.38

> <WN6>
6.13

> <IW1>
0.02

> <IW2>
0.05

> <IW3>
0.07

> <IW4>
0.07

> <CW1>
2.03

> <CW2>
1.34

> <CW3>
0.85

> <CW4>
0.41

> <CW5>
0.23

> <CW6>
0.12

> <CW7>
0.05

> <CW8>
0.01

> <ID1>
0.02

> <ID2>
0.06

> <ID3>
0.09

> <ID4>
0.1

> <CD1>
0.28

> <CD2>
0.09

> <CD3>
0.03

> <CD4>
0.01

> <CD5>
0.01

> <CD6>
0

> <CD7>
0

> <CD8>
0

> <HL1>
8.43

> <HL2>
9.95

> <A>
4.27

> <CP>
0.17

> <POL>
83.89

> <MW>
804.02

> <FLEX>
0.99

> <FLEX_RB>
0.06

> <NCC>
0

> <DIFF>
-0.28

> <LOGP n-Oct>
4.04

> <LOGP c-Hex>
0.68

> <PSA>
191.33

> <HSA>
812.05

> <PSAR>
0.19

> <PHSAR>
0.24

> <LgD5>
4.03

> <LgD6>
4.02

> <LgD7>
3.94

> <LgD7.5>
3.79

> <LgD8>
3.5

> <LgD9>
2.6

> <LgD10>
1.4

> <AUS7.4>
1.8

> <0.000000U4>
99.98

> <0.000000U5>
99.76

> <0.000000U6>
97.63

> <0.000000U7>
80.49

> <0.000000U8>
29.03

> <0.000000U9>
3.64

> <0.000000U10>
0.21

> <DRDRDR>
68.33

> <DRDRAC>
69.82

> <DRDRDO>
69.82

> <DRACAC>
63.09

> <DRACDO>
63.09

> <DRDODO>
59.07

> <ACACAC>
48.32

> <ACACDO>
48.32

> <ACDODO>
40.84

> <DODODO>
21.4

> <SOLY>
-7.96

> <LgS3>
-7.96

> <LgS4>
-7.96

> <LgS5>
-7.95

> <LgS6>
-7.95

> <LgS7>
-7.86

> <LgS7.5>
-7.71

> <LgS8>
-7.42

> <LgS9>
-6.52

> <LgS10>
-5.32

> <LgS11>
-3.8

> <L0LgS>
-7.12

> <L1LgS>
1.76

> <L2LgS>
1.35

> <L3LgS>
0.39

> <L4LgS>
-0.12

> <DD1>
-0.13

> <DD2>
0.5

> <DD3>
-0.25

> <DD4>
-0.5

> <DD5>
0

> <DD6>
-0.25

> <DD7>
0.25

> <DD8>
-0.25

> <ALogD5>
4.78

> <ALogD5.5>
4.78

> <ALogD7>
4.78

> <ALogD7.4>
4.78

> <ALogP>
0

> <APSA>
178.36

> <HDonors>
3

> <HAcceptors>
13

> <FRB>
10

> <Rule Of 5>
2

> <Molar Volume>
673.12

> <Surface Tension>
51.29

> <Polarizability>
84.89

> <C ratio>
0.77

> <N ratio>
0.02

> <NO ratio>
0.23

> <Num Rings>
4

> <Num Ar Rings>
0

> <logS>
-6.43

> <Activity_Vss>
1.2

> <Activity_fu>
0.01

> <Class_Vss>
3

> <Cluster>
1

> <DistanceToClosest>
0.892922816350887

> <ClusterCenter>
0

> <ClusterSize>
56

$$$$
Mitoxantrone
  SciTegic08241211373D

 32 34  0  0  0  0            999 V2000
   14.1150  -10.3450   -0.0290 C   0  0
   14.1360  -11.7450    0.0170 C   0  0
   12.8230  -12.4970   -0.0330 C   0  0
   11.4910  -11.7840   -0.0750 C   0  0
   11.4690  -10.3870   -0.0800 C   0  0
   12.7790   -9.6330   -0.0510 C   0  0
   12.7370   -8.4120   -0.0400 O   0  0
   10.2470   -9.6990   -0.1130 C   0  0
    9.0530  -10.4240   -0.1440 C   0  0
    9.0750  -11.8210   -0.1430 C   0  0
   10.2900  -12.5090   -0.1080 C   0  0
   10.2720  -13.9080   -0.1070 O   0  0
   10.1860   -8.3010   -0.1150 O   0  0
   12.8180  -13.7190   -0.0440 O   0  0
   15.3510  -12.4410    0.1080 C   0  0
   16.5410  -11.7050    0.0840 C   0  0
   16.5210  -10.3100    0.0390 C   0  0
   15.3110   -9.6110   -0.0540 C   0  0
   15.2820   -8.2560   -0.1640 N   0  0
   16.3540   -7.4770   -0.7860 C   0  0
   17.1980   -6.7750    0.3070 C   0  0
   18.3250   -6.0350   -0.3070 N   0  0
   19.2660   -5.4210    0.6590 C   0  0
   20.4720   -4.7930   -0.0840 C   0  0
   21.4540   -4.2990    0.8440 O   0  0
   15.3580  -13.7980    0.2130 N   0  0
   16.4240  -14.5460    0.8820 C   0  0
   17.3510  -15.2030   -0.1720 C   0  0
   18.3870  -16.0250    0.4940 N   0  0
   19.2450  -16.8090   -0.4240 C   0  0
   20.1950  -17.7330    0.3790 C   0  0
   20.9540  -18.5860   -0.4970 O   0  0
  1  2  2  0
  2  3  1  0
  3  4  1  0
  4  5  2  0
  5  6  1  0
  6  1  1  0
  6  7  2  0
  5  8  1  0
  8  9  2  0
  9 10  1  0
 10 11  2  0
 11  4  1  0
 11 12  1  0
  8 13  1  0
  3 14  2  0
  2 15  1  0
 15 16  2  0
 16 17  1  0
 17 18  2  0
 18  1  1  0
 18 19  1  0
 19 20  1  0
 20 21  1  0
 21 22  1  0
 22 23  1  0
 23 24  1  0
 24 25  1  0
 15 26  1  0
 26 27  1  0
 27 28  1  0
 28 29  1  0
 29 30  1  0
 30 31  1  0
 31 32  1  0
M  END
> <Name>
Mitoxantrone

> <OBJECTID>
9223372161412169744

> <EXTREG>
Mitoxantrone

> <Vss>
12

> <fu>
0.25

> <V>
917.25

> <S>
633.67

> <R>
1.45

> <G>
1.64

> <W1>
1735.62

> <W2>
1393.5

> <W3>
889.75

> <W4>
384.63

> <W5>
197

> <W6>
93

> <W7>
21.75

> <W8>
3.25

> <D1>
145.5

> <D2>
92.75

> <D3>
59.75

> <D4>
42.38

> <D5>
31.63

> <D6>
23.38

> <D7>
16.5

> <D8>
8.38

> <WO1>
565.88

> <WO2>
206.25

> <WO3>
83.88

> <WO4>
22.38

> <WO5>
3

> <WO6>
0

> <WN1>
934

> <WN2>
407.63

> <WN3>
214.25

> <WN4>
92.88

> <WN5>
16.13

> <WN6>
0.38

> <IW1>
0.01

> <IW2>
0.05

> <IW3>
0.17

> <IW4>
0.18

> <CW1>
2.74

> <CW2>
2.2

> <CW3>
1.4

> <CW4>
0.61

> <CW5>
0.31

> <CW6>
0.15

> <CW7>
0.03

> <CW8>
0.01

> <ID1>
0.06

> <ID2>
0.09

> <ID3>
0.13

> <ID4>
0.15

> <CD1>
0.23

> <CD2>
0.15

> <CD3>
0.09

> <CD4>
0.07

> <CD5>
0.05

> <CD6>
0.04

> <CD7>
0.03

> <CD8>
0.01

> <HL1>
3.3

> <HL2>
2.19

> <A>
3.5

> <CP>
0.62

> <POL>
45.46

> <MW>
444.48

> <FLEX>
2.41

> <FLEX_RB>
0.15

> <NCC>
0

> <DIFF>
0.33

> <LOGP n-Oct>
-0.37

> <LOGP c-Hex>
-7.48

> <PSA>
163.18

> <HSA>
470.49

> <PSAR>
0.26

> <PHSAR>
0.35

> <LgD5>
-7.43

> <LgD6>
-5.83

> <LgD7>
-3.86

> <LgD7.5>
-2.88

> <LgD8>
-1.94

> <LgD9>
-0.93

> <LgD10>
-1.82

> <AUS7.4>
0

> <0.000000U4>
0

> <0.000000U5>
0

> <0.000000U6>
0

> <0.000000U7>
0.03

> <0.000000U8>
2.68

> <0.000000U9>
27.42

> <0.000000U10>
3.34

> <DRDRDR>
32.36

> <DRDRAC>
36.29

> <DRDRDO>
36.29

> <DRACAC>
36.91

> <DRACDO>
36.91

> <DRDODO>
36.91

> <ACACAC>
20.73

> <ACACDO>
33.12

> <ACDODO>
33.12

> <DODODO>
33.12

> <SOLY>
-2.95

> <LgS3>
5.66

> <LgS4>
4.32

> <LgS5>
3.8

> <LgS6>
2.46

> <LgS7>
0.54

> <LgS7.5>
-0.44

> <LgS8>
-1.38

> <LgS9>
-2.38

> <LgS10>
-1.47

> <LgS11>
0.18

> <L0LgS>
1.06

> <L1LgS>
-4.14

> <L2LgS>
1.47

> <L3LgS>
2.06

> <L4LgS>
0.48

> <DD1>
0.13

> <DD2>
0.13

> <DD3>
0

> <DD4>
-0.63

> <DD5>
-0.25

> <DD6>
0.5

> <DD7>
-0.13

> <DD8>
-0.13

> <ALogD5>
-2.54

> <ALogD5.5>
-2.52

> <ALogD7>
-1.92

> <ALogD7.4>
-1.58

> <ALogP>
0

> <APSA>
163.18

> <HDonors>
8

> <HAcceptors>
10

> <FRB>
16

> <Rule Of 5>
2

> <Molar Volume>
306.52

> <Surface Tension>
84.5

> <Polarizability>
47.46

> <C ratio>
0.69

> <N ratio>
0.13

> <NO ratio>
0.31

> <Num Rings>
3

> <Num Ar Rings>
2

> <logS>
-1.88

> <Activity_Vss>
12

> <Activity_fu>
0.25

> <Class_Vss>
3

> <Cluster>
1

> <DistanceToClosest>
0.895816551979868

> <ClusterCenter>
0

> <ClusterSize>
56

$$$$
KW-2170
  SciTegic08241211373D

 29 32  0  0  0  0            999 V2000
   20.6610   -7.8160   -0.1570 O   0  0
   20.5510   -9.0320   -0.1100 C   0  0
   19.2020   -9.7050   -0.1140 C   0  0
   19.2520  -11.0900   -0.0580 C   0  0
   20.3100  -11.8180   -0.0030 N   0  0
   19.9770  -13.1340    0.0460 N   0  0
   18.6210  -13.1730    0.0130 C   0  0
   18.1190  -11.8730   -0.0540 C   0  0
   16.8560  -11.2850   -0.1120 C   0  0
   16.7920   -9.8840   -0.1730 C   0  0
   17.9490   -9.0770   -0.1670 C   0  0
   17.9010   -7.7180   -0.2110 N   0  0
   16.6510   -6.9590   -0.1550 C   0  0
   16.9130   -5.4300   -0.0970 C   0  0
   15.5890   -4.6210   -0.0320 C   0  0
   15.8420   -3.1650    0.0200 N   0  0
   17.8060  -14.4640    0.0470 C   0  0
   18.7020  -15.6420    0.0630 N   0  0
   18.0130  -16.9520    0.1040 C   0  0
   19.0370  -18.1030   -0.0570 C   0  0
   18.3770  -19.3790   -0.1350 O   0  0
   21.5730  -11.3180    0.0030 C   0  0
   21.7670   -9.9290   -0.0450 C   0  0
   23.0580   -9.3850   -0.0340 C   0  0
   23.2740   -8.0030   -0.0790 O   0  0
   24.1580  -10.2450    0.0250 C   0  0
   23.9700  -11.6290    0.0680 C   0  0
   22.6830  -12.1740    0.0550 C   0  0
   22.5400  -13.5650    0.0940 O   0  0
  1  2  2  0
  2  3  1  0
  3  4  2  0
  4  5  1  0
  5  6  1  0
  6  7  2  0
  7  8  1  0
  8  4  1  0
  8  9  2  0
  9 10  1  0
 10 11  2  0
 11  3  1  0
 11 12  1  0
 12 13  1  0
 13 14  1  0
 14 15  1  0
 15 16  1  0
  7 17  1  0
 17 18  1  0
 18 19  1  0
 19 20  1  0
 20 21  1  0
  5 22  1  0
 22 23  2  0
 23  2  1  0
 23 24  1  0
 24 25  1  0
 24 26  2  0
 26 27  1  0
 27 28  2  0
 28 22  1  0
 28 29  1  0
M  END
> <Name>
KW-2170

> <OBJECTID>
9223372165707137040

> <EXTREG>
KW-2170

> <Vss>
12

> <fu>
0

> <V>
818.63

> <S>
564.31

> <R>
1.45

> <G>
1.54

> <W1>
1502

> <W2>
1114.62

> <W3>
685.88

> <W4>
304.25

> <W5>
152.88

> <W6>
65.25

> <W7>
18.5

> <W8>
4.13

> <D1>
186.13

> <D2>
108.13

> <D3>
66

> <D4>
46.63

> <D5>
34.63

> <D6>
23

> <D7>
15.63

> <D8>
9.25

> <WO1>
601.13

> <WO2>
241.25

> <WO3>
96.63

> <WO4>
33.38

> <WO5>
5.25

> <WO6>
1.25

> <WN1>
774.88

> <WN2>
356.88

> <WN3>
176.88

> <WN4>
70

> <WN5>
11.63

> <WN6>
0.38

> <IW1>
0.04

> <IW2>
0.07

> <IW3>
0.03

> <IW4>
0.39

> <CW1>
2.66

> <CW2>
1.98

> <CW3>
1.22

> <CW4>
0.54

> <CW5>
0.27

> <CW6>
0.12

> <CW7>
0.03

> <CW8>
0.01

> <ID1>
0.01

> <ID2>
0.02

> <ID3>
0.03

> <ID4>
0.05

> <CD1>
0.33

> <CD2>
0.19

> <CD3>
0.12

> <CD4>
0.08

> <CD5>
0.06

> <CD6>
0.04

> <CD7>
0.03

> <CD8>
0.02

> <HL1>
2.32

> <HL2>
1.4

> <A>
0.4

> <CP>
4.37

> <POL>
40.53

> <MW>
397.43

> <FLEX>
1.26

> <FLEX_RB>
0.11

> <NCC>
1

> <DIFF>
0.49

> <LOGP n-Oct>
-6.75

> <LOGP c-Hex>
-5.53

> <PSA>
144.8

> <HSA>
419.51

> <PSAR>
0.26

> <PHSAR>
0.35

> <LgD5>
-7.06

> <LgD6>
-7.02

> <LgD7>
-6.75

> <LgD7.5>
-6.06

> <LgD8>
-5.22

> <LgD9>
-4.25

> <LgD10>
-4.22

> <AUS7.4>
0

> <0.000000U4>
0

> <0.000000U5>
0

> <0.000000U6>
0

> <0.000000U7>
0

> <0.000000U8>
0

> <0.000000U9>
0

> <0.000000U10>
0

> <DRDRDR>
27.16

> <DRDRAC>
30.41

> <DRDRDO>
30.41

> <DRACAC>
30.94

> <DRACDO>
30.97

> <DRDODO>
30.97

> <ACACAC>
21.51

> <ACACDO>
28.63

> <ACDODO>
28.63

> <DODODO>
28.63

> <SOLY>
-1.75

> <LgS3>
6.34

> <LgS4>
5.58

> <LgS5>
5.29

> <LgS6>
5.06

> <LgS7>
3.54

> <LgS7.5>
2.59

> <LgS8>
1.71

> <LgS9>
0.74

> <LgS10>
0.84

> <LgS11>
2.14

> <L0LgS>
3.35

> <L1LgS>
-3.28

> <L2LgS>
0.26

> <L3LgS>
1.57

> <L4LgS>
0.81

> <DD1>
0.25

> <DD2>
0.5

> <DD3>
0.38

> <DD4>
0.25

> <DD5>
0.38

> <DD6>
0.5

> <DD7>
-0.13

> <DD8>
0.13

> <ALogD5>
-5.36

> <ALogD5.5>
-5.21

> <ALogD7>
-4.09

> <ALogD7.4>
-3.86

> <ALogP>
0

> <APSA>
145.66

> <HDonors>
7

> <HAcceptors>
9

> <FRB>
12

> <Rule Of 5>
1

> <Molar Volume>
251.15

> <Surface Tension>
71.62

> <Polarizability>
40.82

> <C ratio>
0.69

> <N ratio>
0.17

> <NO ratio>
0.31

> <Num Rings>
4

> <Num Ar Rings>
3

> <logS>
-2.47

> <Activity_Vss>
12

> <Activity_fu>
0

> <Class_Vss>
3

> <Cluster>
1

> <DistanceToClosest>
0.904767808627385

> <ClusterCenter>
0

> <ClusterSize>
56

$$$$
KRN-5500
  SciTegic08241211373D

 42 44  0  0  0  0            999 V2000
   22.3430  -24.0040   -0.8990 O   0  0
   22.5280  -23.6040    0.4740 C   0  0
   22.3910  -22.0600    0.6210 C   0  0
   21.0300  -21.6020    0.3410 N   0  0
   20.6500  -20.3580    0.7030 C   0  0
   21.4110  -19.5850    1.2610 O   0  0
   19.2400  -19.9030    0.4120 C   0  0
   19.0050  -18.5410    0.8860 N   0  0
   17.7940  -17.9750    0.6980 C   0  0
   16.9060  -18.5940    0.1340 O   0  0
   17.5250  -16.6000    1.1690 C   0  0
   16.3450  -15.9830    1.0190 C   0  0
   16.0860  -14.6070    1.4950 C   0  0
   14.9010  -13.9990    1.3410 C   0  0
   14.6160  -12.5940    1.8200 C   0  0
   14.3150  -11.6720    0.6090 C   0  0
   14.0040  -10.2200    1.0620 C   0  0
   13.7010   -9.3010   -0.1530 C   0  0
   13.3890   -7.8480    0.3000 C   0  0
   13.0860   -6.9290   -0.9160 C   0  0
   12.7730   -5.4760   -0.4640 C   0  0
   12.4700   -4.5580   -1.6800 C   0  0
   12.1580   -3.1080   -1.2280 C   0  0
   23.4010  -21.3710   -0.3400 C   0  0
   24.7650  -21.6870    0.0170 O   0  0
   23.1450  -21.8850   -1.7790 C   0  0
   23.9930  -21.2260   -2.7390 O   0  0
   23.3170  -23.4280   -1.7860 C   0  0
   24.6360  -23.8740   -1.3540 N   0  0
   24.9210  -25.1970   -1.3000 C   0  0
   24.0060  -26.0980   -1.7240 N   0  0
   24.2140  -27.4340   -1.6520 C   0  0
   25.3690  -27.9430   -1.1690 N   0  0
   26.3170  -27.0810   -0.7600 C   0  0
   27.5510  -27.2530   -0.2500 N   0  0
   28.0950  -26.0400   -0.0030 C   0  0
   27.2020  -25.1160   -0.3570 N   0  0
   26.1270  -25.7110   -0.8130 C   0  0
   21.4500  -24.3620    1.2960 C   0  0
   20.1550  -24.1850    0.6880 O   0  0
   21.7860  -25.8780    1.3930 C   0  0
   20.7990  -26.5630    2.1820 O   0  0
  1  2  1  0
  2  3  1  0
  3  4  1  0
  4  5  1  0
  5  6  2  0
  5  7  1  0
  7  8  1  0
  8  9  1  0
  9 10  2  0
  9 11  1  0
 11 12  2  0
 12 13  1  0
 13 14  2  0
 14 15  1  0
 15 16  1  0
 16 17  1  0
 17 18  1  0
 18 19  1  0
 19 20  1  0
 20 21  1  0
 21 22  1  0
 22 23  1  0
  3 24  1  0
 24 25  1  0
 24 26  1  0
 26 27  1  0
 26 28  1  0
 28  1  1  0
 28 29  1  0
 29 30  1  0
 30 31  2  0
 31 32  1  0
 32 33  2  0
 33 34  1  0
 34 35  1  0
 35 36  2  0
 36 37  1  0
 37 38  1  0
 38 30  1  0
 38 34  2  0
  2 39  1  0
 39 40  1  0
 39 41  1  0
 41 42  1  0
M  END
> <Name>
KRN-5500

> <OBJECTID>
9223372170002104336

> <EXTREG>
KRN-5500

> <Vss>
0.17

> <fu>
0

> <V>
1301.75

> <S>
899.98

> <R>
1.45

> <G>
1.95

> <W1>
2080.1201

> <W2>
1479.75

> <W3>
946.25

> <W4>
520.25

> <W5>
301.5

> <W6>
164.63

> <W7>
69

> <W8>
18.75

> <D1>
347.13

> <D2>
168.75

> <D3>
89.63

> <D4>
43.88

> <D5>
21.88

> <D6>
11

> <D7>
7.63

> <D8>
5

> <WO1>
429

> <WO2>
176.75

> <WO3>
81.5

> <WO4>
25

> <WO5>
2.38

> <WO6>
0.13

> <WN1>
1050.88

> <WN2>
586.13

> <WN3>
331.13

> <WN4>
168.5

> <WN5>
56

> <WN6>
3.63

> <IW1>
0.15

> <IW2>
0.38

> <IW3>
0.65

> <IW4>
0.8

> <CW1>
2.31

> <CW2>
1.64

> <CW3>
1.05

> <CW4>
0.58

> <CW5>
0.34

> <CW6>
0.18

> <CW7>
0.08

> <CW8>
0.02

> <ID1>
0.07

> <ID2>
0.04

> <ID3>
0.16

> <ID4>
0.49

> <CD1>
0.39

> <CD2>
0.19

> <CD3>
0.1

> <CD4>
0.05

> <CD5>
0.02

> <CD6>
0.01

> <CD7>
0.01

> <CD8>
0.01

> <HL1>
3.36

> <HL2>
3.75

> <A>
7.58

> <CP>
0.97

> <POL>
60.74

> <MW>
589.68

> <FLEX>
4.44

> <FLEX_RB>
0.19

> <NCC>
0

> <DIFF>
-0.14

> <LOGP n-Oct>
1.26

> <LOGP c-Hex>
-8.19

> <PSA>
213.6

> <HSA>
686.38

> <PSAR>
0.24

> <PHSAR>
0.31

> <LgD5>
1.24

> <LgD6>
1.25

> <LgD7>
1.2

> <LgD7.5>
1.08

> <LgD8>
0.84

> <LgD9>
0.01

> <LgD10>
-0.98

> <AUS7.4>
1.85

> <0.000000U4>
63.59

> <0.000000U5>
94.43

> <0.000000U6>
97.79

> <0.000000U7>
85.56

> <0.000000U8>
37.26

> <0.000000U9>
5.56

> <0.000000U10>
0.54

> <DRDRDR>
53.78

> <DRDRAC>
55.76

> <DRDRDO>
55.76

> <DRACAC>
51.8

> <DRACDO>
51.38

> <DRDODO>
42.67

> <ACACAC>
26.34

> <ACACDO>
26.34

> <ACDODO>
24.35

> <DODODO>
18.97

> <SOLY>
-5.97

> <LgS3>
-5.15

> <LgS4>
-5.78

> <LgS5>
-5.95

> <LgS6>
-5.96

> <LgS7>
-5.91

> <LgS7.5>
-5.79

> <LgS8>
-5.55

> <LgS9>
-4.72

> <LgS10>
-3.73

> <LgS11>
-2.61

> <L0LgS>
-5.21

> <L1LgS>
1.29

> <L2LgS>
1.33

> <L3LgS>
0.09

> <L4LgS>
-0.05

> <DD1>
0.13

> <DD2>
0.5

> <DD3>
1.13

> <DD4>
0.5

> <DD5>
0.25

> <DD6>
0.38

> <DD7>
0.13

> <DD8>
0.25

> <ALogD5>
3.21

> <ALogD5.5>
3.22

> <ALogD7>
3.22

> <ALogD7.4>
3.22

> <ALogP>
0

> <APSA>
214.84

> <HDonors>
8

> <HAcceptors>
14

> <FRB>
20

> <Rule Of 5>
3

> <Molar Volume>
438.65

> <Surface Tension>
76.01

> <Polarizability>
61.39

> <C ratio>
0.67

> <N ratio>
0.17

> <NO ratio>
0.33

> <Num Rings>
3

> <Num Ar Rings>
2

> <logS>
-7.37

> <Activity_Vss>
0.17

> <Activity_fu>
0

> <Class_Vss>
1

> <Cluster>
1

> <DistanceToClosest>
0.968998777168115

> <ClusterCenter>
0

> <ClusterSize>
56

$$$$
Teicoplanin A2-1
  SciTegic08241211373D

132145  0  0  0  0            999 V2000
   18.0060  -12.1810    1.6940 C   0  0
   17.0040  -12.4720    2.6220 C   0  0
   15.9530  -13.3290    2.2780 C   0  0
   15.9240  -13.9260    1.0110 C   0  0
   16.7740  -13.4140    0.0210 C   0  0
   17.8490  -12.5910    0.3660 C   0  0
   18.9900  -12.0970   -0.8700 Cl  0  0
   15.0390  -15.1460    0.6690 C   0  0
   15.0030  -16.2930    1.7370 C   0  0
   16.2370  -17.0430    2.0970 N   0  0
   17.4610  -16.8340    1.5310 C   0  0
   18.5560  -17.9240    1.4800 C   0  0
   19.8650  -17.3730    1.8680 N   0  0
   20.4300  -16.3350    1.2020 C   0  0
   21.7210  -15.7240    1.6900 C   0  0
   21.6210  -14.1940    1.5470 C   0  0
   20.4910  -13.5110    2.0040 C   0  0
   20.3430  -12.1430    1.7520 C   0  0
   19.1530  -11.4960    2.1020 O   0  0
   21.3680  -11.4130    1.1390 C   0  0
   22.5620  -12.0690    0.7930 C   0  0
   22.6450  -13.4590    0.9450 C   0  0
   23.6700  -11.3650    0.2970 O   0  0
   24.8910  -11.9310    0.6670 C   0  0
   25.1830  -12.1430    2.0150 C   0  0
   26.2690  -12.9480    2.3680 C   0  0
   27.0760  -13.5290    1.3810 C   0  0
   26.9000  -13.1290    0.0500 C   0  0
   25.8080  -12.3330   -0.3080 C   0  0
   25.5760  -11.8530   -1.9760 Cl  0  0
   28.1160  -14.5810    1.8080 C   0  0
   28.4450  -15.6970    0.7680 C   0  0
   27.1650  -16.2390    0.1630 C   0  0
   26.2670  -16.9220    0.9110 N   0  0
   24.9590  -17.2910    0.3530 C   0  0
   23.8840  -16.8130    1.3030 C   0  0
   22.7590  -16.2500    0.8070 N   0  0
   24.0730  -16.9440    2.5010 O   0  0
   24.7720  -18.7840    0.0300 C   0  0
   25.8200  -19.7040    0.1480 C   0  0
   25.7270  -20.9490   -0.4880 C   0  0
   24.4880  -21.3810   -0.9680 C   0  0
   23.3720  -20.5450   -0.9070 C   0  0
   23.5270  -19.2410   -0.4240 C   0  0
   22.1270  -21.0240   -1.3340 O   0  0
   26.8390  -21.7810   -0.6560 O   0  0
   28.1490  -21.3030   -0.7950 C   0  0
   28.4130  -19.9750   -1.1500 C   0  0
   29.6830  -19.4410   -0.9080 C   0  0
   30.7610  -20.3170   -0.7540 C   0  0
   30.5310  -21.6890   -0.6170 C   0  0
   29.2200  -22.1770   -0.5730 C   0  0
   28.9630  -23.5290   -0.3120 O   0  0
   29.8910  -17.9250   -0.7660 C   0  0
   29.9290  -17.7020    0.7370 C   0  0
   29.2580  -16.7360    1.4090 N   0  0
   30.6220  -18.4610    1.3940 O   0  0
   31.1580  -17.5050   -1.4040 N   0  0
   26.9710  -16.0240   -1.0220 O   0  0
   21.1380  -10.0510    0.8850 O   0  0
   22.1400   -9.1530    0.3930 C   0  0
   21.4740   -7.7600    0.2500 C   0  0
   22.5380   -6.6850   -0.0940 C   0  0
   23.7110   -6.7440    0.9190 C   0  0
   24.2490   -8.1970    1.0260 C   0  0
   23.1820   -9.0960    1.3850 O   0  0
   25.3350   -8.3000    2.1260 C   0  0
   26.3650   -7.3200    1.8870 O   0  0
   24.7330   -5.8360    0.4640 O   0  0
   21.9140   -5.3860   -0.0530 O   0  0
   20.3430   -7.7600   -0.6880 N   0  0
   20.5230   -8.0320   -2.0010 C   0  0
   21.6120   -8.3130   -2.4700 O   0  0
   19.3380   -7.9940   -2.9370 C   0  0
   18.4740   -9.2760   -2.8050 C   0  0
   17.3720   -9.3090   -3.8420 C   0  0
   16.1830   -9.9180   -3.7120 C   0  0
   15.7090  -10.7080   -2.5130 C   0  0
   14.8140   -9.8520   -1.5760 C   0  0
   13.5640   -9.2880   -2.3090 C   0  0
   12.6370   -8.4990   -1.3460 C   0  0
   11.4150   -7.9060   -2.0950 C   0  0
   19.9800  -15.8460    0.1800 O   0  0
   18.5830  -18.7790    0.1660 C   0  0
   19.3680  -18.4870   -0.9560 C   0  0
   18.9820  -18.9550   -2.2170 C   0  0
   17.8230  -19.7240   -2.3640 C   0  0
   17.1000  -20.1030   -1.2270 C   0  0
   17.7600  -19.9070    0.0000 C   0  0
   15.7100  -20.6620   -1.3590 C   0  0
   14.4780  -20.0250   -1.0440 C   0  0
   14.3010  -18.5300   -0.6130 C   0  0
   13.4190  -18.0810    0.4890 N   0  0
   13.7520  -17.1890    1.4940 C   0  0
   12.9090  -17.0790    2.3710 O   0  0
   15.6080  -18.3740    0.0070 C   0  0
   16.4190  -17.6640   -0.5590 O   0  0
   15.7910  -19.0680    1.1540 O   0  0
   13.3050  -20.7870   -1.1260 C   0  0
   13.3220  -22.1310   -1.5050 C   0  0
   14.5260  -22.7170   -1.9070 C   0  0
   15.7000  -21.9610   -1.8800 C   0  0
   16.8910  -22.4760   -2.4020 O   0  0
   17.4530  -23.7020   -1.9070 C   0  0
   18.6980  -23.6850   -2.6350 O   0  0
   19.7110  -24.5790   -2.1370 C   0  0
   20.1370  -24.1660   -0.6940 C   0  0
   19.1090  -23.1690   -0.0860 C   0  0
   17.6820  -23.7010   -0.3640 C   0  0
   16.6750  -22.9620    0.3570 O   0  0
   19.2960  -23.0440    1.3370 O   0  0
   21.4740  -23.6290   -0.6360 O   0  0
   19.3050  -26.0760   -2.2740 C   0  0
   18.7250  -26.3520   -3.5610 O   0  0
   12.1290  -22.8590   -1.4820 O   0  0
   17.4090  -20.1120   -3.6360 O   0  0
   17.6860  -15.7560    1.0190 O   0  0
   13.7440  -14.7840    0.1540 O   0  0
   12.8730  -14.0970    1.0670 C   0  0
   11.5070  -14.0510    0.3450 C   0  0
   10.4960  -13.2090    1.1750 C   0  0
   11.1090  -11.8090    1.4660 C   0  0
   12.4910  -11.9910    2.1520 C   0  0
   13.3640  -12.7640    1.3030 O   0  0
   13.1620  -10.6260    2.4490 C   0  0
   12.4150   -9.8810    3.4280 O   0  0
   10.2520  -11.0350    2.3260 O   0  0
    9.2170  -13.1080    0.5220 O   0  0
   11.2020  -15.4060   -0.1480 N   0  0
   10.6430  -16.4170    0.5600 C   0  0
   10.6440  -17.5350    0.0680 O   0  0
   10.0100  -16.2870    1.9210 C   0  0
  1  2  2  0
  2  3  1  0
  3  4  2  0
  4  5  1  0
  5  6  2  0
  6  1  1  0
  6  7  1  0
  4  8  1  0
  8  9  1  0
  9 10  1  0
 10 11  1  0
 11 12  1  0
 12 13  1  0
 13 14  1  0
 14 15  1  0
 15 16  1  0
 16 17  2  0
 17 18  1  0
 18 19  1  0
 19  1  1  0
 18 20  2  0
 20 21  1  0
 21 22  2  0
 22 16  1  0
 21 23  1  0
 23 24  1  0
 24 25  2  0
 25 26  1  0
 26 27  2  0
 27 28  1  0
 28 29  2  0
 29 24  1  0
 29 30  1  0
 27 31  1  0
 31 32  1  0
 32 33  1  0
 33 34  1  0
 34 35  1  0
 35 36  1  0
 36 37  1  0
 37 15  1  0
 36 38  2  0
 35 39  1  0
 39 40  2  0
 40 41  1  0
 41 42  2  0
 42 43  1  0
 43 44  2  0
 44 39  1  0
 43 45  1  0
 41 46  1  0
 46 47  1  0
 47 48  2  0
 48 49  1  0
 49 50  2  0
 50 51  1  0
 51 52  2  0
 52 47  1  0
 52 53  1  0
 49 54  1  0
 54 55  1  0
 55 56  1  0
 56 32  1  0
 55 57  2  0
 54 58  1  0
 33 59  2  0
 20 60  1  0
 60 61  1  0
 61 62  1  0
 62 63  1  0
 63 64  1  0
 64 65  1  0
 65 66  1  0
 66 61  1  0
 65 67  1  0
 67 68  1  0
 64 69  1  0
 63 70  1  0
 62 71  1  0
 71 72  1  0
 72 73  2  0
 72 74  1  0
 74 75  1  0
 75 76  1  0
 76 77  2  0
 77 78  1  0
 78 79  1  0
 79 80  1  0
 80 81  1  0
 81 82  1  0
 14 83  2  0
 12 84  1  0
 84 85  2  0
 85 86  1  0
 86 87  2  0
 87 88  1  0
 88 89  2  0
 89 84  1  0
 88 90  1  0
 90 91  2  0
 91 92  1  0
 92 93  1  0
 93 94  1  0
 94  9  1  0
 94 95  2  0
 92 96  1  0
 96 97  2  0
 96 98  1  0
 91 99  1  0
 99100  2  0
100101  1  0
101102  2  0
102 90  1  0
102103  1  0
103104  1  0
104105  1  0
105106  1  0
106107  1  0
107108  1  0
108109  1  0
109104  1  0
109110  1  0
108111  1  0
107112  1  0
106113  1  0
113114  1  0
100115  1  0
 87116  1  0
 11117  2  0
  8118  1  0
118119  1  0
119120  1  0
120121  1  0
121122  1  0
122123  1  0
123124  1  0
124119  1  0
123125  1  0
125126  1  0
122127  1  0
121128  1  0
120129  1  0
129130  1  0
130131  2  0
130132  1  0
M  END
> <Name>
Teicoplanin A2-1

> <OBJECTID>
9223372174297071632

> <EXTREG>
Teicoplanin A2-1

> <Vss>
1.5

> <fu>
0.11

> <V>
3112.8799

> <S>
1747.74

> <R>
1.78

> <G>
2.21

> <W1>
4358.8799

> <W2>
3618.5

> <W3>
2608.5

> <W4>
1482.38

> <W5>
878.13

> <W6>
497.75

> <W7>
238

> <W8>
76.88

> <D1>
245.13

> <D2>
110

> <D3>
51.63

> <D4>
27

> <D5>
14.5

> <D6>
8.63

> <D7>
3.5

> <D8>
1.13

> <WO1>
1680.12

> <WO2>
726.63

> <WO3>
345.75

> <WO4>
138.88

> <WO5>
26.38

> <WO6>
5.5

> <WN1>
2815

> <WN2>
1628

> <WN3>
943.13

> <WN4>
495.88

> <WN5>
179.38

> <WN6>
30.63

> <IW1>
0.01

> <IW2>
0.02

> <IW3>
0.03

> <IW4>
0.03

> <CW1>
2.49

> <CW2>
2.07

> <CW3>
1.49

> <CW4>
0.85

> <CW5>
0.5

> <CW6>
0.28

> <CW7>
0.14

> <CW8>
0.04

> <ID1>
0.02

> <ID2>
0.04

> <ID3>
0.05

> <ID4>
0.06

> <CD1>
0.14

> <CD2>
0.06

> <CD3>
0.03

> <CD4>
0.02

> <CD5>
0.01

> <CD6>
0

> <CD7>
0

> <CD8>
0

> <HL1>
17.01

> <HL2>
18.44

> <A>
4.78

> <CP>
0.11

> <POL>
177.66

> <MW>
1877.64

> <FLEX>
2.53

> <FLEX_RB>
0.06

> <NCC>
0

> <DIFF>
-1.72

> <LOGP n-Oct>
-1.83

> <LOGP c-Hex>
-10

> <PSA>
683.31

> <HSA>
1064.4301

> <PSAR>
0.39

> <PHSAR>
0.64

> <LgD5>
-1.85

> <LgD6>
-1.99

> <LgD7>
-2.48

> <LgD7.5>
-2.75

> <LgD8>
-2.94

> <LgD9>
-3.35

> <LgD10>
-5.61

> <AUS7.4>
0

> <0.000000U4>
0

> <0.000000U5>
0

> <0.000000U6>
0

> <0.000000U7>
0

> <0.000000U8>
0

> <0.000000U9>
0

> <0.000000U10>
0

> <DRDRDR>
125.92

> <DRDRAC>
136.54

> <DRDRDO>
136.54

> <DRACAC>
144.46

> <DRACDO>
144.46

> <DRDODO>
143.04

> <ACACAC>
144.18

> <ACACDO>
144.18

> <ACDODO>
144.18

> <DODODO>
123.4

> <SOLY>
-12.87

> <LgS3>
-10.35

> <LgS4>
-10.54

> <LgS5>
-10.55

> <LgS6>
-10.41

> <LgS7>
-9.92

> <LgS7.5>
-9.65

> <LgS8>
-9.46

> <LgS9>
-9.05

> <LgS10>
-6.72

> <LgS11>
-1.55

> <L0LgS>
-9.16

> <L1LgS>
2.81

> <L2LgS>
2.33

> <L3LgS>
1.34

> <L4LgS>
0.97

> <DD1>
2.38

> <DD2>
1.13

> <DD3>
0.38

> <DD4>
-0.5

> <DD5>
0.25

> <DD6>
-0.5

> <DD7>
-0.63

> <DD8>
-1

> <ALogD5>
-1

> <ALogD5.5>
-1

> <ALogD7>
-1.22

> <ALogD7.4>
-1.42

> <ALogP>
0

> <APSA>
662.41

> <HDonors>
25

> <HAcceptors>
42

> <FRB>
34

> <Rule Of 5>
3

> <Molar Volume>
1106.41

> <Surface Tension>
113.85

> <Polarizability>
180.5

> <C ratio>
0.67

> <N ratio>
0.07

> <NO ratio>
0.32

> <Num Rings>
14

> <Num Ar Rings>
7

> <logS>
-16.33

> <Activity_Vss>
1.5

> <Activity_fu>
0.11

> <Class_Vss>
3

> <Cluster>
2

> <DistanceToClosest>
0

> <ClusterCenter>
2

> <ClusterSize>
2

$$$$
Cetrorelix
  SciTegic08241211373D

102107  0  0  0  0            999 V2000
   10.0650  -13.5780    1.5180 C   0  0
   10.9180  -14.4620    2.1900 C   0  0
   11.1590  -14.2910    3.5580 C   0  0
   10.5390  -13.2530    4.2590 C   0  0
    9.6670  -12.3870    3.5950 C   0  0
    9.4280  -12.5530    2.2280 C   0  0
   11.5210  -15.5110    1.4850 C   0  0
   11.3170  -15.6480    0.1100 C   0  0
   10.5240  -14.7240   -0.5770 C   0  0
    9.8580  -13.7250    0.1410 C   0  0
   10.4080  -14.7950   -2.1060 C   0  0
   11.6740  -14.1650   -2.7480 C   0  0
   11.5790  -14.1310   -4.2110 N   0  0
   12.5290  -13.5690   -4.9940 C   0  0
   12.3990  -13.5940   -6.2060 O   0  0
   13.7570  -12.8860   -4.4430 C   0  0
   11.8510  -12.7830   -2.1510 C   0  0
   12.5450  -12.6420   -0.9960 N   0  0
   12.7800  -11.3250   -0.3940 C   0  0
   13.9420  -10.6440   -1.0850 C   0  0
   13.7380   -9.7460   -1.8820 O   0  0
   15.1960  -11.0420   -0.7820 N   0  0
   16.3510  -10.3820   -1.3950 C   0  0
   16.4140  -10.7920   -2.8930 C   0  0
   17.8180  -10.6130   -3.4920 C   0  0
   18.1340   -9.5220   -4.3110 C   0  0
   19.3640   -9.3990   -4.8530 N   0  0
   20.3240  -10.3240   -4.6520 C   0  0
   20.0700  -11.4290   -3.8360 C   0  0
   18.8150  -11.5600   -3.2350 C   0  0
   16.3680   -8.8780   -1.1900 C   0  0
   16.0870   -8.2550   -0.0190 N   0  0
   15.6830   -8.9520    1.2080 C   0  0
   16.5790  -10.1300    1.5070 C   0  0
   16.1010  -11.2510    1.5870 O   0  0
   17.8980   -9.8950    1.6550 N   0  0
   18.8240  -10.9940    1.9090 C   0  0
   18.8720  -11.2870    3.4290 C   0  0
   20.0220  -12.2620    3.7190 C   0  0
   21.2670  -11.7820    4.1400 C   0  0
   22.3410  -12.6600    4.3070 C   0  0
   22.1830  -14.0240    4.0480 C   0  0
   20.9220  -14.5140    3.6890 C   0  0
   19.8420  -13.6370    3.5380 C   0  0
   23.2830  -14.8760    4.1560 O   0  0
   20.2050  -10.6250    1.4160 C   0  0
   21.0920  -11.6020    1.1260 N   0  0
   22.4410  -11.2620    0.6830 C   0  0
   23.3660  -12.4260    0.9670 C   0  0
   22.8680  -13.5390    1.0170 O   0  0
   24.6900  -12.2060    1.1410 N   0  0
   25.6290  -13.3270    1.2520 C   0  0
   26.1430  -13.4150    2.7170 C   0  0
   26.8900  -14.7370    3.0750 C   0  0
   27.1490  -14.8000    4.6070 C   0  0
   28.2320  -14.8800    2.3060 C   0  0
   26.6780  -13.1480    0.1690 C   0  0
   27.5380  -12.0990    0.2170 N   0  0
   28.5590  -11.8430   -0.8140 C   0  0
   29.9020  -12.3260   -0.2970 C   0  0
   29.9450  -13.4840    0.0830 O   0  0
   31.0300  -11.5710   -0.2280 N   0  0
   32.2400  -12.1600    0.3380 C   0  0
   32.0630  -12.7100    1.7360 C   0  0
   32.6440  -13.7350    2.0550 O   0  0
   31.2810  -12.0390    2.6100 N   0  0
   31.1240  -12.5310    3.9800 C   0  0
   32.4160  -12.3640    4.7580 C   0  0
   32.4690  -11.5770    5.6880 O   0  0
   33.4960  -13.0950    4.4190 N   0  0
   29.9540  -11.7900    4.6820 C   0  0
   33.1750  -10.9240    0.3580 C   0  0
   32.6470  -10.0540   -0.8040 C   0  0
   31.1100  -10.1890   -0.6870 C   0  0
   28.2990  -12.4340   -2.2320 C   0  0
   29.2510  -11.8590   -3.3170 C   0  0
   28.9600  -12.4560   -4.7190 C   0  0
   29.9660  -11.9940   -5.6770 N   0  0
   29.9550  -10.7690   -6.1390 C   0  0
   29.0680   -9.9390   -5.7580 N   0  0
   30.8790  -10.4220   -6.9970 N   0  0
   26.6820  -13.9690   -0.7320 O   0  0
   22.3920  -10.9890   -0.8450 C   0  0
   23.7870  -10.6860   -1.4600 C   0  0
   23.6860  -10.3960   -2.9810 C   0  0
   24.9990  -10.1620   -3.5800 N   0  0
   25.1370  -10.2000   -4.9230 C   0  0
   24.1790  -10.4300   -5.6400 O   0  0
   26.3430   -9.9820   -5.4770 N   0  0
   20.4850   -9.4440    1.2990 O   0  0
   15.7750   -8.0020    2.4320 C   0  0
   17.1410   -7.5650    2.5700 O   0  0
   16.6720   -8.1860   -2.1480 O   0  0
   11.5370  -10.3960   -0.3040 C   0  0
   11.8270   -9.2500    0.6790 C   0  0
   12.2080   -7.9850    0.2170 C   0  0
   12.4770   -6.9550    1.1220 C   0  0
   12.3700   -7.1840    2.4960 C   0  0
   11.9900   -8.4440    2.9630 C   0  0
   11.7180   -9.4720    2.0570 C   0  0
   12.7160   -5.8960    3.6310 Cl  0  0
   11.3510  -11.8410   -2.7380 O   0  0
  1  2  1  0
  2  3  2  0
  3  4  1  0
  4  5  2  0
  5  6  1  0
  6  1  2  0
  2  7  1  0
  7  8  2  0
  8  9  1  0
  9 10  2  0
 10  1  1  0
  9 11  1  0
 11 12  1  0
 12 13  1  0
 13 14  1  0
 14 15  2  0
 14 16  1  0
 12 17  1  0
 17 18  1  0
 18 19  1  0
 19 20  1  0
 20 21  2  0
 20 22  1  0
 22 23  1  0
 23 24  1  0
 24 25  1  0
 25 26  2  0
 26 27  1  0
 27 28  2  0
 28 29  1  0
 29 30  2  0
 30 25  1  0
 23 31  1  0
 31 32  1  0
 32 33  1  0
 33 34  1  0
 34 35  2  0
 34 36  1  0
 36 37  1  0
 37 38  1  0
 38 39  1  0
 39 40  2  0
 40 41  1  0
 41 42  2  0
 42 43  1  0
 43 44  2  0
 44 39  1  0
 42 45  1  0
 37 46  1  0
 46 47  1  0
 47 48  1  0
 48 49  1  0
 49 50  2  0
 49 51  1  0
 51 52  1  0
 52 53  1  0
 53 54  1  0
 54 55  1  0
 54 56  1  0
 52 57  1  0
 57 58  1  0
 58 59  1  0
 59 60  1  0
 60 61  2  0
 60 62  1  0
 62 63  1  0
 63 64  1  0
 64 65  2  0
 64 66  1  0
 66 67  1  0
 67 68  1  0
 68 69  2  0
 68 70  1  0
 67 71  1  0
 63 72  1  0
 72 73  1  0
 73 74  1  0
 74 62  1  0
 59 75  1  0
 75 76  1  0
 76 77  1  0
 77 78  1  0
 78 79  1  0
 79 80  2  0
 79 81  1  0
 57 82  2  0
 48 83  1  0
 83 84  1  0
 84 85  1  0
 85 86  1  0
 86 87  1  0
 87 88  2  0
 87 89  1  0
 46 90  2  0
 33 91  1  0
 91 92  1  0
 31 93  2  0
 19 94  1  0
 94 95  1  0
 95 96  2  0
 96 97  1  0
 97 98  2  0
 98 99  1  0
 99100  2  0
100 95  1  0
 98101  1  0
 17102  2  0
M  END
> <Name>
Cetrorelix

> <OBJECTID>
9223372178592038928

> <EXTREG>
Cetrorelix

> <Vss>
0.39

> <fu>
0.14

> <V>
2778.5

> <S>
1600.73

> <R>
1.74

> <G>
2.17

> <W1>
3501.5

> <W2>
2619.75

> <W3>
1694.12

> <W4>
894

> <W5>
538.38

> <W6>
316.38

> <W7>
161

> <W8>
53.5

> <D1>
464.63

> <D2>
243

> <D3>
117.38

> <D4>
64

> <D5>
36.5

> <D6>
23

> <D7>
13.25

> <D8>
7.88

> <WO1>
692.88

> <WO2>
243.5

> <WO3>
101.13

> <WO4>
37.38

> <WO5>
8.38

> <WO6>
0.88

> <WN1>
1775.12

> <WN2>
930.13

> <WN3>
543.63

> <WN4>
301.75

> <WN5>
124.88

> <WN6>
22.13

> <IW1>
0.03

> <IW2>
0.05

> <IW3>
0.08

> <IW4>
0.08

> <CW1>
2.19

> <CW2>
1.64

> <CW3>
1.06

> <CW4>
0.56

> <CW5>
0.34

> <CW6>
0.2

> <CW7>
0.1

> <CW8>
0.03

> <ID1>
0.03

> <ID2>
0.06

> <ID3>
0.09

> <ID4>
0.14

> <CD1>
0.29

> <CD2>
0.15

> <CD3>
0.07

> <CD4>
0.04

> <CD5>
0.02

> <CD6>
0.01

> <CD7>
0.01

> <CD8>
0

> <HL1>
4.59

> <HL2>
4.94

> <A>
6.2

> <CP>
0.27

> <POL>
146.91

> <MW>
1431.04

> <FLEX>
7.69

> <FLEX_RB>
0.13

> <NCC>
0

> <DIFF>
-1.38

> <LOGP n-Oct>
1.05

> <LOGP c-Hex>
-10

> <PSA>
495.18

> <HSA>
1105.55

> <PSAR>
0.31

> <PHSAR>
0.45

> <LgD5>
-2.9

> <LgD6>
-2.53

> <LgD7>
-2.45

> <LgD7.5>
-2.43

> <LgD8>
-2.38

> <LgD9>
-1.99

> <LgD10>
-1.32

> <AUS7.4>
0

> <0.000000U4>
0

> <0.000000U5>
0

> <0.000000U6>
0

> <0.000000U7>
0

> <0.000000U8>
0

> <0.000000U9>
0

> <0.000000U10>
0

> <DRDRDR>
92.24

> <DRDRAC>
99.64

> <DRDRDO>
98.06

> <DRACAC>
97.78

> <DRACDO>
100.52

> <DRDODO>
92.03

> <ACACAC>
80.22

> <ACACDO>
85.96

> <ACDODO>
85.96

> <DODODO>
75.85

> <SOLY>
-10.56

> <LgS3>
-4.8

> <LgS4>
-5.76

> <LgS5>
-6.6

> <LgS6>
-6.98

> <LgS7>
-7.06

> <LgS7.5>
-7.08

> <LgS8>
-7.13

> <LgS9>
-7.49

> <LgS10>
-7.93

> <LgS11>
-7.42

> <L0LgS>
-6.9

> <L1LgS>
-1.27

> <L2LgS>
0.5

> <L3LgS>
-0.34

> <L4LgS>
0.3

> <DD1>
-0.5

> <DD2>
1.75

> <DD3>
0.25

> <DD4>
-0.38

> <DD5>
0.38

> <DD6>
0.5

> <DD7>
0.63

> <DD8>
0.25

> <ALogD5>
-0.97

> <ALogD5.5>
-0.76

> <ALogD7>
-0.62

> <ALogD7.4>
-0.62

> <ALogP>
0

> <APSA>
495.67

> <HDonors>
20

> <HAcceptors>
31

> <FRB>
40

> <Rule Of 5>
3

> <Molar Volume>
1003.41

> <Surface Tension>
61.19

> <Polarizability>
148.24

> <C ratio>
0.69

> <N ratio>
0.17

> <NO ratio>
0.3

> <Num Rings>
6

> <Num Ar Rings>
5

> <logS>
-13.29

> <Activity_Vss>
0.39

> <Activity_fu>
0.14

> <Class_Vss>
2

> <Cluster>
3

> <DistanceToClosest>
0

> <ClusterCenter>
3

> <ClusterSize>
2

$$$$
PNU-145156E
  SciTegic08241211373D

 76 83  0  0  0  0            999 V2000
   28.8810  -31.8520   -1.3770 S   0  0
   29.4650  -30.7950   -0.5730 O   0  0
   29.7410  -32.8970   -1.8980 O   0  0
   27.5230  -32.5880   -0.4770 C   0  0
   26.4570  -31.8310    0.0360 C   0  0
   25.4320  -32.4770    0.7430 C   0  0
   25.4620  -33.8660    0.9170 C   0  0
   26.5120  -34.6190    0.3900 C   0  0
   26.5640  -36.3790    0.6280 S   0  0
   27.3460  -36.9790   -0.4350 O   0  0
   25.2240  -36.8640    0.8960 O   0  0
   27.3580  -36.4390    1.8980 O   0  0
   27.5460  -33.9730   -0.2890 C   0  0
   24.3720  -31.7370    1.2810 C   0  0
   24.3240  -30.3510    1.1220 C   0  0
   25.3170  -29.6990    0.3860 C   0  0
   25.2660  -28.2930    0.1710 N   0  0
   24.1110  -27.6560   -0.1300 C   0  0
   23.0710  -28.2770   -0.2750 O   0  0
   24.0640  -26.1500   -0.3150 C   0  0
   22.9960  -25.4310   -0.8330 N   0  0
   23.2910  -24.1470   -0.8490 C   0  0
   24.5850  -23.9870   -0.3490 C   0  0
   25.3080  -22.7700   -0.2000 N   0  0
   24.9930  -21.6310   -0.8590 C   0  0
   24.0470  -21.5480   -1.6230 O   0  0
   25.8210  -20.3770   -0.6670 C   0  0
   27.1770  -20.2810   -0.4900 N   0  0
   27.5020  -19.0010   -0.3200 C   0  0
   26.3400  -18.2330   -0.3990 C   0  0
   26.2880  -16.8180   -0.2600 N   0  0
   25.1720  -16.1640    0.1400 C   0  0
   24.1680  -16.7850    0.4340 O   0  0
   25.1870  -14.8110    0.2110 N   0  0
   24.0720  -14.0450    0.6530 C   0  0
   23.8590  -12.7020    0.3380 C   0  0
   22.6500  -12.3520    0.9420 C   0  0
   22.1700  -13.4400    1.6360 N   0  0
   23.0220  -14.4730    1.4690 C   0  0
   21.0620  -13.4360    2.5850 C   0  0
   22.0290  -10.9760    0.8090 C   0  0
   22.7980  -10.0350    0.7050 O   0  0
   20.6850  -10.8240    0.7840 N   0  0
   20.0520   -9.5520    0.7200 C   0  0
   18.7420   -9.3360    0.2910 C   0  0
   18.5270   -7.9560    0.3860 C   0  0
   19.6620   -7.3750    0.8500 N   0  0
   20.5990   -8.3180    1.0720 C   0  0
   19.8380   -5.9490    1.1060 C   0  0
   17.2430   -7.2280    0.0290 C   0  0
   17.2770   -6.0090   -0.0240 O   0  0
   16.0930   -7.9000   -0.2120 N   0  0
   14.8930   -7.2320   -0.5850 C   0  0
   13.6730   -7.6420   -0.0400 C   0  0
   12.4710   -6.9990   -0.3700 C   0  0
   12.5130   -5.9070   -1.2490 C   0  0
   11.3400   -5.2160   -1.5700 C   0  0
   10.1150   -5.6190   -1.0350 C   0  0
    8.6290   -4.7220   -1.4150 S   0  0
    8.8130   -3.9970   -2.6570 O   0  0
    7.4900   -5.6050   -1.2590 O   0  0
    8.6310   -3.7400   -0.2830 O   0  0
   10.0730   -6.7070   -0.1630 C   0  0
   11.2370   -7.4140    0.1560 C   0  0
   11.0750   -8.8240    1.2420 S   0  0
   11.9160   -8.6250    2.4050 O   0  0
    9.6710   -9.1310    1.4310 O   0  0
   11.6670   -9.9100    0.3920 O   0  0
   13.7300   -5.5020   -1.8110 C   0  0
   14.9130   -6.1760   -1.5010 C   0  0
   25.2680  -19.0940   -0.6480 C   0  0
   28.1470  -21.3560   -0.6810 C   0  0
   25.0780  -25.2440    0.0070 C   0  0
   21.7460  -26.0120   -1.3140 C   0  0
   26.3810  -30.4420   -0.1350 C   0  0
   28.1540  -31.2390   -2.5370 O   0  0
  1  2  2  0
  1  3  2  0
  1  4  1  0
  4  5  1  0
  5  6  2  0
  6  7  1  0
  7  8  2  0
  8  9  1  0
  9 10  2  0
  9 11  2  0
  9 12  1  0
  8 13  1  0
 13  4  2  0
  6 14  1  0
 14 15  2  0
 15 16  1  0
 16 17  1  0
 17 18  1  0
 18 19  2  0
 18 20  1  0
 20 21  1  0
 21 22  1  0
 22 23  2  0
 23 24  1  0
 24 25  1  0
 25 26  2  0
 25 27  1  0
 27 28  1  0
 28 29  1  0
 29 30  2  0
 30 31  1  0
 31 32  1  0
 32 33  2  0
 32 34  1  0
 34 35  1  0
 35 36  1  0
 36 37  2  0
 37 38  1  0
 38 39  1  0
 39 35  2  0
 38 40  1  0
 37 41  1  0
 41 42  2  0
 41 43  1  0
 43 44  1  0
 44 45  1  0
 45 46  2  0
 46 47  1  0
 47 48  1  0
 48 44  2  0
 47 49  1  0
 46 50  1  0
 50 51  2  0
 50 52  1  0
 52 53  1  0
 53 54  2  0
 54 55  1  0
 55 56  2  0
 56 57  1  0
 57 58  2  0
 58 59  1  0
 59 60  2  0
 59 61  2  0
 59 62  1  0
 58 63  1  0
 63 64  2  0
 64 55  1  0
 64 65  1  0
 65 66  2  0
 65 67  2  0
 65 68  1  0
 56 69  1  0
 69 70  2  0
 70 53  1  0
 30 71  1  0
 71 27  2  0
 28 72  1  0
 23 73  1  0
 73 20  2  0
 21 74  1  0
 16 75  2  0
 75  5  1  0
  1 76  1  0
M  END
> <Name>
PNU-145156E

> <OBJECTID>
9223372182887006224

> <EXTREG>
PNU-145156E

> <Vss>
0.27

> <fu>
0

> <V>
1997.75

> <S>
1338.61

> <R>
1.49

> <G>
2.31

> <W1>
3431

> <W2>
2606.75

> <W3>
1783.88

> <W4>
887.5

> <W5>
450.75

> <W6>
203.75

> <W7>
88.75

> <W8>
19.75

> <D1>
396.75

> <D2>
240

> <D3>
177.38

> <D4>
128.75

> <D5>
100.38

> <D6>
72.5

> <D7>
45.5

> <D8>
25.38

> <WO1>
876

> <WO2>
304.63

> <WO3>
153.25

> <WO4>
72.63

> <WO5>
21.63

> <WO6>
2.88

> <WN1>
1979

> <WN2>
985.5

> <WN3>
490.13

> <WN4>
206.38

> <WN5>
77.13

> <WN6>
9.38

> <IW1>
0.03

> <IW2>
0.06

> <IW3>
0.11

> <IW4>
0.13

> <CW1>
2.56

> <CW2>
1.95

> <CW3>
1.33

> <CW4>
0.66

> <CW5>
0.34

> <CW6>
0.15

> <CW7>
0.07

> <CW8>
0.01

> <ID1>
0.02

> <ID2>
0.03

> <ID3>
0.04

> <ID4>
0.04

> <CD1>
0.3

> <CD2>
0.18

> <CD3>
0.13

> <CD4>
0.1

> <CD5>
0.07

> <CD6>
0.05

> <CD7>
0.03

> <CD8>
0.02

> <HL1>
2.54

> <HL2>
1.58

> <A>
2.88

> <CP>
1.64

> <POL>
107.09

> <MW>
1121.12

> <FLEX>
6.98

> <FLEX_RB>
0.26

> <NCC>
0

> <DIFF>
-0.83

> <LOGP n-Oct>
-2.02

> <LOGP c-Hex>
-10

> <PSA>
419.14

> <HSA>
919.47

> <PSAR>
0.31

> <PHSAR>
0.46

> <LgD5>
-10

> <LgD6>
-10

> <LgD7>
-10

> <LgD7.5>
-10

> <LgD8>
-10

> <LgD9>
-10

> <LgD10>
-10

> <AUS7.4>
0

> <0.000000U4>
0

> <0.000000U5>
0

> <0.000000U6>
0

> <0.000000U7>
0

> <0.000000U8>
0

> <0.000000U9>
0

> <0.000000U10>
0

> <DRDRDR>
106.79

> <DRDRAC>
119.82

> <DRDRDO>
111.56

> <DRACAC>
129.34

> <DRACDO>
119.99

> <DRDODO>
106.87

> <ACACAC>
113.06

> <ACACDO>
125.48

> <ACDODO>
108.41

> <DODODO>
91.9

> <SOLY>
-7.83

> <LgS3>
-7.83

> <LgS4>
-7.83

> <LgS5>
-7.83

> <LgS6>
-7.83

> <LgS7>
-7.83

> <LgS7.5>
-7.83

> <LgS8>
-7.83

> <LgS9>
-7.83

> <LgS10>
-7.69

> <LgS11>
-6.66

> <L0LgS>
-7.75

> <L1LgS>
0.2

> <L2LgS>
0.27

> <L3LgS>
0.27

> <L4LgS>
0.21

> <DD1>
-2.38

> <DD2>
1.13

> <DD3>
-1.75

> <DD4>
-2.88

> <DD5>
-0.63

> <DD6>
-1.25

> <DD7>
0.38

> <DD8>
-0.25

> <ALogD5>
-8.07

> <ALogD5.5>
-8.07

> <ALogD7>
-8.07

> <ALogD7.4>
-8.07

> <ALogP>
0

> <APSA>
428.25

> <HDonors>
10

> <HAcceptors>
27

> <FRB>
14

> <Rule Of 5>
3

> <Molar Volume>
649.5

> <Surface Tension>
81.92

> <Polarizability>
106.9

> <C ratio>
0.59

> <N ratio>
0.13

> <NO ratio>
0.36

> <Num Rings>
8

> <Num Ar Rings>
8

> <logS>
-9.05

> <Activity_Vss>
0.27

> <Activity_fu>
0

> <Class_Vss>
1

> <Cluster>
4

> <DistanceToClosest>
0

> <ClusterCenter>
4

> <ClusterSize>
1

$$$$
DichloroaceticAcid
  SciTegic08241211373D

  6  5  0  0  0  0            999 V2000
   20.1350   -5.9010    0.2690 C   0  0
   18.6860   -5.9100   -0.1690 C   0  0
   17.8600   -7.3450    0.4520 Cl  0  0
   17.8160   -4.4800    0.4060 Cl  0  0
   20.6020   -4.9710    0.9050 O   0  0
   20.9280   -6.9310   -0.0500 O   0  0
  1  2  1  0
  2  3  1  0
  2  4  1  0
  1  5  2  0
  1  6  1  0
M  END
> <Name>
DichloroaceticAcid

> <OBJECTID>
9223372187181973520

> <EXTREG>
DichloroaceticAcid

> <Vss>
0.19

> <fu>
0

> <V>
257.13

> <S>
204.08

> <R>
1.26

> <G>
1.07

> <W1>
632.5

> <W2>
404.5

> <W3>
218.25

> <W4>
104.75

> <W5>
55.38

> <W6>
25.63

> <W7>
7.38

> <W8>
0.88

> <D1>
127.38

> <D2>
43.13

> <D3>
21.13

> <D4>
10.63

> <D5>
4.63

> <D6>
1.5

> <D7>
0.38

> <D8>
0

> <WO1>
91.75

> <WO2>
34.5

> <WO3>
14.75

> <WO4>
4

> <WO5>
0.25

> <WO6>
0

> <WN1>
240.63

> <WN2>
114

> <WN3>
59.88

> <WN4>
26.38

> <WN5>
4.5

> <WN6>
0

> <IW1>
0.26

> <IW2>
0.74

> <IW3>
1.46

> <IW4>
2.51

> <CW1>
3.1

> <CW2>
1.98

> <CW3>
1.07

> <CW4>
0.51

> <CW5>
0.27

> <CW6>
0.13

> <CW7>
0.04

> <CW8>
0

> <ID1>
0.13

> <ID2>
0.17

> <ID3>
0.11

> <ID4>
0.63

> <CD1>
0.62

> <CD2>
0.21

> <CD3>
0.1

> <CD4>
0.05

> <CD5>
0.02

> <CD6>
0.01

> <CD7>
0

> <CD8>
0

> <HL1>
2.62

> <HL2>
2.41

> <A>
4.36

> <CP>
0.74

> <POL>
8.73

> <MW>
128.94

> <FLEX>
0.29

> <FLEX_RB>
0.14

> <NCC>
0

> <DIFF>
1.06

> <LOGP n-Oct>
0.9

> <LOGP c-Hex>
-1.33

> <PSA>
37.3

> <HSA>
166.78

> <PSAR>
0.18

> <PHSAR>
0.22

> <LgD5>
-2.22

> <LgD6>
-2.42

> <LgD7>
-2.45

> <LgD7.5>
-2.45

> <LgD8>
-2.45

> <LgD9>
-2.45

> <LgD10>
-2.45

> <AUS7.4>
0

> <0.000000U4>
0.32

> <0.000000U5>
0.03

> <0.000000U6>
0

> <0.000000U7>
0

> <0.000000U8>
0

> <0.000000U9>
0

> <0.000000U10>
0

> <DRDRDR>
0

> <DRDRAC>
0.96

> <DRDRDO>
0.96

> <DRACAC>
2.42

> <DRACDO>
2.42

> <DRDODO>
0

> <ACACAC>
0

> <ACACDO>
0

> <ACDODO>
0

> <DODODO>
0

> <SOLY>
0.35

> <LgS3>
1.85

> <LgS4>
2.8

> <LgS5>
3.54

> <LgS6>
3.81

> <LgS7>
3.85

> <LgS7.5>
3.85

> <LgS8>
3.85

> <LgS9>
3.85

> <LgS10>
3.85

> <LgS11>
3.85

> <L0LgS>
3.56

> <L1LgS>
0.69

> <L2LgS>
-0.69

> <L3LgS>
0.4

> <L4LgS>
-0.08

> <DD1>
-0.38

> <DD2>
0.13

> <DD3>
-0.25

> <DD4>
0.13

> <DD5>
0

> <DD6>
-0.13

> <DD7>
0

> <DD8>
0

> <ALogD5>
-2.72

> <ALogD5.5>
-2.93

> <ALogD7>
-3.08

> <ALogD7.4>
-3.08

> <ALogP>
0.67

> <APSA>
37.3

> <HDonors>
1

> <HAcceptors>
2

> <FRB>
1

> <Rule Of 5>
0

> <Molar Volume>
79.32

> <Surface Tension>
47.09

> <Polarizability>
8.93

> <C ratio>
0.33

> <N ratio>
0

> <NO ratio>
0.33

> <Num Rings>
0

> <Num Ar Rings>
0

> <logS>
-1

> <Activity_Vss>
0.19

> <Activity_fu>
0

> <Class_Vss>
1

> <Cluster>
5

> <DistanceToClosest>
0

> <ClusterCenter>
5

> <ClusterSize>
132

$$$$
Aminohexanoicacid
  SciTegic08241211373D

  9  8  0  0  0  0            999 V2000
   29.8170   -5.9080   -0.0460 C   0  0
   30.5970   -5.6750   -0.9550 O   0  0
   29.9970   -6.9220    0.8000 O   0  0
   28.5900   -5.0680    0.1890 C   0  0
   27.3000   -5.9050   -0.0230 C   0  0
   26.0250   -5.0480    0.2030 C   0  0
   24.7350   -5.8870   -0.0110 C   0  0
   23.4570   -5.0370    0.2110 C   0  0
   22.2540   -5.8540   -0.0590 N   0  0
  1  2  2  0
  1  3  1  0
  1  4  1  0
  4  5  1  0
  5  6  1  0
  6  7  1  0
  7  8  1  0
  8  9  1  0
M  END
> <Name>
Aminohexanoicacid

> <OBJECTID>
9223372191476940816

> <EXTREG>
Aminohexanoicacid

> <Vss>
0.39

> <fu>
0.92

> <V>
359.25

> <S>
281.76

> <R>
1.28

> <G>
1.24

> <W1>
859.88

> <W2>
696.25

> <W3>
422.5

> <W4>
196

> <W5>
99.88

> <W6>
42.13

> <W7>
11.25

> <W8>
0.88

> <D1>
49.63

> <D2>
21.38

> <D3>
6.5

> <D4>
1.5

> <D5>
0.13

> <D6>
0

> <D7>
0

> <D8>
0

> <WO1>
247.13

> <WO2>
99.88

> <WO3>
43

> <WO4>
13

> <WO5>
0

> <WO6>
0

> <WN1>
488.13

> <WN2>
231.5

> <WN3>
120.88

> <WN4>
45.13

> <WN5>
8.38

> <WN6>
0

> <IW1>
0.08

> <IW2>
0.15

> <IW3>
0.5

> <IW4>
2.72

> <CW1>
3.05

> <CW2>
2.47

> <CW3>
1.5

> <CW4>
0.7

> <CW5>
0.35

> <CW6>
0.15

> <CW7>
0.04

> <CW8>
0

> <ID1>
0.06

> <ID2>
0.12

> <ID3>
0.35

> <ID4>
0

> <CD1>
0.18

> <CD2>
0.08

> <CD3>
0.02

> <CD4>
0.01

> <CD5>
0

> <CD6>
0

> <CD7>
0

> <CD8>
0

> <HL1>
15.37

> <HL2>
28.08

> <A>
2.01

> <CP>
0.13

> <POL>
13.57

> <MW>
131.17

> <FLEX>
1.5

> <FLEX_RB>
0.21

> <NCC>
0

> <DIFF>
0.9

> <LOGP n-Oct>
-2.1

> <LOGP c-Hex>
-2.69

> <PSA>
63.32

> <HSA>
218.44

> <PSAR>
0.22

> <PHSAR>
0.29

> <LgD5>
-2.16

> <LgD6>
-2.1

> <LgD7>
-2.1

> <LgD7.5>
-2.1

> <LgD8>
-2.1

> <LgD9>
-2.11

> <LgD10>
-2.18

> <AUS7.4>
0

> <0.000000U4>
0

> <0.000000U5>
0

> <0.000000U6>
0

> <0.000000U7>
0

> <0.000000U8>
0

> <0.000000U9>
0

> <0.000000U10>
0

> <DRDRDR>
2.19

> <DRDRAC>
4.26

> <DRDRDO>
3.12

> <DRACAC>
4.71

> <DRACDO>
4.71

> <DRDODO>
3.09

> <ACACAC>
1.69

> <ACACDO>
1.69

> <ACDODO>
1.69

> <DODODO>
0

> <SOLY>
-0.02

> <LgS3>
3.25

> <LgS4>
2.71

> <LgS5>
2.36

> <LgS6>
2.29

> <LgS7>
2.28

> <LgS7.5>
2.28

> <LgS8>
2.28

> <LgS9>
2.29

> <LgS10>
2.37

> <LgS11>
2.76

> <L0LgS>
2.44

> <L1LgS>
-0.2

> <L2LgS>
0.44

> <L3LgS>
-0.12

> <L4LgS>
0.17

> <DD1>
0.38

> <DD2>
0.75

> <DD3>
0

> <DD4>
0.13

> <DD5>
-0.13

> <DD6>
0

> <DD7>
0

> <DD8>
0

> <ALogD5>
-2.59

> <ALogD5.5>
-2.52

> <ALogD7>
-2.47

> <ALogD7.4>
-2.47

> <ALogP>
0.03

> <APSA>
63.32

> <HDonors>
3

> <HAcceptors>
3

> <FRB>
6

> <Rule Of 5>
0

> <Molar Volume>
125.88

> <Surface Tension>
42.65

> <Polarizability>
13.85

> <C ratio>
0.67

> <N ratio>
0.11

> <NO ratio>
0.33

> <Num Rings>
0

> <Num Ar Rings>
0

> <logS>
0.24

> <Activity_Vss>
0.39

> <Activity_fu>
0.92

> <Class_Vss>
2

> <Cluster>
5

> <DistanceToClosest>
0.35217455359139

> <ClusterCenter>
0

> <ClusterSize>
132

$$$$
Fluorouracil
  SciTegic08241211372D

  9  9  0  0  0  0            999 V2000
   22.0450   -9.0390    0.0000 N   0  0
   20.9180   -9.7670    0.0000 C   0  0
   19.6440   -9.0300    0.0000 C   0  0
   19.7140   -7.6950    0.0000 C   0  0
   20.8620   -7.0640    0.0000 N   0  0
   22.0070   -7.6930    0.0000 C   0  0
   23.0480   -7.0600    0.0000 O   0  0
   18.4640   -9.6470    0.0000 F   0  0
   20.9420  -10.9860    0.0000 O   0  0
  1  2  1  0
  2  3  1  0
  3  4  2  0
  4  5  1  0
  5  6  1  0
  6  1  1  0
  6  7  2  0
  3  8  1  0
  2  9  2  0
M  END
> <Name>
Fluorouracil

> <OBJECTID>
9223372195771908112

> <EXTREG>
Fluorouracil

> <Vss>
0.23

> <fu>
0.64

> <V>
263.5

> <S>
203.61

> <R>
1.29

> <G>
1.04

> <W1>
782.63

> <W2>
670.5

> <W3>
417.75

> <W4>
208

> <W5>
111.13

> <W6>
51.13

> <W7>
19.75

> <W8>
2.38

> <D1>
38.88

> <D2>
32.25

> <D3>
22.13

> <D4>
15

> <D5>
8.63

> <D6>
5

> <D7>
4

> <D8>
2.5

> <WO1>
89

> <WO2>
30.38

> <WO3>
11.38

> <WO4>
4.75

> <WO5>
0.25

> <WO6>
0

> <WN1>
463.13

> <WN2>
225.25

> <WN3>
117

> <WN4>
50.63

> <WN5>
14.5

> <WN6>
0

> <IW1>
0.14

> <IW2>
0.29

> <IW3>
0.76

> <IW4>
1.52

> <CW1>
3.84

> <CW2>
3.29

> <CW3>
2.05

> <CW4>
1.02

> <CW5>
0.55

> <CW6>
0.25

> <CW7>
0.1

> <CW8>
0.01

> <ID1>
0.06

> <ID2>
0.09

> <ID3>
0.12

> <ID4>
0.1

> <CD1>
0.19

> <CD2>
0.16

> <CD3>
0.11

> <CD4>
0.07

> <CD5>
0.04

> <CD6>
0.02

> <CD7>
0.02

> <CD8>
0.01

> <HL1>
5.02

> <HL2>
3.41

> <A>
1.38

> <CP>
1.08

> <POL>
9.6

> <MW>
130.08

> <FLEX>
0

> <FLEX_RB>
0

> <NCC>
0

> <DIFF>
1.13

> <LOGP n-Oct>
-0.93

> <LOGP c-Hex>
-1.56

> <PSA>
63.6

> <HSA>
140.01

> <PSAR>
0.31

> <PHSAR>
0.45

> <LgD5>
-0.93

> <LgD6>
-0.94

> <LgD7>
-1.01

> <LgD7.5>
-1.16

> <LgD8>
-1.43

> <LgD9>
-2.29

> <LgD10>
-3.25

> <AUS7.4>
1.81

> <0.000000U4>
95.46

> <0.000000U5>
99.31

> <0.000000U6>
97.79

> <0.000000U7>
81.85

> <0.000000U8>
31.09

> <0.000000U9>
4.32

> <0.000000U10>
0.45

> <DRDRDR>
2.6

> <DRDRAC>
4.08

> <DRDRDO>
1.74

> <DRACAC>
6.19

> <DRACDO>
3.42

> <DRDODO>
2.43

> <ACACAC>
6.37

> <ACACDO>
4.9

> <ACDODO>
4

> <DODODO>
0

> <SOLY>
-0.63

> <LgS3>
-0.63

> <LgS4>
-0.63

> <LgS5>
-0.63

> <LgS6>
-0.62

> <LgS7>
-0.54

> <LgS7.5>
-0.4

> <LgS8>
-0.12

> <LgS9>
0.74

> <LgS10>
1.69

> <LgS11>
2.5

> <L0LgS>
0.1

> <L1LgS>
1.5

> <L2LgS>
1.06

> <L3LgS>
0.17

> <L4LgS>
-0.25

> <DD1>
-3

> <DD2>
1.25

> <DD3>
3.38

> <DD4>
1.38

> <DD5>
0

> <DD6>
-1.38

> <DD7>
0.38

> <DD8>
0

> <ALogD5>
-0.67

> <ALogD5.5>
-0.7

> <ALogD7>
-1.32

> <ALogD7.4>
-1.64

> <ALogP>
-0.65

> <APSA>
58.2

> <HDonors>
2

> <HAcceptors>
4

> <FRB>
0

> <Rule Of 5>
0

> <Molar Volume>
84.57

> <Surface Tension>
46.13

> <Polarizability>
10.25

> <C ratio>
0.44

> <N ratio>
0.22

> <NO ratio>
0.44

> <Num Rings>
1

> <Num Ar Rings>
0

> <logS>
-0.8

> <Activity_Vss>
0.23

> <Activity_fu>
0.64

> <Class_Vss>
1

> <Cluster>
5

> <DistanceToClosest>
0.35909321088233

> <ClusterCenter>
0

> <ClusterSize>
132

$$$$
Acetaminophen
  SciTegic08241211373D

 11 11  0  0  0  0            999 V2000
   22.0510  -21.5310    0.1900 C   0  0
   20.9100  -20.9480   -0.2450 N   0  0
   19.6450  -21.5930   -0.1510 C   0  0
   19.5100  -22.9630   -0.4030 C   0  0
   18.2690  -23.5910   -0.2580 C   0  0
   17.1390  -22.8460    0.1010 C   0  0
   17.2660  -21.4700    0.3110 C   0  0
   18.5110  -20.8470    0.1870 C   0  0
   15.8850  -23.4460    0.2530 O   0  0
   22.0830  -22.6280    0.7210 O   0  0
   23.3470  -20.7790    0.0300 C   0  0
  1  2  1  0
  2  3  1  0
  3  4  2  0
  4  5  1  0
  5  6  2  0
  6  7  1  0
  7  8  2  0
  8  3  1  0
  6  9  1  0
  1 10  2  0
  1 11  1  0
M  END
> <Name>
Acetaminophen

> <OBJECTID>
9223372200066875408

> <EXTREG>
Acetaminophen

> <Vss>
1

> <fu>
0.52

> <V>
374.13

> <S>
283.19

> <R>
1.32

> <G>
1.2

> <W1>
783.5

> <W2>
529.13

> <W3>
271.13

> <W4>
108.38

> <W5>
53.63

> <W6>
24.5

> <W7>
7.25

> <W8>
0

> <D1>
105.25

> <D2>
55.88

> <D3>
31.13

> <D4>
20.5

> <D5>
13.5

> <D6>
8.13

> <D7>
4.5

> <D8>
1.5

> <WO1>
117.5

> <WO2>
39.25

> <WO3>
15

> <WO4>
2.5

> <WO5>
0.13

> <WO6>
0

> <WN1>
263

> <WN2>
112.63

> <WN3>
60

> <WN4>
26.13

> <WN5>
6.75

> <WN6>
0

> <IW1>
0.11

> <IW2>
0.29

> <IW3>
0.75

> <IW4>
1.75

> <CW1>
2.77

> <CW2>
1.87

> <CW3>
0.96

> <CW4>
0.38

> <CW5>
0.19

> <CW6>
0.09

> <CW7>
0.03

> <CW8>
0

> <ID1>
0.04

> <ID2>
0.05

> <ID3>
0.05

> <ID4>
0.22

> <CD1>
0.37

> <CD2>
0.2

> <CD3>
0.11

> <CD4>
0.07

> <CD5>
0.05

> <CD6>
0.03

> <CD7>
0.02

> <CD8>
0.01

> <HL1>
1.72

> <HL2>
1.2

> <A>
2.48

> <CP>
2.98

> <POL>
16.01

> <MW>
151.16

> <FLEX>
0.18

> <FLEX_RB>
0.06

> <NCC>
0

> <DIFF>
0.99

> <LOGP n-Oct>
0.76

> <LOGP c-Hex>
-3.13

> <PSA>
49.33

> <HSA>
233.86

> <PSAR>
0.17

> <PHSAR>
0.21

> <LgD5>
0.76

> <LgD6>
0.76

> <LgD7>
0.76

> <LgD7.5>
0.76

> <LgD8>
0.75

> <LgD9>
0.69

> <LgD10>
0.33

> <AUS7.4>
2

> <0.000000U4>
100

> <0.000000U5>
100

> <0.000000U6>
99.98

> <0.000000U7>
99.83

> <0.000000U8>
98.3

> <0.000000U9>
85.21

> <0.000000U10>
35.2

> <DRDRDR>
7.01

> <DRDRAC>
5.66

> <DRDRDO>
4.95

> <DRACAC>
6.63

> <DRACDO>
6.63

> <DRDODO>
3.55

> <ACACAC>
0

> <ACACDO>
6.23

> <ACDODO>
6.23

> <DODODO>
0

> <SOLY>
-1.69

> <LgS3>
-1.69

> <LgS4>
-1.69

> <LgS5>
-1.69

> <LgS6>
-1.69

> <LgS7>
-1.69

> <LgS7.5>
-1.68

> <LgS8>
-1.68

> <LgS9>
-1.62

> <LgS10>
-1.23

> <LgS11>
-0.21

> <L0LgS>
-1.54

> <L1LgS>
0.36

> <L2LgS>
0.42

> <L3LgS>
0.34

> <L4LgS>
0.19

> <DD1>
0.5

> <DD2>
0.13

> <DD3>
0.38

> <DD4>
0

> <DD5>
0

> <DD6>
0.25

> <DD7>
0.38

> <DD8>
0

> <ALogD5>
0.48

> <ALogD5.5>
0.48

> <ALogD7>
0.47

> <ALogD7.4>
0.47

> <ALogP>
0.48

> <APSA>
49.33

> <HDonors>
2

> <HAcceptors>
3

> <FRB>
2

> <Rule Of 5>
0

> <Molar Volume>
120.95

> <Surface Tension>
52.8

> <Polarizability>
16.81

> <C ratio>
0.73

> <N ratio>
0.09

> <NO ratio>
0.27

> <Num Rings>
1

> <Num Ar Rings>
1

> <logS>
-1.23

> <Activity_Vss>
1

> <Activity_fu>
0.52

> <Class_Vss>
3

> <Cluster>
5

> <DistanceToClosest>
0.365871201462519

> <ClusterCenter>
0

> <ClusterSize>
132

$$$$
Carmustine
  SciTegic08241211373D

 12 11  0  0  0  0            999 V2000
   21.7770   -7.6380   -0.0140 N   0  0
   22.9420   -6.9530    0.0590 C   0  0
   22.9340   -5.7400    0.1850 O   0  0
   24.1120   -7.6190   -0.0070 N   0  0
   25.3780   -6.8940    0.0720 C   0  0
   26.5980   -7.8430   -0.0340 C   0  0
   28.1040   -6.9220    0.0660 Cl  0  0
   21.7440   -9.0740   -0.1630 N   0  0
   23.0970   -9.9490   -0.2470 O   0  0
   20.5260   -6.8890    0.0600 C   0  0
   19.2880   -7.8140   -0.0390 C   0  0
   17.8030   -6.8590    0.0560 Cl  0  0
  1  2  1  0
  2  3  2  0
  2  4  1  0
  4  5  1  0
  5  6  1  0
  6  7  1  0
  1  8  1  0
  8  9  2  0
  1 10  1  0
 10 11  1  0
 11 12  1  0
M  END
> <Name>
Carmustine

> <OBJECTID>
9223372204361842704

> <EXTREG>
Carmustine

> <Vss>
1.2

> <fu>
0.23

> <V>
467.13

> <S>
354.24

> <R>
1.32

> <G>
1.34

> <W1>
914.5

> <W2>
519.25

> <W3>
302.88

> <W4>
115

> <W5>
50.38

> <W6>
21.88

> <W7>
8.38

> <W8>
0.63

> <D1>
234.75

> <D2>
90.63

> <D3>
46.75

> <D4>
21

> <D5>
12

> <D6>
8.63

> <D7>
6.38

> <D8>
4.13

> <WO1>
44.25

> <WO2>
5.13

> <WO3>
0.88

> <WO4>
0

> <WO5>
0

> <WO6>
0

> <WN1>
353.75

> <WN2>
145.25

> <WN3>
61.75

> <WN4>
25.88

> <WN5>
9.88

> <WN6>
0.25

> <IW1>
0.03

> <IW2>
0.1

> <IW3>
0.4

> <IW4>
0.96

> <CW1>
2.58

> <CW2>
1.47

> <CW3>
0.85

> <CW4>
0.32

> <CW5>
0.14

> <CW6>
0.06

> <CW7>
0.02

> <CW8>
0

> <ID1>
0.01

> <ID2>
0.03

> <ID3>
0.05

> <ID4>
0.09

> <CD1>
0.66

> <CD2>
0.26

> <CD3>
0.13

> <CD4>
0.06

> <CD5>
0.03

> <CD6>
0.02

> <CD7>
0.02

> <CD8>
0.01

> <HL1>
1.08

> <HL2>
1.04

> <A>
1.91

> <CP>
5.47

> <POL>
17.83

> <MW>
214.05

> <FLEX>
1.46

> <FLEX_RB>
0.24

> <NCC>
0

> <DIFF>
0.84

> <LOGP n-Oct>
1.35

> <LOGP c-Hex>
-1.73

> <PSA>
61.81

> <HSA>
292.43

> <PSAR>
0.17

> <PHSAR>
0.21

> <LgD5>
1.35

> <LgD6>
1.35

> <LgD7>
1.35

> <LgD7.5>
1.35

> <LgD8>
1.35

> <LgD9>
1.35

> <LgD10>
1.35

> <AUS7.4>
2

> <0.000000U4>
100

> <0.000000U5>
100

> <0.000000U6>
100

> <0.000000U7>
100

> <0.000000U8>
100

> <0.000000U9>
99.95

> <0.000000U10>
99.54

> <DRDRDR>
3.46

> <DRDRAC>
7.28

> <DRDRDO>
1.94

> <DRACAC>
5.26

> <DRACDO>
4.87

> <DRDODO>
0

> <ACACAC>
0.34

> <ACACDO>
3.25

> <ACDODO>
0

> <DODODO>
0

> <SOLY>
-2.63

> <LgS3>
-2.63

> <LgS4>
-2.63

> <LgS5>
-2.63

> <LgS6>
-2.63

> <LgS7>
-2.63

> <LgS7.5>
-2.63

> <LgS8>
-2.63

> <LgS9>
-2.63

> <LgS10>
-2.63

> <LgS11>
-2.61

> <L0LgS>
-2.63

> <L1LgS>
0

> <L2LgS>
0

> <L3LgS>
0

> <L4LgS>
0

> <DD1>
-0.13

> <DD2>
0.25

> <DD3>
0

> <DD4>
0

> <DD5>
0

> <DD6>
0

> <DD7>
0

> <DD8>
0

> <ALogD5>
1.37

> <ALogD5.5>
1.37

> <ALogD7>
1.37

> <ALogD7.4>
1.37

> <ALogP>
1.37

> <APSA>
61.77

> <HDonors>
1

> <HAcceptors>
5

> <FRB>
5

> <Rule Of 5>
0

> <Molar Volume>
146.43

> <Surface Tension>
50.36

> <Polarizability>
18.46

> <C ratio>
0.42

> <N ratio>
0.25

> <NO ratio>
0.42

> <Num Rings>
0

> <Num Ar Rings>
0

> <logS>
-1.57

> <Activity_Vss>
1.2

> <Activity_fu>
0.23

> <Class_Vss>
3

> <Cluster>
5

> <DistanceToClosest>
0.3765345298098

> <ClusterCenter>
0

> <ClusterSize>
132

$$$$
Methimazole
  SciTegic08241211373D

  7  7  0  0  0  0            999 V2000
   14.5200  -10.3500   -0.0640 C   0  0
   14.4830   -8.7890   -0.0220 N   0  0
   12.9820   -8.4600   -0.0050 C   0  0
   12.3310   -9.6950   -0.0550 C   0  0
   13.2190  -10.7230   -0.0880 N   0  0
   15.6020   -7.8740    0.1090 C   0  0
   15.9390  -11.4010   -0.0720 S   0  0
  1  2  1  0
  2  3  1  0
  3  4  2  0
  4  5  1  0
  5  1  2  0
  2  6  1  0
  1  7  1  0
M  END
> <Name>
Methimazole

> <OBJECTID>
9223372208656810000

> <EXTREG>
Methimazole

> <Vss>
0.86

> <fu>
0

> <V>
285.5

> <S>
227.66

> <R>
1.25

> <G>
1.13

> <W1>
575

> <W2>
354.13

> <W3>
174.25

> <W4>
47.5

> <W5>
25.13

> <W6>
12.63

> <W7>
4.5

> <W8>
0.38

> <D1>
109.88

> <D2>
47.63

> <D3>
25.88

> <D4>
14.88

> <D5>
8.88

> <D6>
6.13

> <D7>
4.5

> <D8>
1.75

> <WO1>
67.25

> <WO2>
0

> <WO3>
0

> <WO4>
0

> <WO5>
0

> <WO6>
0

> <WN1>
214.38

> <WN2>
60.13

> <WN3>
30.13

> <WN4>
14.13

> <WN5>
5.25

> <WN6>
0.13

> <IW1>
0.19

> <IW2>
0.61

> <IW3>
1.82

> <IW4>
2.46

> <CW1>
2.53

> <CW2>
1.56

> <CW3>
0.77

> <CW4>
0.21

> <CW5>
0.11

> <CW6>
0.06

> <CW7>
0.02

> <CW8>
0

> <ID1>
0.12

> <ID2>
0.16

> <ID3>
0.13

> <ID4>
0.15

> <CD1>
0.48

> <CD2>
0.21

> <CD3>
0.11

> <CD4>
0.07

> <CD5>
0.04

> <CD6>
0.03

> <CD7>
0.02

> <CD8>
0.01

> <HL1>
0.97

> <HL2>
0.85

> <A>
4.68

> <CP>
1.74

> <POL>
12.56

> <MW>
114.17

> <FLEX>
0

> <FLEX_RB>
0

> <NCC>
0

> <DIFF>
1.09

> <LOGP n-Oct>
0.57

> <LOGP c-Hex>
-0.32

> <PSA>
54.44

> <HSA>
173.22

> <PSAR>
0.24

> <PHSAR>
0.31

> <LgD5>
0.53

> <LgD6>
0.25

> <LgD7>
-0.5

> <LgD7.5>
-0.97

> <LgD8>
-1.46

> <LgD9>
-2.34

> <LgD10>
-2.82

> <AUS7.4>
0.63

> <0.000000U4>
98.61

> <0.000000U5>
90.16

> <0.000000U6>
47.88

> <0.000000U7>
8.41

> <0.000000U8>
0.91

> <0.000000U9>
0.09

> <0.000000U10>
0.01

> <DRDRDR>
2.53

> <DRDRAC>
5.41

> <DRDRDO>
5.41

> <DRACAC>
4.21

> <DRACDO>
4.21

> <DRDODO>
0

> <ACACAC>
0

> <ACACDO>
0

> <ACDODO>
0

> <DODODO>
0

> <SOLY>
-0.37

> <LgS3>
-0.36

> <LgS4>
-0.36

> <LgS5>
-0.32

> <LgS6>
-0.05

> <LgS7>
0.7

> <LgS7.5>
1.17

> <LgS8>
1.66

> <LgS9>
2.54

> <LgS10>
3.02

> <LgS11>
3.12

> <L0LgS>
1.07

> <L1LgS>
2.27

> <L2LgS>
0.52

> <L3LgS>
-0.67

> <L4LgS>
-0.28

> <DD1>
0.25

> <DD2>
0

> <DD3>
0

> <DD4>
0

> <DD5>
0

> <DD6>
-0.13

> <DD7>
0

> <DD8>
0

> <ALogD5>
-2.74

> <ALogD5.5>
-2.74

> <ALogD7>
-2.74

> <ALogD7.4>
-2.74

> <ALogP>
-0.34

> <APSA>
56.62

> <HDonors>
0

> <HAcceptors>
2

> <FRB>
0

> <Rule Of 5>
0

> <Molar Volume>
91.24

> <Surface Tension>
39.78

> <Polarizability>
12.91

> <C ratio>
0.57

> <N ratio>
0.29

> <NO ratio>
0.29

> <Num Rings>
1

> <Num Ar Rings>
1

> <logS>
-1.5

> <Activity_Vss>
0.86

> <Activity_fu>
0

> <Class_Vss>
2

> <Cluster>
5

> <DistanceToClosest>
0.39914023631795

> <ClusterCenter>
0

> <ClusterSize>
132

$$$$
Ifosfamide
  SciTegic08241211373D

 14 14  0  0  0  0            999 V2000
    9.3110   -6.7790    0.0690 P   0  0
    8.9900   -8.3560    0.1220 N   0  0
   10.0170   -9.3410   -0.2140 C   0  0
   10.6520   -9.8470    1.1020 C   0  0
   11.9380  -11.0100    0.7540 Cl  0  0
    7.6610   -8.7690    0.5660 C   0  0
    6.5570   -7.9640   -0.1690 C   0  0
    6.7560   -6.4390    0.0280 C   0  0
    8.0180   -6.0590   -0.5270 O   0  0
    9.5150   -6.3320    1.4720 O   0  0
   10.5670   -6.4080   -0.8110 N   0  0
   11.8630   -6.1490   -0.1920 C   0  0
   11.9480   -4.6580    0.2100 C   0  0
   13.5380   -4.2980    0.8970 Cl  0  0
  1  2  1  0
  2  3  1  0
  3  4  1  0
  4  5  1  0
  2  6  1  0
  6  7  1  0
  7  8  1  0
  8  9  1  0
  9  1  1  0
  1 10  2  0
  1 11  1  0
 11 12  1  0
 12 13  1  0
 13 14  1  0
M  END
> <Name>
Ifosfamide

> <OBJECTID>
9223372212951777296

> <EXTREG>
Ifosfamide

> <Vss>
0.62

> <fu>
1

> <V>
544.88

> <S>
387.61

> <R>
1.41

> <G>
1.32

> <W1>
878.25

> <W2>
448.88

> <W3>
246.5

> <W4>
103.75

> <W5>
47.63

> <W6>
20.5

> <W7>
5.88

> <W8>
2.25

> <D1>
237.13

> <D2>
74.5

> <D3>
23.38

> <D4>
5.13

> <D5>
1.13

> <D6>
0.38

> <D7>
0.13

> <D8>
0

> <WO1>
69

> <WO2>
23.63

> <WO3>
11

> <WO4>
5.38

> <WO5>
1.88

> <WO6>
0.13

> <WN1>
277.5

> <WN2>
114.88

> <WN3>
49

> <WN4>
20.63

> <WN5>
7

> <WN6>
2.13

> <IW1>
0.05

> <IW2>
0.17

> <IW3>
0.38

> <IW4>
1.29

> <CW1>
2.27

> <CW2>
1.16

> <CW3>
0.64

> <CW4>
0.27

> <CW5>
0.12

> <CW6>
0.05

> <CW7>
0.02

> <CW8>
0.01

> <ID1>
0.04

> <ID2>
0.09

> <ID3>
0.32

> <ID4>
0.45

> <CD1>
0.61

> <CD2>
0.19

> <CD3>
0.06

> <CD4>
0.01

> <CD5>
0

> <CD6>
0

> <CD7>
0

> <CD8>
0

> <HL1>
2.04

> <HL2>
4

> <A>
3.25

> <CP>
0.74

> <POL>
22.6

> <MW>
261.09

> <FLEX>
1.26

> <FLEX_RB>
0.25

> <NCC>
0

> <DIFF>
0.67

> <LOGP n-Oct>
0.88

> <LOGP c-Hex>
-0.88

> <PSA>
41.57

> <HSA>
346.04

> <PSAR>
0.11

> <PHSAR>
0.12

> <LgD5>
0.88

> <LgD6>
0.88

> <LgD7>
0.88

> <LgD7.5>
0.88

> <LgD8>
0.88

> <LgD9>
0.88

> <LgD10>
0.88

> <AUS7.4>
2

> <0.000000U4>
100

> <0.000000U5>
100

> <0.000000U6>
100

> <0.000000U7>
100

> <0.000000U8>
100

> <0.000000U9>
100

> <0.000000U10>
100

> <DRDRDR>
8.7

> <DRDRAC>
7.99

> <DRDRDO>
5.99

> <DRACAC>
5.03

> <DRACDO>
5.03

> <DRDODO>
0

> <ACACAC>
2.97

> <ACACDO>
2.97

> <ACDODO>
0

> <DODODO>
0

> <SOLY>
-2.46

> <LgS3>
-2.46

> <LgS4>
-2.46

> <LgS5>
-2.46

> <LgS6>
-2.46

> <LgS7>
-2.46

> <LgS7.5>
-2.46

> <LgS8>
-2.46

> <LgS9>
-2.46

> <LgS10>
-2.46

> <LgS11>
-2.46

> <L0LgS>
-2.46

> <L1LgS>
0

> <L2LgS>
0

> <L3LgS>
0

> <L4LgS>
0

> <DD1>
0.63

> <DD2>
0.5

> <DD3>
0.25

> <DD4>
0.25

> <DD5>
0

> <DD6>
0

> <DD7>
0

> <DD8>
0

> <ALogD5>
0.76

> <ALogD5.5>
0.76

> <ALogD7>
0.76

> <ALogD7.4>
0.76

> <ALogP>
0.76

> <APSA>
51.38

> <HDonors>
1

> <HAcceptors>
4

> <FRB>
4

> <Rule Of 5>
0

> <Molar Volume>
195.7

> <Surface Tension>
44.31

> <Polarizability>
23.03

> <C ratio>
0.5

> <N ratio>
0.14

> <NO ratio>
0.29

> <Num Rings>
1

> <Num Ar Rings>
0

> <logS>
-0.71

> <Activity_Vss>
0.62

> <Activity_fu>
1

> <Class_Vss>
2

> <Cluster>
5

> <DistanceToClosest>
0.41879396633837

> <ClusterCenter>
0

> <ClusterSize>
132

$$$$
Chlormethiazole
  SciTegic08241211373D

  9  9  0  0  0  0            999 V2000
   17.9970   -7.1670    0.0030 N   0  0
   16.6690   -7.1200   -0.0110 C   0  0
   16.4200   -5.8240    0.4290 C   0  0
   17.4410   -5.1100    0.7010 S   0  0
   18.3800   -5.9530    0.4320 C   0  0
   14.9880   -5.2860    0.5750 C   0  0
   14.5580   -4.5780   -0.7330 C   0  0
   12.8930   -3.9980   -0.5910 Cl  0  0
   15.7340   -8.2520   -0.4260 C   0  0
  1  2  1  0
  2  3  2  0
  3  4  1  0
  4  5  1  0
  5  1  2  0
  3  6  1  0
  6  7  1  0
  7  8  1  0
  2  9  1  0
M  END
> <Name>
Chlormethiazole

> <OBJECTID>
9223372217246744592

> <EXTREG>
Chlormethiazole

> <Vss>
6.6

> <fu>
0.36

> <V>
379.63

> <S>
286.54

> <R>
1.32

> <G>
1.2

> <W1>
694

> <W2>
372.63

> <W3>
175.63

> <W4>
45.38

> <W5>
21.75

> <W6>
10.25

> <W7>
3.38

> <W8>
0

> <D1>
190.13

> <D2>
69.75

> <D3>
35.25

> <D4>
16.5

> <D5>
10.5

> <D6>
6.88

> <D7>
3.75

> <D8>
2.25

> <WO1>
0

> <WO2>
0

> <WO3>
0

> <WO4>
0

> <WO5>
0

> <WO6>
0

> <WN1>
222.88

> <WN2>
65.63

> <WN3>
27.88

> <WN4>
12.5

> <WN5>
3.5

> <WN6>
0

> <IW1>
0.12

> <IW2>
0.51

> <IW3>
1.72

> <IW4>
2.31

> <CW1>
2.42

> <CW2>
1.3

> <CW3>
0.61

> <CW4>
0.16

> <CW5>
0.08

> <CW6>
0.04

> <CW7>
0.01

> <CW8>
0

> <ID1>
0.07

> <ID2>
0.05

> <ID3>
0.12

> <ID4>
0.17

> <CD1>
0.66

> <CD2>
0.24

> <CD3>
0.12

> <CD4>
0.06

> <CD5>
0.04

> <CD6>
0.02

> <CD7>
0.01

> <CD8>
0.01

> <HL1>
0.62

> <HL2>
0.62

> <A>
5.43

> <CP>
6.07

> <POL>
16.38

> <MW>
161.65

> <FLEX>
0.49

> <FLEX_RB>
0.16

> <NCC>
0

> <DIFF>
0.92

> <LOGP n-Oct>
1.91

> <LOGP c-Hex>
1.65

> <PSA>
24.4

> <HSA>
262.14

> <PSAR>
0.09

> <PHSAR>
0.09

> <LgD5>
1.86

> <LgD6>
1.91

> <LgD7>
1.91

> <LgD7.5>
1.91

> <LgD8>
1.91

> <LgD9>
1.91

> <LgD10>
1.91

> <AUS7.4>
2

> <0.000000U4>
42.93

> <0.000000U5>
88.27

> <0.000000U6>
98.69

> <0.000000U7>
99.87

> <0.000000U8>
99.99

> <0.000000U9>
100

> <0.000000U10>
100

> <DRDRDR>
5.37

> <DRDRAC>
5.44

> <DRDRDO>
0

> <DRACAC>
3.41

> <DRACDO>
0

> <DRDODO>
0

> <ACACAC>
0

> <ACACDO>
0

> <ACDODO>
0

> <DODODO>
0

> <SOLY>
-1.82

> <LgS3>
-0.66

> <LgS4>
-1.45

> <LgS5>
-1.76

> <LgS6>
-1.81

> <LgS7>
-1.81

> <LgS7.5>
-1.81

> <LgS8>
-1.82

> <LgS9>
-1.82

> <LgS10>
-1.82

> <LgS11>
-1.82

> <L0LgS>
-1.7

> <L1LgS>
-0.29

> <L2LgS>
0.34

> <L3LgS>
-0.27

> <L4LgS>
0.15

> <DD1>
0.25

> <DD2>
0.25

> <DD3>
0.38

> <DD4>
0

> <DD5>
0.13

> <DD6>
0.25

> <DD7>
0

> <DD8>
0

> <ALogD5>
1.7

> <ALogD5.5>
1.7

> <ALogD7>
1.71

> <ALogD7.4>
1.71

> <ALogP>
1.71

> <APSA>
41.13

> <HDonors>
0

> <HAcceptors>
1

> <FRB>
2

> <Rule Of 5>
0

> <Molar Volume>
132.61

> <Surface Tension>
41.83

> <Polarizability>
16.63

> <C ratio>
0.67

> <N ratio>
0.11

> <NO ratio>
0.11

> <Num Rings>
1

> <Num Ar Rings>
1

> <logS>
-1.52

> <Activity_Vss>
6.6

> <Activity_fu>
0.36

> <Class_Vss>
3

> <Cluster>
5

> <DistanceToClosest>
0.424268758503611

> <ClusterCenter>
0

> <ClusterSize>
132

$$$$
Phenacetin
  SciTegic08241211373D

 13 13  0  0  0  0            999 V2000
   18.2910   -7.1430   -0.1020 C   0  0
   17.2020   -6.6340    0.5160 N   0  0
   15.9200   -7.2380    0.4430 C   0  0
   15.7300   -8.5600    0.8540 C   0  0
   14.4740   -9.1580    0.7210 C   0  0
   13.3870   -8.4380    0.2170 C   0  0
   13.5700   -7.0970   -0.1490 C   0  0
   14.8310   -6.5040   -0.0360 C   0  0
   12.1510   -9.0880    0.1000 O   0  0
   10.9780   -8.4260   -0.4020 C   0  0
    9.8130   -9.4430   -0.3930 C   0  0
   19.3760   -6.6040    0.0330 O   0  0
   18.2200   -8.3750   -0.9680 C   0  0
  1  2  1  0
  2  3  1  0
  3  4  2  0
  4  5  1  0
  5  6  2  0
  6  7  1  0
  7  8  2  0
  8  3  1  0
  6  9  1  0
  9 10  1  0
 10 11  1  0
  1 12  2  0
  1 13  1  0
M  END
> <Name>
Phenacetin

> <OBJECTID>
9223372221541711888

> <EXTREG>
Phenacetin

> <Vss>
1.4

> <fu>
0.47

> <V>
465

> <S>
336.95

> <R>
1.38

> <G>
1.25

> <W1>
848.63

> <W2>
513.88

> <W3>
236.25

> <W4>
103.13

> <W5>
53.25

> <W6>
26.75

> <W7>
9.63

> <W8>
1.25

> <D1>
172.88

> <D2>
83.75

> <D3>
42.38

> <D4>
25

> <D5>
16

> <D6>
8.88

> <D7>
5.38

> <D8>
2.75

> <WO1>
36.5

> <WO2>
11.25

> <WO3>
4.63

> <WO4>
1

> <WO5>
0

> <WO6>
0

> <WN1>
297.88

> <WN2>
117.63

> <WN3>
60

> <WN4>
27.38

> <WN5>
7.63

> <WN6>
0

> <IW1>
0.18

> <IW2>
0.61

> <IW3>
1.49

> <IW4>
2.43

> <CW1>
2.52

> <CW2>
1.53

> <CW3>
0.7

> <CW4>
0.31

> <CW5>
0.16

> <CW6>
0.08

> <CW7>
0.03

> <CW8>
0

> <ID1>
0.02

> <ID2>
0.04

> <ID3>
0.07

> <ID4>
0.14

> <CD1>
0.51

> <CD2>
0.25

> <CD3>
0.13

> <CD4>
0.07

> <CD5>
0.05

> <CD6>
0.03

> <CD7>
0.02

> <CD8>
0.01

> <HL1>
1.26

> <HL2>
1.07

> <A>
4.5

> <CP>
3.85

> <POL>
19.68

> <MW>
179.22

> <FLEX>
0.36

> <FLEX_RB>
0.07

> <NCC>
0

> <DIFF>
0.87

> <LOGP n-Oct>
1.72

> <LOGP c-Hex>
0.62

> <PSA>
40.53

> <HSA>
296.42

> <PSAR>
0.12

> <PHSAR>
0.14

> <LgD5>
1.72

> <LgD6>
1.72

> <LgD7>
1.72

> <LgD7.5>
1.72

> <LgD8>
1.72

> <LgD9>
1.72

> <LgD10>
1.72

> <AUS7.4>
2

> <0.000000U4>
100

> <0.000000U5>
100

> <0.000000U6>
100

> <0.000000U7>
100

> <0.000000U8>
99.99

> <0.000000U9>
99.9

> <0.000000U10>
99.06

> <DRDRDR>
8.27

> <DRDRAC>
9.29

> <DRDRDO>
7.8

> <DRACAC>
7.25

> <DRACDO>
6.81

> <DRDODO>
0

> <ACACAC>
0

> <ACACDO>
1.63

> <ACDODO>
0

> <DODODO>
0

> <SOLY>
-2.17

> <LgS3>
-2.17

> <LgS4>
-2.17

> <LgS5>
-2.17

> <LgS6>
-2.17

> <LgS7>
-2.17

> <LgS7.5>
-2.17

> <LgS8>
-2.17

> <LgS9>
-2.17

> <LgS10>
-2.17

> <LgS11>
-2.13

> <L0LgS>
-2.17

> <L1LgS>
0

> <L2LgS>
0

> <L3LgS>
0

> <L4LgS>
0

> <DD1>
-1.63

> <DD2>
0.25

> <DD3>
1.38

> <DD4>
1.5

> <DD5>
1

> <DD6>
-0.5

> <DD7>
-0.63

> <DD8>
0

> <ALogD5>
1.66

> <ALogD5.5>
1.66

> <ALogD7>
1.66

> <ALogD7.4>
1.66

> <ALogP>
1.66

> <APSA>
38.33

> <HDonors>
1

> <HAcceptors>
3

> <FRB>
3

> <Rule Of 5>
0

> <Molar Volume>
163.03

> <Surface Tension>
39.03

> <Polarizability>
20.55

> <C ratio>
0.77

> <N ratio>
0.08

> <NO ratio>
0.23

> <Num Rings>
1

> <Num Ar Rings>
1

> <logS>
-1.97

> <Activity_Vss>
1.4

> <Activity_fu>
0.47

> <Class_Vss>
3

> <Cluster>
5

> <DistanceToClosest>
0.438913455996268

> <ClusterCenter>
0

> <ClusterSize>
132

$$$$
AcetylsalicylicAcid
  SciTegic08241211373D

 13 13  0  0  0  0            999 V2000
   23.9390   -7.2110   -0.0390 C   0  0
   24.1550   -5.7340   -0.3020 C   0  0
   23.4000   -5.1530   -1.0620 O   0  0
   25.1320   -5.0130    0.2550 O   0  0
   24.9030   -7.9610    0.6430 C   0  0
   26.1040   -7.3640    1.0230 O   0  0
   27.1960   -7.6010    0.2810 C   0  0
   28.2620   -7.1240    0.6290 O   0  0
   27.1030   -8.4420   -0.9690 C   0  0
   24.6690   -9.3060    0.9460 C   0  0
   23.4950   -9.9280    0.5140 C   0  0
   22.5490   -9.1960   -0.2090 C   0  0
   22.7690   -7.8420   -0.4790 C   0  0
  1  2  1  0
  2  3  2  0
  2  4  1  0
  1  5  2  0
  5  6  1  0
  6  7  1  0
  7  8  2  0
  7  9  1  0
  5 10  1  0
 10 11  2  0
 11 12  1  0
 12 13  2  0
 13  1  1  0
M  END
> <Name>
AcetylsalicylicAcid

> <OBJECTID>
9223372225836679184

> <EXTREG>
AcetylsalicylicAcid

> <Vss>
0.22

> <fu>
0.68

> <V>
405.13

> <S>
297.68

> <R>
1.36

> <G>
1.19

> <W1>
863

> <W2>
619.88

> <W3>
364.25

> <W4>
174.63

> <W5>
92.38

> <W6>
49.25

> <W7>
17.5

> <W8>
2.88

> <D1>
113.25

> <D2>
55.25

> <D3>
19

> <D4>
9.88

> <D5>
6.5

> <D6>
3.63

> <D7>
2.25

> <D8>
0.75

> <WO1>
65.25

> <WO2>
18.25

> <WO3>
6.13

> <WO4>
1.25

> <WO5>
0

> <WO6>
0

> <WN1>
423.13

> <WN2>
201.88

> <WN3>
102.63

> <WN4>
50.5

> <WN5>
13.13

> <WN6>
0

> <IW1>
0.21

> <IW2>
0.48

> <IW3>
1

> <IW4>
1.44

> <CW1>
2.9

> <CW2>
2.08

> <CW3>
1.22

> <CW4>
0.59

> <CW5>
0.31

> <CW6>
0.17

> <CW7>
0.06

> <CW8>
0.01

> <ID1>
0.11

> <ID2>
0.14

> <ID3>
0.19

> <ID4>
0.31

> <CD1>
0.38

> <CD2>
0.19

> <CD3>
0.06

> <CD4>
0.03

> <CD5>
0.02

> <CD6>
0.01

> <CD7>
0.01

> <CD8>
0

> <HL1>
4.86

> <HL2>
4.99

> <A>
4.61

> <CP>
0.41

> <POL>
17.09

> <MW>
180.16

> <FLEX>
0.73

> <FLEX_RB>
0.15

> <NCC>
0

> <DIFF>
0.85

> <LOGP n-Oct>
1.56

> <LOGP c-Hex>
-0.97

> <PSA>
63.6

> <HSA>
234.08

> <PSAR>
0.21

> <PHSAR>
0.27

> <LgD5>
0.15

> <LgD6>
-0.8

> <LgD7>
-1.54

> <LgD7.5>
-1.72

> <LgD8>
-1.8

> <LgD9>
-1.84

> <LgD10>
-1.84

> <AUS7.4>
0

> <0.000000U4>
28.51

> <0.000000U5>
3.84

> <0.000000U6>
0.4

> <0.000000U7>
0.04

> <0.000000U8>
0

> <0.000000U9>
0

> <0.000000U10>
0

> <DRDRDR>
6.21

> <DRDRAC>
8.85

> <DRDRDO>
6.3

> <DRACAC>
9.05

> <DRACDO>
6.63

> <DRDODO>
0

> <ACACAC>
3.25

> <ACACDO>
2.86

> <ACDODO>
0

> <DODODO>
0

> <SOLY>
-0.98

> <LgS3>
-0.88

> <LgS4>
-0.44

> <LgS5>
0.43

> <LgS6>
1.39

> <LgS7>
2.17

> <LgS7.5>
2.37

> <LgS8>
2.47

> <LgS9>
2.51

> <LgS10>
2.52

> <LgS11>
2.52

> <L0LgS>
1.49

> <L1LgS>
1.93

> <L2LgS>
-0.98

> <L3LgS>
-0.19

> <L4LgS>
0.38

> <DD1>
1.25

> <DD2>
2.38

> <DD3>
0.63

> <DD4>
-0.13

> <DD5>
0

> <DD6>
-0.63

> <DD7>
-0.5

> <DD8>
-0.38

> <ALogD5>
-0.12

> <ALogD5.5>
-0.59

> <ALogD7>
-1.6

> <ALogD7.4>
-1.68

> <ALogP>
1.4

> <APSA>
63.6

> <HDonors>
1

> <HAcceptors>
4

> <FRB>
3

> <Rule Of 5>
0

> <Molar Volume>
139.59

> <Surface Tension>
49.85

> <Polarizability>
17.65

> <C ratio>
0.69

> <N ratio>
0

> <NO ratio>
0.31

> <Num Rings>
1

> <Num Ar Rings>
1

> <logS>
-1.71

> <Activity_Vss>
0.22

> <Activity_fu>
0.68

> <Class_Vss>
1

> <Cluster>
5

> <DistanceToClosest>
0.456678353547677

> <ClusterCenter>
0

> <ClusterSize>
132

$$$$
Betamipron
  SciTegic08241211373D

 14 14  0  0  0  0            999 V2000
   22.2010   -6.9430   -0.4180 C   0  0
   22.3780   -5.5010   -0.8450 C   0  0
   23.5780   -4.8730   -0.8420 N   0  0
   24.8000   -5.5000   -0.3360 C   0  0
   25.7410   -4.4400    0.2930 C   0  0
   26.9780   -5.0920    0.8490 C   0  0
   27.7610   -5.7010   -0.0410 O   0  0
   27.2440   -5.0670    2.0400 O   0  0
   21.3780   -4.8960   -1.1930 O   0  0
   23.0020   -7.9640   -0.9410 C   0  0
   22.8640   -9.2760   -0.4760 C   0  0
   21.8890   -9.5800    0.4790 C   0  0
   21.0500   -8.5720    0.9630 C   0  0
   21.2050   -7.2580    0.5120 C   0  0
  1  2  1  0
  2  3  1  0
  3  4  1  0
  4  5  1  0
  5  6  1  0
  6  7  1  0
  6  8  2  0
  2  9  2  0
  1 10  2  0
 10 11  1  0
 11 12  2  0
 12 13  1  0
 13 14  2  0
 14  1  1  0
M  END
> <Name>
Betamipron

> <OBJECTID>
9223372230131646480

> <EXTREG>
Betamipron

> <Vss>
0.28

> <fu>
0.17

> <V>
457

> <S>
337.12

> <R>
1.36

> <G>
1.27

> <W1>
977.63

> <W2>
685.13

> <W3>
395.25

> <W4>
181.63

> <W5>
102.13

> <W6>
53.25

> <W7>
20.88

> <W8>
1.75

> <D1>
144.63

> <D2>
81.63

> <D3>
35.75

> <D4>
20.88

> <D5>
13.38

> <D6>
8.88

> <D7>
5.5

> <D8>
2.88

> <WO1>
113.75

> <WO2>
32.25

> <WO3>
10.63

> <WO4>
1.75

> <WO5>
0

> <WO6>
0

> <WN1>
447

> <WN2>
207.38

> <WN3>
115.63

> <WN4>
56.63

> <WN5>
16.88

> <WN6>
0

> <IW1>
0.16

> <IW2>
0.39

> <IW3>
0.78

> <IW4>
1.06

> <CW1>
2.9

> <CW2>
2.03

> <CW3>
1.17

> <CW4>
0.54

> <CW5>
0.3

> <CW6>
0.16

> <CW7>
0.06

> <CW8>
0.01

> <ID1>
0.1

> <ID2>
0.1

> <ID3>
0.18

> <ID4>
0.26

> <CD1>
0.43

> <CD2>
0.24

> <CD3>
0.11

> <CD4>
0.06

> <CD5>
0.04

> <CD6>
0.03

> <CD7>
0.02

> <CD8>
0.01

> <HL1>
2.86

> <HL2>
2.55

> <A>
3.95

> <CP>
0.92

> <POL>
19.48

> <MW>
193.2

> <FLEX>
1.36

> <FLEX_RB>
0.27

> <NCC>
0

> <DIFF>
0.78

> <LOGP n-Oct>
0.56

> <LOGP c-Hex>
-3.43

> <PSA>
66.4

> <HSA>
270.72

> <PSAR>
0.2

> <PHSAR>
0.25

> <LgD5>
-0.41

> <LgD6>
-1.35

> <LgD7>
-2.23

> <LgD7.5>
-2.53

> <LgD8>
-2.69

> <LgD9>
-2.78

> <LgD10>
-2.79

> <AUS7.4>
0

> <0.000000U4>
54.62

> <0.000000U5>
10.74

> <0.000000U6>
1.19

> <0.000000U7>
0.12

> <0.000000U8>
0.01

> <0.000000U9>
0

> <0.000000U10>
0

> <DRDRDR>
7.38

> <DRDRAC>
10.6

> <DRDRDO>
6.96

> <DRACAC>
11.78

> <DRACDO>
7.83

> <DRDODO>
3.36

> <ACACAC>
0.76

> <ACACDO>
3.06

> <ACDODO>
2.33

> <DODODO>
0

> <SOLY>
-1.21

> <LgS3>
-1.18

> <LgS4>
-0.95

> <LgS5>
-0.24

> <LgS6>
0.7

> <LgS7>
1.61

> <LgS7.5>
1.95

> <LgS8>
2.15

> <LgS9>
2.27

> <LgS10>
2.29

> <LgS11>
2.32

> <L0LgS>
1.05

> <L1LgS>
2.14

> <L2LgS>
-0.78

> <L3LgS>
-0.45

> <L4LgS>
0.38

> <DD1>
0.75

> <DD2>
0.38

> <DD3>
0.75

> <DD4>
1.13

> <DD5>
0.13

> <DD6>
-0.25

> <DD7>
0

> <DD8>
0.13

> <ALogD5>
0.06

> <ALogD5.5>
-0.39

> <ALogD7>
-1.83

> <ALogD7.4>
-2.16

> <ALogP>
0.93

> <APSA>
66.4

> <HDonors>
2

> <HAcceptors>
4

> <FRB>
4

> <Rule Of 5>
0

> <Molar Volume>
157.42

> <Surface Tension>
51.54

> <Polarizability>
20.1

> <C ratio>
0.71

> <N ratio>
0.07

> <NO ratio>
0.29

> <Num Rings>
1

> <Num Ar Rings>
1

> <logS>
-1.41

> <Activity_Vss>
0.28

> <Activity_fu>
0.17

> <Class_Vss>
1

> <Cluster>
5

> <DistanceToClosest>
0.467574513604943

> <ClusterCenter>
0

> <ClusterSize>
132

$$$$
Neostigmine
  SciTegic08241211373D

 16 16  0  0  0  0            999 V2000
   19.0320  -10.4030    0.3470 C   0  0
   17.9810   -9.7530    0.8630 O   0  0
   16.7310  -10.3610    0.9340 C   0  0
   15.6040   -9.6850    0.4590 C   0  0
   14.3150  -10.2460    0.4970 C   0  0
   13.1700   -9.5080   -0.0060 N   0  3
   11.8530  -10.2180    0.0940 C   0  0
   13.3860   -9.2100   -1.4570 C   0  0
   13.0310   -8.2380    0.7730 C   0  0
   14.2180  -11.5390    1.0450 C   0  0
   15.3350  -12.2190    1.5420 C   0  0
   16.5990  -11.6310    1.4960 C   0  0
   18.9640  -11.3290   -0.6520 N   0  0
   17.7520  -11.5010   -1.4580 C   0  0
   20.1890  -12.0710   -0.9640 C   0  0
   20.1080  -10.1050    0.8360 O   0  0
  1  2  1  0
  2  3  1  0
  3  4  2  0
  4  5  1  0
  5  6  1  0
  6  7  1  0
  6  8  1  0
  6  9  1  0
  5 10  2  0
 10 11  1  0
 11 12  2  0
 12  3  1  0
  1 13  1  0
 13 14  1  0
 13 15  1  0
  1 16  2  0
M  CHG  1   6   1
M  END
> <Name>
Neostigmine

> <OBJECTID>
9223372234426613776

> <EXTREG>
Neostigmine

> <Vss>
0.74

> <fu>
0

> <V>
566.38

> <S>
392.48

> <R>
1.44

> <G>
1.29

> <W1>
856.13

> <W2>
424.75

> <W3>
200.38

> <W4>
86.38

> <W5>
42.13

> <W6>
22

> <W7>
8.25

> <W8>
0.88

> <D1>
132.25

> <D2>
42.25

> <D3>
15.5

> <D4>
8.25

> <D5>
4.38

> <D6>
2.88

> <D7>
1.25

> <D8>
0.38

> <WO1>
0

> <WO2>
0

> <WO3>
0

> <WO4>
0

> <WO5>
0

> <WO6>
0

> <WN1>
268.25

> <WN2>
109

> <WN3>
52

> <WN4>
24.63

> <WN5>
8.25

> <WN6>
0.25

> <IW1>
0.13

> <IW2>
0.57

> <IW3>
1.24

> <IW4>
1.68

> <CW1>
2.18

> <CW2>
1.08

> <CW3>
0.51

> <CW4>
0.22

> <CW5>
0.11

> <CW6>
0.06

> <CW7>
0.02

> <CW8>
0

> <ID1>
0.04

> <ID2>
0.07

> <ID3>
0.09

> <ID4>
0.16

> <CD1>
0.34

> <CD2>
0.11

> <CD3>
0.04

> <CD4>
0.02

> <CD5>
0.01

> <CD6>
0.01

> <CD7>
0

> <CD8>
0

> <HL1>
2.72

> <HL2>
2.67

> <A>
4.79

> <CP>
0.86

> <POL>
24.53

> <MW>
223.29

> <FLEX>
1.24

> <FLEX_RB>
0.14

> <NCC>
1

> <DIFF>
0.7

> <LOGP n-Oct>
-3.1

> <LOGP c-Hex>
1.84

> <PSA>
36.28

> <HSA>
356.2

> <PSAR>
0.09

> <PHSAR>
0.1

> <LgD5>
-3.1

> <LgD6>
-3.1

> <LgD7>
-3.1

> <LgD7.5>
-3.1

> <LgD8>
-3.1

> <LgD9>
-3.1

> <LgD10>
-3.1

> <AUS7.4>
0

> <0.000000U4>
0

> <0.000000U5>
0

> <0.000000U6>
0

> <0.000000U7>
0

> <0.000000U8>
0

> <0.000000U9>
0

> <0.000000U10>
0

> <DRDRDR>
9.65

> <DRDRAC>
10.04

> <DRDRDO>
0

> <DRACAC>
3.38

> <DRACDO>
0

> <DRDODO>
0

> <ACACAC>
0

> <ACACDO>
0

> <ACDODO>
0

> <DODODO>
0

> <SOLY>
-0.31

> <LgS3>
-0.31

> <LgS4>
-0.31

> <LgS5>
-0.31

> <LgS6>
-0.31

> <LgS7>
-0.31

> <LgS7.5>
-0.31

> <LgS8>
-0.31

> <LgS9>
-0.31

> <LgS10>
-0.31

> <LgS11>
-0.31

> <L0LgS>
-0.31

> <L1LgS>
0

> <L2LgS>
0

> <L3LgS>
0

> <L4LgS>
0

> <DD1>
-0.5

> <DD2>
0.25

> <DD3>
0

> <DD4>
0.25

> <DD5>
0.25

> <DD6>
0

> <DD7>
0.13

> <DD8>
0

> <ALogD5>
-2.09

> <ALogD5.5>
-2.09

> <ALogD7>
-2.09

> <ALogD7.4>
-2.09

> <ALogP>
0

> <APSA>
29.54

> <HDonors>
0

> <HAcceptors>
4

> <FRB>
3

> <Rule Of 5>
0

> <Molar Volume>
0

> <Surface Tension>
0

> <Polarizability>
0

> <C ratio>
0.75

> <N ratio>
0.13

> <NO ratio>
0.25

> <Num Rings>
1

> <Num Ar Rings>
1

> <logS>
-1.26

> <Activity_Vss>
0.74

> <Activity_fu>
0

> <Class_Vss>
2

> <Cluster>
5

> <DistanceToClosest>
0.468386227357188

> <ClusterCenter>
0

> <ClusterSize>
132

$$$$
Aminosalicylicacid
  SciTegic08241211372D

 11 11  0  0  0  0            999 V2000
   24.2690   -8.4890    0.0000 C   0  0
   24.3190   -6.9760    0.0000 C   0  0
   23.2860   -6.3240    0.0000 O   0  0
   25.5010   -6.3540    0.0000 O   0  0
   25.4470   -9.2520    0.0000 C   0  0
   25.3600  -10.6470    0.0000 C   0  0
   24.1180  -11.2860    0.0000 C   0  0
   22.9390  -10.5330    0.0000 C   0  0
   23.0270   -9.1360    0.0000 C   0  0
   21.7300  -11.1490    0.0000 N   0  0
   26.7160   -8.6620    0.0000 O   0  0
  1  2  1  0
  2  3  2  0
  2  4  1  0
  1  5  2  0
  5  6  1  0
  6  7  2  0
  7  8  1  0
  8  9  2  0
  9  1  1  0
  8 10  1  0
  5 11  1  0
M  END
> <Name>
Aminosalicylicacid

> <OBJECTID>
9223372238721581072

> <EXTREG>
Aminosalicylicacid

> <Vss>
0.33

> <fu>
0.39

> <V>
332.5

> <S>
254.59

> <R>
1.31

> <G>
1.15

> <W1>
815

> <W2>
623.88

> <W3>
341.63

> <W4>
151

> <W5>
77.25

> <W6>
40.25

> <W7>
11.75

> <W8>
1.38

> <D1>
76.75

> <D2>
48.13

> <D3>
28

> <D4>
14.5

> <D5>
6.75

> <D6>
3

> <D7>
1.75

> <D8>
0.5

> <WO1>
199.5

> <WO2>
65.13

> <WO3>
25.88

> <WO4>
7.38

> <WO5>
1.25

> <WO6>
0

> <WN1>
301.38

> <WN2>
131

> <WN3>
68.75

> <WN4>
31

> <WN5>
6.75

> <WN6>
0

> <IW1>
0.17

> <IW2>
0.42

> <IW3>
1.07

> <IW4>
1.93

> <CW1>
3.2

> <CW2>
2.45

> <CW3>
1.34

> <CW4>
0.59

> <CW5>
0.3

> <CW6>
0.16

> <CW7>
0.05

> <CW8>
0.01

> <ID1>
0.08

> <ID2>
0.07

> <ID3>
0.13

> <ID4>
0.15

> <CD1>
0.3

> <CD2>
0.19

> <CD3>
0.11

> <CD4>
0.06

> <CD5>
0.03

> <CD6>
0.01

> <CD7>
0.01

> <CD8>
0

> <HL1>
2.76

> <HL2>
2.78

> <A>
3.32

> <CP>
1.5

> <POL>
14.82

> <MW>
153.14

> <FLEX>
0.2

> <FLEX_RB>
0.05

> <NCC>
0

> <DIFF>
1.04

> <LOGP n-Oct>
-1.63

> <LOGP c-Hex>
-3.81

> <PSA>
83.55

> <HSA>
171.04

> <PSAR>
0.33

> <PHSAR>
0.49

> <LgD5>
-1.67

> <LgD6>
-1.9

> <LgD7>
-2.42

> <LgD7.5>
-2.6

> <LgD8>
-2.69

> <LgD9>
-2.73

> <LgD10>
-2.73

> <AUS7.4>
0

> <0.000000U4>
0

> <0.000000U5>
0

> <0.000000U6>
0

> <0.000000U7>
0

> <0.000000U8>
0

> <0.000000U9>
0

> <0.000000U10>
0

> <DRDRDR>
4.33

> <DRDRAC>
5.48

> <DRDRDO>
6.99

> <DRACAC>
7.09

> <DRACDO>
8.26

> <DRDODO>
8.13

> <ACACAC>
2.4

> <ACACDO>
9.52

> <ACDODO>
9.52

> <DODODO>
7.99

> <SOLY>
-0.14

> <LgS3>
2.31

> <LgS4>
2.18

> <LgS5>
2.2

> <LgS6>
2.44

> <LgS7>
2.99

> <LgS7.5>
3.2

> <LgS8>
3.3

> <LgS9>
3.35

> <LgS10>
3.36

> <LgS11>
3.36

> <L0LgS>
2.83

> <L1LgS>
0.83

> <L2LgS>
-0.1

> <L3LgS>
-0.41

> <L4LgS>
0.15

> <DD1>
-2.88

> <DD2>
1

> <DD3>
0.25

> <DD4>
-3.63

> <DD5>
-4.25

> <DD6>
-3.75

> <DD7>
-1.38

> <DD8>
-0.63

> <ALogD5>
-1.74

> <ALogD5.5>
-1.88

> <ALogD7>
-2.35

> <ALogD7.4>
-2.39

> <ALogP>
0.74

> <APSA>
83.55

> <HDonors>
4

> <HAcceptors>
4

> <FRB>
3

> <Rule Of 5>
0

> <Molar Volume>
102.67

> <Surface Tension>
83.37

> <Polarizability>
15.58

> <C ratio>
0.64

> <N ratio>
0.09

> <NO ratio>
0.36

> <Num Rings>
1

> <Num Ar Rings>
1

> <logS>
-0.71

> <Activity_Vss>
0.33

> <Activity_fu>
0.39

> <Class_Vss>
2

> <Cluster>
5

> <DistanceToClosest>
0.469361633375409

> <ClusterCenter>
0

> <ClusterSize>
132

$$$$
Etilefrine
  SciTegic08241211373D

 13 13  0  0  0  0            999 V2000
   22.0870   -7.1050    0.1300 C   0  0
   22.0220   -8.5050    0.1000 C   0  0
   20.7860   -9.1640    0.0410 C   0  0
   19.6060   -8.4180    0.0170 C   0  0
   19.6560   -7.0230    0.0510 C   0  0
   20.8930   -6.3740    0.1070 C   0  0
   20.7050  -10.5600    0.0060 O   0  0
   23.4050   -6.3040    0.1860 C   0  0
   24.7130   -7.1410    0.1180 C   0  0
   25.9040   -6.2600    0.1010 N   0  0
   27.2040   -6.9570   -0.0230 C   0  0
   28.3490   -5.9220   -0.1650 C   0  0
   23.3980   -5.3190   -0.8610 O   0  0
  1  2  2  0
  2  3  1  0
  3  4  2  0
  4  5  1  0
  5  6  2  0
  6  1  1  0
  3  7  1  0
  1  8  1  0
  8  9  1  0
  9 10  1  0
 10 11  1  0
 11 12  1  0
  8 13  1  0
M  END
> <Name>
Etilefrine

> <OBJECTID>
9223372243016548368

> <EXTREG>
Etilefrine

> <Vss>
2.1

> <fu>
0.77

> <V>
462.5

> <S>
348.47

> <R>
1.33

> <G>
1.32

> <W1>
847.63

> <W2>
552.5

> <W3>
310.13

> <W4>
132.25

> <W5>
69

> <W6>
33.13

> <W7>
11.13

> <W8>
0.63

> <D1>
133.88

> <D2>
54.88

> <D3>
16.88

> <D4>
8.88

> <D5>
3.88

> <D6>
2.38

> <D7>
1.38

> <D8>
0.75

> <WO1>
249.5

> <WO2>
97.63

> <WO3>
42.13

> <WO4>
14.38

> <WO5>
1.63

> <WO6>
0

> <WN1>
302.75

> <WN2>
133.13

> <WN3>
69.75

> <WN4>
30.75

> <WN5>
7.75

> <WN6>
0

> <IW1>
0.05

> <IW2>
0.12

> <IW3>
0.34

> <IW4>
0.85

> <CW1>
2.43

> <CW2>
1.59

> <CW3>
0.89

> <CW4>
0.38

> <CW5>
0.2

> <CW6>
0.1

> <CW7>
0.03

> <CW8>
0

> <ID1>
0.03

> <ID2>
0.19

> <ID3>
0.39

> <ID4>
0.5

> <CD1>
0.38

> <CD2>
0.16

> <CD3>
0.05

> <CD4>
0.03

> <CD5>
0.01

> <CD6>
0.01

> <CD7>
0

> <CD8>
0

> <HL1>
4.09

> <HL2>
3.73

> <A>
3.73

> <CP>
0.27

> <POL>
20.4

> <MW>
181.23

> <FLEX>
0.98

> <FLEX_RB>
0.14

> <NCC>
0

> <DIFF>
0.77

> <LOGP n-Oct>
0.57

> <LOGP c-Hex>
-1.93

> <PSA>
52.49

> <HSA>
295.98

> <PSAR>
0.15

> <PHSAR>
0.18

> <LgD5>
-3.09

> <LgD6>
-2.4

> <LgD7>
-1.45

> <LgD7.5>
-0.96

> <LgD8>
-0.49

> <LgD9>
0.24

> <LgD10>
0.33

> <AUS7.4>
0.49

> <0.000000U4>
0

> <0.000000U5>
0.01

> <0.000000U6>
0.1

> <0.000000U7>
0.96

> <0.000000U8>
8.82

> <0.000000U9>
47.68

> <0.000000U10>
57.43

> <DRDRDR>
7.89

> <DRDRAC>
12.22

> <DRDRDO>
12.22

> <DRACAC>
10

> <DRACDO>
10

> <DRDODO>
10

> <ACACAC>
4.51

> <ACACDO>
4.51

> <ACDODO>
4.51

> <DODODO>
4.51

> <SOLY>
-1.31

> <LgS3>
2.19

> <LgS4>
2.18

> <LgS5>
2.07

> <LgS6>
1.58

> <LgS7>
0.69

> <LgS7.5>
0.21

> <LgS8>
-0.26

> <LgS9>
-0.99

> <LgS10>
-1.07

> <LgS11>
-0.44

> <L0LgS>
0.63

> <L1LgS>
-2.16

> <L2LgS>
0.03

> <L3LgS>
0.99

> <L4LgS>
0.25

> <DD1>
-1

> <DD2>
0.38

> <DD3>
0.25

> <DD4>
0.75

> <DD5>
-0.13

> <DD6>
0.13

> <DD7>
-0.13

> <DD8>
0

> <ALogD5>
-2.44

> <ALogD5.5>
-2.38

> <ALogD7>
-1.52

> <ALogD7.4>
-1.16

> <ALogP>
0.63

> <APSA>
52.49

> <HDonors>
3

> <HAcceptors>
3

> <FRB>
6

> <Rule Of 5>
0

> <Molar Volume>
160.76

> <Surface Tension>
47.39

> <Polarizability>
20.65

> <C ratio>
0.77

> <N ratio>
0.08

> <NO ratio>
0.23

> <Num Rings>
1

> <Num Ar Rings>
1

> <logS>
-0.89

> <Activity_Vss>
2.1

> <Activity_fu>
0.77

> <Class_Vss>
3

> <Cluster>
5

> <DistanceToClosest>
0.48274795574917

> <ClusterCenter>
0

> <ClusterSize>
132

$$$$
ValproicAcd
  SciTegic08241211373D

 10  9  0  0  0  0            999 V2000
   13.5230   -5.8850   -0.7390 C   0  0
   12.9960   -5.8940   -1.8400 O   0  0
   13.4760   -7.0770    0.1880 C   0  0
   14.7360   -7.9670   -0.0220 C   0  0
   16.0660   -7.2060    0.2340 C   0  0
   17.2880   -8.1560    0.1200 C   0  0
   12.1770   -7.9090   -0.0280 C   0  0
   10.8960   -7.0870    0.2860 C   0  0
    9.6170   -7.9410    0.0870 C   0  0
   14.1730   -4.8140   -0.2820 O   0  0
  1  2  2  0
  1  3  1  0
  3  4  1  0
  4  5  1  0
  5  6  1  0
  3  7  1  0
  7  8  1  0
  8  9  1  0
  1 10  1  0
M  END
> <Name>
ValproicAcd

> <OBJECTID>
9223372247311515664

> <EXTREG>
ValproicAcd

> <Vss>
0.14

> <fu>
0.08

> <V>
423.63

> <S>
320.13

> <R>
1.32

> <G>
1.27

> <W1>
684.38

> <W2>
394.63

> <W3>
222.13

> <W4>
107.63

> <W5>
59.13

> <W6>
31.75

> <W7>
11.75

> <W8>
1.75

> <D1>
145.63

> <D2>
41.88

> <D3>
11.5

> <D4>
3

> <D5>
0.75

> <D6>
0

> <D7>
0

> <D8>
0

> <WO1>
80.63

> <WO2>
26.75

> <WO3>
9.63

> <WO4>
1.5

> <WO5>
0

> <WO6>
0

> <WN1>
246.38

> <WN2>
122.38

> <WN3>
68.63

> <WN4>
34.13

> <WN5>
10.25

> <WN6>
0.38

> <IW1>
0.19

> <IW2>
0.55

> <IW3>
1.07

> <IW4>
1.52

> <CW1>
2.14

> <CW2>
1.23

> <CW3>
0.69

> <CW4>
0.34

> <CW5>
0.18

> <CW6>
0.1

> <CW7>
0.04

> <CW8>
0.01

> <ID1>
0.05

> <ID2>
0.18

> <ID3>
0.31

> <ID4>
0

> <CD1>
0.45

> <CD2>
0.13

> <CD3>
0.04

> <CD4>
0.01

> <CD5>
0

> <CD6>
0

> <CD7>
0

> <CD8>
0

> <HL1>
5.14

> <HL2>
10.58

> <A>
6.31

> <CP>
0.2

> <POL>
15.89

> <MW>
144.21

> <FLEX>
1.09

> <FLEX_RB>
0.14

> <NCC>
0

> <DIFF>
0.82

> <LOGP n-Oct>
2.64

> <LOGP c-Hex>
-0.32

> <PSA>
37.3

> <HSA>
282.83

> <PSAR>
0.12

> <PHSAR>
0.13

> <LgD5>
2.31

> <LgD6>
1.55

> <LgD7>
0.6

> <LgD7.5>
0.14

> <LgD8>
-0.24

> <LgD9>
-0.63

> <LgD10>
-0.7

> <AUS7.4>
0.02

> <0.000000U4>
89.78

> <0.000000U5>
46.75

> <0.000000U6>
8.07

> <0.000000U7>
0.87

> <0.000000U8>
0.09

> <0.000000U9>
0.01

> <0.000000U10>
0

> <DRDRDR>
5.39

> <DRDRAC>
6.54

> <DRDRDO>
6.37

> <DRACAC>
3.22

> <DRACDO>
3.22

> <DRDODO>
0

> <ACACAC>
0

> <ACACDO>
0

> <ACDODO>
0

> <DODODO>
0

> <SOLY>
-1.45

> <LgS3>
-1.44

> <LgS4>
-1.4

> <LgS5>
-1.12

> <LgS6>
-0.36

> <LgS7>
0.6

> <LgS7.5>
1.06

> <LgS8>
1.47

> <LgS9>
1.95

> <LgS10>
2.04

> <LgS11>
2.05

> <L0LgS>
0.44

> <L1LgS>
2.34

> <L2LgS>
-0.23

> <L3LgS>
-0.78

> <L4LgS>
0.13

> <DD1>
0.38

> <DD2>
0.5

> <DD3>
-0.25

> <DD4>
0

> <DD5>
0

> <DD6>
0

> <DD7>
0

> <DD8>
0

> <ALogD5>
2.18

> <ALogD5.5>
1.81

> <ALogD7>
0.4

> <ALogD7.4>
0.02

> <ALogP>
2.58

> <APSA>
37.3

> <HDonors>
1

> <HAcceptors>
2

> <FRB>
5

> <Rule Of 5>
0

> <Molar Volume>
155.59

> <Surface Tension>
31.84

> <Polarizability>
16.11

> <C ratio>
0.8

> <N ratio>
0

> <NO ratio>
0.2

> <Num Rings>
0

> <Num Ar Rings>
0

> <logS>
-2.06

> <Activity_Vss>
0.14

> <Activity_fu>
0.08

> <Class_Vss>
1

> <Cluster>
5

> <DistanceToClosest>
0.482772703661649

> <ClusterCenter>
0

> <ClusterSize>
132

$$$$
Nicotine
  SciTegic08241211373D

 12 13  0  0  0  0            999 V2000
   10.8470   -7.3290    0.0090 N   0  0
    9.7860   -8.2960    0.3680 C   0  0
    8.3790   -7.7710    0.0590 C   0  0
    8.1830   -6.7700   -0.8980 C   0  0
    6.9460   -6.2980   -1.1580 N   0  0
    5.8590   -6.7750   -0.5170 C   0  0
    5.9930   -7.7820    0.4420 C   0  0
    7.2650   -8.2850    0.7310 C   0  0
   10.1160   -9.5370   -0.4870 C   0  0
   11.6560   -9.5590   -0.4070 C   0  0
   12.0090   -8.0600   -0.5470 C   0  0
   11.1210   -6.2510    0.9820 C   0  0
  1  2  1  0
  2  3  1  0
  3  4  2  0
  4  5  1  0
  5  6  2  0
  6  7  1  0
  7  8  2  0
  8  3  1  0
  2  9  1  0
  9 10  1  0
 10 11  1  0
 11  1  1  0
  1 12  1  0
M  END
> <Name>
Nicotine

> <OBJECTID>
9223372251606482960

> <EXTREG>
Nicotine

> <Vss>
2.6

> <fu>
0.95

> <V>
437.88

> <S>
312.11

> <R>
1.4

> <G>
1.18

> <W1>
697

> <W2>
345

> <W3>
164.5

> <W4>
71.13

> <W5>
37.13

> <W6>
17.38

> <W7>
6.25

> <W8>
0.63

> <D1>
193.25

> <D2>
84.88

> <D3>
27.75

> <D4>
14.75

> <D5>
10.25

> <D6>
6.38

> <D7>
3.88

> <D8>
3.13

> <WO1>
0

> <WO2>
0

> <WO3>
0

> <WO4>
0

> <WO5>
0

> <WO6>
0

> <WN1>
208.5

> <WN2>
90.88

> <WN3>
48.25

> <WN4>
22.88

> <WN5>
6.63

> <WN6>
0.5

> <IW1>
0.14

> <IW2>
0.63

> <IW3>
1.18

> <IW4>
1.48

> <CW1>
2.23

> <CW2>
1.11

> <CW3>
0.53

> <CW4>
0.23

> <CW5>
0.12

> <CW6>
0.06

> <CW7>
0.02

> <CW8>
0

> <ID1>
0.05

> <ID2>
0.13

> <ID3>
0.19

> <ID4>
0.31

> <CD1>
0.62

> <CD2>
0.27

> <CD3>
0.09

> <CD4>
0.05

> <CD5>
0.03

> <CD6>
0.02

> <CD7>
0.01

> <CD8>
0.01

> <HL1>
1.34

> <HL2>
1.18

> <A>
4.78

> <CP>
1.18

> <POL>
19.48

> <MW>
162.23

> <FLEX>
0.24

> <FLEX_RB>
0.12

> <NCC>
0

> <DIFF>
0.83

> <LOGP n-Oct>
1.13

> <LOGP c-Hex>
0.28

> <PSA>
15.87

> <HSA>
296.24

> <PSAR>
0.05

> <PHSAR>
0.05

> <LgD5>
-2.01

> <LgD6>
-1.21

> <LgD7>
-0.26

> <LgD7.5>
0.2

> <LgD8>
0.6

> <LgD9>
1.04

> <LgD10>
1.12

> <AUS7.4>
1.01

> <0.000000U4>
0

> <0.000000U5>
0.04

> <0.000000U6>
0.42

> <0.000000U7>
4.07

> <0.000000U8>
29.8

> <0.000000U9>
80.93

> <0.000000U10>
97.7

> <DRDRDR>
9.67

> <DRDRAC>
7.63

> <DRDRDO>
0

> <DRACAC>
5.14

> <DRACDO>
0

> <DRDODO>
0

> <ACACAC>
0

> <ACACDO>
0

> <ACDODO>
0

> <DODODO>
0

> <SOLY>
-1.23

> <LgS3>
2.7

> <LgS4>
2.28

> <LgS5>
1.91

> <LgS6>
1.11

> <LgS7>
0.16

> <LgS7.5>
-0.31

> <LgS8>
-0.71

> <LgS9>
-1.14

> <LgS10>
-1.22

> <LgS11>
-1.23

> <L0LgS>
0.38

> <L1LgS>
-2.41

> <L2LgS>
0.39

> <L3LgS>
0.67

> <L4LgS>
-0.09

> <DD1>
0.38

> <DD2>
0.13

> <DD3>
0

> <DD4>
0

> <DD5>
0

> <DD6>
0

> <DD7>
0

> <DD8>
0

> <ALogD5>
-2.42

> <ALogD5.5>
-2.22

> <ALogD7>
-0.99

> <ALogD7.4>
-0.62

> <ALogP>
0.57

> <APSA>
16.13

> <HDonors>
0

> <HAcceptors>
2

> <FRB>
1

> <Rule Of 5>
0

> <Molar Volume>
157.18

> <Surface Tension>
39.6

> <Polarizability>
19.53

> <C ratio>
0.83

> <N ratio>
0.17

> <NO ratio>
0.17

> <Num Rings>
2

> <Num Ar Rings>
1

> <logS>
-0.55

> <Activity_Vss>
2.6

> <Activity_fu>
0.95

> <Class_Vss>
3

> <Cluster>
5

> <DistanceToClosest>
0.485785337730669

> <ClusterCenter>
0

> <ClusterSize>
132

$$$$
Acivicin
  SciTegic08241211373D

 11 11  0  0  0  0            999 V2000
   26.8030   -7.5350   -0.2890 C   0  0
   27.8530   -6.8580    0.4070 O   0  0
   29.0630   -7.5170    0.1060 N   0  0
   28.7310   -8.7190   -0.1510 C   0  0
   27.2590   -8.9950   -0.1150 C   0  0
   29.9110   -9.9560   -0.5220 Cl  0  0
   25.4270   -7.1880    0.3370 C   0  0
   25.1770   -5.7280    0.3050 N   0  0
   24.3010   -7.9240   -0.3560 C   0  0
   24.5180   -8.8780   -1.0820 O   0  0
   23.0470   -7.5060   -0.1620 O   0  0
  1  2  1  0
  2  3  1  0
  3  4  2  0
  4  5  1  0
  5  1  1  0
  4  6  1  0
  1  7  1  0
  7  8  1  0
  7  9  1  0
  9 10  2  0
  9 11  1  0
M  END
> <Name>
Acivicin

> <OBJECTID>
9223372255901450256

> <EXTREG>
Acivicin

> <Vss>
0.5

> <fu>
0

> <V>
354.63

> <S>
265.53

> <R>
1.34

> <G>
1.15

> <W1>
859.75

> <W2>
679.63

> <W3>
451.88

> <W4>
221.88

> <W5>
117.5

> <W6>
56.25

> <W7>
15.13

> <W8>
1.63

> <D1>
82.13

> <D2>
27.5

> <D3>
14

> <D4>
6.5

> <D5>
3.38

> <D6>
2.25

> <D7>
1

> <D8>
0.88

> <WO1>
231.13

> <WO2>
99.25

> <WO3>
47.88

> <WO4>
19.38

> <WO5>
4.63

> <WO6>
0.25

> <WN1>
513.13

> <WN2>
256.5

> <WN3>
131

> <WN4>
49.75

> <WN5>
9.63

> <WN6>
0

> <IW1>
0.14

> <IW2>
0.26

> <IW3>
0.46

> <IW4>
0.58

> <CW1>
3.24

> <CW2>
2.56

> <CW3>
1.7

> <CW4>
0.84

> <CW5>
0.44

> <CW6>
0.21

> <CW7>
0.06

> <CW8>
0.01

> <ID1>
0.15

> <ID2>
0.19

> <ID3>
0.26

> <ID4>
0.45

> <CD1>
0.31

> <CD2>
0.1

> <CD3>
0.05

> <CD4>
0.02

> <CD5>
0.01

> <CD6>
0.01

> <CD7>
0

> <CD8>
0

> <HL1>
8.39

> <HL2>
8.65

> <A>
3.46

> <CP>
0.21

> <POL>
14.46

> <MW>
178.57

> <FLEX>
0.72

> <FLEX_RB>
0.18

> <NCC>
0

> <DIFF>
0.9

> <LOGP n-Oct>
-2.68

> <LOGP c-Hex>
-3.08

> <PSA>
87.38

> <HSA>
178.15

> <PSAR>
0.33

> <PHSAR>
0.49

> <LgD5>
-2.68

> <LgD6>
-2.69

> <LgD7>
-2.75

> <LgD7.5>
-2.88

> <LgD8>
-3.11

> <LgD9>
-3.65

> <LgD10>
-3.85

> <AUS7.4>
0

> <0.000000U4>
0

> <0.000000U5>
0

> <0.000000U6>
0

> <0.000000U7>
0

> <0.000000U8>
0

> <0.000000U9>
0

> <0.000000U10>
0

> <DRDRDR>
1.8

> <DRDRAC>
4.25

> <DRDRDO>
4.25

> <DRACAC>
5.44

> <DRACDO>
5.44

> <DRDODO>
3.74

> <ACACAC>
5.53

> <ACACDO>
5.53

> <ACDODO>
3.73

> <DODODO>
0

> <SOLY>
-0.02

> <LgS3>
2.29

> <LgS4>
2.29

> <LgS5>
2.29

> <LgS6>
2.29

> <LgS7>
2.36

> <LgS7.5>
2.48

> <LgS8>
2.71

> <LgS9>
3.26

> <LgS10>
3.45

> <LgS11>
3.48

> <L0LgS>
2.69

> <L1LgS>
0.76

> <L2LgS>
0.37

> <L3LgS>
-0.18

> <L4LgS>
-0.27

> <DD1>
-0.75

> <DD2>
0.25

> <DD3>
0.38

> <DD4>
0

> <DD5>
0.38

> <DD6>
0

> <DD7>
-0.13

> <DD8>
0

> <ALogD5>
-3.28

> <ALogD5.5>
-3.28

> <ALogD7>
-3.29

> <ALogD7.4>
-3.29

> <ALogP>
-0.78

> <APSA>
84.91

> <HDonors>
3

> <HAcceptors>
5

> <FRB>
3

> <Rule Of 5>
0

> <Molar Volume>
96.29

> <Surface Tension>
70.35

> <Polarizability>
14.15

> <C ratio>
0.45

> <N ratio>
0.18

> <NO ratio>
0.45

> <Num Rings>
1

> <Num Ar Rings>
0

> <logS>
-0.69

> <Activity_Vss>
0.5

> <Activity_fu>
0

> <Class_Vss>
2

> <Cluster>
5

> <DistanceToClosest>
0.486233579297375

> <ClusterCenter>
0

> <ClusterSize>
132

$$$$
Flucytosine
  SciTegic08241211372D

  9  9  0  0  0  0            999 V2000
   19.8370   -8.0500    0.0000 N   0  0
   18.7560   -8.7160    0.0000 C   0  0
   17.5060   -7.9260    0.0000 C   0  0
   17.5670   -6.5860    0.0000 C   0  0
   18.7110   -5.9470    0.0000 N   0  0
   19.8310   -6.6080    0.0000 C   0  0
   20.9020   -6.0270    0.0000 O   0  0
   16.3280   -8.5440    0.0000 F   0  0
   18.7370  -10.0170    0.0000 N   0  0
  1  2  2  0
  2  3  1  0
  3  4  2  0
  4  5  1  0
  5  6  1  0
  6  1  1  0
  6  7  2  0
  3  8  1  0
  2  9  1  0
M  END
> <Name>
Flucytosine

> <OBJECTID>
9223372260196417552

> <EXTREG>
Flucytosine

> <Vss>
0.68

> <fu>
1

> <V>
268.13

> <S>
215.62

> <R>
1.24

> <G>
1.11

> <W1>
783.38

> <W2>
639.5

> <W3>
387.13

> <W4>
183.38

> <W5>
96.25

> <W6>
41.63

> <W7>
15.25

> <W8>
1.88

> <D1>
43.63

> <D2>
30

> <D3>
20

> <D4>
13.5

> <D5>
10

> <D6>
6.63

> <D7>
4.88

> <D8>
3.25

> <WO1>
125

> <WO2>
44.88

> <WO3>
19.38

> <WO4>
7.13

> <WO5>
1.63

> <WO6>
0.13

> <WN1>
414.38

> <WN2>
188.75

> <WN3>
92.88

> <WN4>
36.63

> <WN5>
11.13

> <WN6>
0

> <IW1>
0.14

> <IW2>
0.29

> <IW3>
0.89

> <IW4>
2.27

> <CW1>
3.63

> <CW2>
2.97

> <CW3>
1.8

> <CW4>
0.85

> <CW5>
0.45

> <CW6>
0.19

> <CW7>
0.07

> <CW8>
0.01

> <ID1>
0.05

> <ID2>
0.1

> <ID3>
0.08

> <ID4>
0.13

> <CD1>
0.2

> <CD2>
0.14

> <CD3>
0.09

> <CD4>
0.06

> <CD5>
0.05

> <CD6>
0.03

> <CD7>
0.02

> <CD8>
0.02

> <HL1>
4.81

> <HL2>
3.08

> <A>
1.63

> <CP>
1.06

> <POL>
10.74

> <MW>
129.09

> <FLEX>
0

> <FLEX_RB>
0

> <NCC>
0

> <DIFF>
1.13

> <LOGP n-Oct>
-2.03

> <LOGP c-Hex>
-1.18

> <PSA>
73.15

> <HSA>
142.47

> <PSAR>
0.34

> <PHSAR>
0.51

> <LgD5>
-2.03

> <LgD6>
-2.03

> <LgD7>
-2.03

> <LgD7.5>
-2.03

> <LgD8>
-2.03

> <LgD9>
-2.04

> <LgD10>
-2.1

> <AUS7.4>
2

> <0.000000U4>
97.83

> <0.000000U5>
99.78

> <0.000000U6>
99.98

> <0.000000U7>
99.98

> <0.000000U8>
99.83

> <0.000000U9>
98.32

> <0.000000U10>
85.41

> <DRDRDR>
2.54

> <DRDRAC>
4.01

> <DRDRDO>
4.27

> <DRACAC>
3.3

> <DRACDO>
6.48

> <DRDODO>
2.59

> <ACACAC>
3.17

> <ACACDO>
6.59

> <ACDODO>
5.02

> <DODODO>
0

> <SOLY>
-0.12

> <LgS3>
-0.03

> <LgS4>
-0.11

> <LgS5>
-0.11

> <LgS6>
-0.12

> <LgS7>
-0.12

> <LgS7.5>
-0.12

> <LgS8>
-0.11

> <LgS9>
-0.11

> <LgS10>
-0.05

> <LgS11>
0.32

> <L0LgS>
-0.08

> <L1LgS>
0.07

> <L2LgS>
0.12

> <L3LgS>
0.08

> <L4LgS>
0.08

> <DD1>
1.13

> <DD2>
0.75

> <DD3>
0.13

> <DD4>
-0.75

> <DD5>
0.5

> <DD6>
1.5

> <DD7>
0.88

> <DD8>
0.25

> <ALogD5>
-1.36

> <ALogD5.5>
-1.36

> <ALogD7>
-1.35

> <ALogD7.4>
-1.35

> <ALogP>
-1.35

> <APSA>
67.48

> <HDonors>
3

> <HAcceptors>
4

> <FRB>
0

> <Rule Of 5>
0

> <Molar Volume>
74.55

> <Surface Tension>
58.88

> <Polarizability>
10.77

> <C ratio>
0.44

> <N ratio>
0.33

> <NO ratio>
0.44

> <Num Rings>
1

> <Num Ar Rings>
0

> <logS>
-1

> <Activity_Vss>
0.68

> <Activity_fu>
1

> <Class_Vss>
2

> <Cluster>
5

> <DistanceToClosest>
0.487380037582923

> <ClusterCenter>
0

> <ClusterSize>
132

$$$$
Mexiletine
  SciTegic08241211373D

 13 13  0  0  0  0            999 V2000
   12.5680   -9.2020    0.3210 C   0  0
   13.8160   -8.6730    0.6510 O   0  0
   14.7660   -8.7080   -0.4280 C   0  0
   16.1020   -8.0740    0.0420 C   0  0
   17.0860   -8.1050   -1.0640 N   0  0
   15.8710   -6.6060    0.4880 C   0  0
   11.5780   -8.3670   -0.2100 C   0  0
   10.3520   -8.9140   -0.6020 C   0  0
   10.1070  -10.2800   -0.4370 C   0  0
   11.0850  -11.1020    0.1270 C   0  0
   12.3150  -10.5650    0.5210 C   0  0
   13.3690  -11.4730    1.1680 C   0  0
   11.8260   -6.8600   -0.3640 C   0  0
  1  2  1  0
  2  3  1  0
  3  4  1  0
  4  5  1  0
  4  6  1  0
  1  7  2  0
  7  8  1  0
  8  9  2  0
  9 10  1  0
 10 11  2  0
 11  1  1  0
 11 12  1  0
  7 13  1  0
M  END
> <Name>
Mexiletine

> <OBJECTID>
9223372264491384848

> <EXTREG>
Mexiletine

> <Vss>
5.9

> <fu>
0.36

> <V>
487.13

> <S>
346.58

> <R>
1.41

> <G>
1.25

> <W1>
789.25

> <W2>
443.5

> <W3>
245.88

> <W4>
104

> <W5>
48.88

> <W6>
16.75

> <W7>
0

> <W8>
0

> <D1>
174.63

> <D2>
68

> <D3>
27.38

> <D4>
12.38

> <D5>
6.75

> <D6>
4.75

> <D7>
2.88

> <D8>
1.5

> <WO1>
161.75

> <WO2>
69.5

> <WO3>
31.13

> <WO4>
10.13

> <WO5>
0

> <WO6>
0

> <WN1>
300.5

> <WN2>
133

> <WN3>
62.88

> <WN4>
20.5

> <WN5>
0

> <WN6>
0

> <IW1>
0.14

> <IW2>
0.48

> <IW3>
0.92

> <IW4>
0

> <CW1>
2.28

> <CW2>
1.28

> <CW3>
0.71

> <CW4>
0.3

> <CW5>
0.14

> <CW6>
0.05

> <CW7>
0

> <CW8>
0

> <ID1>
0.09

> <ID2>
0.18

> <ID3>
0.24

> <ID4>
0.3

> <CD1>
0.5

> <CD2>
0.2

> <CD3>
0.08

> <CD4>
0.04

> <CD5>
0.02

> <CD6>
0.01

> <CD7>
0.01

> <CD8>
0

> <HL1>
1.79

> <HL2>
1.35

> <A>
6.3

> <CP>
0.58

> <POL>
21.6

> <MW>
179.26

> <FLEX>
0.98

> <FLEX_RB>
0.14

> <NCC>
0

> <DIFF>
0.76

> <LOGP n-Oct>
2.19

> <LOGP c-Hex>
2.59

> <PSA>
37.45

> <HSA>
309.13

> <PSAR>
0.11

> <PHSAR>
0.12

> <LgD5>
-1.21

> <LgD6>
-0.75

> <LgD7>
0.12

> <LgD7.5>
0.6

> <LgD8>
1.07

> <LgD9>
1.84

> <LgD10>
2.14

> <AUS7.4>
0.44

> <0.000000U4>
0

> <0.000000U5>
0.01

> <0.000000U6>
0.08

> <0.000000U7>
0.83

> <0.000000U8>
7.68

> <0.000000U9>
45.41

> <0.000000U10>
89.27

> <DRDRDR>
7.23

> <DRDRAC>
7.83

> <DRDRDO>
7.83

> <DRACAC>
3.26

> <DRACDO>
3.26

> <DRDODO>
0

> <ACACAC>
0

> <ACACDO>
0

> <ACDODO>
0

> <DODODO>
0

> <SOLY>
-1.71

> <LgS3>
1.79

> <LgS4>
1.78

> <LgS5>
1.69

> <LgS6>
1.23

> <LgS7>
0.36

> <LgS7.5>
-0.12

> <LgS8>
-0.6

> <LgS9>
-1.37

> <LgS10>
-1.66

> <LgS11>
-1.71

> <L0LgS>
0.18

> <L1LgS>
-2.34

> <L2LgS>
-0.25

> <L3LgS>
0.77

> <L4LgS>
0.14

> <DD1>
0.25

> <DD2>
0.25

> <DD3>
0

> <DD4>
0.13

> <DD5>
-0.13

> <DD6>
0

> <DD7>
0

> <DD8>
0

> <ALogD5>
-0.85

> <ALogD5.5>
-0.66

> <ALogD7>
0.55

> <ALogD7.4>
0.92

> <ALogP>
2.12

> <APSA>
35.25

> <HDonors>
2

> <HAcceptors>
2

> <FRB>
4

> <Rule Of 5>
0

> <Molar Volume>
183.05

> <Surface Tension>
34.99

> <Polarizability>
21.94

> <C ratio>
0.85

> <N ratio>
0.08

> <NO ratio>
0.15

> <Num Rings>
1

> <Num Ar Rings>
1

> <logS>
-1.77

> <Activity_Vss>
5.9

> <Activity_fu>
0.36

> <Class_Vss>
3

> <Cluster>
5

> <DistanceToClosest>
0.488594020996978

> <ClusterCenter>
0

> <ClusterSize>
132

$$$$
Acetylcysteine
  SciTegic08241211373D

 10  9  0  0  0  0            999 V2000
   25.1090   -8.1950    0.1840 C   0  0
   26.2050   -7.2650   -0.2780 C   0  0
   26.9430   -6.6980    0.5110 O   0  0
   26.3190   -7.1050   -1.5970 O   0  0
   25.2890   -9.5390   -0.3740 N   0  0
   26.3980  -10.2830   -0.1530 C   0  0
   26.4850  -11.3930   -0.6490 O   0  0
   27.5640   -9.7990    0.6740 C   0  0
   23.7470   -7.5770   -0.2310 C   0  0
   22.3930   -8.6010    0.4410 S   0  0
  1  2  1  0
  2  3  2  0
  2  4  1  0
  1  5  1  0
  5  6  1  0
  6  7  2  0
  6  8  1  0
  1  9  1  0
  9 10  1  0
M  END
> <Name>
Acetylcysteine

> <OBJECTID>
9223372268786352144

> <EXTREG>
Acetylcysteine

> <Vss>
0.55

> <fu>
0.17

> <V>
356.5

> <S>
278.18

> <R>
1.28

> <G>
1.22

> <W1>
872.5

> <W2>
728.63

> <W3>
444.88

> <W4>
193.88

> <W5>
108

> <W6>
57.25

> <W7>
22.13

> <W8>
2.5

> <D1>
23.88

> <D2>
8.38

> <D3>
5.5

> <D4>
2.88

> <D5>
1.5

> <D6>
0.88

> <D7>
0.38

> <D8>
0

> <WO1>
171.25

> <WO2>
40.25

> <WO3>
16.38

> <WO4>
5

> <WO5>
1

> <WO6>
0

> <WN1>
502.75

> <WN2>
218.5

> <WN3>
119.13

> <WN4>
57.38

> <WN5>
17.75

> <WN6>
0

> <IW1>
0.16

> <IW2>
0.32

> <IW3>
0.81

> <IW4>
1.05

> <CW1>
3.14

> <CW2>
2.62

> <CW3>
1.6

> <CW4>
0.7

> <CW5>
0.39

> <CW6>
0.21

> <CW7>
0.08

> <CW8>
0.01

> <ID1>
0.06

> <ID2>
0.18

> <ID3>
0.45

> <ID4>
0.55

> <CD1>
0.09

> <CD2>
0.03

> <CD3>
0.02

> <CD4>
0.01

> <CD5>
0.01

> <CD6>
0

> <CD7>
0

> <CD8>
0

> <HL1>
19.64

> <HL2>
19.91

> <A>
0.76

> <CP>
0.09

> <POL>
14.65

> <MW>
163.2

> <FLEX>
0.9

> <FLEX_RB>
0.15

> <NCC>
0

> <DIFF>
0.93

> <LOGP n-Oct>
-0.53

> <LOGP c-Hex>
-4.67

> <PSA>
105.2

> <HSA>
172.98

> <PSAR>
0.38

> <PHSAR>
0.61

> <LgD5>
-2.37

> <LgD6>
-3.26

> <LgD7>
-3.76

> <LgD7.5>
-3.84

> <LgD8>
-3.87

> <LgD9>
-3.93

> <LgD10>
-4.26

> <AUS7.4>
0

> <0.000000U4>
12.6

> <0.000000U5>
1.42

> <0.000000U6>
0.14

> <0.000000U7>
0.01

> <0.000000U8>
0

> <0.000000U9>
0

> <0.000000U10>
0

> <DRDRDR>
3.46

> <DRDRAC>
5.03

> <DRDRDO>
4.08

> <DRACAC>
6.48

> <DRACDO>
6.04

> <DRDODO>
3.52

> <ACACAC>
7.43

> <ACACDO>
7.43

> <ACDODO>
5.21

> <DODODO>
3.1

> <SOLY>
0.2

> <LgS3>
0.42

> <LgS4>
1.09

> <LgS5>
2.03

> <LgS6>
2.95

> <LgS7>
3.53

> <LgS7.5>
3.64

> <LgS8>
3.68

> <LgS9>
3.75

> <LgS10>
4.08

> <LgS11>
4.88

> <L0LgS>
2.97

> <L1LgS>
1.99

> <L2LgS>
-0.7

> <L3LgS>
0.31

> <L4LgS>
0.47

> <DD1>
0.13

> <DD2>
0

> <DD3>
-0.13

> <DD4>
0.13

> <DD5>
0.13

> <DD6>
-0.13

> <DD7>
0

> <DD8>
0

> <ALogD5>
-2.88

> <ALogD5.5>
-3.35

> <ALogD7>
-4.31

> <ALogD7.4>
-4.39

> <ALogP>
-0.7

> <APSA>
105.2

> <HDonors>
2

> <HAcceptors>
4

> <FRB>
4

> <Rule Of 5>
0

> <Molar Volume>
126.06

> <Surface Tension>
49.96

> <Polarizability>
15.17

> <C ratio>
0.5

> <N ratio>
0.1

> <NO ratio>
0.4

> <Num Rings>
0

> <Num Ar Rings>
0

> <logS>
-0.75

> <Activity_Vss>
0.55

> <Activity_fu>
0.17

> <Class_Vss>
2

> <Cluster>
5

> <DistanceToClosest>
0.491197383778381

> <ClusterCenter>
0

> <ClusterSize>
132

$$$$
Fosfomycin
  SciTegic08241211373D

  8  8  0  0  0  0            999 V2000
   22.9440   -7.3570   -0.7010 C   0  0
   22.1200   -6.4460   -0.0040 O   0  0
   21.3540   -7.3940   -0.6980 C   0  0
   20.6410   -8.4010    0.2330 C   0  0
   23.9530   -8.5000    0.3380 P   0  0
   25.0270   -7.4890    0.1250 O   0  0
   23.3360   -9.5610   -0.6890 O   0  0
   25.1970   -9.4660    0.0440 O   0  0
  1  2  1  0
  2  3  1  0
  3  1  1  0
  3  4  1  0
  1  5  1  0
  5  6  2  0
  5  7  1  0
  5  8  1  0
M  END
> <Name>
Fosfomycin

> <OBJECTID>
9223372273081319440

> <EXTREG>
Fosfomycin

> <Vss>
0.32

> <fu>
1

> <V>
280.38

> <S>
221.94

> <R>
1.26

> <G>
1.11

> <W1>
741.88

> <W2>
628

> <W3>
405.75

> <W4>
208.88

> <W5>
109.75

> <W6>
48.25

> <W7>
11.13

> <W8>
0.25

> <D1>
30.63

> <D2>
7.5

> <D3>
0.38

> <D4>
0

> <D5>
0

> <D6>
0

> <D7>
0

> <D8>
0

> <WO1>
211.38

> <WO2>
93.5

> <WO3>
44.38

> <WO4>
16.38

> <WO5>
0.38

> <WO6>
0

> <WN1>
472.38

> <WN2>
241.5

> <WN3>
128.75

> <WN4>
51.5

> <WN5>
9

> <WN6>
0

> <IW1>
0.22

> <IW2>
0.38

> <IW3>
0.74

> <IW4>
1.44

> <CW1>
3.34

> <CW2>
2.83

> <CW3>
1.83

> <CW4>
0.94

> <CW5>
0.49

> <CW6>
0.22

> <CW7>
0.05

> <CW8>
0

> <ID1>
0.17

> <ID2>
0.4

> <ID3>
0

> <ID4>
0

> <CD1>
0.14

> <CD2>
0.03

> <CD3>
0

> <CD4>
0

> <CD5>
0

> <CD6>
0

> <CD7>
0

> <CD8>
0

> <HL1>
219.5

> <HL2>
96.5

> <A>
6.39

> <CP>
0

> <POL>
9.98

> <MW>
138.06

> <FLEX>
0.44

> <FLEX_RB>
0.11

> <NCC>
0

> <DIFF>
0.99

> <LOGP n-Oct>
-0.62

> <LOGP c-Hex>
-1.01

> <PSA>
70.06

> <HSA>
151.88

> <PSAR>
0.32

> <PHSAR>
0.46

> <LgD5>
-4.18

> <LgD6>
-4.67

> <LgD7>
-5.41

> <LgD7.5>
-5.66

> <LgD8>
-5.79

> <LgD9>
-5.86

> <LgD10>
-5.87

> <AUS7.4>
0

> <0.000000U4>
0.04

> <0.000000U5>
0

> <0.000000U6>
0.0001

> <0.000000U7>
0

> <0.000000U8>
0

> <0.000000U9>
0

> <0.000000U10>
0

> <DRDRDR>
2.14

> <DRDRAC>
3.24

> <DRDRDO>
3.09

> <DRACAC>
4.29

> <DRACDO>
4.12

> <DRDODO>
3.48

> <ACACAC>
3.82

> <ACACDO>
3.82

> <ACDODO>
3.34

> <DODODO>
0

> <SOLY>
2.44

> <LgS3>
4.85

> <LgS4>
5.62

> <LgS5>
6

> <LgS6>
6.52

> <LgS7>
7.4

> <LgS7.5>
7.88

> <LgS8>
8.36

> <LgS9>
9.12

> <LgS10>
9.4

> <LgS11>
9.44

> <L0LgS>
7.45

> <L1LgS>
2.61

> <L2LgS>
-0.09

> <L3LgS>
-0.52

> <L4LgS>
-0.27

> <DD1>
-1.38

> <DD2>
0.38

> <DD3>
-0.38

> <DD4>
0

> <DD5>
0

> <DD6>
0

> <DD7>
0

> <DD8>
0

> <ALogD5>
-3.03

> <ALogD5.5>
-3.51

> <ALogD7>
-4.77

> <ALogD7.4>
-5.04

> <ALogP>
-1.23

> <APSA>
79.87

> <HDonors>
2

> <HAcceptors>
4

> <FRB>
1

> <Rule Of 5>
0

> <Molar Volume>
88.43

> <Surface Tension>
56.17

> <Polarizability>
10.07

> <C ratio>
0.38

> <N ratio>
0

> <NO ratio>
0.5

> <Num Rings>
1

> <Num Ar Rings>
0

> <logS>
0.58

> <Activity_Vss>
0.32

> <Activity_fu>
1

> <Class_Vss>
2

> <Cluster>
5

> <DistanceToClosest>
0.492316877530721

> <ClusterCenter>
0

> <ClusterSize>
132

$$$$
Hexobarbital
  SciTegic08241211373D

 17 18  0  0  0  0            999 V2000
    8.6080   -6.9150   -0.5570 N   0  0
    9.7640   -7.4990   -0.9480 C   0  0
   10.2070   -8.8160   -0.3480 C   0  0
    9.4300   -9.1310    0.9040 C   0  0
    8.3190   -8.4340    1.1920 N   0  0
    7.8870   -7.3740    0.4900 C   0  0
    6.8530   -6.8250    0.8330 O   0  0
    9.8090  -10.0270    1.6410 O   0  0
   11.6880   -8.7740    0.0120 C   0  0
   12.2790   -7.6340    0.4060 C   0  0
   13.7440   -7.5160    0.7510 C   0  0
   14.5650   -8.7220    0.2330 C   0  0
   13.8320  -10.0220    0.6330 C   0  0
   12.4610  -10.0740   -0.0880 C   0  0
    9.8200   -9.8780   -1.4190 C   0  0
   10.4830   -6.9960   -1.7960 O   0  0
    8.1610   -5.6970   -1.2420 C   0  0
  1  2  1  0
  2  3  1  0
  3  4  1  0
  4  5  1  0
  5  6  1  0
  6  1  1  0
  6  7  2  0
  4  8  2  0
  3  9  1  0
  9 10  2  0
 10 11  1  0
 11 12  1  0
 12 13  1  0
 13 14  1  0
 14  9  1  0
  3 15  1  0
  2 16  2  0
  1 17  1  0
M  END
> <Name>
Hexobarbital

> <OBJECTID>
9223372277376286736

> <EXTREG>
Hexobarbital

> <Vss>
1.1

> <fu>
0.53

> <V>
525.25

> <S>
367.59

> <R>
1.43

> <G>
1.26

> <W1>
957.75

> <W2>
657.63

> <W3>
400.88

> <W4>
194.38

> <W5>
111.63

> <W6>
62.25

> <W7>
28.13

> <W8>
4.88

> <D1>
132.88

> <D2>
53

> <D3>
18.38

> <D4>
11.25

> <D5>
6.25

> <D6>
4.5

> <D7>
2.13

> <D8>
1.63

> <WO1>
52.25

> <WO2>
13.38

> <WO3>
5.38

> <WO4>
1.25

> <WO5>
0

> <WO6>
0

> <WN1>
481.5

> <WN2>
235.25

> <WN3>
133.63

> <WN4>
68.25

> <WN5>
22.63

> <WN6>
1.5

> <IW1>
0.13

> <IW2>
0.29

> <IW3>
0.52

> <IW4>
0.64

> <CW1>
2.61

> <CW2>
1.79

> <CW3>
1.09

> <CW4>
0.53

> <CW5>
0.3

> <CW6>
0.17

> <CW7>
0.08

> <CW8>
0.01

> <ID1>
0.05

> <ID2>
0.09

> <ID3>
0.19

> <ID4>
0.24

> <CD1>
0.36

> <CD2>
0.14

> <CD3>
0.05

> <CD4>
0.03

> <CD5>
0.02

> <CD6>
0.01

> <CD7>
0.01

> <CD8>
0

> <HL1>
6.07

> <HL2>
5.53

> <A>
0.73

> <CP>
0.47

> <POL>
23.39

> <MW>
236.27

> <FLEX>
0.35

> <FLEX_RB>
0.12

> <NCC>
0

> <DIFF>
0.75

> <LOGP n-Oct>
1.84

> <LOGP c-Hex>
-0.36

> <PSA>
66.25

> <HSA>
301.34

> <PSAR>
0.18

> <PHSAR>
0.22

> <LgD5>
1.84

> <LgD6>
1.84

> <LgD7>
1.82

> <LgD7.5>
1.77

> <LgD8>
1.64

> <LgD9>
1.01

> <LgD10>
0.08

> <AUS7.4>
1.94

> <0.000000U4>
99.99

> <0.000000U5>
99.94

> <0.000000U6>
99.43

> <0.000000U7>
94.57

> <0.000000U8>
63.54

> <0.000000U9>
14.84

> <0.000000U10>
1.71

> <DRDRDR>
11.35

> <DRDRAC>
13.26

> <DRDRDO>
10.99

> <DRACAC>
11.16

> <DRACDO>
9.9

> <DRDODO>
0

> <ACACAC>
9.12

> <ACACDO>
4.5

> <ACDODO>
0

> <DODODO>
0

> <SOLY>
-2.85

> <LgS3>
-2.85

> <LgS4>
-2.85

> <LgS5>
-2.85

> <LgS6>
-2.85

> <LgS7>
-2.83

> <LgS7.5>
-2.78

> <LgS8>
-2.66

> <LgS9>
-2.03

> <LgS10>
-1.1

> <LgS11>
-0.17

> <L0LgS>
-2.34

> <L1LgS>
1.12

> <L2LgS>
0.94

> <L3LgS>
0.34

> <L4LgS>
-0.1

> <DD1>
0.63

> <DD2>
0.13

> <DD3>
-0.13

> <DD4>
-0.25

> <DD5>
-0.25

> <DD6>
-0.25

> <DD7>
-0.13

> <DD8>
0

> <ALogD5>
1.46

> <ALogD5.5>
1.46

> <ALogD7>
1.41

> <ALogD7.4>
1.36

> <ALogP>
1.46

> <APSA>
66.48

> <HDonors>
1

> <HAcceptors>
5

> <FRB>
1

> <Rule Of 5>
0

> <Molar Volume>
192.85

> <Surface Tension>
45.87

> <Polarizability>
23.94

> <C ratio>
0.71

> <N ratio>
0.12

> <NO ratio>
0.29

> <Num Rings>
2

> <Num Ar Rings>
0

> <logS>
-2.47

> <Activity_Vss>
1.1

> <Activity_fu>
0.53

> <Class_Vss>
3

> <Cluster>
5

> <DistanceToClosest>
0.494909113844068

> <ClusterCenter>
0

> <ClusterSize>
132

$$$$
Methamphetamine
  SciTegic08241211373D

 11 11  0  0  0  0            999 V2000
   13.2400   -6.0870    0.2550 N   0  0
   12.0100   -6.8780    0.0140 C   0  0
   10.7900   -6.0180    0.4390 C   0  0
    9.4840   -6.8210    0.3390 C   0  0
    9.1550   -7.7450    1.3380 C   0  0
    7.9710   -8.4830    1.2560 C   0  0
    7.1060   -8.3000    0.1740 C   0  0
    7.4290   -7.3780   -0.8250 C   0  0
    8.6140   -6.6420   -0.7430 C   0  0
   11.8960   -7.3280   -1.4680 C   0  0
   14.5340   -6.8050    0.2490 C   0  0
  1  2  1  0
  2  3  1  0
  3  4  1  0
  4  5  2  0
  5  6  1  0
  6  7  2  0
  7  8  1  0
  8  9  2  0
  9  4  1  0
  2 10  1  0
  1 11  1  0
M  END
> <Name>
Methamphetamine

> <OBJECTID>
9223372281671254032

> <EXTREG>
Methamphetamine

> <Vss>
4.3

> <fu>
0.85

> <V>
441.5

> <S>
317.63

> <R>
1.39

> <G>
1.21

> <W1>
656.25

> <W2>
278.75

> <W3>
96.63

> <W4>
33.75

> <W5>
12.75

> <W6>
3.38

> <W7>
0.63

> <W8>
0

> <D1>
214.5

> <D2>
90.38

> <D3>
29.75

> <D4>
13

> <D5>
7.63

> <D6>
4.38

> <D7>
3.25

> <D8>
1.38

> <WO1>
49.13

> <WO2>
19.5

> <WO3>
9

> <WO4>
3.88

> <WO5>
0.75

> <WO6>
0

> <WN1>
81.63

> <WN2>
21

> <WN3>
5.75

> <WN4>
0

> <WN5>
0

> <WN6>
0

> <IW1>
0.08

> <IW2>
0.55

> <IW3>
1.13

> <IW4>
1.72

> <CW1>
2.07

> <CW2>
0.88

> <CW3>
0.3

> <CW4>
0.11

> <CW5>
0.04

> <CW6>
0.01

> <CW7>
0

> <CW8>
0

> <ID1>
0.06

> <ID2>
0.13

> <ID3>
0.23

> <ID4>
0.3

> <CD1>
0.68

> <CD2>
0.28

> <CD3>
0.09

> <CD4>
0.04

> <CD5>
0.02

> <CD6>
0.01

> <CD7>
0.01

> <CD8>
0

> <HL1>
0.43

> <HL2>
0.26

> <A>
5.66

> <CP>
2.33

> <POL>
19.13

> <MW>
149.23

> <FLEX>
0.99

> <FLEX_RB>
0.2

> <NCC>
0

> <DIFF>
0.8

> <LOGP n-Oct>
2.1

> <LOGP c-Hex>
2.32

> <PSA>
12.03

> <HSA>
305.6

> <PSAR>
0.04

> <PHSAR>
0.04

> <LgD5>
-1.11

> <LgD6>
-1.04

> <LgD7>
-0.64

> <LgD7.5>
-0.25

> <LgD8>
0.2

> <LgD9>
1.14

> <LgD10>
1.84

> <AUS7.4>
0

> <0.000000U4>
0

> <0.000000U5>
0

> <0.000000U6>
0.01

> <0.000000U7>
0.12

> <0.000000U8>
1.21

> <0.000000U9>
10.93

> <0.000000U10>
55.11

> <DRDRDR>
7.18

> <DRDRAC>
5.16

> <DRDRDO>
5.16

> <DRACAC>
0

> <DRACDO>
0

> <DRDODO>
0

> <ACACAC>
0

> <ACACDO>
0

> <ACDODO>
0

> <DODODO>
0

> <SOLY>
-1.48

> <LgS3>
2.02

> <LgS4>
2.02

> <LgS5>
2

> <LgS6>
1.88

> <LgS7>
1.33

> <LgS7.5>
0.9

> <LgS8>
0.42

> <LgS9>
-0.52

> <LgS10>
-1.22

> <LgS11>
-1.45

> <L0LgS>
0.77

> <L1LgS>
-2.14

> <L2LgS>
-0.79

> <L3LgS>
0.46

> <L4LgS>
0.37

> <DD1>
0.88

> <DD2>
0.13

> <DD3>
0

> <DD4>
0

> <DD5>
0.13

> <DD6>
0

> <DD7>
-0.13

> <DD8>
0

> <ALogD5>
-0.9

> <ALogD5.5>
-0.89

> <ALogD7>
-0.72

> <ALogD7.4>
-0.53

> <ALogP>
2.2

> <APSA>
12.03

> <HDonors>
1

> <HAcceptors>
1

> <FRB>
3

> <Rule Of 5>
0

> <Molar Volume>
164.46

> <Surface Tension>
31.23

> <Polarizability>
19.28

> <C ratio>
0.91

> <N ratio>
0.09

> <NO ratio>
0.09

> <Num Rings>
1

> <Num Ar Rings>
1

> <logS>
-1.51

> <Activity_Vss>
4.3

> <Activity_fu>
0.85

> <Class_Vss>
3

> <Cluster>
5

> <DistanceToClosest>
0.498414972811404

> <ClusterCenter>
0

> <ClusterSize>
132

$$$$
Antipyrine
  SciTegic08241211373D

 14 15  0  0  0  0            999 V2000
   21.7590   -9.1860    0.5120 C   0  0
   22.7740   -8.3860    0.1440 N   0  0
   23.9500   -9.4450   -0.1290 N   0  0
   23.5140  -10.6510    0.0940 C   0  0
   22.2300  -10.5870    0.4780 C   0  0
   24.3280  -11.9100   -0.0610 C   0  0
   25.2740   -9.0880   -0.6210 C   0  0
   22.7260   -6.9680    0.1040 C   0  0
   21.5820   -6.3050   -0.3530 C   0  0
   21.5470   -4.9070   -0.3940 C   0  0
   22.6640   -4.1670    0.0040 C   0  0
   23.8090   -4.8260    0.4600 C   0  0
   23.8320   -6.2220    0.5230 C   0  0
   20.6320   -8.8560    0.8420 O   0  0
  1  2  1  0
  2  3  1  0
  3  4  1  0
  4  5  2  0
  5  1  1  0
  4  6  1  0
  3  7  1  0
  2  8  1  0
  8  9  2  0
  9 10  1  0
 10 11  2  0
 11 12  1  0
 12 13  2  0
 13  8  1  0
  1 14  2  0
M  END
> <Name>
Antipyrine

> <OBJECTID>
9223372285966221328

> <EXTREG>
Antipyrine

> <Vss>
0.77

> <fu>
0.93

> <V>
476

> <S>
338.87

> <R>
1.4

> <G>
1.23

> <W1>
786.38

> <W2>
369.5

> <W3>
162.25

> <W4>
65

> <W5>
36

> <W6>
20

> <W7>
7.13

> <W8>
0.5

> <D1>
242.38

> <D2>
114

> <D3>
53.63

> <D4>
32.5

> <D5>
23.63

> <D6>
16.88

> <D7>
11.75

> <D8>
6.88

> <WO1>
0

> <WO2>
0

> <WO3>
0

> <WO4>
0

> <WO5>
0

> <WO6>
0

> <WN1>
205.25

> <WN2>
81

> <WN3>
43.63

> <WN4>
22

> <WN5>
7.75

> <WN6>
0.13

> <IW1>
0.13

> <IW2>
0.61

> <IW3>
1.32

> <IW4>
1.8

> <CW1>
2.32

> <CW2>
1.09

> <CW3>
0.48

> <CW4>
0.19

> <CW5>
0.11

> <CW6>
0.06

> <CW7>
0.02

> <CW8>
0

> <ID1>
0.03

> <ID2>
0.03

> <ID3>
0.06

> <ID4>
0.09

> <CD1>
0.72

> <CD2>
0.34

> <CD3>
0.16

> <CD4>
0.1

> <CD5>
0.07

> <CD6>
0.05

> <CD7>
0.03

> <CD8>
0.02

> <HL1>
0.67

> <HL2>
0.62

> <A>
4.93

> <CP>
9.4

> <POL>
21.39

> <MW>
188.23

> <FLEX>
0.22

> <FLEX_RB>
0.07

> <NCC>
0

> <DIFF>
0.84

> <LOGP n-Oct>
0.19

> <LOGP c-Hex>
0.92

> <PSA>
23.09

> <HSA>
315.78

> <PSAR>
0.07

> <PHSAR>
0.07

> <LgD5>
0.19

> <LgD6>
0.19

> <LgD7>
0.19

> <LgD7.5>
0.19

> <LgD8>
0.19

> <LgD9>
0.19

> <LgD10>
0.19

> <AUS7.4>
2

> <0.000000U4>
100

> <0.000000U5>
100

> <0.000000U6>
100

> <0.000000U7>
100

> <0.000000U8>
100

> <0.000000U9>
100

> <0.000000U10>
100

> <DRDRDR>
9.85

> <DRDRAC>
12.17

> <DRDRDO>
0

> <DRACAC>
0

> <DRACDO>
0

> <DRDODO>
0

> <ACACAC>
0

> <ACACDO>
0

> <ACDODO>
0

> <DODODO>
0

> <SOLY>
-1.93

> <LgS3>
-1.93

> <LgS4>
-1.93

> <LgS5>
-1.93

> <LgS6>
-1.93

> <LgS7>
-1.93

> <LgS7.5>
-1.93

> <LgS8>
-1.93

> <LgS9>
-1.93

> <LgS10>
-1.93

> <LgS11>
-1.93

> <L0LgS>
-1.93

> <L1LgS>
0

> <L2LgS>
0

> <L3LgS>
0

> <L4LgS>
0

> <DD1>
1.38

> <DD2>
0.38

> <DD3>
-1.75

> <DD4>
-0.88

> <DD5>
0

> <DD6>
0

> <DD7>
0

> <DD8>
-0.63

> <ALogD5>
0.44

> <ALogD5.5>
0.44

> <ALogD7>
0.44

> <ALogD7.4>
0.44

> <ALogP>
0.44

> <APSA>
23.55

> <HDonors>
0

> <HAcceptors>
3

> <FRB>
1

> <Rule Of 5>
0

> <Molar Volume>
162.79

> <Surface Tension>
42.7

> <Polarizability>
21.63

> <C ratio>
0.79

> <N ratio>
0.14

> <NO ratio>
0.21

> <Num Rings>
2

> <Num Ar Rings>
1

> <logS>
-1.98

> <Activity_Vss>
0.77

> <Activity_fu>
0.93

> <Class_Vss>
2

> <Cluster>
5

> <DistanceToClosest>
0.501521684984207

> <ClusterCenter>
0

> <ClusterSize>
132

$$$$
Cotinine
  SciTegic08241211373D

 13 14  0  0  0  0            999 V2000
   17.1960   -5.1480   -0.1220 N   0  0
   16.0250   -5.9760   -0.3600 C   0  0
   16.2660   -7.1030    0.6770 C   0  0
   17.8080   -7.2040    0.7830 C   0  0
   18.1940   -5.7810    0.5190 C   0  0
   19.2670   -5.2980    0.8410 O   0  0
   14.6960   -5.2490   -0.1060 C   0  0
   14.5750   -4.3520    0.9600 C   0  0
   13.4170   -3.6940    1.1790 N   0  0
   12.3380   -3.8820    0.3920 C   0  0
   12.3980   -4.7750   -0.6810 C   0  0
   13.5870   -5.4650   -0.9300 C   0  0
   17.3590   -3.7660   -0.5570 C   0  0
  1  2  1  0
  2  3  1  0
  3  4  1  0
  4  5  1  0
  5  1  1  0
  5  6  2  0
  2  7  1  0
  7  8  2  0
  8  9  1  0
  9 10  2  0
 10 11  1  0
 11 12  2  0
 12  7  1  0
  1 13  1  0
M  END
> <Name>
Cotinine

> <OBJECTID>
9223372290261188624

> <EXTREG>
Cotinine

> <Vss>
1.1

> <fu>
0

> <V>
442.25

> <S>
316.78

> <R>
1.4

> <G>
1.2

> <W1>
827.25

> <W2>
519.88

> <W3>
267.13

> <W4>
120.88

> <W5>
64

> <W6>
31.38

> <W7>
10.75

> <W8>
0.25

> <D1>
159.88

> <D2>
82.5

> <D3>
33.5

> <D4>
19.38

> <D5>
12.88

> <D6>
9.13

> <D7>
6.25

> <D8>
4.38

> <WO1>
0

> <WO2>
0

> <WO3>
0

> <WO4>
0

> <WO5>
0

> <WO6>
0

> <WN1>
333.88

> <WN2>
146.63

> <WN3>
77.25

> <WN4>
37

> <WN5>
9.63

> <WN6>
0

> <IW1>
0.15

> <IW2>
0.47

> <IW3>
0.94

> <IW4>
1.41

> <CW1>
2.61

> <CW2>
1.64

> <CW3>
0.84

> <CW4>
0.38

> <CW5>
0.2

> <CW6>
0.1

> <CW7>
0.03

> <CW8>
0

> <ID1>
0.07

> <ID2>
0.08

> <ID3>
0.11

> <ID4>
0.17

> <CD1>
0.5

> <CD2>
0.26

> <CD3>
0.11

> <CD4>
0.06

> <CD5>
0.04

> <CD6>
0.03

> <CD7>
0.02

> <CD8>
0.01

> <HL1>
1.91

> <HL2>
1.62

> <A>
4.06

> <CP>
1.57

> <POL>
19.4

> <MW>
176.22

> <FLEX>
0.28

> <FLEX_RB>
0.14

> <NCC>
0

> <DIFF>
0.84

> <LOGP n-Oct>
-0.33

> <LOGP c-Hex>
-0.43

> <PSA>
32.71

> <HSA>
284.07

> <PSAR>
0.1

> <PHSAR>
0.12

> <LgD5>
-0.44

> <LgD6>
-0.34

> <LgD7>
-0.33

> <LgD7.5>
-0.33

> <LgD8>
-0.33

> <LgD9>
-0.33

> <LgD10>
-0.33

> <AUS7.4>
2

> <0.000000U4>
24.25

> <0.000000U5>
76.2

> <0.000000U6>
96.97

> <0.000000U7>
99.69

> <0.000000U8>
99.97

> <0.000000U9>
100

> <0.000000U10>
100

> <DRDRDR>
9.95

> <DRDRAC>
8.18

> <DRDRDO>
0

> <DRACAC>
7.54

> <DRACDO>
0

> <DRDODO>
0

> <ACACAC>
0

> <ACACDO>
0

> <ACDODO>
0

> <DODODO>
0

> <SOLY>
-1.35

> <LgS3>
0.15

> <LgS4>
-0.74

> <LgS5>
-1.23

> <LgS6>
-1.34

> <LgS7>
-1.35

> <LgS7.5>
-1.35

> <LgS8>
-1.35

> <LgS9>
-1.35

> <LgS10>
-1.35

> <LgS11>
-1.35

> <L0LgS>
-1.17

> <L1LgS>
-0.44

> <L2LgS>
0.48

> <L3LgS>
-0.34

> <L4LgS>
0.14

> <DD1>
-0.75

> <DD2>
0.25

> <DD3>
1

> <DD4>
0.13

> <DD5>
0.63

> <DD6>
0.5

> <DD7>
0.38

> <DD8>
0.25

> <ALogD5>
-0.11

> <ALogD5.5>
0.01

> <ALogD7>
0.07

> <ALogD7.4>
0.07

> <ALogP>
0.08

> <APSA>
33.2

> <HDonors>
0

> <HAcceptors>
3

> <FRB>
1

> <Rule Of 5>
0

> <Molar Volume>
153.68

> <Surface Tension>
45.65

> <Polarizability>
19.58

> <C ratio>
0.77

> <N ratio>
0.15

> <NO ratio>
0.23

> <Num Rings>
2

> <Num Ar Rings>
1

> <logS>
-0.4

> <Activity_Vss>
1.1

> <Activity_fu>
0

> <Class_Vss>
3

> <Cluster>
5

> <DistanceToClosest>
0.501926692213231

> <ClusterCenter>
0

> <ClusterSize>
132

$$$$
Enprofylline
  SciTegic08241211373D

 14 15  0  0  0  0            999 V2000
   23.6830   -9.5110   -0.5660 C   0  0
   22.5830  -10.4010   -0.4900 N   0  0
   21.4400  -10.0050    0.1310 C   0  0
   21.3310   -8.7650    0.6690 N   0  0
   22.3120   -7.8400    0.6470 C   0  0
   23.5990   -8.2400   -0.0220 C   0  0
   24.9720   -7.5850   -0.2970 N   0  0
   25.7550   -8.7130   -1.0540 C   0  0
   24.8910   -9.7570   -1.1360 N   0  0
   22.1860   -6.7310    1.1380 O   0  0
   20.4890  -10.7640    0.2160 O   0  0
   22.7000  -11.7500   -1.0420 C   0  0
   22.9980  -12.7680    0.0900 C   0  0
   24.3110  -12.4230    0.8410 C   0  0
  1  2  1  0
  2  3  1  0
  3  4  1  0
  4  5  1  0
  5  6  1  0
  6  1  2  0
  6  7  1  0
  7  8  1  0
  8  9  2  0
  9  1  1  0
  5 10  2  0
  3 11  2  0
  2 12  1  0
 12 13  1  0
 13 14  1  0
M  END
> <Name>
Enprofylline

> <OBJECTID>
9223372294556155920

> <EXTREG>
Enprofylline

> <Vss>
0.63

> <fu>
0.55

> <V>
419

> <S>
307.31

> <R>
1.36

> <G>
1.21

> <W1>
906

> <W2>
666.75

> <W3>
405.75

> <W4>
188

> <W5>
104.63

> <W6>
55.5

> <W7>
24.38

> <W8>
4.13

> <D1>
117.5

> <D2>
60.38

> <D3>
34.38

> <D4>
23.63

> <D5>
18.13

> <D6>
13.75

> <D7>
10

> <D8>
7.13

> <WO1>
87.38

> <WO2>
24.13

> <WO3>
9.75

> <WO4>
2.5

> <WO5>
0

> <WO6>
0

> <WN1>
470.75

> <WN2>
217.63

> <WN3>
116.5

> <WN4>
59

> <WN5>
19.13

> <WN6>
0.88

> <IW1>
0.17

> <IW2>
0.35

> <IW3>
0.78

> <IW4>
1.18

> <CW1>
2.95

> <CW2>
2.17

> <CW3>
1.32

> <CW4>
0.61

> <CW5>
0.34

> <CW6>
0.18

> <CW7>
0.08

> <CW8>
0.01

> <ID1>
0.03

> <ID2>
0.13

> <ID3>
0.16

> <ID4>
0.17

> <CD1>
0.38

> <CD2>
0.2

> <CD3>
0.11

> <CD4>
0.08

> <CD5>
0.06

> <CD6>
0.04

> <CD7>
0.03

> <CD8>
0.02

> <HL1>
3.04

> <HL2>
2.35

> <A>
2.25

> <CP>
0.93

> <POL>
18.67

> <MW>
194.19

> <FLEX>
0.41

> <FLEX_RB>
0.14

> <NCC>
0

> <DIFF>
0.87

> <LOGP n-Oct>
-0.05

> <LOGP c-Hex>
-2.7

> <PSA>
73.84

> <HSA>
233.47

> <PSAR>
0.24

> <PHSAR>
0.32

> <LgD5>
-0.06

> <LgD6>
-0.1

> <LgD7>
-0.4

> <LgD7.5>
-0.74

> <LgD8>
-1.18

> <LgD9>
-2.21

> <LgD10>
-3.5

> <AUS7.4>
1.4

> <0.000000U4>
95.42

> <0.000000U5>
98.34

> <0.000000U6>
89.11

> <0.000000U7>
45.04

> <0.000000U8>
7.44

> <0.000000U9>
0.67

> <0.000000U10>
0.03

> <DRDRDR>
6.89

> <DRDRAC>
8.82

> <DRDRDO>
7.98

> <DRACAC>
9.54

> <DRACDO>
9.21

> <DRDODO>
7.53

> <ACACAC>
9.16

> <ACACDO>
6.82

> <ACDODO>
3.91

> <DODODO>
0

> <SOLY>
-1.65

> <LgS3>
-1.48

> <LgS4>
-1.63

> <LgS5>
-1.64

> <LgS6>
-1.6

> <LgS7>
-1.3

> <LgS7.5>
-0.96

> <LgS8>
-0.52

> <LgS9>
0.51

> <LgS10>
1.8

> <LgS11>
3.11

> <L0LgS>
-0.46

> <L1LgS>
2.27

> <L2LgS>
1.44

> <L3LgS>
0.09

> <L4LgS>
-0.2

> <DD1>
0

> <DD2>
0.25

> <DD3>
0

> <DD4>
0

> <DD5>
0

> <DD6>
0

> <DD7>
0

> <DD8>
0

> <ALogD5>
0.57

> <ALogD5.5>
0.57

> <ALogD7>
0.57

> <ALogD7.4>
0.57

> <ALogP>
0.57

> <APSA>
78.09

> <HDonors>
2

> <HAcceptors>
6

> <FRB>
2

> <Rule Of 5>
0

> <Molar Volume>
141.98

> <Surface Tension>
59.61

> <Polarizability>
18.82

> <C ratio>
0.57

> <N ratio>
0.29

> <NO ratio>
0.43

> <Num Rings>
2

> <Num Ar Rings>
1

> <logS>
-1.43

> <Activity_Vss>
0.63

> <Activity_fu>
0.55

> <Class_Vss>
2

> <Cluster>
5

> <DistanceToClosest>
0.531792873850905

> <ClusterCenter>
0

> <ClusterSize>
132

$$$$
Caffeine
  SciTegic08241211373D

 14 15  0  0  0  0            999 V2000
   25.2660   -8.6820    0.0820 C   0  0
   25.2520   -7.3010    0.0130 C   0  0
   23.9230   -6.5990   -0.0650 C   0  0
   22.8130   -7.3810   -0.0560 N   0  0
   22.8680   -8.7430    0.0190 C   0  0
   24.0520   -9.4090    0.0880 N   0  0
   24.0680  -10.8680    0.1670 C   0  0
   21.8300   -9.3860    0.0250 O   0  0
   21.4900   -6.7520   -0.1280 C   0  0
   23.9060   -5.3800   -0.1310 O   0  0
   26.7600   -6.8790    0.0380 N   0  0
   27.4960   -8.2340    0.1060 C   0  0
   26.5260   -9.1850    0.1360 N   0  0
   27.3190   -5.5470   -0.1090 C   0  0
  1  2  2  0
  2  3  1  0
  3  4  1  0
  4  5  1  0
  5  6  1  0
  6  1  1  0
  6  7  1  0
  5  8  2  0
  4  9  1  0
  3 10  2  0
  2 11  1  0
 11 12  1  0
 12 13  2  0
 13  1  1  0
 11 14  1  0
M  END
> <Name>
Caffeine

> <OBJECTID>
9223372298851123216

> <EXTREG>
Caffeine

> <Vss>
0.63

> <fu>
0.64

> <V>
419.5

> <S>
308.48

> <R>
1.36

> <G>
1.21

> <W1>
857

> <W2>
619.5

> <W3>
377.13

> <W4>
152.88

> <W5>
77.38

> <W6>
38.13

> <W7>
13

> <W8>
0.5

> <D1>
118.38

> <D2>
59.75

> <D3>
47.38

> <D4>
37.88

> <D5>
26.38

> <D6>
19.75

> <D7>
14.75

> <D8>
10.13

> <WO1>
0

> <WO2>
0

> <WO3>
0

> <WO4>
0

> <WO5>
0

> <WO6>
0

> <WN1>
467.63

> <WN2>
188.88

> <WN3>
95.25

> <WN4>
45.13

> <WN5>
14.5

> <WN6>
0.38

> <IW1>
0.07

> <IW2>
0.17

> <IW3>
0.41

> <IW4>
0.58

> <CW1>
2.78

> <CW2>
2.01

> <CW3>
1.22

> <CW4>
0.5

> <CW5>
0.25

> <CW6>
0.12

> <CW7>
0.04

> <CW8>
0

> <ID1>
0.06

> <ID2>
0.09

> <ID3>
0.09

> <ID4>
0.12

> <CD1>
0.38

> <CD2>
0.19

> <CD3>
0.15

> <CD4>
0.12

> <CD5>
0.09

> <CD6>
0.06

> <CD7>
0.05

> <CD8>
0.03

> <HL1>
1.63

> <HL2>
1.01

> <A>
2.01

> <CP>
2.25

> <POL>
18.67

> <MW>
194.19

> <FLEX>
0

> <FLEX_RB>
0

> <NCC>
0

> <DIFF>
0.94

> <LOGP n-Oct>
0.08

> <LOGP c-Hex>
-2.31

> <PSA>
55.8

> <HSA>
252.68

> <PSAR>
0.18

> <PHSAR>
0.22

> <LgD5>
0.08

> <LgD6>
0.08

> <LgD7>
0.08

> <LgD7.5>
0.08

> <LgD8>
0.08

> <LgD9>
0.08

> <LgD10>
0.08

> <AUS7.4>
2

> <0.000000U4>
99.81

> <0.000000U5>
99.98

> <0.000000U6>
100

> <0.000000U7>
100

> <0.000000U8>
100

> <0.000000U9>
100

> <0.000000U10>
100

> <DRDRDR>
12.9

> <DRDRAC>
9.46

> <DRDRDO>
0

> <DRACAC>
9.39

> <DRACDO>
0

> <DRDODO>
0

> <ACACAC>
9.15

> <ACACDO>
0

> <ACDODO>
0

> <DODODO>
0

> <SOLY>
-1.94

> <LgS3>
-1.93

> <LgS4>
-1.94

> <LgS5>
-1.94

> <LgS6>
-1.94

> <LgS7>
-1.94

> <LgS7.5>
-1.94

> <LgS8>
-1.94

> <LgS9>
-1.94

> <LgS10>
-1.94

> <LgS11>
-1.94

> <L0LgS>
-1.94

> <L1LgS>
0

> <L2LgS>
0

> <L3LgS>
0

> <L4LgS>
0

> <DD1>
0.13

> <DD2>
0.25

> <DD3>
0.38

> <DD4>
0.25

> <DD5>
0.13

> <DD6>
0.25

> <DD7>
0.25

> <DD8>
0

> <ALogD5>
-0.63

> <ALogD5.5>
-0.63

> <ALogD7>
-0.63

> <ALogD7.4>
-0.63

> <ALogP>
0

> <APSA>
58.44

> <HDonors>
0

> <HAcceptors>
6

> <FRB>
0

> <Rule Of 5>
0

> <Molar Volume>
133.4

> <Surface Tension>
55.77

> <Polarizability>
19.97

> <C ratio>
0.57

> <N ratio>
0.29

> <NO ratio>
0.43

> <Num Rings>
2

> <Num Ar Rings>
1

> <logS>
-0.69

> <Activity_Vss>
0.63

> <Activity_fu>
0.64

> <Class_Vss>
2

> <Cluster>
5

> <DistanceToClosest>
0.532737880620577

> <ClusterCenter>
0

> <ClusterSize>
132

$$$$
Dacarbazine
  SciTegic08241211373D

 13 13  0  0  0  0            999 V2000
   14.1300   -6.3840    0.0420 C   0  0
   12.8330   -5.8820    0.0460 C   0  0
   11.7060   -6.6180    0.0480 N   0  0
   10.5220   -5.9780    0.0520 N   0  0
    9.3660   -6.6790    0.0540 N   0  0
    8.0960   -5.9650    0.0570 C   0  0
    9.4070   -8.1380    0.0520 C   0  0
   12.8780   -4.6230    0.0470 N   0  0
   14.0930   -4.2000    0.0440 C   0  0
   14.9030   -5.2800    0.0410 N   0  0
   14.6190   -7.8140    0.0390 C   0  0
   13.8050   -8.7220    0.0390 O   0  0
   15.9400   -8.0690    0.0380 N   0  0
  1  2  2  0
  2  3  1  0
  3  4  2  0
  4  5  1  0
  5  6  1  0
  5  7  1  0
  2  8  1  0
  8  9  1  0
  9 10  2  0
 10  1  1  0
  1 11  1  0
 11 12  2  0
 11 13  1  0
M  END
> <Name>
Dacarbazine

> <OBJECTID>
9223372303146090512

> <EXTREG>
Dacarbazine

> <Vss>
1.2

> <fu>
1

> <V>
419.13

> <S>
321.75

> <R>
1.3

> <G>
1.29

> <W1>
871.88

> <W2>
641.88

> <W3>
425.38

> <W4>
197.75

> <W5>
106.88

> <W6>
56.13

> <W7>
26

> <W8>
6.25

> <D1>
98.75

> <D2>
41.38

> <D3>
27

> <D4>
17.25

> <D5>
11.88

> <D6>
8.75

> <D7>
5.88

> <D8>
2.88

> <WO1>
130.13

> <WO2>
38.63

> <WO3>
15.63

> <WO4>
6

> <WO5>
1.13

> <WO6>
0

> <WN1>
465.38

> <WN2>
230

> <WN3>
119.5

> <WN4>
61.5

> <WN5>
21.38

> <WN6>
3.5

> <IW1>
0.1

> <IW2>
0.21

> <IW3>
0.41

> <IW4>
0.53

> <CW1>
2.71

> <CW2>
1.99

> <CW3>
1.32

> <CW4>
0.61

> <CW5>
0.33

> <CW6>
0.17

> <CW7>
0.08

> <CW8>
0.02

> <ID1>
0.04

> <ID2>
0.12

> <ID3>
0.18

> <ID4>
0.19

> <CD1>
0.31

> <CD2>
0.13

> <CD3>
0.08

> <CD4>
0.05

> <CD5>
0.04

> <CD6>
0.03

> <CD7>
0.02

> <CD8>
0.01

> <HL1>
3.96

> <HL2>
3.25

> <A>
1.88

> <CP>
0.71

> <POL>
17.91

> <MW>
182.18

> <FLEX>
0.73

> <FLEX_RB>
0.12

> <NCC>
0

> <DIFF>
0.88

> <LOGP n-Oct>
0.31

> <LOGP c-Hex>
-3.36

> <PSA>
96.25

> <HSA>
225.5

> <PSAR>
0.3

> <PHSAR>
0.43

> <LgD5>
0.2

> <LgD6>
-0.02

> <LgD7>
-0.78

> <LgD7.5>
-1.25

> <LgD8>
-1.73

> <LgD9>
-2.61

> <LgD10>
-3.09

> <AUS7.4>
0.62

> <0.000000U4>
36.34

> <0.000000U5>
77.76

> <0.000000U6>
46.8

> <0.000000U7>
8.2

> <0.000000U8>
0.89

> <0.000000U9>
0.09

> <0.000000U10>
0.01

> <DRDRDR>
9.16

> <DRDRAC>
9.84

> <DRDRDO>
10.04

> <DRACAC>
8.08

> <DRACDO>
11.06

> <DRDODO>
8.78

> <ACACAC>
6.1

> <ACACDO>
7.72

> <ACDODO>
6.99

> <DODODO>
0

> <SOLY>
-1.58

> <LgS3>
-0.32

> <LgS4>
-1.14

> <LgS5>
-1.47

> <LgS6>
-1.25

> <LgS7>
-0.49

> <LgS7.5>
-0.02

> <LgS8>
0.46

> <LgS9>
1.34

> <LgS10>
1.82

> <LgS11>
1.93

> <L0LgS>
0

> <L1LgS>
1.95

> <L2LgS>
0.9

> <L3LgS>
-0.96

> <L4LgS>
-0.12

> <DD1>
-0.88

> <DD2>
0.25

> <DD3>
0.38

> <DD4>
0

> <DD5>
-0.25

> <DD6>
0.13

> <DD7>
0.25

> <DD8>
0.38

> <ALogD5>
-0.04

> <ALogD5.5>
0.01

> <ALogD7>
0.03

> <ALogD7.4>
0.03

> <ALogP>
0.03

> <APSA>
99.73

> <HDonors>
3

> <HAcceptors>
7

> <FRB>
3

> <Rule Of 5>
0

> <Molar Volume>
122.61

> <Surface Tension>
60.66

> <Polarizability>
18.32

> <C ratio>
0.46

> <N ratio>
0.46

> <NO ratio>
0.54

> <Num Rings>
1

> <Num Ar Rings>
1

> <logS>
-0.55

> <Activity_Vss>
1.2

> <Activity_fu>
1

> <Class_Vss>
3

> <Cluster>
5

> <DistanceToClosest>
0.539412692055953

> <ClusterCenter>
0

> <ClusterSize>
132

$$$$
Amrinone
  SciTegic08241211372D

 14 15  0  0  0  0            999 V2000
   26.0020   -6.1230    0.0000 C   0  0
   26.6730   -7.4340    0.0000 C   0  0
   25.9690   -8.5290    0.0000 N   0  0
   24.6570   -8.5220    0.0000 C   0  0
   23.9000   -7.4070    0.0000 C   0  0
   24.6640   -6.1290    0.0000 C   0  0
   22.3700   -7.4370    0.0000 C   0  0
   21.6040   -6.2590    0.0000 C   0  0
   20.2060   -6.2880    0.0000 C   0  0
   19.5460   -7.4600    0.0000 N   0  0
   20.2250   -8.6200    0.0000 C   0  0
   21.6230   -8.6290    0.0000 C   0  0
   27.8930   -7.4720    0.0000 O   0  0
   26.7210   -5.0290    0.0000 N   0  0
  1  2  1  0
  2  3  1  0
  3  4  1  0
  4  5  2  0
  5  6  1  0
  6  1  2  0
  5  7  1  0
  7  8  2  0
  8  9  1  0
  9 10  2  0
 10 11  1  0
 11 12  2  0
 12  7  1  0
  2 13  2  0
  1 14  1  0
M  END
> <Name>
Amrinone

> <OBJECTID>
9223372307441057808

> <EXTREG>
Amrinone

> <Vss>
1.3

> <fu>
0.89

> <V>
428.88

> <S>
312.13

> <R>
1.37

> <G>
1.21

> <W1>
932.38

> <W2>
670.38

> <W3>
345.25

> <W4>
145.88

> <W5>
76

> <W6>
39.13

> <W7>
14.13

> <W8>
3.38

> <D1>
158.38

> <D2>
107.63

> <D3>
59.25

> <D4>
39

> <D5>
28.25

> <D6>
19.88

> <D7>
13.38

> <D8>
8

> <WO1>
118.13

> <WO2>
37.5

> <WO3>
14.63

> <WO4>
5.5

> <WO5>
0.38

> <WO6>
0

> <WN1>
369.38

> <WN2>
146.13

> <WN3>
78.38

> <WN4>
37.25

> <WN5>
11.38

> <WN6>
0.38

> <IW1>
0.08

> <IW2>
0.21

> <IW3>
0.56

> <IW4>
1.57

> <CW1>
2.99

> <CW2>
2.15

> <CW3>
1.11

> <CW4>
0.47

> <CW5>
0.24

> <CW6>
0.13

> <CW7>
0.05

> <CW8>
0.01

> <ID1>
0.04

> <ID2>
0.03

> <ID3>
0.03

> <ID4>
0.06

> <CD1>
0.51

> <CD2>
0.34

> <CD3>
0.19

> <CD4>
0.12

> <CD5>
0.09

> <CD6>
0.06

> <CD7>
0.04

> <CD8>
0.03

> <HL1>
1.28

> <HL2>
1

> <A>
1.99

> <CP>
8.39

> <POL>
20.49

> <MW>
187.2

> <FLEX>
0.15

> <FLEX_RB>
0.08

> <NCC>
0

> <DIFF>
0.93

> <LOGP n-Oct>
-0.68

> <LOGP c-Hex>
-2.66

> <PSA>
67.75

> <HSA>
244.38

> <PSAR>
0.22

> <PHSAR>
0.28

> <LgD5>
-0.83

> <LgD6>
-0.69

> <LgD7>
-0.68

> <LgD7.5>
-0.69

> <LgD8>
-0.71

> <LgD9>
-0.92

> <LgD10>
-1.61

> <AUS7.4>
1.99

> <0.000000U4>
18.74

> <0.000000U5>
70.63

> <0.000000U6>
95.95

> <0.000000U7>
98.84

> <0.000000U8>
92.87

> <0.000000U9>
56.71

> <0.000000U10>
11.58

> <DRDRDR>
7.42

> <DRDRAC>
8.8

> <DRDRDO>
9.37

> <DRACAC>
5.34

> <DRACDO>
10.3

> <DRDODO>
11.03

> <ACACAC>
0

> <ACACDO>
10.41

> <ACDODO>
12.08

> <DODODO>
0

> <SOLY>
-1.88

> <LgS3>
-0.09

> <LgS4>
-1.15

> <LgS5>
-1.73

> <LgS6>
-1.86

> <LgS7>
-1.88

> <LgS7.5>
-1.87

> <LgS8>
-1.85

> <LgS9>
-1.63

> <LgS10>
-0.95

> <LgS11>
0

> <L0LgS>
-1.41

> <L1LgS>
0.1

> <L2LgS>
1.2

> <L3LgS>
0

> <L4LgS>
0.26

> <DD1>
-2.38

> <DD2>
8.63

> <DD3>
-0.88

> <DD4>
-0.88

> <DD5>
2.13

> <DD6>
5.88

> <DD7>
4.63

> <DD8>
3.25

> <ALogD5>
-0.99

> <ALogD5.5>
-0.62

> <ALogD7>
-0.23

> <ALogD7.4>
-0.22

> <ALogP>
-0.21

> <APSA>
68.01

> <HDonors>
3

> <HAcceptors>
4

> <FRB>
2

> <Rule Of 5>
0

> <Molar Volume>
146.54

> <Surface Tension>
56.04

> <Polarizability>
20.55

> <C ratio>
0.71

> <N ratio>
0.21

> <NO ratio>
0.29

> <Num Rings>
2

> <Num Ar Rings>
1

> <logS>
-0.97

> <Activity_Vss>
1.3

> <Activity_fu>
0.89

> <Class_Vss>
3

> <Cluster>
5

> <DistanceToClosest>
0.545425840306513

> <ClusterCenter>
0

> <ClusterSize>
132

$$$$
Mercaptopurine  6-
  SciTegic08241211372D

 10 11  0  0  0  0            999 V2000
   18.0880   -7.8700    0.0000 C   0  0
   18.0950   -6.4800    0.0000 C   0  0
   16.7650   -5.7820    0.0000 C   0  0
   15.6330   -6.6790    0.0000 N   0  0
   15.7650   -7.9490    0.0000 C   0  0
   16.9260   -8.5650    0.0000 N   0  0
   16.6100   -4.0810    0.0000 S   0  0
   19.5270   -6.0440    0.0000 N   0  0
   20.3170   -7.4050    0.0000 C   0  0
   19.3550   -8.3610    0.0000 N   0  0
  1  2  2  0
  2  3  1  0
  3  4  1  0
  4  5  2  0
  5  6  1  0
  6  1  1  0
  3  7  2  0
  2  8  1  0
  8  9  1  0
  9 10  2  0
 10  1  1  0
M  END
> <Name>
Mercaptopurine  6-

> <OBJECTID>
9223372311736025104

> <EXTREG>
Mercaptopurine

> <Vss>
1

> <fu>
0.85

> <V>
318.75

> <S>
243.25

> <R>
1.31

> <G>
1.12

> <W1>
773.63

> <W2>
598.25

> <W3>
346.13

> <W4>
121.5

> <W5>
56.25

> <W6>
25.38

> <W7>
7.25

> <W8>
0

> <D1>
90.38

> <D2>
60.63

> <D3>
43.5

> <D4>
30.25

> <D5>
22.25

> <D6>
18

> <D7>
12.63

> <D8>
8.75

> <WO1>
83.38

> <WO2>
23.13

> <WO3>
7.88

> <WO4>
2.25

> <WO5>
0

> <WO6>
0

> <WN1>
387.25

> <WN2>
136.88

> <WN3>
59.5

> <WN4>
26.75

> <WN5>
8.63

> <WN6>
0

> <IW1>
0.06

> <IW2>
0.14

> <IW3>
0.67

> <IW4>
1.15

> <CW1>
3.18

> <CW2>
2.46

> <CW3>
1.42

> <CW4>
0.5

> <CW5>
0.23

> <CW6>
0.1

> <CW7>
0.03

> <CW8>
0

> <ID1>
0.05

> <ID2>
0.06

> <ID3>
0.09

> <ID4>
0.08

> <CD1>
0.37

> <CD2>
0.25

> <CD3>
0.18

> <CD4>
0.12

> <CD5>
0.09

> <CD6>
0.07

> <CD7>
0.05

> <CD8>
0.04

> <HL1>
1.29

> <HL2>
0.84

> <A>
1.47

> <CP>
4.57

> <POL>
15.55

> <MW>
152.18

> <FLEX>
0

> <FLEX_RB>
0

> <NCC>
0

> <DIFF>
1.09

> <LOGP n-Oct>
-1.33

> <LOGP c-Hex>
-2.74

> <PSA>
81.41

> <HSA>
161.84

> <PSAR>
0.33

> <PHSAR>
0.5

> <LgD5>
-1.35

> <LgD6>
-1.47

> <LgD7>
-2.02

> <LgD7.5>
-2.46

> <LgD8>
-2.93

> <LgD9>
-3.88

> <LgD10>
-4.57

> <AUS7.4>
0.99

> <0.000000U4>
99.05

> <0.000000U5>
96.14

> <0.000000U6>
71.62

> <0.000000U7>
20.15

> <0.000000U8>
2.46

> <0.000000U9>
0.25

> <0.000000U10>
0.03

> <DRDRDR>
4.16

> <DRDRAC>
7.87

> <DRDRDO>
4.57

> <DRACAC>
7.1

> <DRACDO>
7.26

> <DRDODO>
3.58

> <ACACAC>
5.61

> <ACACDO>
5.56

> <ACDODO>
5.65

> <DODODO>
0

> <SOLY>
-0.83

> <LgS3>
-0.8

> <LgS4>
-0.82

> <LgS5>
-0.81

> <LgS6>
-0.68

> <LgS7>
-0.13

> <LgS7.5>
0.3

> <LgS8>
0.78

> <LgS9>
1.72

> <LgS10>
2.42

> <LgS11>
2.64

> <L0LgS>
0.42

> <L1LgS>
2.14

> <L2LgS>
0.79

> <L3LgS>
-0.47

> <L4LgS>
-0.37

> <DD1>
-5.63

> <DD2>
6

> <DD3>
1.38

> <DD4>
-0.63

> <DD5>
0.5

> <DD6>
1.5

> <DD7>
1.63

> <DD8>
2.13

> <ALogD5>
-0.05

> <ALogD5.5>
-0.05

> <ALogD7>
-0.04

> <ALogD7.4>
-0.05

> <ALogP>
-0.04

> <APSA>
85.16

> <HDonors>
2

> <HAcceptors>
4

> <FRB>
0

> <Rule Of 5>
0

> <Molar Volume>
83.36

> <Surface Tension>
75.4

> <Polarizability>
15.87

> <C ratio>
0.5

> <N ratio>
0.4

> <NO ratio>
0.4

> <Num Rings>
2

> <Num Ar Rings>
1

> <logS>
-2.41

> <Activity_Vss>
1

> <Activity_fu>
0.85

> <Class_Vss>
3

> <Cluster>
5

> <DistanceToClosest>
0.548790864727035

> <ClusterCenter>
0

> <ClusterSize>
132

$$$$
Sulbactam
  SciTegic08241211373D

 15 16  0  0  0  0            999 V2000
   13.9900   -7.7780    0.8840 S   0  0
   15.0100   -9.0490    0.1160 C   0  0
   13.9440  -10.1670    0.1200 C   0  0
   12.7320   -9.3720   -0.0450 N   0  0
   12.5680   -7.9270   -0.2400 C   0  0
   11.0630   -8.4600   -0.0650 C   0  0
   11.5260   -9.8640    0.0390 C   0  0
   11.0550  -10.9810    0.1610 O   0  0
   14.1090  -11.3000   -0.8740 C   0  0
   15.1190  -11.4140   -1.5460 O   0  0
   13.1450  -12.2190   -1.0120 O   0  0
   16.2550   -9.3680    0.9840 C   0  0
   15.4260   -8.5710   -1.3050 C   0  0
   14.6310   -6.4880    0.7090 O   0  0
   13.6060   -8.2160    2.2160 O   0  0
  1  2  1  0
  2  3  1  0
  3  4  1  0
  4  5  1  0
  5  1  1  0
  5  6  1  0
  6  7  1  0
  7  4  1  0
  7  8  2  0
  3  9  1  0
  9 10  2  0
  9 11  1  0
  2 12  1  0
  2 13  1  0
  1 14  2  0
  1 15  2  0
M  END
> <Name>
Sulbactam

> <OBJECTID>
9223372316030992400

> <EXTREG>
Sulbactam

> <Vss>
0.32

> <fu>
0.62

> <V>
445.75

> <S>
310.93

> <R>
1.43

> <G>
1.16

> <W1>
996.75

> <W2>
801.5

> <W3>
497.5

> <W4>
245.5

> <W5>
120.38

> <W6>
51

> <W7>
20

> <W8>
2.75

> <D1>
38.75

> <D2>
12.5

> <D3>
4.75

> <D4>
2

> <D5>
0.88

> <D6>
0.25

> <D7>
0

> <D8>
0

> <WO1>
104.75

> <WO2>
35.13

> <WO3>
13.5

> <WO4>
4

> <WO5>
0.5

> <WO6>
0

> <WN1>
574.63

> <WN2>
285.13

> <WN3>
135.63

> <WN4>
52.38

> <WN5>
14.88

> <WN6>
0.25

> <IW1>
0.1

> <IW2>
0.19

> <IW3>
0.7

> <IW4>
1.68

> <CW1>
3.21

> <CW2>
2.58

> <CW3>
1.6

> <CW4>
0.79

> <CW5>
0.39

> <CW6>
0.16

> <CW7>
0.06

> <CW8>
0.01

> <ID1>
0.04

> <ID2>
0.15

> <ID3>
0.23

> <ID4>
0

> <CD1>
0.12

> <CD2>
0.04

> <CD3>
0.02

> <CD4>
0.01

> <CD5>
0

> <CD6>
0

> <CD7>
0

> <CD8>
0

> <HL1>
25.34

> <HL2>
25.5

> <A>
3.54

> <CP>
0.06

> <POL>
19.88

> <MW>
233.24

> <FLEX>
0.2

> <FLEX_RB>
0.05

> <NCC>
0

> <DIFF>
0.84

> <LOGP n-Oct>
-0.25

> <LOGP c-Hex>
-2.76

> <PSA>
99.54

> <HSA>
211.38

> <PSAR>
0.32

> <PHSAR>
0.47

> <LgD5>
-2.04

> <LgD6>
-2.96

> <LgD7>
-3.57

> <LgD7.5>
-3.68

> <LgD8>
-3.73

> <LgD9>
-3.75

> <LgD10>
-3.75

> <AUS7.4>
0

> <0.000000U4>
13.97

> <0.000000U5>
1.6

> <0.000000U6>
0.16

> <0.000000U7>
0.02

> <0.000000U8>
0

> <0.000000U9>
0

> <0.000000U10>
0

> <DRDRDR>
7.2

> <DRDRAC>
8.85

> <DRDRDO>
7.84

> <DRACAC>
9.51

> <DRACDO>
8.86

> <DRDODO>
0

> <ACACAC>
9.15

> <ACACDO>
8.13

> <ACDODO>
0

> <DODODO>
0

> <SOLY>
-0.21

> <LgS3>
0

> <LgS4>
0.64

> <LgS5>
1.58

> <LgS6>
2.5

> <LgS7>
3.11

> <LgS7.5>
3.22

> <LgS8>
3.27

> <LgS9>
3.29

> <LgS10>
3.29

> <LgS11>
3.29

> <L0LgS>
2.42

> <L1LgS>
1.72

> <L2LgS>
-1.05

> <L3LgS>
0

> <L4LgS>
0.33

> <DD1>
0.38

> <DD2>
0.25

> <DD3>
0

> <DD4>
-0.13

> <DD5>
-0.25

> <DD6>
0

> <DD7>
0

> <DD8>
0

> <ALogD5>
-1.98

> <ALogD5.5>
-2.44

> <ALogD7>
-3.27

> <ALogD7.4>
-3.32

> <ALogP>
0

> <APSA>
100.13

> <HDonors>
1

> <HAcceptors>
6

> <FRB>
1

> <Rule Of 5>
0

> <Molar Volume>
143.43

> <Surface Tension>
71.39

> <Polarizability>
19.6

> <C ratio>
0.53

> <N ratio>
0.07

> <NO ratio>
0.4

> <Num Rings>
2

> <Num Ar Rings>
0

> <logS>
-0.48

> <Activity_Vss>
0.32

> <Activity_fu>
0.62

> <Class_Vss>
2

> <Cluster>
5

> <DistanceToClosest>
0.557596751578243

> <ClusterCenter>
0

> <ClusterSize>
132

$$$$
Phenobarbital
  SciTegic08241211373D

 17 18  0  0  0  0            999 V2000
   12.8560   -8.6870    0.7570 C   0  0
   11.9660   -9.5410   -0.1190 C   0  0
   12.4770   -9.5730   -1.5410 C   0  0
   13.5720   -8.8780   -1.8930 N   0  0
   14.2920   -8.1300   -1.0440 C   0  0
   13.9250   -8.0540    0.2440 N   0  0
   15.2730   -7.5250   -1.4390 O   0  0
   11.8800  -10.2370   -2.3720 O   0  0
   11.9340  -11.0070    0.3840 C   0  0
   12.8600  -11.4840    1.3250 C   0  0
   12.7650  -12.7810    1.8390 C   0  0
   11.7610  -13.6430    1.3910 C   0  0
   10.8710  -13.2040    0.4100 C   0  0
   10.9730  -11.9070   -0.1010 C   0  0
   10.5570   -8.8690   -0.0930 C   0  0
   10.5960   -7.3690   -0.4990 C   0  0
   12.5880   -8.5750    1.9420 O   0  0
  1  2  1  0
  2  3  1  0
  3  4  1  0
  4  5  1  0
  5  6  1  0
  6  1  1  0
  5  7  2  0
  3  8  2  0
  2  9  1  0
  9 10  2  0
 10 11  1  0
 11 12  2  0
 12 13  1  0
 13 14  2  0
 14  9  1  0
  2 15  1  0
 15 16  1  0
  1 17  2  0
M  END
> <Name>
Phenobarbital

> <OBJECTID>
9223372320325959696

> <EXTREG>
Phenobarbital

> <Vss>
0.54

> <fu>
0.49

> <V>
506.5

> <S>
359.98

> <R>
1.41

> <G>
1.27

> <W1>
980.63

> <W2>
697.63

> <W3>
447.75

> <W4>
232.38

> <W5>
139.13

> <W6>
76.5

> <W7>
35.5

> <W8>
6.75

> <D1>
139.5

> <D2>
58.63

> <D3>
10.75

> <D4>
5.13

> <D5>
3

> <D6>
2

> <D7>
0.5

> <D8>
0.13

> <WO1>
86.13

> <WO2>
27.63

> <WO3>
9.75

> <WO4>
2.25

> <WO5>
0

> <WO6>
0

> <WN1>
507.75

> <WN2>
269.5

> <WN3>
155.88

> <WN4>
84.38

> <WN5>
31

> <WN6>
1.88

> <IW1>
0.15

> <IW2>
0.31

> <IW3>
0.54

> <IW4>
0.71

> <CW1>
2.72

> <CW2>
1.94

> <CW3>
1.24

> <CW4>
0.65

> <CW5>
0.39

> <CW6>
0.21

> <CW7>
0.1

> <CW8>
0.02

> <ID1>
0.06

> <ID2>
0.1

> <ID3>
0.24

> <ID4>
0.36

> <CD1>
0.39

> <CD2>
0.16

> <CD3>
0.03

> <CD4>
0.01

> <CD5>
0.01

> <CD6>
0.01

> <CD7>
0

> <CD8>
0

> <HL1>
12.94

> <HL2>
14.93

> <A>
1.57

> <CP>
0.18

> <POL>
23.01

> <MW>
232.24

> <FLEX>
0.48

> <FLEX_RB>
0.16

> <NCC>
0

> <DIFF>
0.72

> <LOGP n-Oct>
1.34

> <LOGP c-Hex>
-0.14

> <PSA>
75.27

> <HSA>
284.71

> <PSAR>
0.21

> <PHSAR>
0.26

> <LgD5>
1.34

> <LgD6>
1.33

> <LgD7>
1.22

> <LgD7.5>
1.03

> <LgD8>
0.71

> <LgD9>
-0.19

> <LgD10>
-1.14

> <AUS7.4>
1.74

> <0.000000U4>
99.97

> <0.000000U5>
99.67

> <0.000000U6>
96.82

> <0.000000U7>
75.26

> <0.000000U8>
23.32

> <0.000000U9>
2.95

> <0.000000U10>
0.3

> <DRDRDR>
11.89

> <DRDRAC>
15.1

> <DRDRDO>
10.46

> <DRACAC>
10.84

> <DRACDO>
10

> <DRDODO>
6.88

> <ACACAC>
9.15

> <ACACDO>
4.55

> <ACDODO>
2.27

> <DODODO>
0

> <SOLY>
-2.57

> <LgS3>
-2.57

> <LgS4>
-2.57

> <LgS5>
-2.57

> <LgS6>
-2.55

> <LgS7>
-2.44

> <LgS7.5>
-2.26

> <LgS8>
-1.94

> <LgS9>
-1.04

> <LgS10>
-0.09

> <LgS11>
0.66

> <L0LgS>
-1.77

> <L1LgS>
1.6

> <L2LgS>
1.06

> <L3LgS>
0.1

> <L4LgS>
-0.29

> <DD1>
0.25

> <DD2>
0.5

> <DD3>
-0.13

> <DD4>
-0.13

> <DD5>
0.13

> <DD6>
0.25

> <DD7>
0

> <DD8>
0

> <ALogD5>
0.53

> <ALogD5.5>
0.53

> <ALogD7>
0.43

> <ALogD7.4>
0.31

> <ALogP>
0.53

> <APSA>
75.27

> <HDonors>
2

> <HAcceptors>
5

> <FRB>
2

> <Rule Of 5>
0

> <Molar Volume>
188.2

> <Surface Tension>
43.32

> <Polarizability>
23.47

> <C ratio>
0.71

> <N ratio>
0.12

> <NO ratio>
0.29

> <Num Rings>
2

> <Num Ar Rings>
1

> <logS>
-2.95

> <Activity_Vss>
0.54

> <Activity_fu>
0.49

> <Class_Vss>
2

> <Cluster>
5

> <DistanceToClosest>
0.564571977354809

> <ClusterCenter>
0

> <ClusterSize>
132

$$$$
Isosorbide-5-Mononitrate
  SciTegic08241211373D

 13 14  0  0  0  0            999 V2000
   21.4200  -14.3190   -0.1170 N   0  3
   20.0890  -14.0130   -0.4490 O   0  0
   19.6920  -12.7730    0.1510 C   0  0
   18.2150  -12.4430   -0.1210 C   0  0
   18.2310  -10.9310    0.1150 C   0  0
   19.3020  -10.5730   -0.7630 O   0  0
   20.3650  -11.5240   -0.5010 C   0  0
   16.7520  -10.5930   -0.1500 C   0  0
   16.0760  -11.8560    0.4720 C   0  0
   17.1440  -12.7930    0.7610 O   0  0
   16.3250   -9.3810    0.4980 O   0  0
   21.7020  -15.3850    0.7530 O   0  5
   22.6060  -13.4320   -0.7030 O   0  0
  1  2  1  0
  2  3  1  0
  3  4  1  0
  4  5  1  0
  5  6  1  0
  6  7  1  0
  7  3  1  0
  5  8  1  0
  8  9  1  0
  9 10  1  0
 10  4  1  0
  8 11  1  0
  1 12  1  0
  1 13  2  0
M  CHG  2   1   1  12  -1
M  END
> <Name>
Isosorbide-5-Mononitrate

> <OBJECTID>
9223372324620926992

> <EXTREG>
Isosorbide-5-Mononitrate

> <Vss>
0.7

> <fu>
1

> <V>
389.63

> <S>
293.41

> <R>
1.33

> <G>
1.21

> <W1>
951

> <W2>
822.5

> <W3>
509.25

> <W4>
222.25

> <W5>
97.25

> <W6>
40

> <W7>
7.25

> <W8>
0.13

> <D1>
21.25

> <D2>
12

> <D3>
6.5

> <D4>
2.25

> <D5>
1.13

> <D6>
0.5

> <D7>
0.13

> <D8>
0

> <WO1>
148.25

> <WO2>
60.25

> <WO3>
28.63

> <WO4>
10.63

> <WO5>
0.88

> <WO6>
0

> <WN1>
603.63

> <WN2>
266

> <WN3>
111.5

> <WN4>
41.25

> <WN5>
2.13

> <WN6>
0

> <IW1>
0.07

> <IW2>
0.12

> <IW3>
0.69

> <IW4>
1.13

> <CW1>
3.24

> <CW2>
2.8

> <CW3>
1.74

> <CW4>
0.76

> <CW5>
0.33

> <CW6>
0.14

> <CW7>
0.02

> <CW8>
0

> <ID1>
0.13

> <ID2>
0.24

> <ID3>
0.39

> <ID4>
0.48

> <CD1>
0.07

> <CD2>
0.04

> <CD3>
0.02

> <CD4>
0.01

> <CD5>
0

> <CD6>
0

> <CD7>
0

> <CD8>
0

> <HL1>
14.96

> <HL2>
17.78

> <A>
5.51

> <CP>
0.07

> <POL>
14.76

> <MW>
191.14

> <FLEX>
0.67

> <FLEX_RB>
0.22

> <NCC>
0

> <DIFF>
0.85

> <LOGP n-Oct>
-0.38

> <LOGP c-Hex>
-2.56

> <PSA>
91.67

> <HSA>
201.74

> <PSAR>
0.31

> <PHSAR>
0.45

> <LgD5>
-0.38

> <LgD6>
-0.38

> <LgD7>
-0.38

> <LgD7.5>
-0.38

> <LgD8>
-0.38

> <LgD9>
-0.38

> <LgD10>
-0.38

> <AUS7.4>
2

> <0.000000U4>
100

> <0.000000U5>
100

> <0.000000U6>
100

> <0.000000U7>
100

> <0.000000U8>
100

> <0.000000U9>
100

> <0.000000U10>
99.98

> <DRDRDR>
5.41

> <DRDRAC>
6.66

> <DRDRDO>
5.86

> <DRACAC>
7.49

> <DRACDO>
7.22

> <DRDODO>
0

> <ACACAC>
7.41

> <ACACDO>
7.19

> <ACDODO>
0

> <DODODO>
0

> <SOLY>
-0.82

> <LgS3>
-0.82

> <LgS4>
-0.82

> <LgS5>
-0.82

> <LgS6>
-0.82

> <LgS7>
-0.82

> <LgS7.5>
-0.82

> <LgS8>
-0.82

> <LgS9>
-0.82

> <LgS10>
-0.82

> <LgS11>
-0.82

> <L0LgS>
-0.82

> <L1LgS>
0

> <L2LgS>
0

> <L3LgS>
0

> <L4LgS>
0

> <DD1>
0.25

> <DD2>
0

> <DD3>
0.13

> <DD4>
0

> <DD5>
-0.13

> <DD6>
0

> <DD7>
0

> <DD8>
0

> <ALogD5>
-0.18

> <ALogD5.5>
-0.18

> <ALogD7>
-0.18

> <ALogD7.4>
-0.18

> <ALogP>
-0.18

> <APSA>
93.74

> <HDonors>
1

> <HAcceptors>
7

> <FRB>
3

> <Rule Of 5>
0

> <Molar Volume>
122.01

> <Surface Tension>
60.25

> <Polarizability>
15.24

> <C ratio>
0.46

> <N ratio>
0.08

> <NO ratio>
0.54

> <Num Rings>
2

> <Num Ar Rings>
0

> <logS>
-0.86

> <Activity_Vss>
0.7

> <Activity_fu>
1

> <Class_Vss>
2

> <Cluster>
5

> <DistanceToClosest>
0.574404378581685

> <ClusterCenter>
0

> <ClusterSize>
132

$$$$
Prilocaine
  SciTegic08241211373D

 16 16  0  0  0  0            999 V2000
   14.6220   -7.7580    0.2120 C   0  0
   13.4840   -7.5010   -0.4710 N   0  0
   12.2770   -8.1860   -0.1690 C   0  0
   12.2070   -9.5850   -0.2230 C   0  0
   13.3750  -10.4400   -0.7350 C   0  0
   11.0310  -10.2270    0.1860 C   0  0
    9.9090   -9.4850    0.5630 C   0  0
    9.9580   -8.0890    0.5420 C   0  0
   11.1440   -7.4440    0.1800 C   0  0
   14.6660   -8.5820    1.1100 O   0  0
   15.8940   -7.0080   -0.1350 C   0  0
   17.0880   -7.5980    0.5220 N   0  0
   18.3710   -7.5050   -0.2110 C   0  0
   19.5370   -7.9400    0.7150 C   0  0
   20.9090   -7.8070    0.0040 C   0  0
   15.7660   -5.5350    0.3300 C   0  0
  1  2  1  0
  2  3  1  0
  3  4  2  0
  4  5  1  0
  4  6  1  0
  6  7  2  0
  7  8  1  0
  8  9  2  0
  9  3  1  0
  1 10  2  0
  1 11  1  0
 11 12  1  0
 12 13  1  0
 13 14  1  0
 14 15  1  0
 11 16  1  0
M  END
> <Name>
Prilocaine

> <OBJECTID>
9223372328915894288

> <EXTREG>
Prilocaine

> <Vss>
3.7

> <fu>
0.72

> <V>
592.13

> <S>
428.7

> <R>
1.38

> <G>
1.41

> <W1>
873.75

> <W2>
409.13

> <W3>
208.75

> <W4>
87.13

> <W5>
45.75

> <W6>
23.25

> <W7>
10

> <W8>
1.38

> <D1>
235.75

> <D2>
94.75

> <D3>
29.63

> <D4>
14.13

> <D5>
8.88

> <D6>
4.63

> <D7>
3.38

> <D8>
1.75

> <WO1>
88.88

> <WO2>
30

> <WO3>
14.38

> <WO4>
5.75

> <WO5>
1.88

> <WO6>
0

> <WN1>
196.88

> <WN2>
74.88

> <WN3>
41.25

> <WN4>
19.88

> <WN5>
7.13

> <WN6>
0.63

> <IW1>
0.05

> <IW2>
0.21

> <IW3>
0.55

> <IW4>
0.96

> <CW1>
2.04

> <CW2>
0.95

> <CW3>
0.49

> <CW4>
0.2

> <CW5>
0.11

> <CW6>
0.05

> <CW7>
0.02

> <CW8>
0

> <ID1>
0.04

> <ID2>
0.15

> <ID3>
0.25

> <ID4>
0.3

> <CD1>
0.55

> <CD2>
0.22

> <CD3>
0.07

> <CD4>
0.03

> <CD5>
0.02

> <CD6>
0.01

> <CD7>
0.01

> <CD8>
0

> <HL1>
1.54

> <HL2>
1.65

> <A>
4.6

> <CP>
0.66

> <POL>
25.9

> <MW>
220.31

> <FLEX>
1.19

> <FLEX_RB>
0.15

> <NCC>
0

> <DIFF>
0.65

> <LOGP n-Oct>
1.98

> <LOGP c-Hex>
1.55

> <PSA>
41.13

> <HSA>
387.57

> <PSAR>
0.1

> <PHSAR>
0.11

> <LgD5>
-0.43

> <LgD6>
0.25

> <LgD7>
1.14

> <LgD7.5>
1.52

> <LgD8>
1.78

> <LgD9>
1.95

> <LgD10>
1.97

> <AUS7.4>
1.49

> <0.000000U4>
0.02

> <0.000000U5>
0.17

> <0.000000U6>
1.68

> <0.000000U7>
14.57

> <0.000000U8>
63.04

> <0.000000U9>
94.46

> <0.000000U10>
99.39

> <DRDRDR>
15.43

> <DRDRAC>
10.27

> <DRDRDO>
10.27

> <DRACAC>
5.08

> <DRACDO>
5.63

> <DRDODO>
3.21

> <ACACAC>
0

> <ACACDO>
3.02

> <ACDODO>
3.02

> <DODODO>
0

> <SOLY>
-2.51

> <LgS3>
0.97

> <LgS4>
0.81

> <LgS5>
0.19

> <LgS6>
-0.74

> <LgS7>
-1.67

> <LgS7.5>
-2.05

> <LgS8>
-2.31

> <LgS9>
-2.48

> <LgS10>
-2.5

> <LgS11>
-2.51

> <L0LgS>
-1.19

> <L1LgS>
-2.2

> <L2LgS>
0.69

> <L3LgS>
0.55

> <L4LgS>
-0.34

> <DD1>
2

> <DD2>
1.25

> <DD3>
0.88

> <DD4>
0.63

> <DD5>
0.25

> <DD6>
0

> <DD7>
0.25

> <DD8>
-0.13

> <ALogD5>
-0.46

> <ALogD5.5>
-0.04

> <ALogD7>
1.32

> <ALogD7.4>
1.61

> <ALogP>
2.03

> <APSA>
41.13

> <HDonors>
2

> <HAcceptors>
3

> <FRB>
5

> <Rule Of 5>
0

> <Molar Volume>
214.01

> <Surface Tension>
38.51

> <Polarizability>
26.73

> <C ratio>
0.81

> <N ratio>
0.13

> <NO ratio>
0.19

> <Num Rings>
1

> <Num Ar Rings>
1

> <logS>
-2.37

> <Activity_Vss>
3.7

> <Activity_fu>
0.72

> <Class_Vss>
3

> <Cluster>
5

> <DistanceToClosest>
0.576185193922896

> <ClusterCenter>
0

> <ClusterSize>
132

$$$$
SarCNU
  SciTegic08241211373D

 14 13  0  0  0  0            999 V2000
   14.3930   -6.6080   -0.3990 Cl  0  0
   15.7640   -5.5180   -0.1520 C   0  0
   17.0880   -6.3240   -0.1330 C   0  0
   18.3170   -5.5280   -0.0700 N   0  0
   18.2470   -4.0930   -0.1840 N   0  0
   17.4150   -3.3840    0.5580 O   0  0
   19.4970   -6.2010    0.0090 C   0  0
   19.4490   -7.4210   -0.0150 O   0  0
   20.7240   -5.6120    0.1150 N   0  0
   21.9090   -6.4830    0.0630 C   0  0
   23.1200   -5.7960   -0.5270 C   0  0
   22.9820   -5.1380   -1.5440 O   0  0
   24.3320   -5.9150    0.0530 N   0  0
   20.8540   -4.1700    0.3420 C   0  0
  1  2  1  0
  2  3  1  0
  3  4  1  0
  4  5  1  0
  5  6  2  0
  4  7  1  0
  7  8  2  0
  7  9  1  0
  9 10  1  0
 10 11  1  0
 11 12  2  0
 11 13  1  0
  9 14  1  0
M  END
> <Name>
SarCNU

> <OBJECTID>
9223372333210861584

> <EXTREG>
SarCNU

> <Vss>
0.76

> <fu>
0

> <V>
473.25

> <S>
351.24

> <R>
1.35

> <G>
1.31

> <W1>
1006.88

> <W2>
735.25

> <W3>
455

> <W4>
203.88

> <W5>
100.38

> <W6>
49.25

> <W7>
19.88

> <W8>
4

> <D1>
123.38

> <D2>
42.75

> <D3>
20.38

> <D4>
10

> <D5>
7

> <D6>
3.75

> <D7>
2.5

> <D8>
1.13

> <WO1>
104.5

> <WO2>
32.38

> <WO3>
14.5

> <WO4>
6.13

> <WO5>
2.25

> <WO6>
0

> <WN1>
465.88

> <WN2>
217.88

> <WN3>
105.75

> <WN4>
50.13

> <WN5>
16.88

> <WN6>
2

> <IW1>
0.12

> <IW2>
0.26

> <IW3>
0.71

> <IW4>
1.17

> <CW1>
2.87

> <CW2>
2.09

> <CW3>
1.3

> <CW4>
0.58

> <CW5>
0.29

> <CW6>
0.14

> <CW7>
0.06

> <CW8>
0.01

> <ID1>
0.09

> <ID2>
0.1

> <ID3>
0.19

> <ID4>
0.36

> <CD1>
0.35

> <CD2>
0.12

> <CD3>
0.06

> <CD4>
0.03

> <CD5>
0.02

> <CD6>
0.01

> <CD7>
0.01

> <CD8>
0

> <HL1>
4.93

> <HL2>
4.93

> <A>
3.98

> <CP>
0.5

> <POL>
19.01

> <MW>
222.63

> <FLEX>
1.64

> <FLEX_RB>
0.18

> <NCC>
0

> <DIFF>
0.78

> <LOGP n-Oct>
-0.4

> <LOGP c-Hex>
-3.39

> <PSA>
95.88

> <HSA>
255.36

> <PSAR>
0.27

> <PHSAR>
0.38

> <LgD5>
-0.4

> <LgD6>
-0.4

> <LgD7>
-0.4

> <LgD7.5>
-0.4

> <LgD8>
-0.4

> <LgD9>
-0.4

> <LgD10>
-0.4

> <AUS7.4>
2

> <0.000000U4>
100

> <0.000000U5>
100

> <0.000000U6>
100

> <0.000000U7>
100

> <0.000000U8>
100

> <0.000000U9>
99.96

> <0.000000U10>
99.59

> <DRDRDR>
5.7

> <DRDRAC>
8.62

> <DRDRDO>
6.05

> <DRACAC>
7.81

> <DRACDO>
7.06

> <DRDODO>
0

> <ACACAC>
1.67

> <ACACDO>
5.01

> <ACDODO>
0

> <DODODO>
0

> <SOLY>
-1.45

> <LgS3>
-1.45

> <LgS4>
-1.45

> <LgS5>
-1.45

> <LgS6>
-1.45

> <LgS7>
-1.45

> <LgS7.5>
-1.45

> <LgS8>
-1.45

> <LgS9>
-1.45

> <LgS10>
-1.45

> <LgS11>
-1.43

> <L0LgS>
-1.45

> <L1LgS>
0

> <L2LgS>
0

> <L3LgS>
0

> <L4LgS>
0

> <DD1>
-1.13

> <DD2>
0.5

> <DD3>
0.38

> <DD4>
0

> <DD5>
0

> <DD6>
0.13

> <DD7>
-0.38

> <DD8>
-0.13

> <ALogD5>
-1.16

> <ALogD5.5>
-1.16

> <ALogD7>
-1.16

> <ALogD7.4>
-1.16

> <ALogP>
-1.16

> <APSA>
96.07

> <HDonors>
2

> <HAcceptors>
7

> <FRB>
5

> <Rule Of 5>
0

> <Molar Volume>
152.58

> <Surface Tension>
57.14

> <Polarizability>
19.84

> <C ratio>
0.43

> <N ratio>
0.29

> <NO ratio>
0.5

> <Num Rings>
0

> <Num Ar Rings>
0

> <logS>
-0.98

> <Activity_Vss>
0.76

> <Activity_fu>
0

> <Class_Vss>
2

> <Cluster>
5

> <DistanceToClosest>
0.576801825426283

> <ClusterCenter>
0

> <ClusterSize>
132

$$$$
Thiotepa
  SciTegic08241211373D

 11 13  0  0  0  0            999 V2000
   10.0970  -16.1090    0.8070 P   0  0
    9.2710  -17.0600    0.6250 N   0  0
    8.8680  -17.7820   -0.5050 C   0  0
    9.2550  -18.4330    0.9400 C   0  0
   11.1520  -15.9910    0.0430 N   0  0
   11.3470  -15.8160   -1.3340 C   0  0
   12.1320  -16.8970   -0.3970 C   0  0
    9.3940  -15.0580    0.8000 N   0  0
    8.5890  -14.4670   -0.1860 C   0  0
    9.7220  -13.6930    0.6950 C   0  0
   10.5530  -16.1680    2.0150 S   0  0
  1  2  1  0
  2  3  1  0
  3  4  1  0
  4  2  1  0
  1  5  1  0
  5  6  1  0
  6  7  1  0
  7  5  1  0
  1  8  1  0
  8  9  1  0
  9 10  1  0
 10  8  1  0
  1 11  2  0
M  END
> <Name>
Thiotepa

> <OBJECTID>
9223372337505828880

> <EXTREG>
Thiotepa

> <Vss>
1.6

> <fu>
0.9

> <V>
430.63

> <S>
315.61

> <R>
1.36

> <G>
1.22

> <W1>
679.38

> <W2>
328.88

> <W3>
179.13

> <W4>
80.63

> <W5>
44.38

> <W6>
23.25

> <W7>
11

> <W8>
2.88

> <D1>
168.5

> <D2>
53.88

> <D3>
11.38

> <D4>
3.88

> <D5>
0.63

> <D6>
0.25

> <D7>
0.13

> <D8>
0

> <WO1>
0

> <WO2>
0

> <WO3>
0

> <WO4>
0

> <WO5>
0

> <WO6>
0

> <WN1>
219.13

> <WN2>
104.88

> <WN3>
57.5

> <WN4>
30.38

> <WN5>
12.13

> <WN6>
4

> <IW1>
0.1

> <IW2>
0.41

> <IW3>
0.77

> <IW4>
0.98

> <CW1>
2.15

> <CW2>
1.04

> <CW3>
0.57

> <CW4>
0.26

> <CW5>
0.14

> <CW6>
0.07

> <CW7>
0.03

> <CW8>
0.01

> <ID1>
0.04

> <ID2>
0.12

> <ID3>
0.4

> <ID4>
0.45

> <CD1>
0.53

> <CD2>
0.17

> <CD3>
0.04

> <CD4>
0.01

> <CD5>
0

> <CD6>
0

> <CD7>
0

> <CD8>
0

> <HL1>
3.9

> <HL2>
6

> <A>
4.17

> <CP>
0.35

> <POL>
18.44

> <MW>
189.22

> <FLEX>
0.85

> <FLEX_RB>
0.28

> <NCC>
0

> <DIFF>
0.78

> <LOGP n-Oct>
0.53

> <LOGP c-Hex>
-1.51

> <PSA>
41.81

> <HSA>
273.8

> <PSAR>
0.13

> <PHSAR>
0.15

> <LgD5>
0.53

> <LgD6>
0.53

> <LgD7>
0.53

> <LgD7.5>
0.53

> <LgD8>
0.53

> <LgD9>
0.53

> <LgD10>
0.53

> <AUS7.4>
2

> <0.000000U4>
100

> <0.000000U5>
100

> <0.000000U6>
100

> <0.000000U7>
100

> <0.000000U8>
100

> <0.000000U9>
100

> <0.000000U10>
100

> <DRDRDR>
7.5

> <DRDRAC>
6.76

> <DRDRDO>
0

> <DRACAC>
5.08

> <DRACDO>
0

> <DRDODO>
0

> <ACACAC>
3.68

> <ACACDO>
0

> <ACDODO>
0

> <DODODO>
0

> <SOLY>
-1.64

> <LgS3>
-1.64

> <LgS4>
-1.64

> <LgS5>
-1.64

> <LgS6>
-1.64

> <LgS7>
-1.64

> <LgS7.5>
-1.64

> <LgS8>
-1.64

> <LgS9>
-1.64

> <LgS10>
-1.64

> <LgS11>
-1.64

> <L0LgS>
-1.64

> <L1LgS>
0

> <L2LgS>
0

> <L3LgS>
0

> <L4LgS>
0

> <DD1>
1.5

> <DD2>
0.63

> <DD3>
1

> <DD4>
0.25

> <DD5>
-0.13

> <DD6>
0

> <DD7>
-0.13

> <DD8>
0

> <ALogD5>
0.53

> <ALogD5.5>
0.53

> <ALogD7>
0.53

> <ALogD7.4>
0.53

> <ALogP>
0.53

> <APSA>
50.93

> <HDonors>
0

> <HAcceptors>
3

> <FRB>
3

> <Rule Of 5>
0

> <Molar Volume>
125.78

> <Surface Tension>
77.77

> <Polarizability>
19.46

> <C ratio>
0.55

> <N ratio>
0.27

> <NO ratio>
0.27

> <Num Rings>
3

> <Num Ar Rings>
0

> <logS>
-0.12

> <Activity_Vss>
1.6

> <Activity_fu>
0.9

> <Class_Vss>
3

> <Cluster>
5

> <DistanceToClosest>
0.580943975802237

> <ClusterCenter>
0

> <ClusterSize>
132

$$$$
Isoproterenol
  SciTegic08241211373D

 15 15  0  0  0  0            999 V2000
   16.3480  -11.2990   -0.5890 C   0  0
   16.1180  -12.6760   -0.7040 C   0  0
   15.3140  -13.3270    0.2400 C   0  0
   14.7540  -12.5990    1.2920 C   0  0
   14.9900  -11.2270    1.4030 C   0  0
   15.7820  -10.5610    0.4590 C   0  0
   16.0160   -9.0410    0.5640 C   0  0
   14.6730   -8.2900    0.3800 C   0  0
   14.0650   -8.7280   -0.8990 N   0  0
   12.5920   -8.6940   -1.0610 C   0  0
   12.0040   -7.3030   -0.7080 C   0  0
   11.9270   -9.8280   -0.2360 C   0  0
   16.6780   -8.6730    1.7870 O   0  0
   15.0660  -14.6980    0.1410 O   0  0
   16.6740  -13.4260   -1.7480 O   0  0
  1  2  2  0
  2  3  1  0
  3  4  2  0
  4  5  1  0
  5  6  2  0
  6  1  1  0
  6  7  1  0
  7  8  1  0
  8  9  1  0
  9 10  1  0
 10 11  1  0
 10 12  1  0
  7 13  1  0
  3 14  1  0
  2 15  1  0
M  END
> <Name>
Isoproterenol

> <OBJECTID>
9223372341800796176

> <EXTREG>
Isoproterenol

> <Vss>
1.5

> <fu>
0.71

> <V>
505

> <S>
360.4

> <R>
1.4

> <G>
1.27

> <W1>
893.88

> <W2>
620.5

> <W3>
381.88

> <W4>
169.63

> <W5>
85.38

> <W6>
36.13

> <W7>
10

> <W8>
0.38

> <D1>
103.5

> <D2>
32.13

> <D3>
11

> <D4>
4.13

> <D5>
1.63

> <D6>
0.38

> <D7>
0.13

> <D8>
0

> <WO1>
311.5

> <WO2>
121.5

> <WO3>
52.75

> <WO4>
17

> <WO5>
1.5

> <WO6>
0

> <WN1>
355.38

> <WN2>
165.75

> <WN3>
82.88

> <WN4>
35.63

> <WN5>
6

> <WN6>
0

> <IW1>
0.11

> <IW2>
0.24

> <IW3>
0.46

> <IW4>
0.66

> <CW1>
2.48

> <CW2>
1.72

> <CW3>
1.06

> <CW4>
0.47

> <CW5>
0.24

> <CW6>
0.1

> <CW7>
0.03

> <CW8>
0

> <ID1>
0.06

> <ID2>
0.07

> <ID3>
0.2

> <ID4>
0.49

> <CD1>
0.29

> <CD2>
0.09

> <CD3>
0.03

> <CD4>
0.01

> <CD5>
0

> <CD6>
0

> <CD7>
0

> <CD8>
0

> <HL1>
7.76

> <HL2>
8.76

> <A>
2.24

> <CP>
0.34

> <POL>
22.87

> <MW>
211.26

> <FLEX>
1.36

> <FLEX_RB>
0.15

> <NCC>
0

> <DIFF>
0.77

> <LOGP n-Oct>
0.79

> <LOGP c-Hex>
-1.61

> <PSA>
72.72

> <HSA>
287.68

> <PSAR>
0.2

> <PHSAR>
0.25

> <LgD5>
-2.57

> <LgD6>
-2.16

> <LgD7>
-1.31

> <LgD7.5>
-0.83

> <LgD8>
-0.36

> <LgD9>
0.39

> <LgD10>
0.3

> <AUS7.4>
0.41

> <0.000000U4>
0

> <0.000000U5>
0.01

> <0.000000U6>
0.08

> <0.000000U7>
0.76

> <0.000000U8>
7.07

> <0.000000U9>
39.85

> <0.000000U10>
32.29

> <DRDRDR>
8.27

> <DRDRAC>
10.87

> <DRDRDO>
10.87

> <DRACAC>
12

> <DRACDO>
12

> <DRDODO>
12

> <ACACAC>
8.27

> <ACACDO>
8.27

> <ACDODO>
8.27

> <DODODO>
8.27

> <SOLY>
-1.45

> <LgS3>
2.05

> <LgS4>
2.04

> <LgS5>
1.95

> <LgS6>
1.52

> <LgS7>
0.65

> <LgS7.5>
0.17

> <LgS8>
-0.3

> <LgS9>
-1.05

> <LgS10>
-0.96

> <LgS11>
-0.13

> <L0LgS>
0.59

> <L1LgS>
-2

> <L2LgS>
0.12

> <L3LgS>
1.09

> <L4LgS>
0.33

> <DD1>
0.5

> <DD2>
0.88

> <DD3>
-0.13

> <DD4>
0.13

> <DD5>
-0.13

> <DD6>
0

> <DD7>
0

> <DD8>
0

> <ALogD5>
-2.75

> <ALogD5.5>
-2.7

> <ALogD7>
-1.91

> <ALogD7.4>
-1.55

> <ALogP>
0.32

> <APSA>
72.72

> <HDonors>
4

> <HAcceptors>
4

> <FRB>
7

> <Rule Of 5>
0

> <Molar Volume>
176.08

> <Surface Tension>
52.51

> <Polarizability>
23.21

> <C ratio>
0.73

> <N ratio>
0.07

> <NO ratio>
0.27

> <Num Rings>
1

> <Num Ar Rings>
1

> <logS>
-0.85

> <Activity_Vss>
1.5

> <Activity_fu>
0.71

> <Class_Vss>
3

> <Cluster>
5

> <DistanceToClosest>
0.593328999286887

> <ClusterCenter>
0

> <ClusterSize>
132

$$$$
Terbutaline
  SciTegic08241211373D

 16 16  0  0  0  0            999 V2000
   16.3150  -21.5840   -0.3950 C   0  0
   17.0590  -22.1600    0.6430 C   0  0
   17.1280  -23.5510    0.7850 C   0  0
   16.4350  -24.3680   -0.1100 C   0  0
   15.6770  -23.8110   -1.1420 C   0  0
   15.6200  -22.4190   -1.2790 C   0  0
   14.9900  -24.6600   -2.0160 O   0  0
   17.8760  -24.1440    1.8080 O   0  0
   16.2500  -20.0520   -0.5570 C   0  0
   15.4390  -19.4330    0.6090 C   0  0
   14.1350  -20.1390    0.7020 N   0  0
   12.8580  -19.5010    0.2970 C   0  0
   12.9450  -18.9640   -1.1600 C   0  0
   11.7530  -20.5970    0.3460 C   0  0
   12.4850  -18.3520    1.2760 C   0  0
   17.5490  -19.4480   -0.6930 O   0  0
  1  2  2  0
  2  3  1  0
  3  4  2  0
  4  5  1  0
  5  6  2  0
  6  1  1  0
  5  7  1  0
  3  8  1  0
  1  9  1  0
  9 10  1  0
 10 11  1  0
 11 12  1  0
 12 13  1  0
 12 14  1  0
 12 15  1  0
  9 16  1  0
M  END
> <Name>
Terbutaline

> <OBJECTID>
9223372346095763472

> <EXTREG>
Terbutaline

> <Vss>
1.5

> <fu>
0.75

> <V>
537

> <S>
381.46

> <R>
1.41

> <G>
1.3

> <W1>
988

> <W2>
687.25

> <W3>
415.38

> <W4>
184

> <W5>
90.88

> <W6>
40.88

> <W7>
11.25

> <W8>
0

> <D1>
111.5

> <D2>
29.13

> <D3>
10

> <D4>
2.13

> <D5>
0.75

> <D6>
0.13

> <D7>
0.13

> <D8>
0

> <WO1>
349.38

> <WO2>
137.5

> <WO3>
59.13

> <WO4>
17.75

> <WO5>
2.13

> <WO6>
0

> <WN1>
379.75

> <WN2>
177.25

> <WN3>
88.13

> <WN4>
40.38

> <WN5>
8.38

> <WN6>
0

> <IW1>
0.11

> <IW2>
0.24

> <IW3>
0.47

> <IW4>
0.63

> <CW1>
2.59

> <CW2>
1.8

> <CW3>
1.09

> <CW4>
0.48

> <CW5>
0.24

> <CW6>
0.11

> <CW7>
0.03

> <CW8>
0

> <ID1>
0.06

> <ID2>
0.05

> <ID3>
0.24

> <ID4>
0.46

> <CD1>
0.29

> <CD2>
0.08

> <CD3>
0.03

> <CD4>
0.01

> <CD5>
0

> <CD6>
0

> <CD7>
0

> <CD8>
0

> <HL1>
9.09

> <HL2>
19.24

> <A>
2.47

> <CP>
0.35

> <POL>
24.71

> <MW>
225.28

> <FLEX>
1.49

> <FLEX_RB>
0.15

> <NCC>
0

> <DIFF>
0.72

> <LOGP n-Oct>
0.93

> <LOGP c-Hex>
-3.69

> <PSA>
72.72

> <HSA>
308.74

> <PSAR>
0.19

> <PHSAR>
0.24

> <LgD5>
-2.41

> <LgD6>
-1.85

> <LgD7>
-0.93

> <LgD7.5>
-0.45

> <LgD8>
0.01

> <LgD9>
0.58

> <LgD10>
0.14

> <AUS7.4>
0.6

> <0.000000U4>
0

> <0.000000U5>
0.01

> <0.000000U6>
0.14

> <0.000000U7>
1.33

> <0.000000U8>
11.84

> <0.000000U9>
44.48

> <0.000000U10>
15.86

> <DRDRDR>
9.44

> <DRDRAC>
12.59

> <DRDRDO>
12.59

> <DRACAC>
14.5

> <DRACDO>
14.5

> <DRDODO>
14.5

> <ACACAC>
11.53

> <ACACDO>
11.53

> <ACDODO>
11.53

> <DODODO>
11.53

> <SOLY>
-1.59

> <LgS3>
1.91

> <LgS4>
1.89

> <LgS5>
1.76

> <LgS6>
1.19

> <LgS7>
0.28

> <LgS7.5>
-0.2

> <LgS8>
-0.66

> <LgS9>
-1.24

> <LgS10>
-0.79

> <LgS11>
0.24

> <L0LgS>
0.43

> <L1LgS>
-1.83

> <L2LgS>
0.5

> <L3LgS>
1.23

> <L4LgS>
0.22

> <DD1>
2

> <DD2>
1.63

> <DD3>
0.5

> <DD4>
-0.38

> <DD5>
0.13

> <DD6>
0

> <DD7>
0.13

> <DD8>
0

> <ALogD5>
-2.39

> <ALogD5.5>
-2.36

> <ALogD7>
-1.77

> <ALogD7.4>
-1.44

> <ALogP>
0.7

> <APSA>
72.72

> <HDonors>
4

> <HAcceptors>
4

> <FRB>
7

> <Rule Of 5>
0

> <Molar Volume>
192.26

> <Surface Tension>
50.1

> <Polarizability>
25.05

> <C ratio>
0.75

> <N ratio>
0.06

> <NO ratio>
0.25

> <Num Rings>
1

> <Num Ar Rings>
1

> <logS>
-1.18

> <Activity_Vss>
1.5

> <Activity_fu>
0.75

> <Class_Vss>
3

> <Cluster>
5

> <DistanceToClosest>
0.600602683796207

> <ClusterCenter>
0

> <ClusterSize>
132

$$$$
Moclobemide
  SciTegic08241211373D

 18 19  0  0  0  0            999 V2000
   17.8230   -8.4500    0.1990 C   0  0
   17.9720   -9.9560    0.2640 C   0  0
   17.4530  -10.6980    1.3310 C   0  0
   17.5420  -12.0930    1.3270 C   0  0
   18.1940  -12.7500    0.2800 C   0  0
   18.7640  -12.0090   -0.7580 C   0  0
   18.6560  -10.6160   -0.7630 C   0  0
   18.2990  -14.4990    0.2720 Cl  0  0
   18.8330   -7.8010   -0.0170 O   0  0
   16.6360   -7.8210    0.3560 N   0  0
   15.3700   -8.5410    0.5100 C   0  0
   14.1850   -7.7310   -0.0780 C   0  0
   12.9240   -8.4980    0.0980 N   0  0
   12.5810   -9.4020   -1.0280 C   0  0
   11.3850  -10.3040   -0.6380 C   0  0
   10.2570   -9.4930   -0.2630 O   0  0
   10.5610   -8.6410    0.8560 C   0  0
   11.7450   -7.7010    0.5180 C   0  0
  1  2  1  0
  2  3  2  0
  3  4  1  0
  4  5  2  0
  5  6  1  0
  6  7  2  0
  7  2  1  0
  5  8  1  0
  1  9  2  0
  1 10  1  0
 10 11  1  0
 11 12  1  0
 12 13  1  0
 13 14  1  0
 14 15  1  0
 15 16  1  0
 16 17  1  0
 17 18  1  0
 18 13  1  0
M  END
> <Name>
Moclobemide

> <OBJECTID>
9223372350390730768

> <EXTREG>
Moclobemide

> <Vss>
1.1

> <fu>
0.77

> <V>
612.38

> <S>
436.42

> <R>
1.4

> <G>
1.4

> <W1>
1097.75

> <W2>
688

> <W3>
367.25

> <W4>
153.88

> <W5>
80.75

> <W6>
38.88

> <W7>
13.13

> <W8>
3.25

> <D1>
218.25

> <D2>
103.25

> <D3>
54.25

> <D4>
33.63

> <D5>
18.38

> <D6>
12.25

> <D7>
7.63

> <D8>
4.25

> <WO1>
53.25

> <WO2>
12.38

> <WO3>
5.25

> <WO4>
1.25

> <WO5>
0

> <WO6>
0

> <WN1>
438

> <WN2>
186.25

> <WN3>
93.63

> <WN4>
44.5

> <WN5>
14.38

> <WN6>
2.38

> <IW1>
0.07

> <IW2>
0.23

> <IW3>
0.5

> <IW4>
0.97

> <CW1>
2.52

> <CW2>
1.58

> <CW3>
0.84

> <CW4>
0.35

> <CW5>
0.19

> <CW6>
0.09

> <CW7>
0.03

> <CW8>
0.01

> <ID1>
0.09

> <ID2>
0.16

> <ID3>
0.17

> <ID4>
0.21

> <CD1>
0.5

> <CD2>
0.24

> <CD3>
0.12

> <CD4>
0.08

> <CD5>
0.04

> <CD6>
0.03

> <CD7>
0.02

> <CD8>
0.01

> <HL1>
1.49

> <HL2>
1.16

> <A>
4.66

> <CP>
0.78

> <POL>
27.69

> <MW>
268.74

> <FLEX>
1.44

> <FLEX_RB>
0.36

> <NCC>
0

> <DIFF>
0.59

> <LOGP n-Oct>
1.45

> <LOGP c-Hex>
-0.22

> <PSA>
44.87

> <HSA>
391.55

> <PSAR>
0.1

> <PHSAR>
0.11

> <LgD5>
-0.13

> <LgD6>
0.78

> <LgD7>
1.31

> <LgD7.5>
1.4

> <LgD8>
1.43

> <LgD9>
1.44

> <LgD10>
1.43

> <AUS7.4>
1.94

> <0.000000U4>
0.27

> <0.000000U5>
2.65

> <0.000000U6>
21.4

> <0.000000U7>
73.13

> <0.000000U8>
96.42

> <0.000000U9>
99.25

> <0.000000U10>
96.23

> <DRDRDR>
11.86

> <DRDRAC>
13.33

> <DRDRDO>
6.05

> <DRACAC>
13.08

> <DRACDO>
5.5

> <DRDODO>
0

> <ACACAC>
0.74

> <ACACDO>
0.62

> <ACDODO>
0

> <DODODO>
0

> <SOLY>
-2.71

> <LgS3>
0.52

> <LgS4>
-0.19

> <LgS5>
-1.14

> <LgS6>
-2.04

> <LgS7>
-2.57

> <LgS7.5>
-2.66

> <LgS8>
-2.69

> <LgS9>
-2.7

> <LgS10>
-2.69

> <LgS11>
-2.56

> <L0LgS>
-1.89

> <L1LgS>
-1.61

> <L2LgS>
1.09

> <L3LgS>
-0.05

> <L4LgS>
-0.28

> <DD1>
0.13

> <DD2>
1

> <DD3>
0.25

> <DD4>
-1.25

> <DD5>
-1

> <DD6>
0.25

> <DD7>
0.5

> <DD8>
-0.13

> <ALogD5>
-0.31

> <ALogD5.5>
0.16

> <ALogD7>
1.18

> <ALogD7.4>
1.27

> <ALogP>
0

> <APSA>
41.57

> <HDonors>
1

> <HAcceptors>
4

> <FRB>
4

> <Rule Of 5>
0

> <Molar Volume>
222.82

> <Surface Tension>
43.38

> <Polarizability>
28.16

> <C ratio>
0.72

> <N ratio>
0.11

> <NO ratio>
0.22

> <Num Rings>
2

> <Num Ar Rings>
1

> <logS>
-2.45

> <Activity_Vss>
1.1

> <Activity_fu>
0.77

> <Class_Vss>
3

> <Cluster>
5

> <DistanceToClosest>
0.609710488595235

> <ClusterCenter>
0

> <ClusterSize>
132

$$$$
Hydroxycotinine
  SciTegic08241211373D

 14 15  0  0  0  0            999 V2000
   21.2430   -3.6340    1.3170 O   0  0
   21.2780   -4.1860   -0.0130 C   0  0
   21.7160   -5.6680    0.0600 C   0  0
   20.4200   -6.3920    0.5100 C   0  0
   19.4680   -5.6280   -0.2850 N   0  0
   19.8940   -4.3810   -0.5720 C   0  0
   19.2920   -3.5230   -1.1950 O   0  0
   18.1420   -6.0840   -0.6980 C   0  0
   20.3580   -7.9230    0.3370 C   0  0
   21.3280   -8.6800   -0.3350 C   0  0
   21.1520  -10.0580   -0.4890 C   0  0
   20.0200  -10.6720    0.0530 C   0  0
   19.1180   -9.9370    0.7320 N   0  0
   19.2700   -8.6070    0.8940 C   0  0
  1  2  1  0
  2  3  1  0
  3  4  1  0
  4  5  1  0
  5  6  1  0
  6  2  1  0
  6  7  2  0
  5  8  1  0
  4  9  1  0
  9 10  2  0
 10 11  1  0
 11 12  2  0
 12 13  1  0
 13 14  2  0
 14  9  1  0
M  END
> <Name>
Hydroxycotinine

> <OBJECTID>
9223372354685698064

> <EXTREG>
Hydroxycotinine

> <Vss>
0.85

> <fu>
0

> <V>
448

> <S>
328.33

> <R>
1.36

> <G>
1.25

> <W1>
931.38

> <W2>
676.63

> <W3>
399

> <W4>
186.13

> <W5>
103.38

> <W6>
54.25

> <W7>
18.88

> <W8>
2.25

> <D1>
124.13

> <D2>
62.88

> <D3>
28.75

> <D4>
17.38

> <D5>
13.25

> <D6>
9.38

> <D7>
6

> <D8>
4

> <WO1>
126.63

> <WO2>
48.75

> <WO3>
20.63

> <WO4>
4.88

> <WO5>
0.13

> <WO6>
0

> <WN1>
479.75

> <WN2>
226.13

> <WN3>
124.38

> <WN4>
61.13

> <WN5>
17.88

> <WN6>
0.25

> <IW1>
0.15

> <IW2>
0.36

> <IW3>
0.77

> <IW4>
1.34

> <CW1>
2.84

> <CW2>
2.06

> <CW3>
1.22

> <CW4>
0.57

> <CW5>
0.31

> <CW6>
0.17

> <CW7>
0.06

> <CW8>
0.01

> <ID1>
0.1

> <ID2>
0.16

> <ID3>
0.2

> <ID4>
0.25

> <CD1>
0.38

> <CD2>
0.19

> <CD3>
0.09

> <CD4>
0.05

> <CD5>
0.04

> <CD6>
0.03

> <CD7>
0.02

> <CD8>
0.01

> <HL1>
3.6

> <HL2>
3.12

> <A>
4.47

> <CP>
0.54

> <POL>
20.04

> <MW>
192.21

> <FLEX>
0.24

> <FLEX_RB>
0.08

> <NCC>
0

> <DIFF>
0.8

> <LOGP n-Oct>
-1.49

> <LOGP c-Hex>
-1.68

> <PSA>
52.94

> <HSA>
275.39

> <PSAR>
0.16

> <PHSAR>
0.19

> <LgD5>
-1.6

> <LgD6>
-1.5

> <LgD7>
-1.49

> <LgD7.5>
-1.49

> <LgD8>
-1.49

> <LgD9>
-1.49

> <LgD10>
-1.52

> <AUS7.4>
2

> <0.000000U4>
24.25

> <0.000000U5>
76.2

> <0.000000U6>
96.97

> <0.000000U7>
99.68

> <0.000000U8>
99.88

> <0.000000U9>
99.08

> <0.000000U10>
91.5

> <DRDRDR>
9.99

> <DRDRAC>
11.84

> <DRDRDO>
11.84

> <DRACAC>
10.71

> <DRACDO>
10.71

> <DRDODO>
0

> <ACACAC>
9.59

> <ACACDO>
9.59

> <ACDODO>
0

> <DODODO>
0

> <SOLY>
-0.98

> <LgS3>
0.52

> <LgS4>
-0.37

> <LgS5>
-0.87

> <LgS6>
-0.97

> <LgS7>
-0.98

> <LgS7.5>
-0.98

> <LgS8>
-0.98

> <LgS9>
-0.98

> <LgS10>
-0.95

> <LgS11>
-0.7

> <L0LgS>
-0.79

> <L1LgS>
-0.39

> <L2LgS>
0.54

> <L3LgS>
-0.28

> <L4LgS>
0.19

> <DD1>
0.88

> <DD2>
0.38

> <DD3>
0.25

> <DD4>
0

> <DD5>
0.25

> <DD6>
0.13

> <DD7>
0.38

> <DD8>
-0.13

> <ALogD5>
-1.29

> <ALogD5.5>
-1.18

> <ALogD7>
-1.12

> <ALogD7.4>
-1.12

> <ALogP>
-1.12

> <APSA>
53.43

> <HDonors>
1

> <HAcceptors>
4

> <FRB>
2

> <Rule Of 5>
0

> <Molar Volume>
150.66

> <Surface Tension>
57.26

> <Polarizability>
20.21

> <C ratio>
0.71

> <N ratio>
0.14

> <NO ratio>
0.29

> <Num Rings>
2

> <Num Ar Rings>
1

> <logS>
-0.31

> <Activity_Vss>
0.85

> <Activity_fu>
0

> <Class_Vss>
2

> <Cluster>
5

> <DistanceToClosest>
0.614112720607791

> <ClusterCenter>
0

> <ClusterSize>
132

$$$$
CB 10-277
  SciTegic08241211373D

 14 14  0  0  0  0            999 V2000
   21.4320   -3.7690   -0.3790 O   0  0
   20.4300   -4.5340    0.0630 C   0  0
   19.4220   -3.9600    0.4350 O   0  0
   20.4680   -6.0510    0.1170 C   0  0
   21.6650   -6.7700    0.2200 C   0  0
   21.6540   -8.1680    0.2060 C   0  0
   20.4480   -8.8690    0.1320 C   0  0
   20.4750  -10.2170    0.1180 N   0  0
   19.3280  -10.9180    0.0380 N   0  0
   19.3430  -12.2700    0.0210 N   0  0
   20.6150  -12.9810    0.0860 C   0  0
   18.0830  -12.9950   -0.0630 C   0  0
   19.2460   -8.1550    0.0760 C   0  0
   19.2600   -6.7570    0.0690 C   0  0
  1  2  1  0
  2  3  2  0
  2  4  1  0
  4  5  2  0
  5  6  1  0
  6  7  2  0
  7  8  1  0
  8  9  2  0
  9 10  1  0
 10 11  1  0
 10 12  1  0
  7 13  1  0
 13 14  2  0
 14  4  1  0
M  END
> <Name>
CB 10-277

> <OBJECTID>
9223372358980665360

> <EXTREG>
CB 10-277

> <Vss>
0.25

> <fu>
0

> <V>
465

> <S>
354.77

> <R>
1.31

> <G>
1.35

> <W1>
959.25

> <W2>
688.75

> <W3>
436.25

> <W4>
185.75

> <W5>
98.13

> <W6>
51.75

> <W7>
21.63

> <W8>
3.75

> <D1>
109.88

> <D2>
43.88

> <D3>
25.13

> <D4>
17.88

> <D5>
13.13

> <D6>
9.63

> <D7>
5.75

> <D8>
3.25

> <WO1>
92.13

> <WO2>
25.5

> <WO3>
7.63

> <WO4>
1.25

> <WO5>
0

> <WO6>
0

> <WN1>
507.25

> <WN2>
232.38

> <WN3>
122.63

> <WN4>
59.38

> <WN5>
21.5

> <WN6>
2

> <IW1>
0.13

> <IW2>
0.23

> <IW3>
0.46

> <IW4>
0.29

> <CW1>
2.7

> <CW2>
1.94

> <CW3>
1.23

> <CW4>
0.52

> <CW5>
0.28

> <CW6>
0.15

> <CW7>
0.06

> <CW8>
0.01

> <ID1>
0.02

> <ID2>
0.07

> <ID3>
0.1

> <ID4>
0.11

> <CD1>
0.31

> <CD2>
0.12

> <CD3>
0.07

> <CD4>
0.05

> <CD5>
0.04

> <CD6>
0.03

> <CD7>
0.02

> <CD8>
0.01

> <HL1>
3.91

> <HL2>
2.9

> <A>
0.93

> <CP>
1.04

> <POL>
19.78

> <MW>
193.2

> <FLEX>
0.28

> <FLEX_RB>
0.05

> <NCC>
0

> <DIFF>
0.85

> <LOGP n-Oct>
2.5

> <LOGP c-Hex>
-1.79

> <PSA>
65.8

> <HSA>
288.97

> <PSAR>
0.19

> <PHSAR>
0.23

> <LgD5>
1.79

> <LgD6>
0.88

> <LgD7>
-0.05

> <LgD7.5>
-0.44

> <LgD8>
-0.7

> <LgD9>
-0.88

> <LgD10>
-0.9

> <AUS7.4>
0

> <0.000000U4>
70.62

> <0.000000U5>
19.38

> <0.000000U6>
2.35

> <0.000000U7>
0.24

> <0.000000U8>
0.02

> <0.000000U9>
0

> <0.000000U10>
0

> <DRDRDR>
10.07

> <DRDRAC>
10.97

> <DRDRDO>
10.97

> <DRACAC>
10.01

> <DRACDO>
10.01

> <DRDODO>
0

> <ACACAC>
9.37

> <ACACDO>
9.37

> <ACDODO>
0

> <DODODO>
0

> <SOLY>
-2.22

> <LgS3>
-2.2

> <LgS4>
-2.07

> <LgS5>
-1.51

> <LgS6>
-0.6

> <LgS7>
0.35

> <LgS7.5>
0.75

> <LgS8>
1.03

> <LgS9>
1.25

> <LgS10>
1.28

> <LgS11>
1.28

> <L0LgS>
-0.09

> <L1LgS>
2.23

> <L2LgS>
-0.62

> <L3LgS>
-0.6

> <L4LgS>
0.32

> <DD1>
0.25

> <DD2>
0.13

> <DD3>
0.13

> <DD4>
0.13

> <DD5>
0.13

> <DD6>
0

> <DD7>
0

> <DD8>
0

> <ALogD5>
1.79

> <ALogD5.5>
1.34

> <ALogD7>
0

> <ALogD7.4>
-0.25

> <ALogP>
2.59

> <APSA>
65.26

> <HDonors>
1

> <HAcceptors>
5

> <FRB>
3

> <Rule Of 5>
0

> <Molar Volume>
162

> <Surface Tension>
43.9

> <Polarizability>
20.96

> <C ratio>
0.64

> <N ratio>
0.21

> <NO ratio>
0.36

> <Num Rings>
1

> <Num Ar Rings>
1

> <logS>
-1.2

> <Activity_Vss>
0.25

> <Activity_fu>
0

> <Class_Vss>
1

> <Cluster>
5

> <DistanceToClosest>
0.615954904632957

> <ClusterCenter>
0

> <ClusterSize>
132

$$$$
Meprobamate
  SciTegic08241211373D

 15 14  0  0  0  0            999 V2000
   15.3270   -7.5590    1.0920 C   0  0
   15.3180   -6.3410    1.1170 O   0  0
   14.3750   -8.1340    0.3370 O   0  0
   14.3480   -9.5730    0.2700 C   0  0
   13.1590  -10.0060   -0.6410 C   0  0
   11.8490   -9.3810   -0.0640 C   0  0
   11.6530   -9.8750    1.2750 O   0  0
   10.5690   -9.4510    1.9470 C   0  0
   10.4370   -9.8970    3.0730 O   0  0
    9.6450   -8.5910    1.4650 N   0  0
   12.9890  -11.5640   -0.6590 C   0  0
   14.1820  -12.3870   -1.2250 C   0  0
   13.8760  -13.9090   -1.1900 C   0  0
   13.3830   -9.4500   -2.0800 C   0  0
   16.2620   -8.2270    1.8010 N   0  0
  1  2  2  0
  1  3  1  0
  3  4  1  0
  4  5  1  0
  5  6  1  0
  6  7  1  0
  7  8  1  0
  8  9  2  0
  8 10  1  0
  5 11  1  0
 11 12  1  0
 12 13  1  0
  5 14  1  0
  1 15  1  0
M  END
> <Name>
Meprobamate

> <OBJECTID>
9223372363275632656

> <EXTREG>
Meprobamate

> <Vss>
0.7

> <fu>
1

> <V>
524.63

> <S>
386.75

> <R>
1.36

> <G>
1.36

> <W1>
1037.12

> <W2>
738.25

> <W3>
447.88

> <W4>
215.25

> <W5>
117

> <W6>
58.75

> <W7>
22.13

> <W8>
2.88

> <D1>
110.63

> <D2>
31.88

> <D3>
7.63

> <D4>
2.38

> <D5>
0.75

> <D6>
0.13

> <D7>
0

> <D8>
0

> <WO1>
149.25

> <WO2>
52

> <WO3>
21.88

> <WO4>
8.13

> <WO5>
2.38

> <WO6>
0

> <WN1>
421.13

> <WN2>
204.13

> <WN3>
111.25

> <WN4>
58.38

> <WN5>
19

> <WN6>
0.5

> <IW1>
0.16

> <IW2>
0.35

> <IW3>
0.68

> <IW4>
0.97

> <CW1>
2.68

> <CW2>
1.91

> <CW3>
1.16

> <CW4>
0.56

> <CW5>
0.3

> <CW6>
0.15

> <CW7>
0.06

> <CW8>
0.01

> <ID1>
0.09

> <ID2>
0.15

> <ID3>
0.3

> <ID4>
0

> <CD1>
0.29

> <CD2>
0.08

> <CD3>
0.02

> <CD4>
0.01

> <CD5>
0

> <CD6>
0

> <CD7>
0

> <CD8>
0

> <HL1>
15.34

> <HL2>
24.74

> <A>
5.6

> <CP>
0.09

> <POL>
21.11

> <MW>
218.25

> <FLEX>
1.78

> <FLEX_RB>
0.15

> <NCC>
0

> <DIFF>
0.72

> <LOGP n-Oct>
0.91

> <LOGP c-Hex>
-2.61

> <PSA>
104.64

> <HSA>
282.11

> <PSAR>
0.27

> <PHSAR>
0.37

> <LgD5>
0.91

> <LgD6>
0.91

> <LgD7>
0.91

> <LgD7.5>
0.91

> <LgD8>
0.91

> <LgD9>
0.91

> <LgD10>
0.91

> <AUS7.4>
2

> <0.000000U4>
100

> <0.000000U5>
100

> <0.000000U6>
100

> <0.000000U7>
100

> <0.000000U8>
100

> <0.000000U9>
99.98

> <0.000000U10>
99.77

> <DRDRDR>
9.04

> <DRDRAC>
10.51

> <DRDRDO>
11.2

> <DRACAC>
9.78

> <DRACDO>
13.71

> <DRDODO>
9.49

> <ACACAC>
2.25

> <ACACDO>
5.64

> <ACDODO>
3.49

> <DODODO>
0

> <SOLY>
-1.76

> <LgS3>
-1.76

> <LgS4>
-1.76

> <LgS5>
-1.76

> <LgS6>
-1.76

> <LgS7>
-1.76

> <LgS7.5>
-1.76

> <LgS8>
-1.76

> <LgS9>
-1.76

> <LgS10>
-1.76

> <LgS11>
-1.76

> <L0LgS>
-1.76

> <L1LgS>
0

> <L2LgS>
0

> <L3LgS>
0

> <L4LgS>
0

> <DD1>
-0.13

> <DD2>
0.38

> <DD3>
-0.25

> <DD4>
0.13

> <DD5>
0

> <DD6>
0

> <DD7>
0

> <DD8>
0

> <ALogD5>
0.7

> <ALogD5.5>
0.7

> <ALogD7>
0.7

> <ALogD7.4>
0.7

> <ALogP>
0.7

> <APSA>
104.64

> <HDonors>
4

> <HAcceptors>
6

> <FRB>
8

> <Rule Of 5>
0

> <Molar Volume>
191.46

> <Surface Tension>
43.9

> <Polarizability>
21.54

> <C ratio>
0.6

> <N ratio>
0.13

> <NO ratio>
0.4

> <Num Rings>
0

> <Num Ar Rings>
0

> <logS>
-1.94

> <Activity_Vss>
0.7

> <Activity_fu>
1

> <Class_Vss>
2

> <Cluster>
5

> <DistanceToClosest>
0.620219236247745

> <ClusterCenter>
0

> <ClusterSize>
132

$$$$
Viloxazine
  SciTegic08241211373D

 17 18  0  0  0  0            999 V2000
   13.3150  -18.3910   -0.6630 N   0  0
   14.6000  -17.6650   -0.5220 C   0  0
   14.5680  -16.6610    0.6680 C   0  0
   13.2580  -16.0720    0.7240 O   0  0
   12.2380  -17.0250    1.0880 C   0  0
   12.5330  -18.4680    0.5870 C   0  0
   15.6200  -15.5410    0.4850 C   0  0
   16.9170  -16.1500    0.3610 O   0  0
   18.1150  -15.4220    0.2710 C   0  0
   18.1620  -14.0190    0.2170 C   0  0
   16.9950  -13.2520    0.1620 O   0  0
   16.7630  -12.5720   -1.0850 C   0  0
   15.4230  -11.8070   -0.9790 C   0  0
   19.4010  -13.3680    0.2220 C   0  0
   20.5930  -14.0970    0.1980 C   0  0
   20.5480  -15.4930    0.1950 C   0  0
   19.3120  -16.1430    0.2390 C   0  0
  1  2  1  0
  2  3  1  0
  3  4  1  0
  4  5  1  0
  5  6  1  0
  6  1  1  0
  3  7  1  0
  7  8  1  0
  8  9  1  0
  9 10  2  0
 10 11  1  0
 11 12  1  0
 12 13  1  0
 10 14  1  0
 14 15  2  0
 15 16  1  0
 16 17  2  0
 17  9  1  0
M  END
> <Name>
Viloxazine

> <OBJECTID>
9223372367570599952

> <EXTREG>
Viloxazine

> <Vss>
0.73

> <fu>
0

> <V>
583.75

> <S>
417.83

> <R>
1.4

> <G>
1.38

> <W1>
931.63

> <W2>
543

> <W3>
283.25

> <W4>
115.25

> <W5>
53.25

> <W6>
22.75

> <W7>
5.38

> <W8>
0.5

> <D1>
181.88

> <D2>
83.13

> <D3>
25.38

> <D4>
15.25

> <D5>
10.75

> <D6>
5.88

> <D7>
4.25

> <D8>
1

> <WO1>
65.75

> <WO2>
25.13

> <WO3>
12.38

> <WO4>
4.75

> <WO5>
1

> <WO6>
0

> <WN1>
308.25

> <WN2>
114

> <WN3>
46.63

> <WN4>
17.25

> <WN5>
0.75

> <WN6>
0

> <IW1>
0.1

> <IW2>
0.33

> <IW3>
0.64

> <IW4>
0.6

> <CW1>
2.23

> <CW2>
1.3

> <CW3>
0.68

> <CW4>
0.28

> <CW5>
0.13

> <CW6>
0.05

> <CW7>
0.01

> <CW8>
0

> <ID1>
0.08

> <ID2>
0.17

> <ID3>
0.21

> <ID4>
0.27

> <CD1>
0.44

> <CD2>
0.2

> <CD3>
0.06

> <CD4>
0.04

> <CD5>
0.03

> <CD6>
0.01

> <CD7>
0.01

> <CD8>
0

> <HL1>
2.1

> <HL2>
1.49

> <A>
5.8

> <CP>
0.48

> <POL>
25.77

> <MW>
237.3

> <FLEX>
1.6

> <FLEX_RB>
0.27

> <NCC>
0

> <DIFF>
0.63

> <LOGP n-Oct>
1.31

> <LOGP c-Hex>
0.85

> <PSA>
47.42

> <HSA>
370.41

> <PSAR>
0.11

> <PHSAR>
0.13

> <LgD5>
-1.9

> <LgD6>
-1.28

> <LgD7>
-0.36

> <LgD7.5>
0.12

> <LgD8>
0.56

> <LgD9>
1.14

> <LgD10>
1.29

> <AUS7.4>
0.77

> <0.000000U4>
0

> <0.000000U5>
0.02

> <0.000000U6>
0.22

> <0.000000U7>
2.15

> <0.000000U8>
17.98

> <0.000000U9>
68.67

> <0.000000U10>
95.64

> <DRDRDR>
12.86

> <DRDRAC>
12.17

> <DRDRDO>
11.21

> <DRACAC>
8.88

> <DRACDO>
8.88

> <DRDODO>
0

> <ACACAC>
4.11

> <ACACDO>
4.11

> <ACDODO>
0

> <DODODO>
0

> <SOLY>
-1.89

> <LgS3>
1.6

> <LgS4>
1.58

> <LgS5>
1.38

> <LgS6>
0.71

> <LgS7>
-0.23

> <LgS7.5>
-0.71

> <LgS8>
-1.15

> <LgS9>
-1.73

> <LgS10>
-1.87

> <LgS11>
-1.89

> <L0LgS>
-0.18

> <L1LgS>
-2.36

> <L2LgS>
0.07

> <L3LgS>
0.8

> <L4LgS>
-0.04

> <DD1>
-0.38

> <DD2>
1.38

> <DD3>
0.75

> <DD4>
-0.63

> <DD5>
1.13

> <DD6>
-0.5

> <DD7>
0.38

> <DD8>
-0.5

> <ALogD5>
-1.71

> <ALogD5.5>
-1.49

> <ALogD7>
-0.24

> <ALogD7.4>
0.14

> <ALogP>
1.24

> <APSA>
39.72

> <HDonors>
1

> <HAcceptors>
4

> <FRB>
5

> <Rule Of 5>
0

> <Molar Volume>
223.5

> <Surface Tension>
36.78

> <Polarizability>
26.03

> <C ratio>
0.76

> <N ratio>
0.06

> <NO ratio>
0.24

> <Num Rings>
2

> <Num Ar Rings>
1

> <logS>
-1.87

> <Activity_Vss>
0.73

> <Activity_fu>
0

> <Class_Vss>
2

> <Cluster>
5

> <DistanceToClosest>
0.625513260380914

> <ClusterCenter>
0

> <ClusterSize>
132

$$$$
Irofulven
  SciTegic08241211373D

 18 20  0  0  0  0            999 V2000
   22.0100   -8.9590    1.7920 O   0  0
   22.1790   -9.0190    0.3620 C   0  0
   20.8560   -9.6750   -0.1710 C   0  0
   20.9810  -10.8790   -1.1420 C   0  0
   20.6620  -11.1240    0.3520 C   0  0
   19.5930   -8.8020   -0.2070 C   0  0
   19.7110   -7.4630   -0.1870 C   0  0
   21.0290   -6.8330   -0.2510 C   0  0
   22.2640   -7.6100   -0.1780 C   0  0
   23.3130   -7.1070   -0.5490 O   0  0
   20.8960   -5.5150   -0.3940 C   0  0
   19.4630   -5.2000   -0.3400 C   0  0
   18.7590   -6.3250   -0.1510 C   0  0
   17.2640   -6.3660    0.0770 C   0  0
   16.7750   -5.1790    0.7250 O   0  0
   18.9270   -3.7970   -0.4730 C   0  0
   18.2360   -9.4770   -0.2740 C   0  0
   23.5200   -9.7430    0.0280 C   0  0
  1  2  1  0
  2  3  1  0
  3  4  1  0
  4  5  1  0
  5  3  1  0
  3  6  1  0
  6  7  2  0
  7  8  1  0
  8  9  1  0
  9  2  1  0
  9 10  2  0
  8 11  2  0
 11 12  1  0
 12 13  2  0
 13  7  1  0
 13 14  1  0
 14 15  1  0
 12 16  1  0
  6 17  1  0
  2 18  1  0
M  END
> <Name>
Irofulven

> <OBJECTID>
9223372371865567248

> <EXTREG>
Irofulven

> <Vss>
3.1

> <fu>
0

> <V>
549.88

> <S>
373.91

> <R>
1.47

> <G>
1.24

> <W1>
994.75

> <W2>
699

> <W3>
426

> <W4>
198.63

> <W5>
111.38

> <W6>
54.5

> <W7>
18.63

> <W8>
1.25

> <D1>
129.75

> <D2>
42.13

> <D3>
21.75

> <D4>
12.5

> <D5>
8.75

> <D6>
6.63

> <D7>
5

> <D8>
3.88

> <WO1>
224

> <WO2>
90.63

> <WO3>
39.75

> <WO4>
11.5

> <WO5>
0

> <WO6>
0

> <WN1>
512.25

> <WN2>
243.38

> <WN3>
133.25

> <WN4>
65.63

> <WN5>
19

> <WN6>
0.75

> <IW1>
0.09

> <IW2>
0.22

> <IW3>
0.45

> <IW4>
0.8

> <CW1>
2.66

> <CW2>
1.87

> <CW3>
1.14

> <CW4>
0.53

> <CW5>
0.3

> <CW6>
0.15

> <CW7>
0.05

> <CW8>
0

> <ID1>
0.07

> <ID2>
0.21

> <ID3>
0.33

> <ID4>
0.38

> <CD1>
0.35

> <CD2>
0.11

> <CD3>
0.06

> <CD4>
0.03

> <CD5>
0.02

> <CD6>
0.02

> <CD7>
0.01

> <CD8>
0.01

> <HL1>
5.12

> <HL2>
4.36

> <A>
4.77

> <CP>
0.24

> <POL>
26.47

> <MW>
246.3

> <FLEX>
0.13

> <FLEX_RB>
0.02

> <NCC>
0

> <DIFF>
0.69

> <LOGP n-Oct>
1.39

> <LOGP c-Hex>
-0.77

> <PSA>
57.53

> <HSA>
316.38

> <PSAR>
0.15

> <PHSAR>
0.18

> <LgD5>
1.39

> <LgD6>
1.39

> <LgD7>
1.39

> <LgD7.5>
1.39

> <LgD8>
1.39

> <LgD9>
1.39

> <LgD10>
1.39

> <AUS7.4>
2

> <0.000000U4>
100

> <0.000000U5>
100

> <0.000000U6>
100

> <0.000000U7>
100

> <0.000000U8>
100

> <0.000000U9>
99.99

> <0.000000U10>
99.9

> <DRDRDR>
14.99

> <DRDRAC>
13.73

> <DRDRDO>
12.36

> <DRACAC>
12.81

> <DRACDO>
12.81

> <DRDODO>
11

> <ACACAC>
8.61

> <ACACDO>
8.61

> <ACDODO>
8.61

> <DODODO>
0

> <SOLY>
-2.62

> <LgS3>
-2.62

> <LgS4>
-2.62

> <LgS5>
-2.62

> <LgS6>
-2.62

> <LgS7>
-2.62

> <LgS7.5>
-2.62

> <LgS8>
-2.62

> <LgS9>
-2.62

> <LgS10>
-2.62

> <LgS11>
-2.62

> <L0LgS>
-2.62

> <L1LgS>
0

> <L2LgS>
0

> <L3LgS>
0

> <L4LgS>
0

> <DD1>
0.38

> <DD2>
0.38

> <DD3>
0.13

> <DD4>
0.38

> <DD5>
0.75

> <DD6>
0.13

> <DD7>
-0.13

> <DD8>
0.25

> <ALogD5>
1.13

> <ALogD5.5>
1.13

> <ALogD7>
1.13

> <ALogD7.4>
1.13

> <ALogP>
0

> <APSA>
57.53

> <HDonors>
2

> <HAcceptors>
3

> <FRB>
3

> <Rule Of 5>
0

> <Molar Volume>
191.73

> <Surface Tension>
53.39

> <Polarizability>
26.63

> <C ratio>
0.83

> <N ratio>
0

> <NO ratio>
0.17

> <Num Rings>
3

> <Num Ar Rings>
0

> <logS>
-2.53

> <Activity_Vss>
3.1

> <Activity_fu>
0

> <Class_Vss>
3

> <Cluster>
5

> <DistanceToClosest>
0.642617939286324

> <ClusterCenter>
0

> <ClusterSize>
132

$$$$
Tinidazole
  SciTegic08241211373D

 16 16  0  0  0  0            999 V2000
   17.5280  -19.1280   -0.2960 C   0  0
   18.8730  -19.3210    0.4200 N   0  0
   18.9730  -20.8740    0.5370 C   0  0
   17.8550  -21.3650   -0.0450 N   0  0
   17.0150  -20.4080   -0.5230 C   0  0
   20.1010  -21.6770    1.1730 C   0  0
   19.7790  -18.3220    0.9620 C   0  0
   20.7130  -17.8210   -0.1610 C   0  0
   21.8450  -16.5990    0.5230 S   0  0
   21.0680  -15.4520    0.9460 O   0  0
   22.7040  -17.2660    1.4800 O   0  0
   22.8400  -16.1210   -0.9050 C   0  0
   23.8810  -15.0580   -0.4820 C   0  0
   16.9430  -17.9660   -0.6460 N   0  3
   17.5680  -16.7370   -0.3800 O   0  5
   15.5080  -17.9800   -1.3910 O   0  0
  1  2  1  0
  2  3  1  0
  3  4  2  0
  4  5  1  0
  5  1  2  0
  3  6  1  0
  2  7  1  0
  7  8  1  0
  8  9  1  0
  9 10  2  0
  9 11  2  0
  9 12  1  0
 12 13  1  0
  1 14  1  0
 14 15  1  0
 14 16  2  0
M  CHG  2  14   1  15  -1
M  END
> <Name>
Tinidazole

> <OBJECTID>
9223372376160534544

> <EXTREG>
Tinidazole

> <Vss>
0.59

> <fu>
0.8

> <V>
533.13

> <S>
381.38

> <R>
1.4

> <G>
1.31

> <W1>
1046.25

> <W2>
747.13

> <W3>
448.88

> <W4>
175.88

> <W5>
67

> <W6>
15.75

> <W7>
4.63

> <W8>
0

> <D1>
116

> <D2>
52.88

> <D3>
31.75

> <D4>
22.5

> <D5>
17.5

> <D6>
12.5

> <D7>
9

> <D8>
5.63

> <WO1>
0

> <WO2>
0

> <WO3>
0

> <WO4>
0

> <WO5>
0

> <WO6>
0

> <WN1>
531.38

> <WN2>
211.38

> <WN3>
80

> <WN4>
16.63

> <WN5>
3.75

> <WN6>
0

> <IW1>
0.06

> <IW2>
0.14

> <IW3>
0.3

> <IW4>
1.44

> <CW1>
2.74

> <CW2>
1.96

> <CW3>
1.18

> <CW4>
0.46

> <CW5>
0.18

> <CW6>
0.04

> <CW7>
0.01

> <CW8>
0

> <ID1>
0.03

> <ID2>
0.18

> <ID3>
0.23

> <ID4>
0.27

> <CD1>
0.3

> <CD2>
0.14

> <CD3>
0.08

> <CD4>
0.06

> <CD5>
0.05

> <CD6>
0.03

> <CD7>
0.02

> <CD8>
0.01

> <HL1>
2.11

> <HL2>
0.7

> <A>
1.79

> <CP>
0.62

> <POL>
23.15

> <MW>
247.27

> <FLEX>
1.76

> <FLEX_RB>
0.25

> <NCC>
0

> <DIFF>
0.75

> <LOGP n-Oct>
-0.48

> <LOGP c-Hex>
-0.73

> <PSA>
94.95

> <HSA>
286.43

> <PSAR>
0.25

> <PHSAR>
0.33

> <LgD5>
-0.48

> <LgD6>
-0.48

> <LgD7>
-0.48

> <LgD7.5>
-0.48

> <LgD8>
-0.48

> <LgD9>
-0.48

> <LgD10>
-0.48

> <AUS7.4>
2

> <0.000000U4>
96.45

> <0.000000U5>
99.63

> <0.000000U6>
99.96

> <0.000000U7>
100

> <0.000000U8>
100

> <0.000000U9>
100

> <0.000000U10>
100

> <DRDRDR>
8.13

> <DRDRAC>
10.23

> <DRDRDO>
0

> <DRACAC>
11.11

> <DRACDO>
0

> <DRDODO>
0

> <ACACAC>
7.63

> <ACACDO>
0

> <ACDODO>
0

> <DODODO>
0

> <SOLY>
-1.85

> <LgS3>
-1.72

> <LgS4>
-1.84

> <LgS5>
-1.85

> <LgS6>
-1.85

> <LgS7>
-1.85

> <LgS7.5>
-1.85

> <LgS8>
-1.85

> <LgS9>
-1.85

> <LgS10>
-1.85

> <LgS11>
-1.85

> <L0LgS>
-1.84

> <L1LgS>
-0.02

> <L2LgS>
0.03

> <L3LgS>
-0.03

> <L4LgS>
0.02

> <DD1>
0.88

> <DD2>
0.25

> <DD3>
0.13

> <DD4>
0

> <DD5>
0

> <DD6>
0.13

> <DD7>
0.13

> <DD8>
0

> <ALogD5>
-0.29

> <ALogD5.5>
-0.29

> <ALogD7>
-0.29

> <ALogD7.4>
-0.29

> <ALogP>
-0.29

> <APSA>
106.16

> <HDonors>
0

> <HAcceptors>
7

> <FRB>
5

> <Rule Of 5>
0

> <Molar Volume>
172.36

> <Surface Tension>
57.13

> <Polarizability>
23.36

> <C ratio>
0.5

> <N ratio>
0.19

> <NO ratio>
0.44

> <Num Rings>
1

> <Num Ar Rings>
1

> <logS>
-1.42

> <Activity_Vss>
0.59

> <Activity_fu>
0.8

> <Class_Vss>
2

> <Cluster>
5

> <DistanceToClosest>
0.653399929668601

> <ClusterCenter>
0

> <ClusterSize>
132

$$$$
Amantadine
  SciTegic08241211373D

 11 13  0  0  0  0            999 V2000
   23.3340   -8.9450    0.2200 C   0  0
   22.8580   -9.6030    1.5440 C   0  0
   22.7920  -11.1440    1.3720 C   0  0
   24.2000  -11.6870    1.0150 C   0  0
   24.6760  -11.0370   -0.3100 C   0  0
   24.7420   -9.4960   -0.1380 C   0  0
   23.6830  -11.3880   -1.4500 C   0  0
   22.2760  -10.8460   -1.0870 C   0  0
   22.3390   -9.3040   -0.9180 C   0  0
   21.7940  -11.4960    0.2370 C   0  0
   23.4210   -7.4800    0.4100 N   0  0
  1  2  1  0
  2  3  1  0
  3  4  1  0
  4  5  1  0
  5  6  1  0
  6  1  1  0
  5  7  1  0
  7  8  1  0
  8  9  1  0
  9  1  1  0
  8 10  1  0
 10  3  1  0
  1 11  1  0
M  END
> <Name>
Amantadine

> <OBJECTID>
9223372380455501840

> <EXTREG>
Amantadine

> <Vss>
6.6

> <fu>
0.33

> <V>
384

> <S>
272.18

> <R>
1.41

> <G>
1.1

> <W1>
635.38

> <W2>
341.13

> <W3>
181.88

> <W4>
80.88

> <W5>
38.88

> <W6>
14.13

> <W7>
0

> <W8>
0

> <D1>
141.88

> <D2>
55.5

> <D3>
15

> <D4>
1.38

> <D5>
0

> <D6>
0

> <D7>
0

> <D8>
0

> <WO1>
151.75

> <WO2>
65.25

> <WO3>
31.75

> <WO4>
9.75

> <WO5>
0.13

> <WO6>
0

> <WN1>
224.5

> <WN2>
101.75

> <WN3>
50.63

> <WN4>
18.88

> <WN5>
0

> <WN6>
0

> <IW1>
0.2

> <IW2>
0.7

> <IW3>
1.22

> <IW4>
0

> <CW1>
2.33

> <CW2>
1.25

> <CW3>
0.67

> <CW4>
0.3

> <CW5>
0.14

> <CW6>
0.05

> <CW7>
0

> <CW8>
0

> <ID1>
0.07

> <ID2>
0.12

> <ID3>
0

> <ID4>
0

> <CD1>
0.52

> <CD2>
0.2

> <CD3>
0.06

> <CD4>
0.01

> <CD5>
0

> <CD6>
0

> <CD7>
0

> <CD8>
0

> <HL1>
2.59

> <HL2>
10.27

> <A>
5.72

> <CP>
0.54

> <POL>
18.15

> <MW>
151.25

> <FLEX>
0

> <FLEX_RB>
0

> <NCC>
0

> <DIFF>
0.93

> <LOGP n-Oct>
2.47

> <LOGP c-Hex>
2.16

> <PSA>
26.02

> <HSA>
246.16

> <PSAR>
0.1

> <PHSAR>
0.11

> <LgD5>
-1.03

> <LgD6>
-1

> <LgD7>
-0.78

> <LgD7.5>
-0.5

> <LgD8>
-0.1

> <LgD9>
0.85

> <LgD10>
1.76

> <AUS7.4>
0

> <0.000000U4>
0

> <0.000000U5>
0

> <0.000000U6>
0

> <0.000000U7>
0.02

> <0.000000U8>
0.24

> <0.000000U9>
2.35

> <0.000000U10>
19.39

> <DRDRDR>
3.39

> <DRDRAC>
5.51

> <DRDRDO>
5.51

> <DRACAC>
0

> <DRACDO>
0

> <DRDODO>
0

> <ACACAC>
0

> <ACACDO>
0

> <ACDODO>
0

> <DODODO>
0

> <SOLY>
-1

> <LgS3>
2.5

> <LgS4>
2.49

> <LgS5>
2.49

> <LgS6>
2.46

> <LgS7>
2.25

> <LgS7.5>
1.96

> <LgS8>
1.56

> <LgS9>
0.62

> <LgS10>
-0.29

> <LgS11>
-0.85

> <L0LgS>
1.55

> <L1LgS>
-1.81

> <L2LgS>
-1.03

> <L3LgS>
0.08

> <L4LgS>
0.36

> <DD1>
-0.13

> <DD2>
0.13

> <DD3>
0

> <DD4>
0.13

> <DD5>
0

> <DD6>
0

> <DD7>
0

> <DD8>
0

> <ALogD5>
-0.66

> <ALogD5.5>
-0.66

> <ALogD7>
-0.57

> <ALogD7.4>
-0.47

> <ALogP>
2.44

> <APSA>
26.02

> <HDonors>
2

> <HAcceptors>
1

> <FRB>
1

> <Rule Of 5>
0

> <Molar Volume>
141.78

> <Surface Tension>
46.79

> <Polarizability>
18.11

> <C ratio>
0.91

> <N ratio>
0.09

> <NO ratio>
0.09

> <Num Rings>
4

> <Num Ar Rings>
0

> <logS>
-2.11

> <Activity_Vss>
6.6

> <Activity_fu>
0.33

> <Class_Vss>
3

> <Cluster>
5

> <DistanceToClosest>
0.656980414672894

> <ClusterCenter>
0

> <ClusterSize>
132

$$$$
Thiopental
  SciTegic08241211373D

 16 16  0  0  0  0            999 V2000
   20.6920  -13.0630   -0.5010 S   0  0
   20.2210  -11.4550   -0.1610 C   0  0
   20.0450  -11.0650    1.1100 N   0  0
   19.6670   -9.8210    1.4540 C   0  0
   19.5260   -9.5400    2.6330 O   0  0
   19.3960   -8.7520    0.4060 C   0  0
   20.3850   -7.5680    0.7210 C   0  0
   20.0430   -6.2190    0.0130 C   0  0
   21.0290   -5.0600    0.3410 C   0  0
   20.5190   -3.7070   -0.2230 C   0  0
   21.8520   -8.0080    0.4280 C   0  0
   17.8760   -8.4090    0.5830 C   0  0
   17.1260   -7.8820   -0.6750 C   0  0
   19.6670   -9.3040   -0.9810 C   0  0
   19.5610   -8.5750   -1.9530 O   0  0
   20.0340  -10.5850   -1.1650 N   0  0
  1  2  2  0
  2  3  1  0
  3  4  1  0
  4  5  2  0
  4  6  1  0
  6  7  1  0
  7  8  1  0
  8  9  1  0
  9 10  1  0
  7 11  1  0
  6 12  1  0
 12 13  1  0
  6 14  1  0
 14 15  2  0
 14 16  1  0
 16  2  1  0
M  END
> <Name>
Thiopental

> <OBJECTID>
9223372384750469136

> <EXTREG>
Thiopental

> <Vss>
1.2

> <fu>
0.14

> <V>
553.75

> <S>
390.93

> <R>
1.42

> <G>
1.31

> <W1>
953.13

> <W2>
645.75

> <W3>
388.88

> <W4>
155.13

> <W5>
84.25

> <W6>
45.13

> <W7>
19.88

> <W8>
3

> <D1>
146.88

> <D2>
51.63

> <D3>
21.5

> <D4>
14.38

> <D5>
8.63

> <D6>
5.88

> <D7>
3.63

> <D8>
2

> <WO1>
86.75

> <WO2>
26.88

> <WO3>
10.63

> <WO4>
3

> <WO5>
0

> <WO6>
0

> <WN1>
446.25

> <WN2>
186.38

> <WN3>
92.63

> <WN4>
51.88

> <WN5>
19

> <WN6>
0.5

> <IW1>
0.09

> <IW2>
0.18

> <IW3>
0.18

> <IW4>
0.19

> <CW1>
2.44

> <CW2>
1.65

> <CW3>
0.99

> <CW4>
0.4

> <CW5>
0.22

> <CW6>
0.12

> <CW7>
0.05

> <CW8>
0.01

> <ID1>
0.04

> <ID2>
0.11

> <ID3>
0.21

> <ID4>
0.27

> <CD1>
0.38

> <CD2>
0.13

> <CD3>
0.05

> <CD4>
0.04

> <CD5>
0.02

> <CD6>
0.02

> <CD7>
0.01

> <CD8>
0.01

> <HL1>
3.92

> <HL2>
3.14

> <A>
1.71

> <CP>
0.49

> <POL>
25.25

> <MW>
242.34

> <FLEX>
0.88

> <FLEX_RB>
0.13

> <NCC>
0

> <DIFF>
0.73

> <LOGP n-Oct>
2.79

> <LOGP c-Hex>
0.53

> <PSA>
90.29

> <HSA>
300.64

> <PSAR>
0.23

> <PHSAR>
0.3

> <LgD5>
2.79

> <LgD6>
2.78

> <LgD7>
2.67

> <LgD7.5>
2.49

> <LgD8>
2.17

> <LgD9>
1.27

> <LgD10>
0.32

> <AUS7.4>
1.75

> <0.000000U4>
99.97

> <0.000000U5>
99.68

> <0.000000U6>
96.89

> <0.000000U7>
75.67

> <0.000000U8>
23.72

> <0.000000U9>
3.01

> <0.000000U10>
0.31

> <DRDRDR>
8.67

> <DRDRAC>
12.36

> <DRDRDO>
8.39

> <DRACAC>
11.69

> <DRACDO>
8.29

> <DRDODO>
4.93

> <ACACAC>
10.31

> <ACACDO>
5.46

> <ACDODO>
2.87

> <DODODO>
0

> <SOLY>
-3.34

> <LgS3>
-3.34

> <LgS4>
-3.34

> <LgS5>
-3.34

> <LgS6>
-3.33

> <LgS7>
-3.22

> <LgS7.5>
-3.04

> <LgS8>
-2.72

> <LgS9>
-1.82

> <LgS10>
-0.87

> <LgS11>
-0.09

> <L0LgS>
-2.55

> <L1LgS>
1.6

> <L2LgS>
1.07

> <L3LgS>
0.11

> <L4LgS>
-0.28

> <DD1>
0.13

> <DD2>
0

> <DD3>
0

> <DD4>
0.25

> <DD5>
0.13

> <DD6>
0.13

> <DD7>
0

> <DD8>
-0.13

> <ALogD5>
3.05

> <ALogD5.5>
3.04

> <ALogD7>
2.8

> <ALogD7.4>
2.59

> <ALogP>
3.05

> <APSA>
90.29

> <HDonors>
2

> <HAcceptors>
4

> <FRB>
4

> <Rule Of 5>
0

> <Molar Volume>
207.58

> <Surface Tension>
48.86

> <Polarizability>
25.99

> <C ratio>
0.69

> <N ratio>
0.13

> <NO ratio>
0.25

> <Num Rings>
1

> <Num Ar Rings>
0

> <logS>
-4.64

> <Activity_Vss>
1.2

> <Activity_fu>
0.14

> <Class_Vss>
3

> <Cluster>
5

> <DistanceToClosest>
0.65899926491944

> <ClusterCenter>
0

> <ClusterSize>
132

$$$$
Methylphenidate
  SciTegic08241211373D

 17 18  0  0  0  0            999 V2000
   13.1560   -8.6950    0.4290 C   0  0
   13.0390   -7.3570   -0.2590 C   0  0
   13.9540   -6.8730   -0.9060 O   0  0
   11.8550   -6.7450   -0.1040 O   0  0
   11.7690   -5.4750   -0.7780 C   0  0
   11.9740   -9.6330    0.0500 C   0  0
   10.6780   -9.1230    0.5500 N   0  0
    9.4890   -9.8440    0.0350 C   0  0
    9.7990  -11.3480   -0.2030 C   0  0
   10.8370  -11.8070    0.8480 C   0  0
   12.1860  -11.0660    0.6250 C   0  0
   14.4970   -9.3740    0.0980 C   0  0
   14.8500   -9.6160   -1.2350 C   0  0
   16.0520  -10.2600   -1.5460 C   0  0
   16.9170  -10.6570   -0.5230 C   0  0
   16.5800  -10.4030    0.8090 C   0  0
   15.3760   -9.7630    1.1170 C   0  0
  1  2  1  0
  2  3  2  0
  2  4  1  0
  4  5  1  0
  1  6  1  0
  6  7  1  0
  7  8  1  0
  8  9  1  0
  9 10  1  0
 10 11  1  0
 11  6  1  0
  1 12  1  0
 12 13  2  0
 13 14  1  0
 14 15  2  0
 15 16  1  0
 16 17  2  0
 17 12  1  0
M  END
> <Name>
Methylphenidate

> <OBJECTID>
9223372389045436432

> <EXTREG>
Methylphenidate

> <Vss>
2.2

> <fu>
0.85

> <V>
581.38

> <S>
403.99

> <R>
1.44

> <G>
1.31

> <W1>
868.38

> <W2>
460.88

> <W3>
246.63

> <W4>
108.25

> <W5>
55.75

> <W6>
25.88

> <W7>
8.75

> <W8>
1

> <D1>
187.25

> <D2>
85

> <D3>
17.13

> <D4>
8.38

> <D5>
4.25

> <D6>
2.13

> <D7>
1.13

> <D8>
0.75

> <WO1>
40

> <WO2>
13.75

> <WO3>
6.63

> <WO4>
2.88

> <WO5>
0.38

> <WO6>
0

> <WN1>
287.13

> <WN2>
119.5

> <WN3>
56.63

> <WN4>
26.5

> <WN5>
7.5

> <WN6>
0.25

> <IW1>
0.11

> <IW2>
0.4

> <IW3>
0.91

> <IW4>
1.46

> <CW1>
2.15

> <CW2>
1.14

> <CW3>
0.61

> <CW4>
0.27

> <CW5>
0.14

> <CW6>
0.06

> <CW7>
0.02

> <CW8>
0

> <ID1>
0.06

> <ID2>
0.15

> <ID3>
0.21

> <ID4>
0.3

> <CD1>
0.46

> <CD2>
0.21

> <CD3>
0.04

> <CD4>
0.02

> <CD5>
0.01

> <CD6>
0.01

> <CD7>
0

> <CD8>
0

> <HL1>
3.26

> <HL2>
3.09

> <A>
6.16

> <CP>
0.32

> <POL>
26.41

> <MW>
233.31

> <FLEX>
1.09

> <FLEX_RB>
0.22

> <NCC>
0

> <DIFF>
0.64

> <LOGP n-Oct>
2.13

> <LOGP c-Hex>
2.03

> <PSA>
38.33

> <HSA>
365.66

> <PSAR>
0.09

> <PHSAR>
0.1

> <LgD5>
-0.73

> <LgD6>
0.21

> <LgD7>
1.16

> <LgD7.5>
1.57

> <LgD8>
1.87

> <LgD9>
2.1

> <LgD10>
2.13

> <AUS7.4>
1.37

> <0.000000U4>
0.01

> <0.000000U5>
0.12

> <0.000000U6>
1.17

> <0.000000U7>
10.59

> <0.000000U8>
54.23

> <0.000000U9>
92.22

> <0.000000U10>
99.16

> <DRDRDR>
12.76

> <DRDRAC>
14.77

> <DRDRDO>
8.08

> <DRACAC>
8.81

> <DRACDO>
8.81

> <DRDODO>
0

> <ACACAC>
2.2

> <ACACDO>
2.2

> <ACDODO>
0

> <DODODO>
0

> <SOLY>
-2.16

> <LgS3>
1.32

> <LgS4>
1.2

> <LgS5>
0.66

> <LgS6>
-0.24

> <LgS7>
-1.19

> <LgS7.5>
-1.6

> <LgS8>
-1.89

> <LgS9>
-2.12

> <LgS10>
-2.16

> <LgS11>
-2.16

> <L0LgS>
-0.77

> <L1LgS>
-2.25

> <L2LgS>
0.59

> <L3LgS>
0.62

> <L4LgS>
-0.31

> <DD1>
0.25

> <DD2>
0.13

> <DD3>
0

> <DD4>
0

> <DD5>
0

> <DD6>
0

> <DD7>
0

> <DD8>
0

> <ALogD5>
-0.77

> <ALogD5.5>
-0.74

> <ALogD7>
-0.11

> <ALogD7.4>
0.24

> <ALogP>
2.31

> <APSA>
38.33

> <HDonors>
1

> <HAcceptors>
3

> <FRB>
4

> <Rule Of 5>
0

> <Molar Volume>
218.03

> <Surface Tension>
39.63

> <Polarizability>
26.41

> <C ratio>
0.82

> <N ratio>
0.06

> <NO ratio>
0.18

> <Num Rings>
2

> <Num Ar Rings>
1

> <logS>
-2.22

> <Activity_Vss>
2.2

> <Activity_fu>
0.85

> <Class_Vss>
3

> <Cluster>
5

> <DistanceToClosest>
0.65940618812067

> <ClusterCenter>
0

> <ClusterSize>
132

$$$$
Acetazolamide
  SciTegic08241211373D

 13 13  0  0  0  0            999 V2000
   20.3110  -20.2520   -0.1500 C   0  0
   21.7950  -19.4490   -0.6970 S   0  0
   21.6520  -18.0210   -0.4920 O   0  0
   22.1390  -19.9550   -2.0110 O   0  0
   22.8790  -20.0100    0.3610 N   0  0
   18.8530  -19.7730   -0.5660 S   0  0
   18.1640  -20.9620    0.2550 C   0  0
   19.0600  -21.7590    0.8690 N   0  0
   20.3050  -21.3500    0.6310 N   0  0
   16.7820  -21.2470    0.3950 N   0  0
   15.8310  -20.4900   -0.1930 C   0  0
   16.0950  -19.5160   -0.8780 O   0  0
   14.3850  -20.8620    0.0060 C   0  0
  1  2  1  0
  2  3  2  0
  2  4  2  0
  2  5  1  0
  1  6  1  0
  6  7  1  0
  7  8  2  0
  8  9  1  0
  9  1  2  0
  7 10  1  0
 10 11  1  0
 11 12  2  0
 11 13  1  0
M  END
> <Name>
Acetazolamide

> <OBJECTID>
9223372393340403728

> <EXTREG>
Acetazolamide

> <Vss>
0.37

> <fu>
0.04

> <V>
416

> <S>
311.9

> <R>
1.33

> <G>
1.25

> <W1>
1011

> <W2>
845.13

> <W3>
577.88

> <W4>
289.88

> <W5>
139.25

> <W6>
56.63

> <W7>
19.75

> <W8>
2.88

> <D1>
57.88

> <D2>
29.38

> <D3>
22.13

> <D4>
14.75

> <D5>
10

> <D6>
7.13

> <D7>
5.13

> <D8>
3.13

> <WO1>
175.75

> <WO2>
53.38

> <WO3>
23.75

> <WO4>
9.88

> <WO5>
3.25

> <WO6>
0.38

> <WN1>
580

> <WN2>
293.25

> <WN3>
131.5

> <WN4>
48.88

> <WN5>
16.88

> <WN6>
0.88

> <IW1>
0.1

> <IW2>
0.18

> <IW3>
0.2

> <IW4>
0.3

> <CW1>
3.24

> <CW2>
2.71

> <CW3>
1.85

> <CW4>
0.93

> <CW5>
0.45

> <CW6>
0.18

> <CW7>
0.06

> <CW8>
0.01

> <ID1>
0.11

> <ID2>
0.14

> <ID3>
0.2

> <ID4>
0.23

> <CD1>
0.19

> <CD2>
0.09

> <CD3>
0.07

> <CD4>
0.05

> <CD5>
0.03

> <CD6>
0.02

> <CD7>
0.02

> <CD8>
0.01

> <HL1>
6.29

> <HL2>
3.84

> <A>
2.18

> <CP>
0.4

> <POL>
18.93

> <MW>
222.25

> <FLEX>
0.38

> <FLEX_RB>
0.09

> <NCC>
0

> <DIFF>
0.9

> <LOGP n-Oct>
-1.49

> <LOGP c-Hex>
-3.08

> <PSA>
134.31

> <HSA>
177.58

> <PSAR>
0.43

> <PHSAR>
0.76

> <LgD5>
-1.49

> <LgD6>
-1.51

> <LgD7>
-1.7

> <LgD7.5>
-1.96

> <LgD8>
-2.37

> <LgD9>
-3.57

> <LgD10>
-5.24

> <AUS7.4>
1.6

> <0.000000U4>
98.6

> <0.000000U5>
99.26

> <0.000000U6>
94.27

> <0.000000U7>
62.02

> <0.000000U8>
13

> <0.000000U9>
0.8

> <0.000000U10>
0.01

> <DRDRDR>
1.46

> <DRDRAC>
4.82

> <DRDRDO>
2.4

> <DRACAC>
10.11

> <DRACDO>
9.73

> <DRDODO>
3.12

> <ACACAC>
8.39

> <ACACDO>
7.85

> <ACDODO>
6.99

> <DODODO>
0

> <SOLY>
-0.98

> <LgS3>
-0.92

> <LgS4>
-0.97

> <LgS5>
-0.97

> <LgS6>
-0.95

> <LgS7>
-0.77

> <LgS7.5>
-0.5

> <LgS8>
-0.09

> <LgS9>
1.11

> <LgS10>
2.79

> <LgS11>
4.35

> <L0LgS>
0.22

> <L1LgS>
2.44

> <L2LgS>
1.75

> <L3LgS>
0.36

> <L4LgS>
-0.25

> <DD1>
0

> <DD2>
0

> <DD3>
0.25

> <DD4>
0.13

> <DD5>
0

> <DD6>
0

> <DD7>
0.25

> <DD8>
0.13

> <ALogD5>
-0.26

> <ALogD5.5>
-0.27

> <ALogD7>
-0.49

> <ALogD7.4>
-0.69

> <ALogP>
-0.26

> <APSA>
151.66

> <HDonors>
3

> <HAcceptors>
7

> <FRB>
1

> <Rule Of 5>
0

> <Molar Volume>
127.39

> <Surface Tension>
97.93

> <Polarizability>
18.22

> <C ratio>
0.31

> <N ratio>
0.31

> <NO ratio>
0.54

> <Num Rings>
1

> <Num Ar Rings>
1

> <logS>
-2.36

> <Activity_Vss>
0.37

> <Activity_fu>
0.04

> <Class_Vss>
2

> <Cluster>
5

> <DistanceToClosest>
0.660397455738804

> <ClusterCenter>
0

> <ClusterSize>
132

$$$$
Foscarnet
  SciTegic08241211373D

  7  6  0  0  0  0            999 V2000
   14.1590  -20.8520    0.2990 P   0  0
   15.7240  -20.6650   -0.1280 C   0  0
   16.2200  -19.4550   -0.4050 O   0  0
   16.4360  -21.6570   -0.1960 O   0  0
   13.2210  -20.8460   -0.9930 O   0  0
   13.9120  -22.2360    1.0610 O   0  0
   13.6430  -19.7460    1.1520 O   0  0
  1  2  1  0
  2  3  1  0
  2  4  2  0
  1  5  1  0
  1  6  1  0
  1  7  2  0
M  END
> <Name>
Foscarnet

> <OBJECTID>
9223372397635371024

> <EXTREG>
Foscarnet

> <Vss>
0.5

> <fu>
0.85

> <V>
225.88

> <S>
189.82

> <R>
1.19

> <G>
1.09

> <W1>
803.13

> <W2>
748

> <W3>
494.38

> <W4>
267.25

> <W5>
153.13

> <W6>
75.25

> <W7>
22.75

> <W8>
4.63

> <D1>
0

> <D2>
0

> <D3>
0

> <D4>
0

> <D5>
0

> <D6>
0

> <D7>
0

> <D8>
0

> <WO1>
311.75

> <WO2>
146.13

> <WO3>
75.13

> <WO4>
34.5

> <WO5>
6.25

> <WO6>
1

> <WN1>
551.13

> <WN2>
299.25

> <WN3>
161.25

> <WN4>
69.5

> <WN5>
9.63

> <WN6>
0

> <IW1>
0.04

> <IW2>
0.07

> <IW3>
0.19

> <IW4>
0.85

> <CW1>
4.23

> <CW2>
3.94

> <CW3>
2.6

> <CW4>
1.41

> <CW5>
0.81

> <CW6>
0.4

> <CW7>
0.12

> <CW8>
0.02

> <ID1>
0

> <ID2>
0

> <ID3>
0

> <ID4>
0

> <CD1>
0

> <CD2>
0

> <CD3>
0

> <CD4>
0

> <CD5>
0

> <CD6>
0

> <CD7>
0

> <CD8>
0

> <HL1>
306.25

> <HL2>
150.5

> <A>
0

> <CP>
0

> <POL>
6.88

> <MW>
126.01

> <FLEX>
0.27

> <FLEX_RB>
0.07

> <NCC>
0

> <DIFF>
1.17

> <LOGP n-Oct>
-1.23

> <LOGP c-Hex>
-4.51

> <PSA>
94.83

> <HSA>
94.99

> <PSAR>
0.5

> <PHSAR>
1

> <LgD5>
-6.43

> <LgD6>
-6.49

> <LgD7>
-6.64

> <LgD7.5>
-6.85

> <LgD8>
-7.13

> <LgD9>
-7.54

> <LgD10>
-7.63

> <AUS7.4>
0

> <0.000000U4>
0

> <0.000000U5>
0

> <0.000000U6>
0

> <0.000000U7>
0

> <0.000000U8>
0

> <0.000000U9>
0

> <0.000000U10>
0

> <DRDRDR>
0

> <DRDRAC>
1.32

> <DRDRDO>
1.32

> <DRACAC>
2.95

> <DRACDO>
2.95

> <DRDODO>
2.9

> <ACACAC>
4.09

> <ACACDO>
4.09

> <ACDODO>
3.94

> <DODODO>
3.48

> <SOLY>
2.67

> <LgS3>
3.45

> <LgS4>
4.37

> <LgS5>
5.31

> <LgS6>
5.98

> <LgS7>
6.32

> <LgS7.5>
6.58

> <LgS8>
6.95

> <LgS9>
7.88

> <LgS10>
8.82

> <LgS11>
9.46

> <L0LgS>
6.52

> <L1LgS>
2.86

> <L2LgS>
0.1

> <L3LgS>
0.34

> <L4LgS>
-0.22

> <DD1>
0

> <DD2>
0

> <DD3>
0

> <DD4>
0

> <DD5>
0

> <DD6>
0

> <DD7>
0

> <DD8>
0

> <ALogD5>
-6.64

> <ALogD5.5>
-6.65

> <ALogD7>
-6.78

> <ALogD7.4>
-6.91

> <ALogP>
-1.9

> <APSA>
104.64

> <HDonors>
3

> <HAcceptors>
5

> <FRB>
1

> <Rule Of 5>
0

> <Molar Volume>
58.83

> <Surface Tension>
131.75

> <Polarizability>
7.21

> <C ratio>
0.14

> <N ratio>
0

> <NO ratio>
0.71

> <Num Rings>
0

> <Num Ar Rings>
0

> <logS>
1.03

> <Activity_Vss>
0.5

> <Activity_fu>
0.85

> <Class_Vss>
2

> <Cluster>
5

> <DistanceToClosest>
0.660720983470642

> <ClusterCenter>
0

> <ClusterSize>
132

$$$$
Meperidine
  SciTegic08241211373D

 18 19  0  0  0  0            999 V2000
   14.7560   -9.6300   -0.3290 C   0  0
   15.5340  -10.4350   -1.3560 C   0  0
   15.4600  -10.2210   -2.5560 O   0  0
   16.3230  -11.3970   -0.8530 O   0  0
   17.0520  -12.1390   -1.8500 C   0  0
   17.9030  -13.2040   -1.1190 C   0  0
   14.0660   -8.4110   -1.0290 C   0  0
   15.0690   -7.2490   -1.2330 C   0  0
   15.4630   -6.6890    0.0840 N   0  0
   15.4080   -7.6440    1.2170 C   0  0
   15.7680   -9.0700    0.7320 C   0  0
   14.9230   -5.3460    0.4020 C   0  0
   13.7300  -10.6330    0.2740 C   0  0
   14.1610  -11.6700    1.1170 C   0  0
   13.2540  -12.4980    1.7840 C   0  0
   11.8820  -12.3460    1.5740 C   0  0
   11.4370  -11.3850    0.6650 C   0  0
   12.3540  -10.5660   -0.0010 C   0  0
  1  2  1  0
  2  3  2  0
  2  4  1  0
  4  5  1  0
  5  6  1  0
  1  7  1  0
  7  8  1  0
  8  9  1  0
  9 10  1  0
 10 11  1  0
 11  1  1  0
  9 12  1  0
  1 13  1  0
 13 14  2  0
 14 15  1  0
 15 16  2  0
 16 17  1  0
 17 18  2  0
 18 13  1  0
M  END
> <Name>
Meperidine

> <OBJECTID>
9223372401930338320

> <EXTREG>
Meperidine

> <Vss>
2.3

> <fu>
0.42

> <V>
619

> <S>
434.85

> <R>
1.42

> <G>
1.38

> <W1>
892.25

> <W2>
475.38

> <W3>
252.13

> <W4>
105

> <W5>
52.63

> <W6>
28

> <W7>
11.38

> <W8>
2

> <D1>
208.13

> <D2>
84.25

> <D3>
25.88

> <D4>
11.13

> <D5>
7

> <D6>
5.5

> <D7>
3.88

> <D8>
2.13

> <WO1>
0

> <WO2>
0

> <WO3>
0

> <WO4>
0

> <WO5>
0

> <WO6>
0

> <WN1>
316.75

> <WN2>
132.63

> <WN3>
65.38

> <WN4>
33.5

> <WN5>
13.63

> <WN6>
0.88

> <IW1>
0.08

> <IW2>
0.32

> <IW3>
0.74

> <IW4>
0.99

> <CW1>
2.05

> <CW2>
1.09

> <CW3>
0.58

> <CW4>
0.24

> <CW5>
0.12

> <CW6>
0.06

> <CW7>
0.03

> <CW8>
0

> <ID1>
0.06

> <ID2>
0.15

> <ID3>
0.23

> <ID4>
0.26

> <CD1>
0.48

> <CD2>
0.19

> <CD3>
0.06

> <CD4>
0.03

> <CD5>
0.02

> <CD6>
0.01

> <CD7>
0.01

> <CD8>
0

> <HL1>
2.03

> <HL2>
2.52

> <A>
5.92

> <CP>
0.5

> <POL>
28.25

> <MW>
247.33

> <FLEX>
0.86

> <FLEX_RB>
0.14

> <NCC>
0

> <DIFF>
0.61

> <LOGP n-Oct>
2.96

> <LOGP c-Hex>
3.66

> <PSA>
29.54

> <HSA>
405.31

> <PSAR>
0.07

> <PHSAR>
0.07

> <LgD5>
-0.04

> <LgD6>
0.49

> <LgD7>
1.39

> <LgD7.5>
1.86

> <LgD8>
2.29

> <LgD9>
2.83

> <LgD10>
2.95

> <AUS7.4>
0.85

> <0.000000U4>
0

> <0.000000U5>
0.03

> <0.000000U6>
0.27

> <0.000000U7>
2.62

> <0.000000U8>
21.18

> <0.000000U9>
72.87

> <0.000000U10>
96.41

> <DRDRDR>
15.4

> <DRDRAC>
16.22

> <DRDRDO>
0

> <DRACAC>
12.33

> <DRACDO>
0

> <DRDODO>
0

> <ACACAC>
4.16

> <ACACDO>
0

> <ACDODO>
0

> <DODODO>
0

> <SOLY>
-2.71

> <LgS3>
0.78

> <LgS4>
0.75

> <LgS5>
0.52

> <LgS6>
-0.19

> <LgS7>
-1.14

> <LgS7.5>
-1.61

> <LgS8>
-2.04

> <LgS9>
-2.58

> <LgS10>
-2.7

> <LgS11>
-2.71

> <L0LgS>
-1.04

> <L1LgS>
-2.35

> <L2LgS>
0.14

> <L3LgS>
0.79

> <L4LgS>
-0.08

> <DD1>
-0.5

> <DD2>
0.13

> <DD3>
0.13

> <DD4>
0

> <DD5>
0.13

> <DD6>
0.13

> <DD7>
0

> <DD8>
0

> <ALogD5>
-0.46

> <ALogD5.5>
-0.08

> <ALogD7>
1.29

> <ALogD7.4>
1.61

> <ALogP>
2.19

> <APSA>
29.54

> <HDonors>
0

> <HAcceptors>
3

> <FRB>
4

> <Rule Of 5>
0

> <Molar Volume>
234.24

> <Surface Tension>
38.34

> <Polarizability>
28.25

> <C ratio>
0.83

> <N ratio>
0.06

> <NO ratio>
0.17

> <Num Rings>
2

> <Num Ar Rings>
1

> <logS>
-2.35

> <Activity_Vss>
2.3

> <Activity_fu>
0.42

> <Class_Vss>
3

> <Cluster>
5

> <DistanceToClosest>
0.66977044611412

> <ClusterCenter>
0

> <ClusterSize>
132

$$$$
Zalcitabine
  SciTegic08241211373D

 15 16  0  0  0  0            999 V2000
   15.1140  -15.0490   -0.4660 N   0  0
   14.6140  -14.0160   -1.0910 C   0  0
   15.1350  -12.6880   -0.8800 N   0  0
   16.0990  -12.4680   -0.0880 C   0  0
   16.6490  -13.6580    0.5890 C   0  0
   16.1220  -14.8700    0.3550 C   0  0
   16.5730  -11.2730    0.1150 N   0  0
   13.6940  -14.1160   -1.8860 O   0  0
   14.5270  -16.3680   -0.7280 C   0  0
   13.1610  -16.3980   -0.2910 O   0  0
   12.6700  -17.7440   -0.4200 C   0  0
   13.9270  -18.6400   -0.2470 C   0  0
   15.0370  -17.6050    0.0480 C   0  0
   11.5840  -17.9980    0.6520 C   0  0
   11.1180  -19.3550    0.5340 O   0  0
  1  2  1  0
  2  3  1  0
  3  4  2  0
  4  5  1  0
  5  6  2  0
  6  1  1  0
  4  7  1  0
  2  8  2  0
  1  9  1  0
  9 10  1  0
 10 11  1  0
 11 12  1  0
 12 13  1  0
 13  9  1  0
 11 14  1  0
 14 15  1  0
M  END
> <Name>
Zalcitabine

> <OBJECTID>
9223372406225305616

> <EXTREG>
Zalcitabine

> <Vss>
0.54

> <fu>
0

> <V>
459.75

> <S>
352.8

> <R>
1.3

> <G>
1.36

> <W1>
1008.38

> <W2>
770

> <W3>
468.13

> <W4>
220.88

> <W5>
118.13

> <W6>
62.5

> <W7>
23.5

> <W8>
2.63

> <D1>
96.88

> <D2>
54

> <D3>
24

> <D4>
15.13

> <D5>
9.5

> <D6>
5.5

> <D7>
4.13

> <D8>
2.5

> <WO1>
209.88

> <WO2>
81.5

> <WO3>
35.5

> <WO4>
10.25

> <WO5>
1.38

> <WO6>
0

> <WN1>
500.38

> <WN2>
242

> <WN3>
133.5

> <WN4>
66.5

> <WN5>
16.38

> <WN6>
0.63

> <IW1>
0.13

> <IW2>
0.3

> <IW3>
0.64

> <IW4>
1.12

> <CW1>
2.86

> <CW2>
2.18

> <CW3>
1.33

> <CW4>
0.63

> <CW5>
0.33

> <CW6>
0.18

> <CW7>
0.07

> <CW8>
0.01

> <ID1>
0.11

> <ID2>
0.24

> <ID3>
0.35

> <ID4>
0.48

> <CD1>
0.27

> <CD2>
0.15

> <CD3>
0.07

> <CD4>
0.04

> <CD5>
0.03

> <CD6>
0.02

> <CD7>
0.01

> <CD8>
0.01

> <HL1>
4.92

> <HL2>
4.13

> <A>
4.78

> <CP>
0.25

> <POL>
20.51

> <MW>
211.22

> <FLEX>
0.38

> <FLEX_RB>
0.09

> <NCC>
0

> <DIFF>
0.78

> <LOGP n-Oct>
-0.96

> <LOGP c-Hex>
-3.28

> <PSA>
91.49

> <HSA>
261.31

> <PSAR>
0.26

> <PHSAR>
0.35

> <LgD5>
-1

> <LgD6>
-0.97

> <LgD7>
-0.96

> <LgD7.5>
-0.96

> <LgD8>
-0.96

> <LgD9>
-0.96

> <LgD10>
-0.96

> <AUS7.4>
2

> <0.000000U4>
55.75

> <0.000000U5>
92.65

> <0.000000U6>
99.21

> <0.000000U7>
99.92

> <0.000000U8>
99.99

> <0.000000U9>
99.99

> <0.000000U10>
99.95

> <DRDRDR>
8.25

> <DRDRAC>
10.28

> <DRDRDO>
10.23

> <DRACAC>
9.82

> <DRACDO>
11.2

> <DRDODO>
10.13

> <ACACAC>
4.59

> <ACACDO>
9.18

> <ACDODO>
9.18

> <DODODO>
0

> <SOLY>
-1.16

> <LgS3>
-0.21

> <LgS4>
-0.91

> <LgS5>
-1.13

> <LgS6>
-1.16

> <LgS7>
-1.16

> <LgS7.5>
-1.16

> <LgS8>
-1.16

> <LgS9>
-1.16

> <LgS10>
-1.16

> <LgS11>
-1.16

> <L0LgS>
-1.08

> <L1LgS>
-0.22

> <L2LgS>
0.27

> <L3LgS>
-0.22

> <L4LgS>
0.14

> <DD1>
0.5

> <DD2>
0.38

> <DD3>
0.13

> <DD4>
0

> <DD5>
0.13

> <DD6>
-0.13

> <DD7>
0

> <DD8>
0.13

> <ALogD5>
-1.43

> <ALogD5.5>
-1.38

> <ALogD7>
-1.36

> <ALogD7.4>
-1.36

> <ALogP>
-1.36

> <APSA>
88.15

> <HDonors>
3

> <HAcceptors>
6

> <FRB>
3

> <Rule Of 5>
0

> <Molar Volume>
133.82

> <Surface Tension>
67.66

> <Polarizability>
20.19

> <C ratio>
0.6

> <N ratio>
0.2

> <NO ratio>
0.4

> <Num Rings>
2

> <Num Ar Rings>
0

> <logS>
-0.88

> <Activity_Vss>
0.54

> <Activity_fu>
0

> <Class_Vss>
2

> <Cluster>
5

> <DistanceToClosest>
0.67096292067601

> <ClusterCenter>
0

> <ClusterSize>
132

$$$$
Diprophylline
  SciTegic08241211373D

 18 19  0  0  0  0            999 V2000
   24.6490  -11.6100    0.6690 C   0  0
   24.7320  -10.2400    0.5020 C   0  0
   23.6110   -9.5330   -0.2100 C   0  0
   22.5780  -10.2990   -0.6440 N   0  0
   22.5320  -11.6520   -0.4620 C   0  0
   23.5300  -12.3220    0.1750 N   0  0
   23.4430  -13.7700    0.3490 C   0  0
   21.5740  -12.2810   -0.8800 O   0  0
   21.4570   -9.6640   -1.3450 C   0  0
   23.6870   -8.3250   -0.3620 O   0  0
   26.0730   -9.8240    1.1570 N   0  0
   26.6350  -11.1850    1.6880 C   0  0
   25.7210  -12.1220    1.3270 N   0  0
   26.5900   -8.4820    1.3670 C   0  0
   27.5800   -8.0860    0.2430 C   0  0
   28.1160   -6.7980    0.6010 O   0  0
   26.8680   -8.0570   -1.1400 C   0  0
   27.7850   -7.8490   -2.2310 O   0  0
  1  2  2  0
  2  3  1  0
  3  4  1  0
  4  5  1  0
  5  6  1  0
  6  1  1  0
  6  7  1  0
  5  8  2  0
  4  9  1  0
  3 10  2  0
  2 11  1  0
 11 12  1  0
 12 13  2  0
 13  1  1  0
 11 14  1  0
 14 15  1  0
 15 16  1  0
 15 17  1  0
 17 18  1  0
M  END
> <Name>
Diprophylline

> <OBJECTID>
9223372410520272912

> <EXTREG>
Diprophylline

> <Vss>
0.42

> <fu>
0

> <V>
510.88

> <S>
367.8

> <R>
1.39

> <G>
1.3

> <W1>
1147.88

> <W2>
958.13

> <W3>
625.88

> <W4>
294.63

> <W5>
159.13

> <W6>
80.75

> <W7>
29.5

> <W8>
4.38

> <D1>
73.25

> <D2>
41.5

> <D3>
33

> <D4>
27

> <D5>
20.5

> <D6>
15.13

> <D7>
11.13

> <D8>
8.88

> <WO1>
250.5

> <WO2>
95.5

> <WO3>
45

> <WO4>
15.38

> <WO5>
0.75

> <WO6>
0

> <WN1>
741.75

> <WN2>
361.63

> <WN3>
189.38

> <WN4>
87.25

> <WN5>
21.63

> <WN6>
0.63

> <IW1>
0.09

> <IW2>
0.16

> <IW3>
0.4

> <IW4>
0.64

> <CW1>
3.12

> <CW2>
2.61

> <CW3>
1.7

> <CW4>
0.8

> <CW5>
0.43

> <CW6>
0.22

> <CW7>
0.08

> <CW8>
0.01

> <ID1>
0.1

> <ID2>
0.17

> <ID3>
0.19

> <ID4>
0.23

> <CD1>
0.2

> <CD2>
0.11

> <CD3>
0.09

> <CD4>
0.07

> <CD5>
0.06

> <CD6>
0.04

> <CD7>
0.03

> <CD8>
0.02

> <HL1>
4.82

> <HL2>
2.99

> <A>
3.49

> <CP>
0.45

> <POL>
23.61

> <MW>
254.24

> <FLEX>
0.79

> <FLEX_RB>
0.11

> <NCC>
0

> <DIFF>
0.74

> <LOGP n-Oct>
-1.23

> <LOGP c-Hex>
-6.7

> <PSA>
96.26

> <HSA>
271.54

> <PSAR>
0.26

> <PHSAR>
0.35

> <LgD5>
-1.23

> <LgD6>
-1.23

> <LgD7>
-1.23

> <LgD7.5>
-1.23

> <LgD8>
-1.23

> <LgD9>
-1.23

> <LgD10>
-1.23

> <AUS7.4>
2

> <0.000000U4>
99.78

> <0.000000U5>
99.98

> <0.000000U6>
100

> <0.000000U7>
100

> <0.000000U8>
100

> <0.000000U9>
100

> <0.000000U10>
100

> <DRDRDR>
13

> <DRDRAC>
13.6

> <DRDRDO>
13.6

> <DRACAC>
12.12

> <DRACDO>
12.12

> <DRDODO>
3.94

> <ACACAC>
11.1

> <ACACDO>
11.1

> <ACDODO>
4.11

> <DODODO>
0

> <SOLY>
-1.61

> <LgS3>
-1.6

> <LgS4>
-1.61

> <LgS5>
-1.61

> <LgS6>
-1.61

> <LgS7>
-1.61

> <LgS7.5>
-1.61

> <LgS8>
-1.61

> <LgS9>
-1.61

> <LgS10>
-1.61

> <LgS11>
-1.61

> <L0LgS>
-1.61

> <L1LgS>
0

> <L2LgS>
0

> <L3LgS>
0

> <L4LgS>
0

> <DD1>
0.25

> <DD2>
0.25

> <DD3>
-0.25

> <DD4>
0.13

> <DD5>
0.13

> <DD6>
0

> <DD7>
0.38

> <DD8>
0.13

> <ALogD5>
-1.25

> <ALogD5.5>
-1.25

> <ALogD7>
-1.25

> <ALogD7.4>
-1.25

> <ALogP>
0

> <APSA>
98.9

> <HDonors>
2

> <HAcceptors>
8

> <FRB>
5

> <Rule Of 5>
0

> <Molar Volume>
161.11

> <Surface Tension>
66.81

> <Polarizability>
24.38

> <C ratio>
0.56

> <N ratio>
0.22

> <NO ratio>
0.44

> <Num Rings>
2

> <Num Ar Rings>
1

> <logS>
-0.28

> <Activity_Vss>
0.42

> <Activity_fu>
0

> <Class_Vss>
2

> <Cluster>
5

> <DistanceToClosest>
0.673096258926701

> <ClusterCenter>
0

> <ClusterSize>
132

$$$$
Tolbutamide
  SciTegic08241211373D

 18 18  0  0  0  0            999 V2000
   14.0370   -8.4400    1.2890 S   0  0
   15.1420   -8.2330    0.1410 N   0  0
   16.0670   -9.1740   -0.1440 C   0  0
   16.0750  -10.2290    0.4670 O   0  0
   16.9850   -8.9440   -1.1110 N   0  0
   18.0070   -9.9480   -1.4080 C   0  0
   19.1430   -9.8490   -0.3570 C   0  0
   20.2710  -10.8790   -0.6350 C   0  0
   21.4030  -10.7730    0.4210 C   0  0
   13.3270  -10.0020    0.8200 C   0  0
   12.5650  -10.0860   -0.3480 C   0  0
   12.0060  -11.3070   -0.7360 C   0  0
   12.2090  -12.4550    0.0380 C   0  0
   12.9800  -12.3700    1.2040 C   0  0
   13.5400  -11.1490    1.5910 C   0  0
   11.5820  -13.7820   -0.4070 C   0  0
   14.7170   -8.5740    2.5620 O   0  0
   13.0240   -7.4140    1.1290 O   0  0
  1  2  1  0
  2  3  1  0
  3  4  2  0
  3  5  1  0
  5  6  1  0
  6  7  1  0
  7  8  1  0
  8  9  1  0
  1 10  1  0
 10 11  2  0
 11 12  1  0
 12 13  2  0
 13 14  1  0
 14 15  2  0
 15 10  1  0
 13 16  1  0
  1 17  2  0
  1 18  2  0
M  END
> <Name>
Tolbutamide

> <OBJECTID>
9223372414815240208

> <EXTREG>
Tolbutamide

> <Vss>
0.12

> <fu>
0.05

> <V>
637

> <S>
451.51

> <R>
1.41

> <G>
1.42

> <W1>
1054.75

> <W2>
611.88

> <W3>
355.13

> <W4>
161.75

> <W5>
69

> <W6>
20.63

> <W7>
9.13

> <W8>
1.88

> <D1>
212.25

> <D2>
76.63

> <D3>
30.25

> <D4>
14.25

> <D5>
9.13

> <D6>
6.38

> <D7>
4.13

> <D8>
1.75

> <WO1>
82.38

> <WO2>
25.25

> <WO3>
11.75

> <WO4>
4.13

> <WO5>
1

> <WO6>
0

> <WN1>
371.63

> <WN2>
164

> <WN3>
65.88

> <WN4>
17.75

> <WN5>
8.25

> <WN6>
0.88

> <IW1>
0.09

> <IW2>
0.24

> <IW3>
0.3

> <IW4>
0.48

> <CW1>
2.34

> <CW2>
1.36

> <CW3>
0.79

> <CW4>
0.36

> <CW5>
0.15

> <CW6>
0.05

> <CW7>
0.02

> <CW8>
0

> <ID1>
0.03

> <ID2>
0.12

> <ID3>
0.22

> <ID4>
0.24

> <CD1>
0.47

> <CD2>
0.17

> <CD3>
0.07

> <CD4>
0.03

> <CD5>
0.02

> <CD6>
0.01

> <CD7>
0.01

> <CD8>
0

> <HL1>
2.28

> <HL2>
1.45

> <A>
3.06

> <CP>
0.6

> <POL>
28.47

> <MW>
270.35

> <FLEX>
1.56

> <FLEX_RB>
0.2

> <NCC>
0

> <DIFF>
0.62

> <LOGP n-Oct>
2.34

> <LOGP c-Hex>
-0.89

> <PSA>
83.29

> <HSA>
368.22

> <PSAR>
0.18

> <PHSAR>
0.23

> <LgD5>
2.17

> <LgD6>
1.57

> <LgD7>
0.65

> <LgD7.5>
0.17

> <LgD8>
-0.28

> <LgD9>
-0.94

> <LgD10>
-1.14

> <AUS7.4>
0.18

> <0.000000U4>
95.4

> <0.000000U5>
67.46

> <0.000000U6>
17.17

> <0.000000U7>
2.03

> <0.000000U8>
0.21

> <0.000000U9>
0.02

> <0.000000U10>
0

> <DRDRDR>
12.36

> <DRDRAC>
17.29

> <DRDRDO>
9.36

> <DRACAC>
9.25

> <DRACDO>
13.9

> <DRDODO>
5

> <ACACAC>
2.76

> <ACACDO>
5.05

> <ACDODO>
2.29

> <DODODO>
0

> <SOLY>
-2.91

> <LgS3>
-2.91

> <LgS4>
-2.89

> <LgS5>
-2.74

> <LgS6>
-2.15

> <LgS7>
-1.22

> <LgS7.5>
-0.74

> <LgS8>
-0.29

> <LgS9>
0.37

> <LgS10>
0.57

> <LgS11>
0.61

> <L0LgS>
-1.19

> <L1LgS>
2.36

> <L2LgS>
0.06

> <L3LgS>
-0.8

> <L4LgS>
-0.02

> <DD1>
-0.63

> <DD2>
0.13

> <DD3>
0

> <DD4>
-0.13

> <DD5>
0.13

> <DD6>
-0.13

> <DD7>
0

> <DD8>
-0.13

> <ALogD5>
1.98

> <ALogD5.5>
1.64

> <ALogD7>
0.59

> <ALogD7.4>
0.47

> <ALogP>
2.36

> <APSA>
83.65

> <HDonors>
2

> <HAcceptors>
5

> <FRB>
4

> <Rule Of 5>
0

> <Molar Volume>
228.27

> <Surface Tension>
42.72

> <Polarizability>
28.05

> <C ratio>
0.67

> <N ratio>
0.11

> <NO ratio>
0.28

> <Num Rings>
1

> <Num Ar Rings>
1

> <logS>
-3.17

> <Activity_Vss>
0.12

> <Activity_fu>
0.05

> <Class_Vss>
1

> <Cluster>
5

> <DistanceToClosest>
0.673295648147668

> <ClusterCenter>
0

> <ClusterSize>
132

$$$$
Busulphan
  SciTegic08241211373D

 14 13  0  0  0  0            999 V2000
   26.5530  -11.2980   -0.4080 S   0  0
   26.3840  -10.5350    0.8160 O   0  0
   26.7320  -12.6800   -0.8190 O   0  0
   25.3620  -11.9690    0.2190 O   0  0
   24.1120  -11.6760   -0.4300 C   0  0
   22.9870  -12.4310    0.3210 C   0  0
   21.5970  -12.1670   -0.3180 C   0  0
   20.4720  -12.9240    0.4320 C   0  0
   19.2230  -12.6290   -0.2180 O   0  0
   18.0310  -13.3030    0.4060 S   0  0
   18.2020  -14.0630   -0.8210 O   0  0
   17.8510  -11.9220    0.8210 O   0  0
   16.2660  -13.2460   -0.0450 C   0  0
   28.3190  -11.3540    0.0410 C   0  0
  1  2  2  0
  1  3  2  0
  1  4  1  0
  4  5  1  0
  5  6  1  0
  6  7  1  0
  7  8  1  0
  8  9  1  0
  9 10  1  0
 10 11  2  0
 10 12  2  0
 10 13  1  0
  1 14  1  0
M  END
> <Name>
Busulphan

> <OBJECTID>
9223372419110207504

> <EXTREG>
Busulphan

> <Vss>
0.55

> <fu>
1

> <V>
530.5

> <S>
394.19

> <R>
1.35

> <G>
1.39

> <W1>
1092.62

> <W2>
834

> <W3>
508.13

> <W4>
211.88

> <W5>
58.5

> <W6>
0

> <W7>
0

> <W8>
0

> <D1>
45.75

> <D2>
9.25

> <D3>
2.75

> <D4>
0.25

> <D5>
0

> <D6>
0

> <D7>
0

> <D8>
0

> <WO1>
0

> <WO2>
0

> <WO3>
0

> <WO4>
0

> <WO5>
0

> <WO6>
0

> <WN1>
601.38

> <WN2>
249.25

> <WN3>
71

> <WN4>
0.38

> <WN5>
0

> <WN6>
0

> <IW1>
0.01

> <IW2>
0.01

> <IW3>
0.01

> <IW4>
0

> <CW1>
2.77

> <CW2>
2.12

> <CW3>
1.29

> <CW4>
0.54

> <CW5>
0.15

> <CW6>
0

> <CW7>
0

> <CW8>
0

> <ID1>
0

> <ID2>
0.01

> <ID3>
0

> <ID4>
0

> <CD1>
0.12

> <CD2>
0.02

> <CD3>
0.01

> <CD4>
0

> <CD5>
0

> <CD6>
0

> <CD7>
0

> <CD8>
0

> <HL1>
21.27

> <HL2>
0

> <A>
0.37

> <CP>
0.48

> <POL>
21.61

> <MW>
246.3

> <FLEX>
2.1

> <FLEX_RB>
0.23

> <NCC>
0

> <DIFF>
0.81

> <LOGP n-Oct>
-0.72

> <LOGP c-Hex>
-2.73

> <PSA>
102.79

> <HSA>
291.41

> <PSAR>
0.26

> <PHSAR>
0.35

> <LgD5>
-0.72

> <LgD6>
-0.72

> <LgD7>
-0.72

> <LgD7.5>
-0.72

> <LgD8>
-0.72

> <LgD9>
-0.72

> <LgD10>
-0.72

> <AUS7.4>
2

> <0.000000U4>
100

> <0.000000U5>
100

> <0.000000U6>
100

> <0.000000U7>
100

> <0.000000U8>
100

> <0.000000U9>
100

> <0.000000U10>
100

> <DRDRDR>
4.46

> <DRDRAC>
10.82

> <DRDRDO>
0

> <DRACAC>
9.64

> <DRACDO>
0

> <DRDODO>
0

> <ACACAC>
8

> <ACACDO>
0

> <ACDODO>
0

> <DODODO>
0

> <SOLY>
-1.58

> <LgS3>
-1.58

> <LgS4>
-1.58

> <LgS5>
-1.58

> <LgS6>
-1.58

> <LgS7>
-1.58

> <LgS7.5>
-1.58

> <LgS8>
-1.58

> <LgS9>
-1.58

> <LgS10>
-1.58

> <LgS11>
-1.58

> <L0LgS>
-1.58

> <L1LgS>
0

> <L2LgS>
0

> <L3LgS>
0

> <L4LgS>
0

> <DD1>
-0.25

> <DD2>
0.13

> <DD3>
0.13

> <DD4>
0

> <DD5>
0

> <DD6>
0

> <DD7>
0

> <DD8>
0

> <ALogD5>
-0.56

> <ALogD5.5>
-0.56

> <ALogD7>
-0.56

> <ALogD7.4>
-0.56

> <ALogP>
-0.56

> <APSA>
103.5

> <HDonors>
0

> <HAcceptors>
6

> <FRB>
7

> <Rule Of 5>
0

> <Molar Volume>
182.37

> <Surface Tension>
46.64

> <Polarizability>
20.2

> <C ratio>
0.43

> <N ratio>
0

> <NO ratio>
0.43

> <Num Rings>
0

> <Num Ar Rings>
0

> <logS>
-0.73

> <Activity_Vss>
0.55

> <Activity_fu>
1

> <Class_Vss>
2

> <Cluster>
5

> <DistanceToClosest>
0.678961108770621

> <ClusterCenter>
0

> <ClusterSize>
132

$$$$
Nitrofurantoin
  SciTegic08241211373D

 17 18  0  0  0  0            999 V2000
   20.6720  -11.6530   -0.0450 C   0  0
   21.8890  -11.0980   -0.0320 N   0  0
   21.7640   -9.7640    0.0130 C   0  0
   20.3120   -9.3790    0.0330 C   0  0
   19.7610  -10.7250   -0.0100 N   0  0
   18.4350  -11.0090   -0.0140 N   0  0
   17.5060  -10.1390    0.0210 C   0  0
   16.0660  -10.5940    0.0110 C   0  0
   14.8550   -9.5510    0.0540 O   0  0
   13.7610  -10.7410    0.0150 C   0  0
   12.4330  -10.5170    0.0280 N   0  3
   11.9480   -9.2000    0.0790 O   0  5
   11.4070  -11.7460   -0.0130 O   0  0
   14.2970  -12.0280   -0.0340 C   0  0
   15.6890  -11.9380   -0.0360 C   0  0
   22.6820   -8.9640    0.0360 O   0  0
   20.4690  -12.8540   -0.0850 O   0  0
  1  2  1  0
  2  3  1  0
  3  4  1  0
  4  5  1  0
  5  1  1  0
  5  6  1  0
  6  7  2  0
  7  8  1  0
  8  9  1  0
  9 10  1  0
 10 11  1  0
 11 12  1  0
 11 13  2  0
 10 14  2  0
 14 15  1  0
 15  8  2  0
  3 16  2  0
  1 17  2  0
M  CHG  2  11   1  12  -1
M  END
> <Name>
Nitrofurantoin

> <OBJECTID>
9223372423405174800

> <EXTREG>
Nitrofurantoin

> <Vss>
0.57

> <fu>
0.17

> <V>
486.75

> <S>
361.27

> <R>
1.35

> <G>
1.33

> <W1>
1177.62

> <W2>
926

> <W3>
575

> <W4>
237.25

> <W5>
111.13

> <W6>
52.63

> <W7>
20.13

> <W8>
1.63

> <D1>
115.25

> <D2>
70.5

> <D3>
46.75

> <D4>
34.38

> <D5>
21.63

> <D6>
14.38

> <D7>
7.63

> <D8>
3.38

> <WO1>
74.25

> <WO2>
14.25

> <WO3>
5

> <WO4>
1.75

> <WO5>
0

> <WO6>
0

> <WN1>
667.5

> <WN2>
278

> <WN3>
129.5

> <WN4>
54.63

> <WN5>
16.88

> <WN6>
0.5

> <IW1>
0.11

> <IW2>
0.24

> <IW3>
1.07

> <IW4>
1.8

> <CW1>
3.26

> <CW2>
2.56

> <CW3>
1.59

> <CW4>
0.66

> <CW5>
0.31

> <CW6>
0.15

> <CW7>
0.06

> <CW8>
0

> <ID1>
0.02

> <ID2>
0.06

> <ID3>
0.11

> <ID4>
0.25

> <CD1>
0.32

> <CD2>
0.2

> <CD3>
0.13

> <CD4>
0.1

> <CD5>
0.06

> <CD6>
0.04

> <CD7>
0.02

> <CD8>
0.01

> <HL1>
2.38

> <HL2>
1.53

> <A>
3.2

> <CP>
1.98

> <POL>
19.25

> <MW>
238.16

> <FLEX>
0.52

> <FLEX_RB>
0.17

> <NCC>
0

> <DIFF>
0.84

> <LOGP n-Oct>
-0.64

> <LOGP c-Hex>
-2.11

> <PSA>
112.1

> <HSA>
249.17

> <PSAR>
0.31

> <PHSAR>
0.45

> <LgD5>
-0.64

> <LgD6>
-0.66

> <LgD7>
-0.81

> <LgD7.5>
-1.04

> <LgD8>
-1.4

> <LgD9>
-2.32

> <LgD10>
-3.26

> <AUS7.4>
1.66

> <0.000000U4>
99.95

> <0.000000U5>
99.52

> <0.000000U6>
95.37

> <0.000000U7>
67.34

> <0.000000U8>
17.1

> <0.000000U9>
2.02

> <0.000000U10>
0.21

> <DRDRDR>
8.73

> <DRDRAC>
12.2

> <DRDRDO>
8.25

> <DRACAC>
13.42

> <DRACDO>
10.41

> <DRDODO>
0

> <ACACAC>
12.95

> <ACACDO>
9.02

> <ACDODO>
0

> <DODODO>
0

> <SOLY>
-1.76

> <LgS3>
-1.76

> <LgS4>
-1.76

> <LgS5>
-1.76

> <LgS6>
-1.74

> <LgS7>
-1.59

> <LgS7.5>
-1.36

> <LgS8>
-1

> <LgS9>
-0.08

> <LgS10>
0.86

> <LgS11>
1.52

> <L0LgS>
-0.9

> <L1LgS>
1.7

> <L2LgS>
1.05

> <L3LgS>
0.02

> <L4LgS>
-0.32

> <DD1>
0

> <DD2>
0.25

> <DD3>
0.13

> <DD4>
0

> <DD5>
-0.25

> <DD6>
0.38

> <DD7>
0.13

> <DD8>
0

> <ALogD5>
-0.47

> <ALogD5.5>
-0.47

> <ALogD7>
-0.58

> <ALogD7.4>
-0.7

> <ALogP>
0

> <APSA>
120.73

> <HDonors>
1

> <HAcceptors>
9

> <FRB>
3

> <Rule Of 5>
0

> <Molar Volume>
131.07

> <Surface Tension>
89.58

> <Polarizability>
21.06

> <C ratio>
0.47

> <N ratio>
0.24

> <NO ratio>
0.53

> <Num Rings>
2

> <Num Ar Rings>
1

> <logS>
-2.89

> <Activity_Vss>
0.57

> <Activity_fu>
0.17

> <Class_Vss>
2

> <Cluster>
5

> <DistanceToClosest>
0.683626573426905

> <ClusterCenter>
0

> <ClusterSize>
132

$$$$
Tramadol
  SciTegic08241211373D

 19 20  0  0  0  0            999 V2000
   20.8980  -16.2710   -0.2550 C   0  0
   20.7160  -14.6920   -0.3100 C   0  0
   19.6330  -14.1970   -1.3220 C   0  0
   18.3710  -14.9810   -1.2440 N   0  0
   17.4900  -14.6280   -0.1020 C   0  0
   17.6040  -15.0320   -2.5170 C   0  0
   22.0610  -13.9380   -0.5870 C   0  0
   23.1270  -14.1940    0.5220 C   0  0
   23.5470  -15.7020    0.6230 C   0  0
   22.3240  -16.6840    0.3320 C   0  0
   19.7880  -17.0070    0.5720 C   0  0
   19.2180  -18.1990    0.0980 C   0  0
   18.0580  -18.7350    0.6710 C   0  0
   17.3860  -19.8370    0.1210 O   0  0
   17.7420  -20.3920   -1.1570 C   0  0
   17.5440  -18.1560    1.8320 C   0  0
   18.1980  -17.0730    2.4200 C   0  0
   19.3320  -16.5290    1.8110 C   0  0
   20.6990  -16.7790   -1.6110 O   0  0
  1  2  1  0
  2  3  1  0
  3  4  1  0
  4  5  1  0
  4  6  1  0
  2  7  1  0
  7  8  1  0
  8  9  1  0
  9 10  1  0
 10  1  1  0
  1 11  1  0
 11 12  2  0
 12 13  1  0
 13 14  1  0
 14 15  1  0
 13 16  2  0
 16 17  1  0
 17 18  2  0
 18 11  1  0
  1 19  1  0
M  END
> <Name>
Tramadol

> <OBJECTID>
9223372427700142096

> <EXTREG>
Tramadol

> <Vss>
2.8

> <fu>
0.8

> <V>
643.13

> <S>
432.28

> <R>
1.49

> <G>
1.31

> <W1>
885.38

> <W2>
424.5

> <W3>
190

> <W4>
71

> <W5>
30.75

> <W6>
11.5

> <W7>
2.38

> <W8>
0

> <D1>
211.63

> <D2>
83

> <D3>
24.63

> <D4>
10.63

> <D5>
5.88

> <D6>
3

> <D7>
1

> <D8>
0.13

> <WO1>
76.88

> <WO2>
23

> <WO3>
7.13

> <WO4>
1.5

> <WO5>
0

> <WO6>
0

> <WN1>
244.13

> <WN2>
92.75

> <WN3>
38.63

> <WN4>
13.88

> <WN5>
3.25

> <WN6>
0.13

> <IW1>
0.05

> <IW2>
0.25

> <IW3>
0.54

> <IW4>
1.01

> <CW1>
2.05

> <CW2>
0.98

> <CW3>
0.44

> <CW4>
0.16

> <CW5>
0.07

> <CW6>
0.03

> <CW7>
0.01

> <CW8>
0

> <ID1>
0.05

> <ID2>
0.11

> <ID3>
0.18

> <ID4>
0.29

> <CD1>
0.49

> <CD2>
0.19

> <CD3>
0.06

> <CD4>
0.02

> <CD5>
0.01

> <CD6>
0.01

> <CD7>
0

> <CD8>
0

> <HL1>
1.25

> <HL2>
1.08

> <A>
4.85

> <CP>
0.85

> <POL>
30.64

> <MW>
263.38

> <FLEX>
1.02

> <FLEX_RB>
0.13

> <NCC>
0

> <DIFF>
0.62

> <LOGP n-Oct>
2.61

> <LOGP c-Hex>
2.13

> <PSA>
34.9

> <HSA>
397.38

> <PSAR>
0.08

> <PHSAR>
0.09

> <LgD5>
-1.35

> <LgD6>
-0.76

> <LgD7>
0.16

> <LgD7.5>
0.65

> <LgD8>
1.14

> <LgD9>
2.02

> <LgD10>
2.5

> <AUS7.4>
0.19

> <0.000000U4>
0

> <0.000000U5>
0

> <0.000000U6>
0.03

> <0.000000U7>
0.35

> <0.000000U8>
3.35

> <0.000000U9>
25.73

> <0.000000U10>
77.6

> <DRDRDR>
15.4

> <DRDRAC>
12.72

> <DRDRDO>
10.22

> <DRACAC>
9.79

> <DRACDO>
8.94

> <DRDODO>
0

> <ACACAC>
5.58

> <ACACDO>
5.58

> <ACDODO>
0

> <DODODO>
0

> <SOLY>
-2.51

> <LgS3>
0.99

> <LgS4>
0.98

> <LgS5>
0.94

> <LgS6>
0.67

> <LgS7>
-0.09

> <LgS7.5>
-0.56

> <LgS8>
-1.04

> <LgS9>
-1.92

> <LgS10>
-2.4

> <LgS11>
-2.5

> <L0LgS>
-0.45

> <L1LgS>
-2.28

> <L2LgS>
-0.52

> <L3LgS>
0.66

> <L4LgS>
0.28

> <DD1>
-0.88

> <DD2>
1.25

> <DD3>
-0.38

> <DD4>
0.25

> <DD5>
0.63

> <DD6>
0.25

> <DD7>
0.13

> <DD8>
0

> <ALogD5>
-0.77

> <ALogD5.5>
-0.73

> <ALogD7>
-0.06

> <ALogD7.4>
0.29

> <ALogP>
2.32

> <APSA>
32.7

> <HDonors>
1

> <HAcceptors>
3

> <FRB>
5

> <Rule Of 5>
0

> <Molar Volume>
251.39

> <Surface Tension>
39.69

> <Polarizability>
30.91

> <C ratio>
0.84

> <N ratio>
0.05

> <NO ratio>
0.16

> <Num Rings>
2

> <Num Ar Rings>
1

> <logS>
-2.45

> <Activity_Vss>
2.8

> <Activity_fu>
0.8

> <Class_Vss>
3

> <Cluster>
5

> <DistanceToClosest>
0.687604612806181

> <ClusterCenter>
0

> <ClusterSize>
132

$$$$
Hydralazine
  SciTegic08241211373D

 12 13  0  0  0  0            999 V2000
   22.4840   -9.5660    0.0190 C   0  0
   22.5740  -10.9620   -0.0770 C   0  0
   23.8360  -11.5640   -0.1470 C   0  0
   24.9420  -10.7990   -0.0950 N   0  0
   24.8560   -9.4720   -0.0440 N   0  0
   23.6730   -8.8270   -0.0700 C   0  0
   23.7320   -7.4790   -0.1920 N   0  0
   25.1280   -6.7250    0.0950 N   0  0
   21.4150  -11.7480   -0.1010 C   0  0
   20.1580  -11.1490    0.0110 C   0  0
   20.0650   -9.7650    0.1760 C   0  0
   21.2230   -8.9830    0.2070 C   0  0
  1  2  1  0
  2  3  2  0
  3  4  1  0
  4  5  2  0
  5  6  1  0
  6  1  2  0
  6  7  1  0
  7  8  1  0
  2  9  1  0
  9 10  2  0
 10 11  1  0
 11 12  2  0
 12  1  1  0
M  END
> <Name>
Hydralazine

> <OBJECTID>
9223372431995109392

> <EXTREG>
Hydralazine

> <Vss>
1.5

> <fu>
0.12

> <V>
376

> <S>
276.05

> <R>
1.36

> <G>
1.15

> <W1>
834.5

> <W2>
586.25

> <W3>
349.25

> <W4>
161.25

> <W5>
83.13

> <W6>
36.13

> <W7>
9

> <W8>
1.88

> <D1>
141.88

> <D2>
84.75

> <D3>
38.38

> <D4>
25.5

> <D5>
17

> <D6>
12.25

> <D7>
9.25

> <D8>
6.38

> <WO1>
210

> <WO2>
84.25

> <WO3>
38.5

> <WO4>
12.5

> <WO5>
0.38

> <WO6>
0

> <WN1>
399.13

> <WN2>
188.13

> <WN3>
93.63

> <WN4>
37.88

> <WN5>
8.25

> <WN6>
0

> <IW1>
0.25

> <IW2>
0.61

> <IW3>
1.22

> <IW4>
2.17

> <CW1>
3.02

> <CW2>
2.12

> <CW3>
1.27

> <CW4>
0.58

> <CW5>
0.3

> <CW6>
0.13

> <CW7>
0.03

> <CW8>
0.01

> <ID1>
0.12

> <ID2>
0.16

> <ID3>
0.18

> <ID4>
0.22

> <CD1>
0.51

> <CD2>
0.31

> <CD3>
0.14

> <CD4>
0.09

> <CD5>
0.06

> <CD6>
0.04

> <CD7>
0.03

> <CD8>
0.02

> <HL1>
2.17

> <HL2>
1.42

> <A>
4.72

> <CP>
1.01

> <POL>
18.03

> <MW>
160.18

> <FLEX>
0.13

> <FLEX_RB>
0.06

> <NCC>
0

> <DIFF>
0.94

> <LOGP n-Oct>
0.92

> <LOGP c-Hex>
-0.76

> <PSA>
63.31

> <HSA>
212.74

> <PSAR>
0.23

> <PHSAR>
0.3

> <LgD5>
-0.29

> <LgD6>
0.53

> <LgD7>
0.86

> <LgD7.5>
0.9

> <LgD8>
0.91

> <LgD9>
0.92

> <LgD10>
0.92

> <AUS7.4>
1.98

> <0.000000U4>
0.45

> <0.000000U5>
6.18

> <0.000000U6>
40.79

> <0.000000U7>
87.38

> <0.000000U8>
98.58

> <0.000000U9>
99.86

> <0.000000U10>
99.99

> <DRDRDR>
4.85

> <DRDRAC>
8.88

> <DRDRDO>
8.88

> <DRACAC>
10

> <DRACDO>
10

> <DRDODO>
2.46

> <ACACAC>
0.2

> <ACACDO>
1.34

> <ACDODO>
1.34

> <DODODO>
0

> <SOLY>
-1.18

> <LgS3>
2.61

> <LgS4>
1.14

> <LgS5>
0.02

> <LgS6>
-0.79

> <LgS7>
-1.13

> <LgS7.5>
-1.16

> <LgS8>
-1.18

> <LgS9>
-1.18

> <LgS10>
-1.18

> <LgS11>
-1.18

> <L0LgS>
-0.46

> <L1LgS>
-1.55

> <L2LgS>
1.24

> <L3LgS>
-0.42

> <L4LgS>
-0.09

> <DD1>
-0.63

> <DD2>
0.63

> <DD3>
0

> <DD4>
-0.13

> <DD5>
-0.13

> <DD6>
-0.13

> <DD7>
0.13

> <DD8>
0

> <ALogD5>
0.16

> <ALogD5.5>
0.54

> <ALogD7>
0.97

> <ALogD7.4>
0.99

> <ALogP>
1

> <APSA>
63.83

> <HDonors>
3

> <HAcceptors>
4

> <FRB>
1

> <Rule Of 5>
0

> <Molar Volume>
116.62

> <Surface Tension>
78.86

> <Polarizability>
19.34

> <C ratio>
0.67

> <N ratio>
0.33

> <NO ratio>
0.33

> <Num Rings>
2

> <Num Ar Rings>
2

> <logS>
-2.01

> <Activity_Vss>
1.5

> <Activity_fu>
0.12

> <Class_Vss>
3

> <Cluster>
5

> <DistanceToClosest>
0.703370830811204

> <ClusterCenter>
0

> <ClusterSize>
132

$$$$
Ketamine
  SciTegic08241211373D

 16 17  0  0  0  0            999 V2000
   16.5540   -9.5700    0.0130 C   0  0
   17.0080  -11.0560   -0.0070 C   0  0
   16.5480  -11.9670    0.9560 C   0  0
   15.8280  -11.4330    2.4620 Cl  0  0
   16.6700  -13.3440    0.7470 C   0  0
   17.3920  -13.8310   -0.3440 C   0  0
   18.0480  -12.9250   -1.1790 C   0  0
   17.9070  -11.5510   -0.9640 C   0  0
   16.7460   -8.7900   -1.2800 C   0  0
   17.0820   -9.2980   -2.3380 O   0  0
   16.4370   -7.3120   -1.2520 C   0  0
   15.0730   -7.0580   -0.5500 C   0  0
   14.2590   -8.3760   -0.5250 C   0  0
   15.0150   -9.4560    0.3070 C   0  0
   17.3510   -8.9800    1.1220 N   0  0
   18.8230   -8.9630    0.9630 C   0  0
  1  2  1  0
  2  3  2  0
  3  4  1  0
  3  5  1  0
  5  6  2  0
  6  7  1  0
  7  8  2  0
  8  2  1  0
  1  9  1  0
  9 10  2  0
  9 11  1  0
 11 12  1  0
 12 13  1  0
 13 14  1  0
 14  1  1  0
  1 15  1  0
 15 16  1  0
M  END
> <Name>
Ketamine

> <OBJECTID>
9223372436290076688

> <EXTREG>
Ketamine

> <Vss>
2.9

> <fu>
0.47

> <V>
549.38

> <S>
371.76

> <R>
1.48

> <G>
1.23

> <W1>
815.25

> <W2>
366.63

> <W3>
134.75

> <W4>
62

> <W5>
34

> <W6>
19.5

> <W7>
8.38

> <W8>
1.38

> <D1>
266.38

> <D2>
123.13

> <D3>
41.25

> <D4>
18.63

> <D5>
8.88

> <D6>
4.88

> <D7>
2.63

> <D8>
1.5

> <WO1>
4.63

> <WO2>
0

> <WO3>
0

> <WO4>
0

> <WO5>
0

> <WO6>
0

> <WN1>
180.25

> <WN2>
75.25

> <WN3>
41.88

> <WN4>
23

> <WN5>
9.13

> <WN6>
0.63

> <IW1>
0.09

> <IW2>
0.58

> <IW3>
1.14

> <IW4>
1.44

> <CW1>
2.19

> <CW2>
0.99

> <CW3>
0.36

> <CW4>
0.17

> <CW5>
0.09

> <CW6>
0.05

> <CW7>
0.02

> <CW8>
0

> <ID1>
0.04

> <ID2>
0.11

> <ID3>
0.16

> <ID4>
0.35

> <CD1>
0.72

> <CD2>
0.33

> <CD3>
0.11

> <CD4>
0.05

> <CD5>
0.02

> <CD6>
0.01

> <CD7>
0.01

> <CD8>
0

> <HL1>
0.82

> <HL2>
1.05

> <A>
6.32

> <CP>
1.51

> <POL>
25.58

> <MW>
237.73

> <FLEX>
0.54

> <FLEX_RB>
0.18

> <NCC>
0

> <DIFF>
0.69

> <LOGP n-Oct>
2.55

> <LOGP c-Hex>
2.71

> <PSA>
29.1

> <HSA>
342.66

> <PSAR>
0.08

> <PHSAR>
0.08

> <LgD5>
-0.63

> <LgD6>
0.12

> <LgD7>
1.07

> <LgD7.5>
1.54

> <LgD8>
1.95

> <LgD9>
2.44

> <LgD10>
2.54

> <AUS7.4>
0.93

> <0.000000U4>
0

> <0.000000U5>
0.03

> <0.000000U6>
0.34

> <0.000000U7>
3.26

> <0.000000U8>
25.21

> <0.000000U9>
77.12

> <0.000000U10>
97.12

> <DRDRDR>
10.34

> <DRDRAC>
9.81

> <DRDRDO>
8.78

> <DRACAC>
7.65

> <DRACDO>
7.65

> <DRDODO>
0

> <ACACAC>
0

> <ACACDO>
0

> <ACDODO>
0

> <DODODO>
0

> <SOLY>
-2.42

> <LgS3>
1.08

> <LgS4>
1.04

> <LgS5>
0.77

> <LgS6>
0.02

> <LgS7>
-0.93

> <LgS7.5>
-1.4

> <LgS8>
-1.82

> <LgS9>
-2.3

> <LgS10>
-2.4

> <LgS11>
-2.42

> <L0LgS>
-0.79

> <L1LgS>
-2.34

> <L2LgS>
0.21

> <L3LgS>
0.78

> <L4LgS>
-0.12

> <DD1>
0.88

> <DD2>
0.5

> <DD3>
-0.25

> <DD4>
-0.13

> <DD5>
0

> <DD6>
0.13

> <DD7>
0

> <DD8>
0

> <ALogD5>
1.55

> <ALogD5.5>
2.01

> <ALogD7>
2.9

> <ALogD7.4>
2.97

> <ALogP>
3.01

> <APSA>
29.1

> <HDonors>
1

> <HAcceptors>
2

> <FRB>
2

> <Rule Of 5>
0

> <Molar Volume>
202.59

> <Surface Tension>
43.89

> <Polarizability>
26.06

> <C ratio>
0.81

> <N ratio>
0.06

> <NO ratio>
0.13

> <Num Rings>
2

> <Num Ar Rings>
1

> <logS>
-2.83

> <Activity_Vss>
2.9

> <Activity_fu>
0.47

> <Class_Vss>
3

> <Cluster>
5

> <DistanceToClosest>
0.706210493379311

> <ClusterCenter>
0

> <ClusterSize>
132

$$$$
Zidovudine
  SciTegic08241211373D

 19 20  0  0  0  0            999 V2000
   16.2590  -14.0560   -0.4430 N   0  0
   15.3540  -13.2800    0.1110 C   0  0
   15.6990  -12.0820    0.6180 N   0  0
   16.9620  -11.6410    0.5880 C   0  0
   17.9650  -12.5220   -0.0180 C   0  0
   17.5200  -13.6890   -0.5030 C   0  0
   19.4150  -12.0990   -0.0650 C   0  0
   17.2800  -10.5550    1.0400 O   0  0
   14.1800  -13.5950    0.2040 O   0  0
   15.8800  -15.3560   -1.0200 C   0  0
   14.4900  -15.4260   -1.3830 O   0  0
   13.8820  -16.5670   -0.7550 C   0  0
   14.7020  -16.7620    0.5380 C   0  0
   16.1210  -16.4900    0.0090 C   0  0
   14.5880  -18.0770    1.1200 N   0  0
   13.6070  -19.1330    0.5220 N   0  3
   12.6010  -20.2150   -0.0930 N   0  5
   12.3760  -16.3070   -0.4920 C   0  0
   12.1820  -15.2530    0.4670 O   0  0
  1  2  1  0
  2  3  1  0
  3  4  1  0
  4  5  1  0
  5  6  2  0
  6  1  1  0
  5  7  1  0
  4  8  2  0
  2  9  2  0
  1 10  1  0
 10 11  1  0
 11 12  1  0
 12 13  1  0
 13 14  1  0
 14 10  1  0
 13 15  1  0
 15 16  2  0
 16 17  2  0
 12 18  1  0
 18 19  1  0
M  CHG  2  16   1  17  -1
M  END
> <Name>
Zidovudine

> <OBJECTID>
9223372440585043984

> <EXTREG>
Zidovudine

> <Vss>
1.8

> <fu>
0.8

> <V>
544.63

> <S>
381.02

> <R>
1.43

> <G>
1.28

> <W1>
1169.88

> <W2>
963.38

> <W3>
643.13

> <W4>
325.13

> <W5>
180.25

> <W6>
88

> <W7>
24.5

> <W8>
3

> <D1>
94.88

> <D2>
49.13

> <D3>
32.75

> <D4>
20.5

> <D5>
11.63

> <D6>
7.63

> <D7>
5.5

> <D8>
3.25

> <WO1>
176.5

> <WO2>
63.5

> <WO3>
27

> <WO4>
10.5

> <WO5>
0.75

> <WO6>
0

> <WN1>
747.63

> <WN2>
388.13

> <WN3>
210

> <WN4>
95.13

> <WN5>
22.63

> <WN6>
0.38

> <IW1>
0.12

> <IW2>
0.22

> <IW3>
0.41

> <IW4>
0.91

> <CW1>
3.07

> <CW2>
2.53

> <CW3>
1.69

> <CW4>
0.85

> <CW5>
0.47

> <CW6>
0.23

> <CW7>
0.06

> <CW8>
0.01

> <ID1>
0.1

> <ID2>
0.14

> <ID3>
0.17

> <ID4>
0.2

> <CD1>
0.25

> <CD2>
0.13

> <CD3>
0.09

> <CD4>
0.05

> <CD5>
0.03

> <CD6>
0.02

> <CD7>
0.01

> <CD8>
0.01

> <HL1>
5.5

> <HL2>
4.29

> <A>
3.86

> <CP>
0.36

> <POL>
23.83

> <MW>
267.24

> <FLEX>
0.79

> <FLEX_RB>
0.16

> <NCC>
1

> <DIFF>
0.71

> <LOGP n-Oct>
-0.32

> <LOGP c-Hex>
-3.33

> <PSA>
131.96

> <HSA>
249.06

> <PSAR>
0.35

> <PHSAR>
0.53

> <LgD5>
-0.32

> <LgD6>
-0.32

> <LgD7>
-0.32

> <LgD7.5>
-0.32

> <LgD8>
-0.33

> <LgD9>
-0.46

> <LgD10>
-1.02

> <AUS7.4>
2

> <0.000000U4>
100

> <0.000000U5>
100

> <0.000000U6>
99.96

> <0.000000U7>
99.59

> <0.000000U8>
96.09

> <0.000000U9>
71.06

> <0.000000U10>
19.71

> <DRDRDR>
12.5

> <DRDRAC>
14.69

> <DRDRDO>
13.55

> <DRACAC>
15.96

> <DRACDO>
14.74

> <DRDODO>
9.56

> <ACACAC>
12.27

> <ACACDO>
12.27

> <ACDODO>
9.25

> <DODODO>
0

> <SOLY>
-1.96

> <LgS3>
-1.96

> <LgS4>
-1.96

> <LgS5>
-1.96

> <LgS6>
-1.96

> <LgS7>
-1.96

> <LgS7.5>
-1.96

> <LgS8>
-1.94

> <LgS9>
-1.81

> <LgS10>
-1.26

> <LgS11>
-0.34

> <L0LgS>
-1.76

> <L1LgS>
0.49

> <L2LgS>
0.53

> <L3LgS>
0.36

> <L4LgS>
0.13

> <DD1>
0.25

> <DD2>
0.25

> <DD3>
0.5

> <DD4>
0.13

> <DD5>
0.25

> <DD6>
-0.13

> <DD7>
0.13

> <DD8>
0.13

> <ALogD5>
0.05

> <ALogD5.5>
0.05

> <ALogD7>
0.05

> <ALogD7.4>
0.05

> <ALogP>
0.05

> <APSA>
91.23

> <HDonors>
2

> <HAcceptors>
9

> <FRB>
4

> <Rule Of 5>
0

> <Molar Volume>
0

> <Surface Tension>
0

> <Polarizability>
0

> <C ratio>
0.53

> <N ratio>
0.26

> <NO ratio>
0.47

> <Num Rings>
2

> <Num Ar Rings>
0

> <logS>
-0.66

> <Activity_Vss>
1.8

> <Activity_fu>
0.8

> <Class_Vss>
3

> <Cluster>
5

> <DistanceToClosest>
0.70649147612565

> <ClusterCenter>
0

> <ClusterSize>
132

$$$$
Decitabine
  SciTegic08241211373D

 16 17  0  0  0  0            999 V2000
   16.9180  -23.5300    0.4260 C   0  0
   16.6170  -22.1070    0.2530 N   0  0
   15.5360  -21.7300   -0.3740 C   0  0
   15.2290  -20.3310   -0.5390 N   0  0
   15.9960  -19.4340   -0.0800 C   0  0
   17.1680  -19.9340    0.6000 N   0  0
   17.4080  -21.1780    0.7280 C   0  0
   15.7500  -18.1660   -0.2100 N   0  0
   14.7360  -22.5160   -0.8550 O   0  0
   15.7700  -24.2520    0.8950 O   0  0
   15.8670  -25.6220    0.4630 C   0  0
   17.1000  -25.7050   -0.4800 C   0  0
   17.2860  -24.2340   -0.8960 C   0  0
   18.2850  -26.0980    0.2410 O   0  0
   14.5500  -25.9740   -0.2750 C   0  0
   14.5780  -27.3190   -0.7890 O   0  0
  1  2  1  0
  2  3  1  0
  3  4  1  0
  4  5  2  0
  5  6  1  0
  6  7  2  0
  7  2  1  0
  5  8  1  0
  3  9  2  0
  1 10  1  0
 10 11  1  0
 11 12  1  0
 12 13  1  0
 13  1  1  0
 12 14  1  0
 11 15  1  0
 15 16  1  0
M  END
> <Name>
Decitabine

> <OBJECTID>
9223372444880011280

> <EXTREG>
Decitabine

> <Vss>
4.6

> <fu>
1

> <V>
444.63

> <S>
325.37

> <R>
1.37

> <G>
1.24

> <W1>
1092

> <W2>
964

> <W3>
651.63

> <W4>
330.25

> <W5>
182.5

> <W6>
93.13

> <W7>
29.38

> <W8>
4.5

> <D1>
38.88

> <D2>
22.63

> <D3>
17.13

> <D4>
13.25

> <D5>
11

> <D6>
7.88

> <D7>
4.88

> <D8>
3.88

> <WO1>
336.38

> <WO2>
136

> <WO3>
61.25

> <WO4>
21.75

> <WO5>
3.88

> <WO6>
0.13

> <WN1>
732.63

> <WN2>
373.5

> <WN3>
204

> <WN4>
97.75

> <WN5>
22.75

> <WN6>
0.63

> <IW1>
0.05

> <IW2>
0.09

> <IW3>
0.23

> <IW4>
0.36

> <CW1>
3.36

> <CW2>
2.96

> <CW3>
2

> <CW4>
1.01

> <CW5>
0.56

> <CW6>
0.29

> <CW7>
0.09

> <CW8>
0.01

> <ID1>
0.17

> <ID2>
0.27

> <ID3>
0.33

> <ID4>
0.41

> <CD1>
0.12

> <CD2>
0.07

> <CD3>
0.05

> <CD4>
0.04

> <CD5>
0.03

> <CD6>
0.02

> <CD7>
0.01

> <CD8>
0.01

> <HL1>
10.66

> <HL2>
7.03

> <A>
3.68

> <CP>
0.15

> <POL>
20.43

> <MW>
228.21

> <FLEX>
0.49

> <FLEX_RB>
0.1

> <NCC>
0

> <DIFF>
0.78

> <LOGP n-Oct>
-2

> <LOGP c-Hex>
-5.65

> <PSA>
124.35

> <HSA>
201.02

> <PSAR>
0.38

> <PHSAR>
0.62

> <LgD5>
-2.28

> <LgD6>
-2.04

> <LgD7>
-2

> <LgD7.5>
-2

> <LgD8>
-2

> <LgD9>
-2

> <LgD10>
-2

> <AUS7.4>
2

> <0.000000U4>
9.46

> <0.000000U5>
52.69

> <0.000000U6>
91.81

> <0.000000U7>
99.12

> <0.000000U8>
99.91

> <0.000000U9>
99.98

> <0.000000U10>
99.92

> <DRDRDR>
7.93

> <DRDRAC>
11.87

> <DRDRDO>
11.87

> <DRACAC>
12.06

> <DRACDO>
14.32

> <DRDODO>
14.32

> <ACACAC>
12.19

> <ACACDO>
14.56

> <ACDODO>
14.56

> <DODODO>
14.56

> <SOLY>
-0.92

> <LgS3>
1.27

> <LgS4>
0.11

> <LgS5>
-0.64

> <LgS6>
-0.88

> <LgS7>
-0.91

> <LgS7.5>
-0.91

> <LgS8>
-0.91

> <LgS9>
-0.92

> <LgS10>
-0.91

> <LgS11>
-0.91

> <L0LgS>
-0.63

> <L1LgS>
-0.69

> <L2LgS>
0.71

> <L3LgS>
-0.44

> <L4LgS>
0.13

> <DD1>
0

> <DD2>
0.13

> <DD3>
0.13

> <DD4>
0.13

> <DD5>
0

> <DD6>
0.13

> <DD7>
-0.25

> <DD8>
0.13

> <ALogD5>
-1.88

> <ALogD5.5>
-1.87

> <ALogD7>
-1.87

> <ALogD7.4>
-1.87

> <ALogP>
0

> <APSA>
120.74

> <HDonors>
4

> <HAcceptors>
8

> <FRB>
4

> <Rule Of 5>
0

> <Molar Volume>
119.75

> <Surface Tension>
91.74

> <Polarizability>
19.92

> <C ratio>
0.5

> <N ratio>
0.25

> <NO ratio>
0.5

> <Num Rings>
2

> <Num Ar Rings>
0

> <logS>
-0.64

> <Activity_Vss>
4.6

> <Activity_fu>
1

> <Class_Vss>
3

> <Cluster>
5

> <DistanceToClosest>
0.713080212420131

> <ClusterCenter>
0

> <ClusterSize>
132

$$$$
Temozolomide
  SciTegic08241211373D

 14 15  0  0  0  0            999 V2000
   12.1720  -18.4140   -0.0420 N   0  0
   12.1600  -19.7770   -0.0960 N   0  0
   13.2750  -20.5430   -0.0760 N   0  0
   14.4150  -19.8440    0.0040 C   0  0
   14.3800  -18.3790    0.0610 N   0  0
   13.2750  -17.7060    0.0370 C   0  0
   13.2790  -16.4870    0.0860 O   0  0
   15.8790  -17.9510    0.1460 C   0  0
   16.5440  -19.1360    0.1290 N   0  0
   15.7490  -20.2420    0.0490 C   0  0
   16.2490  -21.6710    0.0140 C   0  0
   17.4490  -21.8840    0.0610 O   0  0
   15.3780  -22.6960   -0.0670 N   0  0
   10.8870  -17.7220   -0.0730 C   0  0
  1  2  1  0
  2  3  2  0
  3  4  1  0
  4  5  1  0
  5  6  1  0
  6  1  1  0
  6  7  2  0
  5  8  1  0
  8  9  2  0
  9 10  1  0
 10  4  2  0
 10 11  1  0
 11 12  2  0
 11 13  1  0
  1 14  1  0
M  END
> <Name>
Temozolomide

> <OBJECTID>
9223372449174978576

> <EXTREG>
Temozolomide

> <Vss>
0.5

> <fu>
0

> <V>
388.88

> <S>
290.83

> <R>
1.34

> <G>
1.2

> <W1>
980.5

> <W2>
813.25

> <W3>
536.88

> <W4>
245.5

> <W5>
133.13

> <W6>
69.63

> <W7>
26.5

> <W8>
3.5

> <D1>
72.88

> <D2>
44.63

> <D3>
37.5

> <D4>
29.38

> <D5>
21.63

> <D6>
16

> <D7>
12.13

> <D8>
8.38

> <WO1>
106

> <WO2>
24.63

> <WO3>
10.13

> <WO4>
3.5

> <WO5>
1.25

> <WO6>
0

> <WN1>
606

> <WN2>
291.13

> <WN3>
153

> <WN4>
75.38

> <WN5>
25

> <WN6>
0.63

> <IW1>
0.11

> <IW2>
0.18

> <IW3>
0.43

> <IW4>
0.69

> <CW1>
3.37

> <CW2>
2.8

> <CW3>
1.85

> <CW4>
0.84

> <CW5>
0.46

> <CW6>
0.24

> <CW7>
0.09

> <CW8>
0.01

> <ID1>
0.04

> <ID2>
0.08

> <ID3>
0.09

> <ID4>
0.13

> <CD1>
0.25

> <CD2>
0.15

> <CD3>
0.13

> <CD4>
0.1

> <CD5>
0.07

> <CD6>
0.06

> <CD7>
0.04

> <CD8>
0.03

> <HL1>
3.55

> <HL2>
2.37

> <A>
1.49

> <CP>
1.58

> <POL>
17.06

> <MW>
194.15

> <FLEX>
0.17

> <FLEX_RB>
0.06

> <NCC>
0

> <DIFF>
0.97

> <LOGP n-Oct>
-1.08

> <LOGP c-Hex>
-4.56

> <PSA>
104.07

> <HSA>
186.76

> <PSAR>
0.36

> <PHSAR>
0.56

> <LgD5>
-1.08

> <LgD6>
-1.08

> <LgD7>
-1.08

> <LgD7.5>
-1.08

> <LgD8>
-1.08

> <LgD9>
-1.08

> <LgD10>
-1.08

> <AUS7.4>
2

> <0.000000U4>
100

> <0.000000U5>
100

> <0.000000U6>
100

> <0.000000U7>
100

> <0.000000U8>
99.99

> <0.000000U9>
99.91

> <0.000000U10>
99.08

> <DRDRDR>
8.51

> <DRDRAC>
8.67

> <DRDRDO>
8.46

> <DRACAC>
9.05

> <DRACDO>
9.06

> <DRDODO>
0

> <ACACAC>
7.54

> <ACACDO>
7.43

> <ACDODO>
0

> <DODODO>
0

> <SOLY>
-1.38

> <LgS3>
-1.38

> <LgS4>
-1.38

> <LgS5>
-1.38

> <LgS6>
-1.38

> <LgS7>
-1.38

> <LgS7.5>
-1.38

> <LgS8>
-1.38

> <LgS9>
-1.38

> <LgS10>
-1.37

> <LgS11>
-1.34

> <L0LgS>
-1.37

> <L1LgS>
0

> <L2LgS>
0

> <L3LgS>
0

> <L4LgS>
0

> <DD1>
-0.13

> <DD2>
0

> <DD3>
0

> <DD4>
0.25

> <DD5>
0.13

> <DD6>
0

> <DD7>
0

> <DD8>
0

> <ALogD5>
-1.27

> <ALogD5.5>
-1.27

> <ALogD7>
-1.27

> <ALogD7.4>
-1.27

> <ALogP>
-1.27

> <APSA>
105.94

> <HDonors>
2

> <HAcceptors>
8

> <FRB>
1

> <Rule Of 5>
0

> <Molar Volume>
98.37

> <Surface Tension>
105.05

> <Polarizability>
18.08

> <C ratio>
0.43

> <N ratio>
0.43

> <NO ratio>
0.57

> <Num Rings>
2

> <Num Ar Rings>
1

> <logS>
-1.05

> <Activity_Vss>
0.5

> <Activity_fu>
0

> <Class_Vss>
2

> <Cluster>
5

> <DistanceToClosest>
0.71522926381618

> <ClusterCenter>
0

> <ClusterSize>
132

$$$$
Allopurinol
  SciTegic08241211372D

 10 11  0  0  0  0            999 V2000
   21.5300   -7.9510    0.0000 C   0  0
   21.3940   -6.5730    0.0000 C   0  0
   20.1960   -5.9640    0.0000 N   0  0
   19.0900   -6.7400    0.0000 C   0  0
   19.1810   -8.0910    0.0000 N   0  0
   20.3730   -8.7280    0.0000 C   0  0
   20.4540  -10.1160    0.0000 O   0  0
   22.8540   -6.0300    0.0000 N   0  0
   23.7680   -7.2730    0.0000 N   0  0
   22.8890   -8.3110    0.0000 C   0  0
  1  2  2  0
  2  3  1  0
  3  4  2  0
  4  5  1  0
  5  6  2  0
  6  1  1  0
  6  7  1  0
  2  8  1  0
  8  9  1  0
  9 10  2  0
 10  1  1  0
M  END
> <Name>
Allopurinol

> <OBJECTID>
9223372453469945872

> <EXTREG>
Allopurinol

> <Vss>
0.58

> <fu>
0.97

> <V>
282.38

> <S>
217.35

> <R>
1.3

> <G>
1.07

> <W1>
783.25

> <W2>
678.63

> <W3>
422

> <W4>
184.75

> <W5>
92.88

> <W6>
42.75

> <W7>
12.75

> <W8>
1.13

> <D1>
59.88

> <D2>
41.5

> <D3>
30.88

> <D4>
25.5

> <D5>
18

> <D6>
14.63

> <D7>
10.25

> <D8>
6.13

> <WO1>
131.5

> <WO2>
40.75

> <WO3>
13.75

> <WO4>
2.75

> <WO5>
0

> <WO6>
0

> <WN1>
480.13

> <WN2>
209.25

> <WN3>
104.75

> <WN4>
48.13

> <WN5>
12.38

> <WN6>
0

> <IW1>
0.05

> <IW2>
0.1

> <IW3>
0.23

> <IW4>
0.69

> <CW1>
3.6

> <CW2>
3.12

> <CW3>
1.94

> <CW4>
0.85

> <CW5>
0.43

> <CW6>
0.2

> <CW7>
0.06

> <CW8>
0.01

> <ID1>
0.05

> <ID2>
0.1

> <ID3>
0.13

> <ID4>
0.14

> <CD1>
0.28

> <CD2>
0.19

> <CD3>
0.14

> <CD4>
0.12

> <CD5>
0.08

> <CD6>
0.07

> <CD7>
0.05

> <CD8>
0.03

> <HL1>
3.01

> <HL2>
1.68

> <A>
0.59

> <CP>
1.75

> <POL>
13.13

> <MW>
136.11

> <FLEX>
0

> <FLEX_RB>
0

> <NCC>
0

> <DIFF>
1.11

> <LOGP n-Oct>
-2.53

> <LOGP c-Hex>
-4.6

> <PSA>
70.15

> <HSA>
147.2

> <PSAR>
0.32

> <PHSAR>
0.48

> <LgD5>
-2.54

> <LgD6>
-2.53

> <LgD7>
-2.54

> <LgD7.5>
-2.54

> <LgD8>
-2.56

> <LgD9>
-2.71

> <LgD10>
-3.21

> <AUS7.4>
0

> <0.000000U4>
0

> <0.000000U5>
0

> <0.000000U6>
0

> <0.000000U7>
0

> <0.000000U8>
0

> <0.000000U9>
0

> <0.000000U10>
0

> <DRDRDR>
2.77

> <DRDRAC>
5.17

> <DRDRDO>
5.17

> <DRACAC>
7

> <DRACDO>
7

> <DRDODO>
6.14

> <ACACAC>
6.58

> <ACACDO>
6.58

> <ACDODO>
4.89

> <DODODO>
0

> <SOLY>
-0.37

> <LgS3>
2.07

> <LgS4>
1.95

> <LgS5>
1.93

> <LgS6>
1.93

> <LgS7>
1.93

> <LgS7.5>
1.94

> <LgS8>
1.95

> <LgS9>
2.1

> <LgS10>
2.61

> <LgS11>
3.03

> <L0LgS>
2.11

> <L1LgS>
0.39

> <L2LgS>
0.44

> <L3LgS>
0.2

> <L4LgS>
0.05

> <DD1>
-2.75

> <DD2>
4.63

> <DD3>
1.13

> <DD4>
1.25

> <DD5>
0.63

> <DD6>
1.5

> <DD7>
1.75

> <DD8>
0.63

> <ALogD5>
-2.6

> <ALogD5.5>
-2.62

> <ALogD7>
-2.96

> <ALogD7.4>
-3.1

> <ALogP>
0

> <APSA>
74.69

> <HDonors>
2

> <HAcceptors>
5

> <FRB>
0

> <Rule Of 5>
0

> <Molar Volume>
79.97

> <Surface Tension>
126.43

> <Polarizability>
13.75

> <C ratio>
0.5

> <N ratio>
0.4

> <NO ratio>
0.5

> <Num Rings>
2

> <Num Ar Rings>
2

> <logS>
-1.28

> <Activity_Vss>
0.58

> <Activity_fu>
0.97

> <Class_Vss>
2

> <Cluster>
5

> <DistanceToClosest>
0.715816069594375

> <ClusterCenter>
0

> <ClusterSize>
132

$$$$
Propofol
  SciTegic08241211373D

 13 13  0  0  0  0            999 V2000
   11.1830   -7.8090   -0.0500 C   0  0
   12.3870   -8.5190    0.0780 C   0  0
   13.7230   -7.8560    0.4870 C   0  0
   14.4880   -7.3530   -0.7650 C   0  0
   13.5800   -6.7410    1.5610 C   0  0
   12.3840   -9.8970   -0.1690 C   0  0
   11.1890  -10.5710   -0.4260 C   0  0
    9.9820   -9.8700   -0.4250 C   0  0
    9.9650   -8.4860   -0.2090 C   0  0
    8.6100   -7.7460   -0.1510 C   0  0
    8.4400   -6.9630    1.1800 C   0  0
    8.4060   -6.8350   -1.3900 C   0  0
   11.1900   -6.4190   -0.0290 O   0  0
  1  2  2  0
  2  3  1  0
  3  4  1  0
  3  5  1  0
  2  6  1  0
  6  7  2  0
  7  8  1  0
  8  9  2  0
  9  1  1  0
  9 10  1  0
 10 11  1  0
 10 12  1  0
  1 13  1  0
M  END
> <Name>
Propofol

> <OBJECTID>
9223372457764913168

> <EXTREG>
Propofol

> <Vss>
4.7

> <fu>
0.02

> <V>
506.75

> <S>
355.1

> <R>
1.43

> <G>
1.24

> <W1>
665.38

> <W2>
218.38

> <W3>
62.75

> <W4>
17.25

> <W5>
8.13

> <W6>
4.13

> <W7>
1.88

> <W8>
0

> <D1>
228.88

> <D2>
85.63

> <D3>
34.75

> <D4>
17.75

> <D5>
12.25

> <D6>
6.63

> <D7>
4.88

> <D8>
4.5

> <WO1>
38.5

> <WO2>
7.75

> <WO3>
1.25

> <WO4>
0

> <WO5>
0

> <WO6>
0

> <WN1>
75.38

> <WN2>
22.5

> <WN3>
11.13

> <WN4>
5.5

> <WN5>
1.13

> <WN6>
0

> <IW1>
0.02

> <IW2>
0.41

> <IW3>
1.07

> <IW4>
1.32

> <CW1>
1.87

> <CW2>
0.61

> <CW3>
0.18

> <CW4>
0.05

> <CW5>
0.02

> <CW6>
0.01

> <CW7>
0.01

> <CW8>
0

> <ID1>
0.04

> <ID2>
0.1

> <ID3>
0.15

> <ID4>
0.13

> <CD1>
0.64

> <CD2>
0.24

> <CD3>
0.1

> <CD4>
0.05

> <CD5>
0.03

> <CD6>
0.02

> <CD7>
0.01

> <CD8>
0.01

> <HL1>
0.23

> <HL2>
0.23

> <A>
5.55

> <CP>
4.43

> <POL>
22.08

> <MW>
178.27

> <FLEX>
0.39

> <FLEX_RB>
0.06

> <NCC>
0

> <DIFF>
0.8

> <LOGP n-Oct>
4.21

> <LOGP c-Hex>
2.37

> <PSA>
20.23

> <HSA>
334.87

> <PSAR>
0.06

> <PHSAR>
0.06

> <LgD5>
4.21

> <LgD6>
4.21

> <LgD7>
4.21

> <LgD7.5>
4.21

> <LgD8>
4.21

> <LgD9>
4.2

> <LgD10>
4.14

> <AUS7.4>
2

> <0.000000U4>
100

> <0.000000U5>
100

> <0.000000U6>
100

> <0.000000U7>
99.98

> <0.000000U8>
99.82

> <0.000000U9>
98.25

> <0.000000U10>
84.9

> <DRDRDR>
10.34

> <DRDRAC>
6.73

> <DRDRDO>
6.73

> <DRACAC>
0

> <DRACDO>
0

> <DRDODO>
0

> <ACACAC>
0

> <ACACDO>
0

> <ACDODO>
0

> <DODODO>
0

> <SOLY>
-3.36

> <LgS3>
-3.36

> <LgS4>
-3.36

> <LgS5>
-3.36

> <LgS6>
-3.36

> <LgS7>
-3.36

> <LgS7.5>
-3.36

> <LgS8>
-3.36

> <LgS9>
-3.36

> <LgS10>
-3.29

> <LgS11>
-2.92

> <L0LgS>
-3.33

> <L1LgS>
0.08

> <L2LgS>
0.1

> <L3LgS>
0.1

> <L4LgS>
0.07

> <DD1>
-0.38

> <DD2>
0.13

> <DD3>
-0.13

> <DD4>
0.13

> <DD5>
0

> <DD6>
0

> <DD7>
0

> <DD8>
0

> <ALogD5>
3.66

> <ALogD5.5>
3.66

> <ALogD7>
3.66

> <ALogD7.4>
3.66

> <ALogP>
3.66

> <APSA>
20.23

> <HDonors>
1

> <HAcceptors>
1

> <FRB>
3

> <Rule Of 5>
0

> <Molar Volume>
188.01

> <Surface Tension>
33.52

> <Polarizability>
22.4

> <C ratio>
0.92

> <N ratio>
0

> <NO ratio>
0.08

> <Num Rings>
1

> <Num Ar Rings>
1

> <logS>
-3.4

> <Activity_Vss>
4.7

> <Activity_fu>
0.02

> <Class_Vss>
3

> <Cluster>
5

> <DistanceToClosest>
0.717470873736287

> <ClusterCenter>
0

> <ClusterSize>
132

$$$$
Ethambutol
  SciTegic08241211373D

 14 13  0  0  0  0            999 V2000
   27.1100   -8.7860   -0.0190 N   0  0
   28.3660   -9.5280    0.2700 C   0  0
   28.2900  -11.0140   -0.1920 C   0  0
   29.5420  -11.7050   -0.0260 O   0  0
   29.5660   -8.8330   -0.4420 C   0  0
   29.8180   -7.3710    0.0160 C   0  0
   25.8140   -9.4500    0.2550 C   0  0
   24.6270   -8.4680    0.0610 C   0  0
   23.3260   -9.1720    0.1590 N   0  0
   22.0810   -8.3580    0.1580 C   0  0
   22.0770   -7.3060   -0.9910 C   0  0
   23.0410   -6.2540   -0.7950 O   0  0
   20.8810   -9.3480    0.0400 C   0  0
   19.4800   -8.7000    0.2150 C   0  0
  1  2  1  0
  2  3  1  0
  3  4  1  0
  2  5  1  0
  5  6  1  0
  1  7  1  0
  7  8  1  0
  8  9  1  0
  9 10  1  0
 10 11  1  0
 11 12  1  0
 10 13  1  0
 13 14  1  0
M  END
> <Name>
Ethambutol

> <OBJECTID>
9223372462059880464

> <EXTREG>
Ethambutol

> <Vss>
1.7

> <fu>
0.18

> <V>
543.25

> <S>
409.01

> <R>
1.33

> <G>
1.43

> <W1>
961

> <W2>
711.75

> <W3>
457.88

> <W4>
212.25

> <W5>
111.13

> <W6>
50.88

> <W7>
12.63

> <W8>
0.13

> <D1>
93.38

> <D2>
20.75

> <D3>
1.5

> <D4>
0.63

> <D5>
0.13

> <D6>
0

> <D7>
0

> <D8>
0

> <WO1>
322.13

> <WO2>
130.5

> <WO3>
54

> <WO4>
16.38

> <WO5>
1.25

> <WO6>
0

> <WN1>
480.75

> <WN2>
223.63

> <WN3>
113.75

> <WN4>
46.75

> <WN5>
6.5

> <WN6>
0

> <IW1>
0.09

> <IW2>
0.18

> <IW3>
0.35

> <IW4>
0.45

> <CW1>
2.35

> <CW2>
1.74

> <CW3>
1.12

> <CW4>
0.52

> <CW5>
0.27

> <CW6>
0.12

> <CW7>
0.03

> <CW8>
0

> <ID1>
0.05

> <ID2>
0.21

> <ID3>
0.29

> <ID4>
0

> <CD1>
0.23

> <CD2>
0.05

> <CD3>
0

> <CD4>
0

> <CD5>
0

> <CD6>
0

> <CD7>
0

> <CD8>
0

> <HL1>
74.08

> <HL2>
81.4

> <A>
5.21

> <CP>
0.01

> <POL>
23.1

> <MW>
204.31

> <FLEX>
2.13

> <FLEX_RB>
0.16

> <NCC>
0

> <DIFF>
0.66

> <LOGP n-Oct>
-0.38

> <LOGP c-Hex>
-3.1

> <PSA>
64.52

> <HSA>
344.49

> <PSAR>
0.16

> <PHSAR>
0.19

> <LgD5>
-5.06

> <LgD6>
-4

> <LgD7>
-2.91

> <LgD7.5>
-2.4

> <LgD8>
-1.91

> <LgD9>
-1.01

> <LgD10>
-0.5

> <AUS7.4>
0.15

> <0.000000U4>
0

> <0.000000U5>
0

> <0.000000U6>
0.01

> <0.000000U7>
0.26

> <0.000000U8>
2.92

> <0.000000U9>
23.4

> <0.000000U10>
75.37

> <DRDRDR>
9.31

> <DRDRAC>
12.14

> <DRDRDO>
12.14

> <DRACAC>
9.54

> <DRACDO>
9.54

> <DRDODO>
9.54

> <ACACAC>
4.87

> <ACACDO>
4.87

> <ACDODO>
4.87

> <DODODO>
4.87

> <SOLY>
-0.17

> <LgS3>
6.39

> <LgS4>
5.56

> <LgS5>
4.57

> <LgS6>
3.48

> <LgS7>
2.38

> <LgS7.5>
1.86

> <LgS8>
1.36

> <LgS9>
0.46

> <LgS10>
-0.04

> <LgS11>
-0.15

> <L0LgS>
2.6

> <L1LgS>
-3.7

> <L2LgS>
0.49

> <L3LgS>
0.44

> <L4LgS>
0.06

> <DD1>
-0.13

> <DD2>
0.38

> <DD3>
-0.38

> <DD4>
0.13

> <DD5>
0

> <DD6>
0

> <DD7>
0

> <DD8>
0

> <ALogD5>
-4.06

> <ALogD5.5>
-3.79

> <ALogD7>
-2.9

> <ALogD7.4>
-2.57

> <ALogP>
-0.29

> <APSA>
64.52

> <HDonors>
4

> <HAcceptors>
4

> <FRB>
11

> <Rule Of 5>
0

> <Molar Volume>
207

> <Surface Tension>
38.06

> <Polarizability>
23.21

> <C ratio>
0.71

> <N ratio>
0.14

> <NO ratio>
0.29

> <Num Rings>
0

> <Num Ar Rings>
0

> <logS>
0.22

> <Activity_Vss>
1.7

> <Activity_fu>
0.18

> <Class_Vss>
3

> <Cluster>
5

> <DistanceToClosest>
0.722782549127082

> <ClusterCenter>
0

> <ClusterSize>
132

$$$$
Venlafaxine
  SciTegic08241211373D

 20 21  0  0  0  0            999 V2000
   10.9870  -19.0610    0.0210 C   0  0
   10.9360  -18.4620    1.4490 C   0  0
   12.3140  -18.6140    2.1400 C   0  0
   13.4170  -17.9360    1.2860 C   0  0
   13.5080  -18.5780   -0.1300 C   0  0
   12.1160  -18.3960   -0.8110 C   0  0
   14.6430  -17.9650   -1.0210 C   0  0
   16.1000  -18.4560   -0.7330 C   0  0
   16.6250  -18.1440    0.6250 N   0  0
   17.8480  -17.3000    0.6500 C   0  0
   16.7440  -19.3120    1.5370 C   0  0
   14.5390  -16.4290   -1.1460 C   0  0
   13.9600  -15.8540   -2.2870 C   0  0
   13.8840  -14.4660   -2.4320 C   0  0
   14.3820  -13.6300   -1.4310 C   0  0
   14.9530  -14.1880   -0.2870 C   0  0
   15.0140  -15.5770   -0.1410 C   0  0
   14.3060  -12.2450   -1.5750 O   0  0
   13.1600  -11.6630   -0.9330 C   0  0
   13.7550  -19.9860    0.0460 O   0  0
  1  2  1  0
  2  3  1  0
  3  4  1  0
  4  5  1  0
  5  6  1  0
  6  1  1  0
  5  7  1  0
  7  8  1  0
  8  9  1  0
  9 10  1  0
  9 11  1  0
  7 12  1  0
 12 13  2  0
 13 14  1  0
 14 15  2  0
 15 16  1  0
 16 17  2  0
 17 12  1  0
 15 18  1  0
 18 19  1  0
  5 20  1  0
M  END
> <Name>
Venlafaxine

> <OBJECTID>
9223372466354847760

> <EXTREG>
Venlafaxine

> <Vss>
4.4

> <fu>
0.73

> <V>
681.25

> <S>
454.98

> <R>
1.5

> <G>
1.34

> <W1>
962

> <W2>
487.63

> <W3>
243.13

> <W4>
82.13

> <W5>
36.38

> <W6>
12.38

> <W7>
3

> <W8>
0

> <D1>
207.5

> <D2>
81.63

> <D3>
30.63

> <D4>
16.5

> <D5>
9

> <D6>
5.25

> <D7>
3.63

> <D8>
2.5

> <WO1>
89.25

> <WO2>
23.5

> <WO3>
7.88

> <WO4>
2

> <WO5>
0

> <WO6>
0

> <WN1>
307.88

> <WN2>
112

> <WN3>
46.63

> <WN4>
17.13

> <WN5>
4.75

> <WN6>
0.13

> <IW1>
0.04

> <IW2>
0.14

> <IW3>
0.48

> <IW4>
1.1

> <CW1>
2.11

> <CW2>
1.07

> <CW3>
0.53

> <CW4>
0.18

> <CW5>
0.08

> <CW6>
0.03

> <CW7>
0.01

> <CW8>
0

> <ID1>
0.01

> <ID2>
0.08

> <ID3>
0.16

> <ID4>
0.2

> <CD1>
0.46

> <CD2>
0.18

> <CD3>
0.07

> <CD4>
0.04

> <CD5>
0.02

> <CD6>
0.01

> <CD7>
0.01

> <CD8>
0.01

> <HL1>
1.19

> <HL2>
0.75

> <A>
3.88

> <CP>
1.29

> <POL>
32.47

> <MW>
277.4

> <FLEX>
1.21

> <FLEX_RB>
0.13

> <NCC>
0

> <DIFF>
0.6

> <LOGP n-Oct>
3.4

> <LOGP c-Hex>
2.51

> <PSA>
34.9

> <HSA>
420.08

> <PSAR>
0.08

> <PHSAR>
0.08

> <LgD5>
-0.43

> <LgD6>
0.31

> <LgD7>
1.27

> <LgD7.5>
1.76

> <LgD8>
2.24

> <LgD9>
3.03

> <LgD10>
3.34

> <AUS7.4>
0.4

> <0.000000U4>
0

> <0.000000U5>
0.01

> <0.000000U6>
0.07

> <0.000000U7>
0.73

> <0.000000U8>
6.86

> <0.000000U9>
42.42

> <0.000000U10>
88.05

> <DRDRDR>
22.29

> <DRDRAC>
20.63

> <DRDRDO>
15.02

> <DRACAC>
16.76

> <DRACDO>
13.49

> <DRDODO>
0

> <ACACAC>
9.04

> <ACACDO>
9.04

> <ACDODO>
0

> <DODODO>
0

> <SOLY>
-3.21

> <LgS3>
0.29

> <LgS4>
0.28

> <LgS5>
0.2

> <LgS6>
-0.23

> <LgS7>
-1.09

> <LgS7.5>
-1.57

> <LgS8>
-2.05

> <LgS9>
-2.84

> <LgS10>
-3.16

> <LgS11>
-3.2

> <L0LgS>
-1.29

> <L1LgS>
-2.33

> <L2LgS>
-0.29

> <L3LgS>
0.76

> <L4LgS>
0.16

> <DD1>
1.75

> <DD2>
1.13

> <DD3>
0.75

> <DD4>
-0.25

> <DD5>
-0.13

> <DD6>
-0.25

> <DD7>
-0.13

> <DD8>
0

> <ALogD5>
-0.59

> <ALogD5.5>
-0.51

> <ALogD7>
0.39

> <ALogD7.4>
0.76

> <ALogP>
2.47

> <APSA>
32.7

> <HDonors>
1

> <HAcceptors>
3

> <FRB>
6

> <Rule Of 5>
0

> <Molar Volume>
261.7

> <Surface Tension>
41.15

> <Polarizability>
32.76

> <C ratio>
0.85

> <N ratio>
0.05

> <NO ratio>
0.15

> <Num Rings>
2

> <Num Ar Rings>
1

> <logS>
-2.51

> <Activity_Vss>
4.4

> <Activity_fu>
0.73

> <Class_Vss>
3

> <Cluster>
5

> <DistanceToClosest>
0.739972365642768

> <ClusterCenter>
0

> <ClusterSize>
132

$$$$
Tirapazamine
  SciTegic08241211372D

 13 14  0  0  0  0            999 V2000
   11.9550  -10.6780    0.0000 C   0  0
   11.9530  -12.0780    0.0000 C   0  0
   13.1370  -12.7270    0.0000 N   0  3
   14.2800  -12.0440    0.0000 N   0  0
   14.2930  -10.6970    0.0000 C   0  0
   13.1310  -10.0140    0.0000 N   0  3
   13.1880   -8.3910    0.0000 O   0  5
   15.4690  -10.0360    0.0000 N   0  0
   13.2130  -14.3300    0.0000 O   0  5
   10.7410  -12.7770    0.0000 C   0  0
    9.5300  -12.0800    0.0000 C   0  0
    9.5300  -10.6820    0.0000 C   0  0
   10.7400   -9.9830    0.0000 C   0  0
  1  2  1  0
  2  3  2  0
  3  4  1  0
  4  5  2  0
  5  6  1  0
  6  1  2  0
  6  7  1  0
  5  8  1  0
  3  9  1  0
  2 10  1  0
 10 11  2  0
 11 12  1  0
 12 13  2  0
 13  1  1  0
M  CHG  4   3   1   6   1   7  -1   9  -1
M  END
> <Name>
Tirapazamine

> <OBJECTID>
9223372470649815056

> <EXTREG>
Tirapazamine

> <Vss>
0.56

> <fu>
0.81

> <V>
371

> <S>
270.05

> <R>
1.37

> <G>
1.12

> <W1>
852.63

> <W2>
641.63

> <W3>
414.25

> <W4>
189.25

> <W5>
107.5

> <W6>
59.38

> <W7>
27.88

> <W8>
5.25

> <D1>
119.75

> <D2>
73.63

> <D3>
41.75

> <D4>
32

> <D5>
25.13

> <D6>
17.88

> <D7>
12.13

> <D8>
8

> <WO1>
106.75

> <WO2>
30

> <WO3>
12.75

> <WO4>
6.13

> <WO5>
2.25

> <WO6>
0

> <WN1>
471.75

> <WN2>
221.13

> <WN3>
124

> <WN4>
67.63

> <WN5>
28.25

> <WN6>
3.75

> <IW1>
0.18

> <IW2>
0.36

> <IW3>
0.75

> <IW4>
1.08

> <CW1>
3.16

> <CW2>
2.38

> <CW3>
1.53

> <CW4>
0.7

> <CW5>
0.4

> <CW6>
0.22

> <CW7>
0.1

> <CW8>
0.02

> <ID1>
0.08

> <ID2>
0.05

> <ID3>
0.05

> <ID4>
0.09

> <CD1>
0.44

> <CD2>
0.27

> <CD3>
0.15

> <CD4>
0.12

> <CD5>
0.09

> <CD6>
0.07

> <CD7>
0.04

> <CD8>
0.03

> <HL1>
2.57

> <HL2>
1.86

> <A>
2.03

> <CP>
3.16

> <POL>
17.22

> <MW>
178.15

> <FLEX>
0

> <FLEX_RB>
0

> <NCC>
4

> <DIFF>
0.93

> <LOGP n-Oct>
-1.66

> <LOGP c-Hex>
-0.38

> <PSA>
90.79

> <HSA>
179.26

> <PSAR>
0.34

> <PHSAR>
0.51

> <LgD5>
-1.66

> <LgD6>
-1.66

> <LgD7>
-1.66

> <LgD7.5>
-1.66

> <LgD8>
-1.66

> <LgD9>
-1.66

> <LgD10>
-1.66

> <AUS7.4>
0

> <0.000000U4>
0

> <0.000000U5>
0

> <0.000000U6>
0

> <0.000000U7>
0

> <0.000000U8>
0

> <0.000000U9>
0

> <0.000000U10>
0

> <DRDRDR>
4.85

> <DRDRAC>
7.57

> <DRDRDO>
7.08

> <DRACAC>
9.54

> <DRACDO>
10.8

> <DRDODO>
0

> <ACACAC>
2.68

> <ACACDO>
5.87

> <ACDODO>
0

> <DODODO>
0

> <SOLY>
-0.57

> <LgS3>
-0.57

> <LgS4>
-0.57

> <LgS5>
-0.57

> <LgS6>
-0.57

> <LgS7>
-0.57

> <LgS7.5>
-0.57

> <LgS8>
-0.57

> <LgS9>
-0.57

> <LgS10>
-0.57

> <LgS11>
-0.57

> <L0LgS>
-0.57

> <L1LgS>
0

> <L2LgS>
0

> <L3LgS>
0

> <L4LgS>
0

> <DD1>
2.88

> <DD2>
1.75

> <DD3>
1.5

> <DD4>
0.88

> <DD5>
-0.13

> <DD6>
1.88

> <DD7>
2.5

> <DD8>
1.75

> <ALogD5>
-0.29

> <ALogD5.5>
-0.29

> <ALogD7>
-0.29

> <ALogD7.4>
-0.29

> <ALogP>
-0.29

> <APSA>
89.83

> <HDonors>
2

> <HAcceptors>
6

> <FRB>
1

> <Rule Of 5>
0

> <Molar Volume>
105.86

> <Surface Tension>
85.11

> <Polarizability>
17.56

> <C ratio>
0.54

> <N ratio>
0.31

> <NO ratio>
0.46

> <Num Rings>
2

> <Num Ar Rings>
2

> <logS>
-2.61

> <Activity_Vss>
0.56

> <Activity_fu>
0.81

> <Class_Vss>
2

> <Cluster>
5

> <DistanceToClosest>
0.747345317860272

> <ClusterCenter>
0

> <ClusterSize>
132

$$$$
Ropivacaine
  SciTegic08241211373D

 20 21  0  0  0  0            999 V2000
   14.7870  -11.0550   -0.1460 C   0  0
   13.5370  -11.3320   -0.7560 N   0  0
   12.4130  -11.3960   -0.0090 C   0  0
   12.4440  -11.1650    1.1890 O   0  0
   11.1030  -11.7810   -0.6710 C   0  0
    9.9380  -11.3480    0.1560 N   0  0
    8.8460  -12.3460    0.2600 C   0  0
    9.3540  -13.6750    0.8860 C   0  0
   10.7990  -14.0280    0.4340 C   0  0
   11.1270  -13.3200   -0.9020 C   0  0
    9.4470   -9.9640   -0.0800 C   0  0
   10.5580   -8.8870    0.0410 C   0  0
    9.9830   -7.4530   -0.0910 C   0  0
   15.5880  -12.1160    0.2930 C   0  0
   16.8350  -11.8500    0.8680 C   0  0
   17.2680  -10.5300    1.0200 C   0  0
   16.4560   -9.4740    0.6010 C   0  0
   15.2120   -9.7300    0.0140 C   0  0
   14.3220   -8.5700   -0.4480 C   0  0
   15.0800  -13.5550    0.1360 C   0  0
  1  2  1  0
  2  3  1  0
  3  4  2  0
  3  5  1  0
  5  6  1  0
  6  7  1  0
  7  8  1  0
  8  9  1  0
  9 10  1  0
 10  5  1  0
  6 11  1  0
 11 12  1  0
 12 13  1  0
  1 14  2  0
 14 15  1  0
 15 16  2  0
 16 17  1  0
 17 18  2  0
 18  1  1  0
 18 19  1  0
 14 20  1  0
M  END
> <Name>
Ropivacaine

> <OBJECTID>
9223372474944782352

> <EXTREG>
Ropivacaine

> <Vss>
0.75

> <fu>
0.06

> <V>
699.63

> <S>
468.54

> <R>
1.49

> <G>
1.36

> <W1>
924

> <W2>
373.5

> <W3>
159.25

> <W4>
62.63

> <W5>
34.13

> <W6>
19.5

> <W7>
9.5

> <W8>
2.88

> <D1>
295.75

> <D2>
118.63

> <D3>
42.13

> <D4>
19.75

> <D5>
10.25

> <D6>
6.38

> <D7>
4.5

> <D8>
3.25

> <WO1>
35.88

> <WO2>
7.38

> <WO3>
2.88

> <WO4>
1.13

> <WO5>
0.13

> <WO6>
0

> <WN1>
182.38

> <WN2>
68.25

> <WN3>
39.13

> <WN4>
21.38

> <WN5>
10

> <WN6>
2.13

> <IW1>
0.03

> <IW2>
0.23

> <IW3>
0.64

> <IW4>
0.97

> <CW1>
1.97

> <CW2>
0.8

> <CW3>
0.34

> <CW4>
0.13

> <CW5>
0.07

> <CW6>
0.04

> <CW7>
0.02

> <CW8>
0.01

> <ID1>
0.03

> <ID2>
0.11

> <ID3>
0.21

> <ID4>
0.28

> <CD1>
0.63

> <CD2>
0.25

> <CD3>
0.09

> <CD4>
0.04

> <CD5>
0.02

> <CD6>
0.01

> <CD7>
0.01

> <CD8>
0.01

> <HL1>
0.81

> <HL2>
0.99

> <A>
5.18

> <CP>
1.3

> <POL>
32.47

> <MW>
274.4

> <FLEX>
1.17

> <FLEX_RB>
0.17

> <NCC>
0

> <DIFF>
0.55

> <LOGP n-Oct>
3.48

> <LOGP c-Hex>
3.11

> <PSA>
32.34

> <HSA>
436.2

> <PSAR>
0.07

> <PHSAR>
0.07

> <LgD5>
1.77

> <LgD6>
2.09

> <LgD7>
2.8

> <LgD7.5>
3.13

> <LgD8>
3.33

> <LgD9>
3.46

> <LgD10>
3.47

> <AUS7.4>
1.59

> <0.000000U4>
0.02

> <0.000000U5>
0.25

> <0.000000U6>
2.42

> <0.000000U7>
19.84

> <0.000000U8>
71.23

> <0.000000U9>
96.11

> <0.000000U10>
99.48

> <DRDRDR>
16.52

> <DRDRAC>
12.67

> <DRDRDO>
7.56

> <DRACAC>
5.34

> <DRACDO>
4.76

> <DRDODO>
0

> <ACACAC>
0

> <ACACDO>
3.08

> <ACDODO>
0

> <DODODO>
0

> <SOLY>
-3.61

> <LgS3>
-0.15

> <LgS4>
-0.36

> <LgS5>
-1.06

> <LgS6>
-2

> <LgS7>
-2.91

> <LgS7.5>
-3.26

> <LgS8>
-3.47

> <LgS9>
-3.6

> <LgS10>
-3.61

> <LgS11>
-3.61

> <L0LgS>
-2.36

> <L1LgS>
-2.15

> <L2LgS>
0.78

> <L3LgS>
0.47

> <L4LgS>
-0.37

> <DD1>
-1

> <DD2>
0.5

> <DD3>
-0.63

> <DD4>
1

> <DD5>
0.25

> <DD6>
0

> <DD7>
-0.13

> <DD8>
0.38

> <ALogD5>
0.35

> <ALogD5.5>
0.78

> <ALogD7>
2.14

> <ALogD7.4>
2.42

> <ALogP>
2.8

> <APSA>
32.34

> <HDonors>
1

> <HAcceptors>
3

> <FRB>
4

> <Rule Of 5>
0

> <Molar Volume>
262.74

> <Surface Tension>
42.04

> <Polarizability>
33.3

> <C ratio>
0.85

> <N ratio>
0.1

> <NO ratio>
0.15

> <Num Rings>
2

> <Num Ar Rings>
1

> <logS>
-3.09

> <Activity_Vss>
0.75

> <Activity_fu>
0.06

> <Class_Vss>
2

> <Cluster>
5

> <DistanceToClosest>
0.748039380785562

> <ClusterCenter>
0

> <ClusterSize>
132

$$$$
Troxacitabine
  SciTegic08241211373D

 15 16  0  0  0  0            999 V2000
   20.9550   -9.9790   -0.7360 O   0  0
   19.7380   -9.2230   -0.8110 C   0  0
   19.8910   -7.8060   -0.4860 N   0  0
   21.0490   -7.3010   -0.1330 C   0  0
   21.1920   -6.0000    0.1660 C   0  0
   20.0280   -5.0930    0.1030 C   0  0
   18.9320   -5.6290   -0.2430 N   0  0
   18.8420   -7.0340   -0.5510 C   0  0
   17.7520   -7.4740   -0.8730 O   0  0
   20.1240   -3.8250    0.3840 N   0  0
   18.8330   -9.9710    0.2010 C   0  0
   19.6260  -11.1030    0.5900 O   0  0
   20.5750  -11.3320   -0.4590 C   0  0
   21.7710  -12.1780    0.0360 C   0  0
   21.3640  -13.5230    0.3470 O   0  0
  1  2  1  0
  2  3  1  0
  3  4  1  0
  4  5  2  0
  5  6  1  0
  6  7  2  0
  7  8  1  0
  8  3  1  0
  8  9  2  0
  6 10  1  0
  2 11  1  0
 11 12  1  0
 12 13  1  0
 13  1  1  0
 13 14  1  0
 14 15  1  0
M  END
> <Name>
Troxacitabine

> <OBJECTID>
9223372479239749648

> <EXTREG>
Troxacitabine

> <Vss>
1

> <fu>
0

> <V>
433

> <S>
327.63

> <R>
1.32

> <G>
1.29

> <W1>
1057.12

> <W2>
881.13

> <W3>
556

> <W4>
264.63

> <W5>
138.88

> <W6>
70.5

> <W7>
20

> <W8>
2.25

> <D1>
55

> <D2>
35

> <D3>
22.88

> <D4>
15.5

> <D5>
10.75

> <D6>
7.5

> <D7>
5.88

> <D8>
3.75

> <WO1>
227

> <WO2>
85.5

> <WO3>
38.38

> <WO4>
11.75

> <WO5>
1.63

> <WO6>
0.13

> <WN1>
605

> <WN2>
290.38

> <WN3>
154.75

> <WN4>
72.38

> <WN5>
15.63

> <WN6>
0.75

> <IW1>
0.1

> <IW2>
0.2

> <IW3>
0.48

> <IW4>
1.14

> <CW1>
3.23

> <CW2>
2.69

> <CW3>
1.7

> <CW4>
0.81

> <CW5>
0.42

> <CW6>
0.22

> <CW7>
0.06

> <CW8>
0.01

> <ID1>
0.15

> <ID2>
0.24

> <ID3>
0.3

> <ID4>
0.34

> <CD1>
0.17

> <CD2>
0.11

> <CD3>
0.07

> <CD4>
0.05

> <CD5>
0.03

> <CD6>
0.02

> <CD7>
0.02

> <CD8>
0.01

> <HL1>
6.07

> <HL2>
4.55

> <A>
3.81

> <CP>
0.25

> <POL>
19.31

> <MW>
213.19

> <FLEX>
0.46

> <FLEX_RB>
0.11

> <NCC>
0

> <DIFF>
0.82

> <LOGP n-Oct>
-1.91

> <LOGP c-Hex>
-4.31

> <PSA>
104.02

> <HSA>
223.61

> <PSAR>
0.32

> <PHSAR>
0.47

> <LgD5>
-1.95

> <LgD6>
-1.91

> <LgD7>
-1.91

> <LgD7.5>
-1.91

> <LgD8>
-1.91

> <LgD9>
-1.91

> <LgD10>
-1.91

> <AUS7.4>
2

> <0.000000U4>
49.15

> <0.000000U5>
90.63

> <0.000000U6>
98.98

> <0.000000U7>
99.9

> <0.000000U8>
99.99

> <0.000000U9>
99.99

> <0.000000U10>
99.93

> <DRDRDR>
7.78

> <DRDRAC>
8.08

> <DRDRDO>
9.48

> <DRACAC>
9.34

> <DRACDO>
10.33

> <DRDODO>
8.68

> <ACACAC>
5.74

> <ACACDO>
7.57

> <ACDODO>
7.57

> <DODODO>
0

> <SOLY>
-0.68

> <LgS3>
0.37

> <LgS4>
-0.38

> <LgS5>
-0.64

> <LgS6>
-0.68

> <LgS7>
-0.68

> <LgS7.5>
-0.68

> <LgS8>
-0.68

> <LgS9>
-0.68

> <LgS10>
-0.68

> <LgS11>
-0.68

> <L0LgS>
-0.58

> <L1LgS>
-0.26

> <L2LgS>
0.3

> <L3LgS>
-0.25

> <L4LgS>
0.14

> <DD1>
0

> <DD2>
0.25

> <DD3>
[truncated: 1,107,058 more chars]
