# Supplementary material for: Applying Linear and Non-Linear Methods for Parallel Prediction of Volume of Distribution and Fraction of Unbound Drug
Source: PLoS One. 2013 Oct 7;8(10):e74758. doi: 10.1371/journal.pone.0074758 (PMC3792104; doi:10.1371/journal.pone.0074758)
Supplement: File S4 — Training set for PLS model 2. (SDF) [file pone.0074758.s012.sdf]

Acebutolol
  -MTS-   07231215063D 0   0.00000     0.00000     0

 24 24  0  0  0  0  0  0  0  0999 V2000
   21.0650  -11.8200   -0.0380 C   0  0  0  0  0  0  0  0  0  0  0  0
   22.2860  -12.3570    0.3880 C   0  0  0  0  0  0  0  0  0  0  0  0
   23.4830  -11.6980    0.1180 O   0  0  0  0  0  0  0  0  0  0  0  0
   23.9430  -10.8480    1.1830 C   0  0  0  0  0  0  0  0  0  0  0  0
   25.2580  -10.1530    0.7410 C   0  0  0  0  0  0  0  0  0  0  0  0
   26.3280  -11.2060    0.3460 C   0  0  0  0  0  0  0  0  0  0  0  0
   25.9690  -11.9290   -0.8980 N   0  0  0  0  0  0  0  0  0  0  0  0
   26.7090  -13.1600   -1.2610 C   0  0  0  0  0  0  0  0  0  0  0  0
   26.2540  -14.3820   -0.4160 C   0  0  0  0  0  0  0  0  0  0  0  0
   28.2450  -12.9570   -1.1700 C   0  0  0  0  0  0  0  0  0  0  0  0
   25.7890   -9.3520    1.8150 O   0  0  0  0  0  0  0  0  0  0  0  0
   22.3210  -13.5690    1.0830 C   0  0  0  0  0  0  0  0  0  0  0  0
   21.1400  -14.2720    1.3300 C   0  0  0  0  0  0  0  0  0  0  0  0
   19.9150  -13.7580    0.8950 C   0  0  0  0  0  0  0  0  0  0  0  0
   18.7230  -14.5030    1.1080 N   0  0  0  0  0  0  0  0  0  0  0  0
   17.7350  -14.5570    0.1840 C   0  0  0  0  0  0  0  0  0  0  0  0
   17.8130  -13.9990   -0.8980 O   0  0  0  0  0  0  0  0  0  0  0  0
   16.4940  -15.3560    0.5060 C   0  0  0  0  0  0  0  0  0  0  0  0
   15.4320  -15.3080   -0.6260 C   0  0  0  0  0  0  0  0  0  0  0  0
   14.1710  -16.1330   -0.2570 C   0  0  0  0  0  0  0  0  0  0  0  0
   19.8830  -12.5080    0.2650 C   0  0  0  0  0  0  0  0  0  0  0  0
   21.0200  -10.5150   -0.8100 C   0  0  0  0  0  0  0  0  0  0  0  0
   21.9750   -9.7560   -0.8050 O   0  0  0  0  0  0  0  0  0  0  0  0
   19.8020  -10.0990   -1.5930 C   0  0  0  0  0  0  0  0  0  0  0  0
  1  2  2  0  0  0  0
  2  3  1  0  0  0  0
  3  4  1  0  0  0  0
  4  5  1  0  0  0  0
  5  6  1  0  0  0  0
  6  7  1  0  0  0  0
  7  8  1  0  0  0  0
  8  9  1  0  0  0  0
  8 10  1  0  0  0  0
  5 11  1  0  0  0  0
  2 12  1  0  0  0  0
 12 13  2  0  0  0  0
 13 14  1  0  0  0  0
 14 15  1  0  0  0  0
 15 16  1  0  0  0  0
 16 17  2  0  0  0  0
 16 18  1  0  0  0  0
 18 19  1  0  0  0  0
 19 20  1  0  0  0  0
 14 21  2  0  0  0  0
 21  1  1  0  0  0  0
  1 22  1  0  0  0  0
 22 23  2  0  0  0  0
 22 24  1  0  0  0  0
M  END
>  <EXTREG> (Acebutolol)
Acebutolol

>  <NAME> (Acebutolol)
Acebutolol

>  <Vss> (Acebutolol)
1.7000

>  <fu> (Acebutolol)
0.7400

>  <V> (Acebutolol)
814.5000

>  <S> (Acebutolol)
572.2300

>  <R> (Acebutolol)
1.4200

>  <G> (Acebutolol)
1.5800

>  <W1> (Acebutolol)
1268.2500

>  <W2> (Acebutolol)
777.2500

>  <W3> (Acebutolol)
469.8800

>  <W4> (Acebutolol)
205.0000

>  <W5> (Acebutolol)
106.0000

>  <W6> (Acebutolol)
52.2500

>  <W7> (Acebutolol)
18.3800

>  <W8> (Acebutolol)
2.1300

>  <D1> (Acebutolol)
226.1300

>  <D2> (Acebutolol)
82.2500

>  <D3> (Acebutolol)
37.8800

>  <D4> (Acebutolol)
22.7500

>  <D5> (Acebutolol)
14.8800

>  <D6> (Acebutolol)
8.8800

>  <D7> (Acebutolol)
5.0000

>  <D8> (Acebutolol)
1.8800

>  <WO1> (Acebutolol)
211.0000

>  <WO2> (Acebutolol)
77.0000

>  <WO3> (Acebutolol)
32.6300

>  <WO4> (Acebutolol)
9.0000

>  <WO5> (Acebutolol)
1.1300

>  <WO6> (Acebutolol)
0.0000

>  <WN1> (Acebutolol)
510.2500

>  <WN2> (Acebutolol)
223.6300

>  <WN3> (Acebutolol)
114.2500

>  <WN4> (Acebutolol)
53.5000

>  <WN5> (Acebutolol)
17.5000

>  <WN6> (Acebutolol)
0.8800

>  <IW1> (Acebutolol)
0.0600

>  <IW2> (Acebutolol)
0.1700

>  <IW3> (Acebutolol)
0.3700

>  <IW4> (Acebutolol)
0.4700

>  <CW1> (Acebutolol)
2.2200

>  <CW2> (Acebutolol)
1.3600

>  <CW3> (Acebutolol)
0.8200

>  <CW4> (Acebutolol)
0.3600

>  <CW5> (Acebutolol)
0.1900

>  <CW6> (Acebutolol)
0.0900

>  <CW7> (Acebutolol)
0.0300

>  <CW8> (Acebutolol)
0.0000

>  <ID1> (Acebutolol)
0.0300

>  <ID2> (Acebutolol)
0.1000

>  <ID3> (Acebutolol)
0.1400

>  <ID4> (Acebutolol)
0.1300

>  <CD1> (Acebutolol)
0.4000

>  <CD2> (Acebutolol)
0.1400

>  <CD3> (Acebutolol)
0.0700

>  <CD4> (Acebutolol)
0.0400

>  <CD5> (Acebutolol)
0.0300

>  <CD6> (Acebutolol)
0.0200

>  <CD7> (Acebutolol)
0.0100

>  <CD8> (Acebutolol)
0.0000

>  <HL1> (Acebutolol)
2.8000

>  <HL2> (Acebutolol)
2.3000

>  <A> (Acebutolol)
4.3600

>  <CP> (Acebutolol)
0.5500

>  <POL> (Acebutolol)
36.1500

>  <MW> (Acebutolol)
336.4300

>  <FLEX> (Acebutolol)
2.0700

>  <FLEX_RB> (Acebutolol)
0.1400

>  <NCC> (Acebutolol)
0

>  <DIFF> (Acebutolol)
0.4400

>  <LOGP n-Oct> (Acebutolol)
1.5600

>  <LOGP c-Hex> (Acebutolol)
-0.4200

>  <PSA> (Acebutolol)
89.8600

>  <HSA> (Acebutolol)
482.3700

>  <PSAR> (Acebutolol)
0.1600

>  <PHSAR> (Acebutolol)
0.1900

>  <LgD5> (Acebutolol)
-1.8300

>  <LgD6> (Acebutolol)
-1.4900

>  <LgD7> (Acebutolol)
-0.6900

>  <LgD7.5> (Acebutolol)
-0.2100

>  <LgD8> (Acebutolol)
0.2700

>  <LgD9> (Acebutolol)
1.1000

>  <LgD10> (Acebutolol)
1.4800

>  <AUS7.4> (Acebutolol)
0.3100

>  <0.000000U4> (Acebutolol)
0.0000

>  <0.000000U5> (Acebutolol)
0.0100

>  <0.000000U6> (Acebutolol)
0.0500

>  <0.000000U7> (Acebutolol)
0.5300

>  <0.000000U8> (Acebutolol)
5.0800

>  <0.000000U9> (Acebutolol)
34.8400

>  <0.000000U10> (Acebutolol)
84.2400

>  <DRDRDR> (Acebutolol)
24.5200

>  <DRDRAC> (Acebutolol)
28.3600

>  <DRDRDO> (Acebutolol)
28.3600

>  <DRACAC> (Acebutolol)
21.9500

>  <DRACDO> (Acebutolol)
21.9500

>  <DRDODO> (Acebutolol)
19.1900

>  <ACACAC> (Acebutolol)
12.2800

>  <ACACDO> (Acebutolol)
14.3800

>  <ACDODO> (Acebutolol)
13.9000

>  <DODODO> (Acebutolol)
6.4800

>  <SOLY> (Acebutolol)
-3.1200

>  <LgS3> (Acebutolol)
0.3700

>  <LgS4> (Acebutolol)
0.3700

>  <LgS5> (Acebutolol)
0.3100

>  <LgS6> (Acebutolol)
-0.0500

>  <LgS7> (Acebutolol)
-0.8800

>  <LgS7.5> (Acebutolol)
-1.3500

>  <LgS8> (Acebutolol)
-1.8300

>  <LgS9> (Acebutolol)
-2.6700

>  <LgS10> (Acebutolol)
-3.0500

>  <LgS11> (Acebutolol)
-3.1200

>  <L0LgS> (Acebutolol)
-1.1500

>  <L1LgS> (Acebutolol)
-2.3100

>  <L2LgS> (Acebutolol)
-0.3900

>  <L3LgS> (Acebutolol)
0.7300

>  <L4LgS> (Acebutolol)
0.2100

>  <DD1> (Acebutolol)
-0.8800

>  <DD2> (Acebutolol)
1.0000

>  <DD3> (Acebutolol)
0.8800

>  <DD4> (Acebutolol)
-0.5000

>  <DD5> (Acebutolol)
0.1300

>  <DD6> (Acebutolol)
-0.1300

>  <DD7> (Acebutolol)
0.1300

>  <DD8> (Acebutolol)
0.0000

>  <ALogD5> (Acebutolol)
-1.3100

>  <ALogD5.5> (Acebutolol)
-1.2800

>  <ALogD7> (Acebutolol)
-0.6400

>  <ALogD7.4> (Acebutolol)
-0.3000

>  <ALogP> (Acebutolol)
1.7700

>  <APSA> (Acebutolol)
87.6600

>  <HDonors> (Acebutolol)
3

>  <HAcceptors> (Acebutolol)
6

>  <FRB> (Acebutolol)
11

>  <Rule Of 5> (Acebutolol)
0

>  <Molar Volume> (Acebutolol)
300.6700

>  <Surface Tension> (Acebutolol)
43.1900

>  <Polarizability> (Acebutolol)
37.5500

>  <C ratio> (Acebutolol)
0.7500

>  <N ratio> (Acebutolol)
0.0800

>  <NO ratio> (Acebutolol)
0.2500

>  <Num Rings> (Acebutolol)
1

>  <Num Ar Rings> (Acebutolol)
1

>  <logS> (Acebutolol)
-2.8900

$$$$
Acetaminophen
  -MTS-   07231215063D 0   0.00000     0.00000     0

 11 11  0  0  0  0  0  0  0  0999 V2000
   22.0510  -21.5310    0.1900 C   0  0  0  0  0  0  0  0  0  0  0  0
   20.9100  -20.9480   -0.2450 N   0  0  0  0  0  0  0  0  0  0  0  0
   19.6450  -21.5930   -0.1510 C   0  0  0  0  0  0  0  0  0  0  0  0
   19.5100  -22.9630   -0.4030 C   0  0  0  0  0  0  0  0  0  0  0  0
   18.2690  -23.5910   -0.2580 C   0  0  0  0  0  0  0  0  0  0  0  0
   17.1390  -22.8460    0.1010 C   0  0  0  0  0  0  0  0  0  0  0  0
   17.2660  -21.4700    0.3110 C   0  0  0  0  0  0  0  0  0  0  0  0
   18.5110  -20.8470    0.1870 C   0  0  0  0  0  0  0  0  0  0  0  0
   15.8850  -23.4460    0.2530 O   0  0  0  0  0  0  0  0  0  0  0  0
   22.0830  -22.6280    0.7210 O   0  0  0  0  0  0  0  0  0  0  0  0
   23.3470  -20.7790    0.0300 C   0  0  0  0  0  0  0  0  0  0  0  0
  1  2  1  0  0  0  0
  2  3  1  0  0  0  0
  3  4  2  0  0  0  0
  4  5  1  0  0  0  0
  5  6  2  0  0  0  0
  6  7  1  0  0  0  0
  7  8  2  0  0  0  0
  8  3  1  0  0  0  0
  6  9  1  0  0  0  0
  1 10  2  0  0  0  0
  1 11  1  0  0  0  0
M  END
>  <EXTREG> (Acetaminophen)
Acetaminophen

>  <NAME> (Acetaminophen)
Acetaminophen

>  <Vss> (Acetaminophen)
1.0000

>  <fu> (Acetaminophen)
0.5200

>  <V> (Acetaminophen)
374.1300

>  <S> (Acetaminophen)
283.1900

>  <R> (Acetaminophen)
1.3200

>  <G> (Acetaminophen)
1.2000

>  <W1> (Acetaminophen)
783.5000

>  <W2> (Acetaminophen)
529.1300

>  <W3> (Acetaminophen)
271.1300

>  <W4> (Acetaminophen)
108.3800

>  <W5> (Acetaminophen)
53.6300

>  <W6> (Acetaminophen)
24.5000

>  <W7> (Acetaminophen)
7.2500

>  <W8> (Acetaminophen)
0.0000

>  <D1> (Acetaminophen)
105.2500

>  <D2> (Acetaminophen)
55.8800

>  <D3> (Acetaminophen)
31.1300

>  <D4> (Acetaminophen)
20.5000

>  <D5> (Acetaminophen)
13.5000

>  <D6> (Acetaminophen)
8.1300

>  <D7> (Acetaminophen)
4.5000

>  <D8> (Acetaminophen)
1.5000

>  <WO1> (Acetaminophen)
117.5000

>  <WO2> (Acetaminophen)
39.2500

>  <WO3> (Acetaminophen)
15.0000

>  <WO4> (Acetaminophen)
2.5000

>  <WO5> (Acetaminophen)
0.1300

>  <WO6> (Acetaminophen)
0.0000

>  <WN1> (Acetaminophen)
263.0000

>  <WN2> (Acetaminophen)
112.6300

>  <WN3> (Acetaminophen)
60.0000

>  <WN4> (Acetaminophen)
26.1300

>  <WN5> (Acetaminophen)
6.7500

>  <WN6> (Acetaminophen)
0.0000

>  <IW1> (Acetaminophen)
0.1100

>  <IW2> (Acetaminophen)
0.2900

>  <IW3> (Acetaminophen)
0.7500

>  <IW4> (Acetaminophen)
1.7500

>  <CW1> (Acetaminophen)
2.7700

>  <CW2> (Acetaminophen)
1.8700

>  <CW3> (Acetaminophen)
0.9600

>  <CW4> (Acetaminophen)
0.3800

>  <CW5> (Acetaminophen)
0.1900

>  <CW6> (Acetaminophen)
0.0900

>  <CW7> (Acetaminophen)
0.0300

>  <CW8> (Acetaminophen)
0.0000

>  <ID1> (Acetaminophen)
0.0400

>  <ID2> (Acetaminophen)
0.0500

>  <ID3> (Acetaminophen)
0.0500

>  <ID4> (Acetaminophen)
0.2200

>  <CD1> (Acetaminophen)
0.3700

>  <CD2> (Acetaminophen)
0.2000

>  <CD3> (Acetaminophen)
0.1100

>  <CD4> (Acetaminophen)
0.0700

>  <CD5> (Acetaminophen)
0.0500

>  <CD6> (Acetaminophen)
0.0300

>  <CD7> (Acetaminophen)
0.0200

>  <CD8> (Acetaminophen)
0.0100

>  <HL1> (Acetaminophen)
1.7200

>  <HL2> (Acetaminophen)
1.2000

>  <A> (Acetaminophen)
2.4800

>  <CP> (Acetaminophen)
2.9800

>  <POL> (Acetaminophen)
16.0100

>  <MW> (Acetaminophen)
151.1600

>  <FLEX> (Acetaminophen)
0.1800

>  <FLEX_RB> (Acetaminophen)
0.0600

>  <NCC> (Acetaminophen)
0

>  <DIFF> (Acetaminophen)
0.9900

>  <LOGP n-Oct> (Acetaminophen)
0.7600

>  <LOGP c-Hex> (Acetaminophen)
-3.1300

>  <PSA> (Acetaminophen)
49.3300

>  <HSA> (Acetaminophen)
233.8600

>  <PSAR> (Acetaminophen)
0.1700

>  <PHSAR> (Acetaminophen)
0.2100

>  <LgD5> (Acetaminophen)
0.7600

>  <LgD6> (Acetaminophen)
0.7600

>  <LgD7> (Acetaminophen)
0.7600

>  <LgD7.5> (Acetaminophen)
0.7600

>  <LgD8> (Acetaminophen)
0.7500

>  <LgD9> (Acetaminophen)
0.6900

>  <LgD10> (Acetaminophen)
0.3300

>  <AUS7.4> (Acetaminophen)
2.0000

>  <0.000000U4> (Acetaminophen)
100.0000

>  <0.000000U5> (Acetaminophen)
100.0000

>  <0.000000U6> (Acetaminophen)
99.9800

>  <0.000000U7> (Acetaminophen)
99.8300

>  <0.000000U8> (Acetaminophen)
98.3000

>  <0.000000U9> (Acetaminophen)
85.2100

>  <0.000000U10> (Acetaminophen)
35.2000

>  <DRDRDR> (Acetaminophen)
7.0100

>  <DRDRAC> (Acetaminophen)
5.6600

>  <DRDRDO> (Acetaminophen)
4.9500

>  <DRACAC> (Acetaminophen)
6.6300

>  <DRACDO> (Acetaminophen)
6.6300

>  <DRDODO> (Acetaminophen)
3.5500

>  <ACACAC> (Acetaminophen)
0.0000

>  <ACACDO> (Acetaminophen)
6.2300

>  <ACDODO> (Acetaminophen)
6.2300

>  <DODODO> (Acetaminophen)
0.0000

>  <SOLY> (Acetaminophen)
-1.6900

>  <LgS3> (Acetaminophen)
-1.6900

>  <LgS4> (Acetaminophen)
-1.6900

>  <LgS5> (Acetaminophen)
-1.6900

>  <LgS6> (Acetaminophen)
-1.6900

>  <LgS7> (Acetaminophen)
-1.6900

>  <LgS7.5> (Acetaminophen)
-1.6800

>  <LgS8> (Acetaminophen)
-1.6800

>  <LgS9> (Acetaminophen)
-1.6200

>  <LgS10> (Acetaminophen)
-1.2300

>  <LgS11> (Acetaminophen)
-0.2100

>  <L0LgS> (Acetaminophen)
-1.5400

>  <L1LgS> (Acetaminophen)
0.3600

>  <L2LgS> (Acetaminophen)
0.4200

>  <L3LgS> (Acetaminophen)
0.3400

>  <L4LgS> (Acetaminophen)
0.1900

>  <DD1> (Acetaminophen)
0.5000

>  <DD2> (Acetaminophen)
0.1300

>  <DD3> (Acetaminophen)
0.3800

>  <DD4> (Acetaminophen)
0.0000

>  <DD5> (Acetaminophen)
0.0000

>  <DD6> (Acetaminophen)
0.2500

>  <DD7> (Acetaminophen)
0.3800

>  <DD8> (Acetaminophen)
0.0000

>  <ALogD5> (Acetaminophen)
0.4800

>  <ALogD5.5> (Acetaminophen)
0.4800

>  <ALogD7> (Acetaminophen)
0.4700

>  <ALogD7.4> (Acetaminophen)
0.4700

>  <ALogP> (Acetaminophen)
0.4800

>  <APSA> (Acetaminophen)
49.3300

>  <HDonors> (Acetaminophen)
2

>  <HAcceptors> (Acetaminophen)
3

>  <FRB> (Acetaminophen)
2

>  <Rule Of 5> (Acetaminophen)
0

>  <Molar Volume> (Acetaminophen)
120.9500

>  <Surface Tension> (Acetaminophen)
52.8000

>  <Polarizability> (Acetaminophen)
16.8100

>  <C ratio> (Acetaminophen)
0.7300

>  <N ratio> (Acetaminophen)
0.0900

>  <NO ratio> (Acetaminophen)
0.2700

>  <Num Rings> (Acetaminophen)
1

>  <Num Ar Rings> (Acetaminophen)
1

>  <logS> (Acetaminophen)
-1.2300

$$$$
Acetazolamide
  -MTS-   07231215063D 0   0.00000     0.00000     0

 13 13  0  0  0  0  0  0  0  0999 V2000
   20.3110  -20.2520   -0.1500 C   0  0  0  0  0  0  0  0  0  0  0  0
   21.7950  -19.4490   -0.6970 S   0  0  0  0  0  0  0  0  0  0  0  0
   21.6520  -18.0210   -0.4920 O   0  0  0  0  0  0  0  0  0  0  0  0
   22.1390  -19.9550   -2.0110 O   0  0  0  0  0  0  0  0  0  0  0  0
   22.8790  -20.0100    0.3610 N   0  0  0  0  0  0  0  0  0  0  0  0
   18.8530  -19.7730   -0.5660 S   0  0  0  0  0  0  0  0  0  0  0  0
   18.1640  -20.9620    0.2550 C   0  0  0  0  0  0  0  0  0  0  0  0
   19.0600  -21.7590    0.8690 N   0  0  0  0  0  0  0  0  0  0  0  0
   20.3050  -21.3500    0.6310 N   0  0  0  0  0  0  0  0  0  0  0  0
   16.7820  -21.2470    0.3950 N   0  0  0  0  0  0  0  0  0  0  0  0
   15.8310  -20.4900   -0.1930 C   0  0  0  0  0  0  0  0  0  0  0  0
   16.0950  -19.5160   -0.8780 O   0  0  0  0  0  0  0  0  0  0  0  0
   14.3850  -20.8620    0.0060 C   0  0  0  0  0  0  0  0  0  0  0  0
  1  2  1  0  0  0  0
  2  3  2  0  0  0  0
  2  4  2  0  0  0  0
  2  5  1  0  0  0  0
  1  6  1  0  0  0  0
  6  7  1  0  0  0  0
  7  8  2  0  0  0  0
  8  9  1  0  0  0  0
  9  1  2  0  0  0  0
  7 10  1  0  0  0  0
 10 11  1  0  0  0  0
 11 12  2  0  0  0  0
 11 13  1  0  0  0  0
M  END
>  <EXTREG> (Acetazolamide)
Acetazolamide

>  <NAME> (Acetazolamide)
Acetazolamide

>  <Vss> (Acetazolamide)
0.3700

>  <fu> (Acetazolamide)
0.0400

>  <V> (Acetazolamide)
416.0000

>  <S> (Acetazolamide)
311.9000

>  <R> (Acetazolamide)
1.3300

>  <G> (Acetazolamide)
1.2500

>  <W1> (Acetazolamide)
1011.0000

>  <W2> (Acetazolamide)
845.1300

>  <W3> (Acetazolamide)
577.8800

>  <W4> (Acetazolamide)
289.8800

>  <W5> (Acetazolamide)
139.2500

>  <W6> (Acetazolamide)
56.6300

>  <W7> (Acetazolamide)
19.7500

>  <W8> (Acetazolamide)
2.8800

>  <D1> (Acetazolamide)
57.8800

>  <D2> (Acetazolamide)
29.3800

>  <D3> (Acetazolamide)
22.1300

>  <D4> (Acetazolamide)
14.7500

>  <D5> (Acetazolamide)
10.0000

>  <D6> (Acetazolamide)
7.1300

>  <D7> (Acetazolamide)
5.1300

>  <D8> (Acetazolamide)
3.1300

>  <WO1> (Acetazolamide)
175.7500

>  <WO2> (Acetazolamide)
53.3800

>  <WO3> (Acetazolamide)
23.7500

>  <WO4> (Acetazolamide)
9.8800

>  <WO5> (Acetazolamide)
3.2500

>  <WO6> (Acetazolamide)
0.3800

>  <WN1> (Acetazolamide)
580.0000

>  <WN2> (Acetazolamide)
293.2500

>  <WN3> (Acetazolamide)
131.5000

>  <WN4> (Acetazolamide)
48.8800

>  <WN5> (Acetazolamide)
16.8800

>  <WN6> (Acetazolamide)
0.8800

>  <IW1> (Acetazolamide)
0.1000

>  <IW2> (Acetazolamide)
0.1800

>  <IW3> (Acetazolamide)
0.2000

>  <IW4> (Acetazolamide)
0.3000

>  <CW1> (Acetazolamide)
3.2400

>  <CW2> (Acetazolamide)
2.7100

>  <CW3> (Acetazolamide)
1.8500

>  <CW4> (Acetazolamide)
0.9300

>  <CW5> (Acetazolamide)
0.4500

>  <CW6> (Acetazolamide)
0.1800

>  <CW7> (Acetazolamide)
0.0600

>  <CW8> (Acetazolamide)
0.0100

>  <ID1> (Acetazolamide)
0.1100

>  <ID2> (Acetazolamide)
0.1400

>  <ID3> (Acetazolamide)
0.2000

>  <ID4> (Acetazolamide)
0.2300

>  <CD1> (Acetazolamide)
0.1900

>  <CD2> (Acetazolamide)
0.0900

>  <CD3> (Acetazolamide)
0.0700

>  <CD4> (Acetazolamide)
0.0500

>  <CD5> (Acetazolamide)
0.0300

>  <CD6> (Acetazolamide)
0.0200

>  <CD7> (Acetazolamide)
0.0200

>  <CD8> (Acetazolamide)
0.0100

>  <HL1> (Acetazolamide)
6.2900

>  <HL2> (Acetazolamide)
3.8400

>  <A> (Acetazolamide)
2.1800

>  <CP> (Acetazolamide)
0.4000

>  <POL> (Acetazolamide)
18.9300

>  <MW> (Acetazolamide)
222.2500

>  <FLEX> (Acetazolamide)
0.3800

>  <FLEX_RB> (Acetazolamide)
0.0900

>  <NCC> (Acetazolamide)
0

>  <DIFF> (Acetazolamide)
0.9000

>  <LOGP n-Oct> (Acetazolamide)
-1.4900

>  <LOGP c-Hex> (Acetazolamide)
-3.0800

>  <PSA> (Acetazolamide)
134.3100

>  <HSA> (Acetazolamide)
177.5800

>  <PSAR> (Acetazolamide)
0.4300

>  <PHSAR> (Acetazolamide)
0.7600

>  <LgD5> (Acetazolamide)
-1.4900

>  <LgD6> (Acetazolamide)
-1.5100

>  <LgD7> (Acetazolamide)
-1.7000

>  <LgD7.5> (Acetazolamide)
-1.9600

>  <LgD8> (Acetazolamide)
-2.3700

>  <LgD9> (Acetazolamide)
-3.5700

>  <LgD10> (Acetazolamide)
-5.2400

>  <AUS7.4> (Acetazolamide)
1.6000

>  <0.000000U4> (Acetazolamide)
98.6000

>  <0.000000U5> (Acetazolamide)
99.2600

>  <0.000000U6> (Acetazolamide)
94.2700

>  <0.000000U7> (Acetazolamide)
62.0200

>  <0.000000U8> (Acetazolamide)
13.0000

>  <0.000000U9> (Acetazolamide)
0.8000

>  <0.000000U10> (Acetazolamide)
0.0100

>  <DRDRDR> (Acetazolamide)
1.4600

>  <DRDRAC> (Acetazolamide)
4.8200

>  <DRDRDO> (Acetazolamide)
2.4000

>  <DRACAC> (Acetazolamide)
10.1100

>  <DRACDO> (Acetazolamide)
9.7300

>  <DRDODO> (Acetazolamide)
3.1200

>  <ACACAC> (Acetazolamide)
8.3900

>  <ACACDO> (Acetazolamide)
7.8500

>  <ACDODO> (Acetazolamide)
6.9900

>  <DODODO> (Acetazolamide)
0.0000

>  <SOLY> (Acetazolamide)
-0.9800

>  <LgS3> (Acetazolamide)
-0.9200

>  <LgS4> (Acetazolamide)
-0.9700

>  <LgS5> (Acetazolamide)
-0.9700

>  <LgS6> (Acetazolamide)
-0.9500

>  <LgS7> (Acetazolamide)
-0.7700

>  <LgS7.5> (Acetazolamide)
-0.5000

>  <LgS8> (Acetazolamide)
-0.0900

>  <LgS9> (Acetazolamide)
1.1100

>  <LgS10> (Acetazolamide)
2.7900

>  <LgS11> (Acetazolamide)
4.3500

>  <L0LgS> (Acetazolamide)
0.2200

>  <L1LgS> (Acetazolamide)
2.4400

>  <L2LgS> (Acetazolamide)
1.7500

>  <L3LgS> (Acetazolamide)
0.3600

>  <L4LgS> (Acetazolamide)
-0.2500

>  <DD1> (Acetazolamide)
0.0000

>  <DD2> (Acetazolamide)
0.0000

>  <DD3> (Acetazolamide)
0.2500

>  <DD4> (Acetazolamide)
0.1300

>  <DD5> (Acetazolamide)
0.0000

>  <DD6> (Acetazolamide)
0.0000

>  <DD7> (Acetazolamide)
0.2500

>  <DD8> (Acetazolamide)
0.1300

>  <ALogD5> (Acetazolamide)
-0.2600

>  <ALogD5.5> (Acetazolamide)
-0.2700

>  <ALogD7> (Acetazolamide)
-0.4900

>  <ALogD7.4> (Acetazolamide)
-0.6900

>  <ALogP> (Acetazolamide)
-0.2600

>  <APSA> (Acetazolamide)
151.6600

>  <HDonors> (Acetazolamide)
3

>  <HAcceptors> (Acetazolamide)
7

>  <FRB> (Acetazolamide)
1

>  <Rule Of 5> (Acetazolamide)
0

>  <Molar Volume> (Acetazolamide)
127.3900

>  <Surface Tension> (Acetazolamide)
97.9300

>  <Polarizability> (Acetazolamide)
18.2200

>  <C ratio> (Acetazolamide)
0.3100

>  <N ratio> (Acetazolamide)
0.3100

>  <NO ratio> (Acetazolamide)
0.5400

>  <Num Rings> (Acetazolamide)
1

>  <Num Ar Rings> (Acetazolamide)
1

>  <logS> (Acetazolamide)
-2.3600

$$$$
Abacavir
  -MTS-   07231215063D 0   0.00000     0.00000     0

 21 24  0  0  0  0  0  0  0  0999 V2000
   23.0960  -21.2250   -0.3430 C   0  0  0  0  0  0  0  0  0  0  0  0
   24.2070  -21.6650    0.5680 C   0  0  0  0  0  0  0  0  0  0  0  0
   24.2230  -20.9750    1.7090 C   0  0  0  0  0  0  0  0  0  0  0  0
   23.1270  -19.9510    1.7640 C   0  0  0  0  0  0  0  0  0  0  0  0
   22.1760  -20.4800    0.6610 C   0  0  0  0  0  0  0  0  0  0  0  0
   23.6640  -18.6580    1.3860 N   0  0  0  0  0  0  0  0  0  0  0  0
   24.9070  -18.3390    0.4600 C   0  0  0  0  0  0  0  0  0  0  0  0
   25.0460  -16.9560    0.4970 C   0  0  0  0  0  0  0  0  0  0  0  0
   24.1120  -16.3690    1.2970 N   0  0  0  0  0  0  0  0  0  0  0  0
   23.2420  -17.2230    1.8920 C   0  0  0  0  0  0  0  0  0  0  0  0
   26.0780  -16.3910   -0.2580 C   0  0  0  0  0  0  0  0  0  0  0  0
   26.8860  -17.2200   -0.9570 N   0  0  0  0  0  0  0  0  0  0  0  0
   26.7120  -18.5600   -0.9580 C   0  0  0  0  0  0  0  0  0  0  0  0
   25.7210  -19.1400   -0.2500 N   0  0  0  0  0  0  0  0  0  0  0  0
   27.5440  -19.3370   -1.6810 N   0  0  0  0  0  0  0  0  0  0  0  0
   26.3000  -15.0580   -0.3170 N   0  0  0  0  0  0  0  0  0  0  0  0
   25.4020  -14.1110    0.3250 C   0  0  0  0  0  0  0  0  0  0  0  0
   24.0150  -13.9780   -0.3400 C   0  0  0  0  0  0  0  0  0  0  0  0
   25.0560  -12.8540   -0.5020 C   0  0  0  0  0  0  0  0  0  0  0  0
   22.4020  -22.4040   -1.0740 C   0  0  0  0  0  0  0  0  0  0  0  0
   21.3510  -21.9370   -1.9370 O   0  0  0  0  0  0  0  0  0  0  0  0
  1  2  1  0  0  0  0
  2  3  2  0  0  0  0
  3  4  1  0  0  0  0
  4  5  1  0  0  0  0
  5  1  1  0  0  0  0
  4  6  1  0  0  0  0
  6  7  1  0  0  0  0
  7  8  2  0  0  0  0
  8  9  1  0  0  0  0
  9 10  2  0  0  0  0
 10  6  1  0  0  0  0
  8 11  1  0  0  0  0
 11 12  2  0  0  0  0
 12 13  1  0  0  0  0
 13 14  2  0  0  0  0
 14  7  1  0  0  0  0
 13 15  1  0  0  0  0
 11 16  1  0  0  0  0
 16 17  1  0  0  0  0
 17 18  1  0  0  0  0
 18 19  1  0  0  0  0
 19 17  1  0  0  0  0
  1 20  1  0  0  0  0
 20 21  1  0  0  0  0
M  END
>  <EXTREG> (Abacavir)
Abacavir

>  <NAME> (Abacavir)
Abacavir

>  <Vss> (Abacavir)
0.8400

>  <fu> (Abacavir)
0.5000

>  <V> (Abacavir)
628.1300

>  <S> (Abacavir)
441.6200

>  <R> (Abacavir)
1.4200

>  <G> (Abacavir)
1.3900

>  <W1> (Abacavir)
1098.5000

>  <W2> (Abacavir)
715.3800

>  <W3> (Abacavir)
433.8800

>  <W4> (Abacavir)
196.1300

>  <W5> (Abacavir)
100.0000

>  <W6> (Abacavir)
48.6300

>  <W7> (Abacavir)
15.6300

>  <W8> (Abacavir)
3.5000

>  <D1> (Abacavir)
164.2500

>  <D2> (Abacavir)
85.2500

>  <D3> (Abacavir)
41.5000

>  <D4> (Abacavir)
28.7500

>  <D5> (Abacavir)
21.7500

>  <D6> (Abacavir)
17.1300

>  <D7> (Abacavir)
13.2500

>  <D8> (Abacavir)
9.7500

>  <WO1> (Abacavir)
253.0000

>  <WO2> (Abacavir)
100.1300

>  <WO3> (Abacavir)
45.3800

>  <WO4> (Abacavir)
12.8800

>  <WO5> (Abacavir)
1.6300

>  <WO6> (Abacavir)
0.3800

>  <WN1> (Abacavir)
481.6300

>  <WN2> (Abacavir)
219.5000

>  <WN3> (Abacavir)
110.8800

>  <WN4> (Abacavir)
51.7500

>  <WN5> (Abacavir)
13.0000

>  <WN6> (Abacavir)
1.2500

>  <IW1> (Abacavir)
0.0600

>  <IW2> (Abacavir)
0.1600

>  <IW3> (Abacavir)
0.4200

>  <IW4> (Abacavir)
0.7200

>  <CW1> (Abacavir)
2.4900

>  <CW2> (Abacavir)
1.6200

>  <CW3> (Abacavir)
0.9800

>  <CW4> (Abacavir)
0.4400

>  <CW5> (Abacavir)
0.2300

>  <CW6> (Abacavir)
0.1100

>  <CW7> (Abacavir)
0.0400

>  <CW8> (Abacavir)
0.0100

>  <ID1> (Abacavir)
0.0500

>  <ID2> (Abacavir)
0.1000

>  <ID3> (Abacavir)
0.1300

>  <ID4> (Abacavir)
0.1600

>  <CD1> (Abacavir)
0.3700

>  <CD2> (Abacavir)
0.1900

>  <CD3> (Abacavir)
0.0900

>  <CD4> (Abacavir)
0.0700

>  <CD5> (Abacavir)
0.0500

>  <CD6> (Abacavir)
0.0400

>  <CD7> (Abacavir)
0.0300

>  <CD8> (Abacavir)
0.0200

>  <HL1> (Abacavir)
2.4100

>  <HL2> (Abacavir)
1.6900

>  <A> (Abacavir)
3.4100

>  <CP> (Abacavir)
0.9800

>  <POL> (Abacavir)
30.8500

>  <MW> (Abacavir)
286.3300

>  <FLEX> (Abacavir)
0.8700

>  <FLEX_RB> (Abacavir)
0.1500

>  <NCC> (Abacavir)
0

>  <DIFF> (Abacavir)
0.6500

>  <LOGP n-Oct> (Abacavir)
0.9900

>  <LOGP c-Hex> (Abacavir)
-2.3300

>  <PSA> (Abacavir)
99.1800

>  <HSA> (Abacavir)
342.4400

>  <PSAR> (Abacavir)
0.2200

>  <PHSAR> (Abacavir)
0.2900

>  <LgD5> (Abacavir)
0.4500

>  <LgD6> (Abacavir)
0.9000

>  <LgD7> (Abacavir)
0.9800

>  <LgD7.5> (Abacavir)
0.9900

>  <LgD8> (Abacavir)
0.9900

>  <LgD9> (Abacavir)
0.9900

>  <LgD10> (Abacavir)
0.9900

>  <AUS7.4> (Abacavir)
2.0000

>  <0.000000U4> (Abacavir)
3.9100

>  <0.000000U5> (Abacavir)
28.9200

>  <0.000000U6> (Abacavir)
80.2700

>  <0.000000U7> (Abacavir)
97.6000

>  <0.000000U8> (Abacavir)
99.7500

>  <0.000000U9> (Abacavir)
99.9700

>  <0.000000U10> (Abacavir)
99.9800

>  <DRDRDR> (Abacavir)
13.7200

>  <DRDRAC> (Abacavir)
15.1300

>  <DRDRDO> (Abacavir)
17.3900

>  <DRACAC> (Abacavir)
13.5200

>  <DRACDO> (Abacavir)
18.6200

>  <DRDODO> (Abacavir)
16.8200

>  <ACACAC> (Abacavir)
11.2000

>  <ACACDO> (Abacavir)
15.6200

>  <ACDODO> (Abacavir)
15.6200

>  <DODODO> (Abacavir)
13.0200

>  <SOLY> (Abacavir)
-2.9700

>  <LgS3> (Abacavir)
-0.6100

>  <LgS4> (Abacavir)
-1.5700

>  <LgS5> (Abacavir)
-2.4300

>  <LgS6> (Abacavir)
-2.8800

>  <LgS7> (Abacavir)
-2.9600

>  <LgS7.5> (Abacavir)
-2.9700

>  <LgS8> (Abacavir)
-2.9700

>  <LgS9> (Abacavir)
-2.9700

>  <LgS10> (Abacavir)
-2.9700

>  <LgS11> (Abacavir)
-2.9700

>  <L0LgS> (Abacavir)
-2.5800

>  <L1LgS> (Abacavir)
-0.9000

>  <L2LgS> (Abacavir)
0.8300

>  <L3LgS> (Abacavir)
-0.3900

>  <L4LgS> (Abacavir)
0.0000

>  <DD1> (Abacavir)
0.5000

>  <DD2> (Abacavir)
0.3800

>  <DD3> (Abacavir)
0.0000

>  <DD4> (Abacavir)
0.2500

>  <DD5> (Abacavir)
0.5000

>  <DD6> (Abacavir)
0.6300

>  <DD7> (Abacavir)
0.6300

>  <DD8> (Abacavir)
0.5000

>  <ALogD5> (Abacavir)
0.7600

>  <ALogD5.5> (Abacavir)
0.9900

>  <ALogD7> (Abacavir)
1.1500

>  <ALogD7.4> (Abacavir)
1.1600

>  <ALogP> (Abacavir)
1.1600

>  <APSA> (Abacavir)
101.8800

>  <HDonors> (Abacavir)
4

>  <HAcceptors> (Abacavir)
7

>  <FRB> (Abacavir)
4

>  <Rule Of 5> (Abacavir)
0

>  <Molar Volume> (Abacavir)
167.6500

>  <Surface Tension> (Abacavir)
80.2000

>  <Polarizability> (Abacavir)
30.0500

>  <C ratio> (Abacavir)
0.6700

>  <N ratio> (Abacavir)
0.2900

>  <NO ratio> (Abacavir)
0.3300

>  <Num Rings> (Abacavir)
4

>  <Num Ar Rings> (Abacavir)
2

>  <logS> (Abacavir)
-2.7600

$$$$
AcetylsalicylicAcid
  -MTS-   07231215063D 0   0.00000     0.00000     0

 13 13  0  0  0  0  0  0  0  0999 V2000
   23.9390   -7.2110   -0.0390 C   0  0  0  0  0  0  0  0  0  0  0  0
   24.1550   -5.7340   -0.3020 C   0  0  0  0  0  0  0  0  0  0  0  0
   23.4000   -5.1530   -1.0620 O   0  0  0  0  0  0  0  0  0  0  0  0
   25.1320   -5.0130    0.2550 O   0  0  0  0  0  0  0  0  0  0  0  0
   24.9030   -7.9610    0.6430 C   0  0  0  0  0  0  0  0  0  0  0  0
   26.1040   -7.3640    1.0230 O   0  0  0  0  0  0  0  0  0  0  0  0
   27.1960   -7.6010    0.2810 C   0  0  0  0  0  0  0  0  0  0  0  0
   28.2620   -7.1240    0.6290 O   0  0  0  0  0  0  0  0  0  0  0  0
   27.1030   -8.4420   -0.9690 C   0  0  0  0  0  0  0  0  0  0  0  0
   24.6690   -9.3060    0.9460 C   0  0  0  0  0  0  0  0  0  0  0  0
   23.4950   -9.9280    0.5140 C   0  0  0  0  0  0  0  0  0  0  0  0
   22.5490   -9.1960   -0.2090 C   0  0  0  0  0  0  0  0  0  0  0  0
   22.7690   -7.8420   -0.4790 C   0  0  0  0  0  0  0  0  0  0  0  0
  1  2  1  0  0  0  0
  2  3  2  0  0  0  0
  2  4  1  0  0  0  0
  1  5  2  0  0  0  0
  5  6  1  0  0  0  0
  6  7  1  0  0  0  0
  7  8  2  0  0  0  0
  7  9  1  0  0  0  0
  5 10  1  0  0  0  0
 10 11  2  0  0  0  0
 11 12  1  0  0  0  0
 12 13  2  0  0  0  0
 13  1  1  0  0  0  0
M  END
>  <EXTREG> (AcetylsalicylicAcid)
AcetylsalicylicAcid

>  <NAME> (AcetylsalicylicAcid)
AcetylsalicylicAcid

>  <Vss> (AcetylsalicylicAcid)
0.2200

>  <fu> (AcetylsalicylicAcid)
0.6800

>  <V> (AcetylsalicylicAcid)
405.1300

>  <S> (AcetylsalicylicAcid)
297.6800

>  <R> (AcetylsalicylicAcid)
1.3600

>  <G> (AcetylsalicylicAcid)
1.1900

>  <W1> (AcetylsalicylicAcid)
863.0000

>  <W2> (AcetylsalicylicAcid)
619.8800

>  <W3> (AcetylsalicylicAcid)
364.2500

>  <W4> (AcetylsalicylicAcid)
174.6300

>  <W5> (AcetylsalicylicAcid)
92.3800

>  <W6> (AcetylsalicylicAcid)
49.2500

>  <W7> (AcetylsalicylicAcid)
17.5000

>  <W8> (AcetylsalicylicAcid)
2.8800

>  <D1> (AcetylsalicylicAcid)
113.2500

>  <D2> (AcetylsalicylicAcid)
55.2500

>  <D3> (AcetylsalicylicAcid)
19.0000

>  <D4> (AcetylsalicylicAcid)
9.8800

>  <D5> (AcetylsalicylicAcid)
6.5000

>  <D6> (AcetylsalicylicAcid)
3.6300

>  <D7> (AcetylsalicylicAcid)
2.2500

>  <D8> (AcetylsalicylicAcid)
0.7500

>  <WO1> (AcetylsalicylicAcid)
65.2500

>  <WO2> (AcetylsalicylicAcid)
18.2500

>  <WO3> (AcetylsalicylicAcid)
6.1300

>  <WO4> (AcetylsalicylicAcid)
1.2500

>  <WO5> (AcetylsalicylicAcid)
0.0000

>  <WO6> (AcetylsalicylicAcid)
0.0000

>  <WN1> (AcetylsalicylicAcid)
423.1300

>  <WN2> (AcetylsalicylicAcid)
201.8800

>  <WN3> (AcetylsalicylicAcid)
102.6300

>  <WN4> (AcetylsalicylicAcid)
50.5000

>  <WN5> (AcetylsalicylicAcid)
13.1300

>  <WN6> (AcetylsalicylicAcid)
0.0000

>  <IW1> (AcetylsalicylicAcid)
0.2100

>  <IW2> (AcetylsalicylicAcid)
0.4800

>  <IW3> (AcetylsalicylicAcid)
1.0000

>  <IW4> (AcetylsalicylicAcid)
1.4400

>  <CW1> (AcetylsalicylicAcid)
2.9000

>  <CW2> (AcetylsalicylicAcid)
2.0800

>  <CW3> (AcetylsalicylicAcid)
1.2200

>  <CW4> (AcetylsalicylicAcid)
0.5900

>  <CW5> (AcetylsalicylicAcid)
0.3100

>  <CW6> (AcetylsalicylicAcid)
0.1700

>  <CW7> (AcetylsalicylicAcid)
0.0600

>  <CW8> (AcetylsalicylicAcid)
0.0100

>  <ID1> (AcetylsalicylicAcid)
0.1100

>  <ID2> (AcetylsalicylicAcid)
0.1400

>  <ID3> (AcetylsalicylicAcid)
0.1900

>  <ID4> (AcetylsalicylicAcid)
0.3100

>  <CD1> (AcetylsalicylicAcid)
0.3800

>  <CD2> (AcetylsalicylicAcid)
0.1900

>  <CD3> (AcetylsalicylicAcid)
0.0600

>  <CD4> (AcetylsalicylicAcid)
0.0300

>  <CD5> (AcetylsalicylicAcid)
0.0200

>  <CD6> (AcetylsalicylicAcid)
0.0100

>  <CD7> (AcetylsalicylicAcid)
0.0100

>  <CD8> (AcetylsalicylicAcid)
0.0000

>  <HL1> (AcetylsalicylicAcid)
4.8600

>  <HL2> (AcetylsalicylicAcid)
4.9900

>  <A> (AcetylsalicylicAcid)
4.6100

>  <CP> (AcetylsalicylicAcid)
0.4100

>  <POL> (AcetylsalicylicAcid)
17.0900

>  <MW> (AcetylsalicylicAcid)
180.1600

>  <FLEX> (AcetylsalicylicAcid)
0.7300

>  <FLEX_RB> (AcetylsalicylicAcid)
0.1500

>  <NCC> (AcetylsalicylicAcid)
0

>  <DIFF> (AcetylsalicylicAcid)
0.8500

>  <LOGP n-Oct> (AcetylsalicylicAcid)
1.5600

>  <LOGP c-Hex> (AcetylsalicylicAcid)
-0.9700

>  <PSA> (AcetylsalicylicAcid)
63.6000

>  <HSA> (AcetylsalicylicAcid)
234.0800

>  <PSAR> (AcetylsalicylicAcid)
0.2100

>  <PHSAR> (AcetylsalicylicAcid)
0.2700

>  <LgD5> (AcetylsalicylicAcid)
0.1500

>  <LgD6> (AcetylsalicylicAcid)
-0.8000

>  <LgD7> (AcetylsalicylicAcid)
-1.5400

>  <LgD7.5> (AcetylsalicylicAcid)
-1.7200

>  <LgD8> (AcetylsalicylicAcid)
-1.8000

>  <LgD9> (AcetylsalicylicAcid)
-1.8400

>  <LgD10> (AcetylsalicylicAcid)
-1.8400

>  <AUS7.4> (AcetylsalicylicAcid)
0.0000

>  <0.000000U4> (AcetylsalicylicAcid)
28.5100

>  <0.000000U5> (AcetylsalicylicAcid)
3.8400

>  <0.000000U6> (AcetylsalicylicAcid)
0.4000

>  <0.000000U7> (AcetylsalicylicAcid)
0.0400

>  <0.000000U8> (AcetylsalicylicAcid)
0.0000

>  <0.000000U9> (AcetylsalicylicAcid)
0.0000

>  <0.000000U10> (AcetylsalicylicAcid)
0.0000

>  <DRDRDR> (AcetylsalicylicAcid)
6.2100

>  <DRDRAC> (AcetylsalicylicAcid)
8.8500

>  <DRDRDO> (AcetylsalicylicAcid)
6.3000

>  <DRACAC> (AcetylsalicylicAcid)
9.0500

>  <DRACDO> (AcetylsalicylicAcid)
6.6300

>  <DRDODO> (AcetylsalicylicAcid)
0.0000

>  <ACACAC> (AcetylsalicylicAcid)
3.2500

>  <ACACDO> (AcetylsalicylicAcid)
2.8600

>  <ACDODO> (AcetylsalicylicAcid)
0.0000

>  <DODODO> (AcetylsalicylicAcid)
0.0000

>  <SOLY> (AcetylsalicylicAcid)
-0.9800

>  <LgS3> (AcetylsalicylicAcid)
-0.8800

>  <LgS4> (AcetylsalicylicAcid)
-0.4400

>  <LgS5> (AcetylsalicylicAcid)
0.4300

>  <LgS6> (AcetylsalicylicAcid)
1.3900

>  <LgS7> (AcetylsalicylicAcid)
2.1700

>  <LgS7.5> (AcetylsalicylicAcid)
2.3700

>  <LgS8> (AcetylsalicylicAcid)
2.4700

>  <LgS9> (AcetylsalicylicAcid)
2.5100

>  <LgS10> (AcetylsalicylicAcid)
2.5200

>  <LgS11> (AcetylsalicylicAcid)
2.5200

>  <L0LgS> (AcetylsalicylicAcid)
1.4900

>  <L1LgS> (AcetylsalicylicAcid)
1.9300

>  <L2LgS> (AcetylsalicylicAcid)
-0.9800

>  <L3LgS> (AcetylsalicylicAcid)
-0.1900

>  <L4LgS> (AcetylsalicylicAcid)
0.3800

>  <DD1> (AcetylsalicylicAcid)
1.2500

>  <DD2> (AcetylsalicylicAcid)
2.3800

>  <DD3> (AcetylsalicylicAcid)
0.6300

>  <DD4> (AcetylsalicylicAcid)
-0.1300

>  <DD5> (AcetylsalicylicAcid)
0.0000

>  <DD6> (AcetylsalicylicAcid)
-0.6300

>  <DD7> (AcetylsalicylicAcid)
-0.5000

>  <DD8> (AcetylsalicylicAcid)
-0.3800

>  <ALogD5> (AcetylsalicylicAcid)
-0.1200

>  <ALogD5.5> (AcetylsalicylicAcid)
-0.5900

>  <ALogD7> (AcetylsalicylicAcid)
-1.6000

>  <ALogD7.4> (AcetylsalicylicAcid)
-1.6800

>  <ALogP> (AcetylsalicylicAcid)
1.4000

>  <APSA> (AcetylsalicylicAcid)
63.6000

>  <HDonors> (AcetylsalicylicAcid)
1

>  <HAcceptors> (AcetylsalicylicAcid)
4

>  <FRB> (AcetylsalicylicAcid)
3

>  <Rule Of 5> (AcetylsalicylicAcid)
0

>  <Molar Volume> (AcetylsalicylicAcid)
139.5900

>  <Surface Tension> (AcetylsalicylicAcid)
49.8500

>  <Polarizability> (AcetylsalicylicAcid)
17.6500

>  <C ratio> (AcetylsalicylicAcid)
0.6900

>  <N ratio> (AcetylsalicylicAcid)
0.0000

>  <NO ratio> (AcetylsalicylicAcid)
0.3100

>  <Num Rings> (AcetylsalicylicAcid)
1

>  <Num Ar Rings> (AcetylsalicylicAcid)
1

>  <logS> (AcetylsalicylicAcid)
-1.7100

$$$$
Acyclovir
  -MTS-   07231215063D 0   0.00000     0.00000     0

 16 17  0  0  0  0  0  0  0  0999 V2000
   25.4800   -9.1120    0.5050 C   0  0  0  0  0  0  0  0  0  0  0  0
   25.2920   -7.7600    0.3110 C   0  0  0  0  0  0  0  0  0  0  0  0
   26.2990   -6.9990    0.8210 N   0  0  0  0  0  0  0  0  0  0  0  0
   27.2810   -7.7250    1.4200 C   0  0  0  0  0  0  0  0  0  0  0  0
   26.8500   -9.2490    1.2650 N   0  0  0  0  0  0  0  0  0  0  0  0
   27.4930  -10.4450    1.7710 C   0  0  0  0  0  0  0  0  0  0  0  0
   28.1280  -11.1600    0.6960 O   0  0  0  0  0  0  0  0  0  0  0  0
   29.1050  -10.3730   -0.0140 C   0  0  0  0  0  0  0  0  0  0  0  0
   29.7350  -11.2590   -1.1160 C   0  0  0  0  0  0  0  0  0  0  0  0
   30.6870  -10.5230   -1.9050 O   0  0  0  0  0  0  0  0  0  0  0  0
   24.0240   -7.3930   -0.4170 C   0  0  0  0  0  0  0  0  0  0  0  0
   23.2430   -8.3790   -0.7820 N   0  0  0  0  0  0  0  0  0  0  0  0
   23.5190   -9.6480   -0.5400 C   0  0  0  0  0  0  0  0  0  0  0  0
   24.5800  -10.0080    0.0730 N   0  0  0  0  0  0  0  0  0  0  0  0
   22.6750  -10.5580   -0.9440 N   0  0  0  0  0  0  0  0  0  0  0  0
   23.7440   -6.2290   -0.6530 O   0  0  0  0  0  0  0  0  0  0  0  0
  1  2  2  0  0  0  0
  2  3  1  0  0  0  0
  3  4  2  0  0  0  0
  4  5  1  0  0  0  0
  5  1  1  0  0  0  0
  5  6  1  0  0  0  0
  6  7  1  0  0  0  0
  7  8  1  0  0  0  0
  8  9  1  0  0  0  0
  9 10  1  0  0  0  0
  2 11  1  0  0  0  0
 11 12  1  0  0  0  0
 12 13  1  0  0  0  0
 13 14  2  0  0  0  0
 14  1  1  0  0  0  0
 13 15  1  0  0  0  0
 11 16  2  0  0  0  0
M  END
>  <EXTREG> (Acyclovir)
Acyclovir

>  <NAME> (Acyclovir)
Acyclovir

>  <Vss> (Acyclovir)
0.7100

>  <fu> (Acyclovir)
0.8500

>  <V> (Acyclovir)
462.3800

>  <S> (Acyclovir)
349.7300

>  <R> (Acyclovir)
1.3200

>  <G> (Acyclovir)
1.3300

>  <W1> (Acyclovir)
1074.2500

>  <W2> (Acyclovir)
898.2500

>  <W3> (Acyclovir)
588.3800

>  <W4> (Acyclovir)
289.1300

>  <W5> (Acyclovir)
157.7500

>  <W6> (Acyclovir)
79.5000

>  <W7> (Acyclovir)
26.0000

>  <W8> (Acyclovir)
6.2500

>  <D1> (Acyclovir)
63.0000

>  <D2> (Acyclovir)
43.5000

>  <D3> (Acyclovir)
30.8800

>  <D4> (Acyclovir)
21.8800

>  <D5> (Acyclovir)
15.8800

>  <D6> (Acyclovir)
11.2500

>  <D7> (Acyclovir)
7.5000

>  <D8> (Acyclovir)
5.1300

>  <WO1> (Acyclovir)
269.5000

>  <WO2> (Acyclovir)
103.0000

>  <WO3> (Acyclovir)
45.3800

>  <WO4> (Acyclovir)
16.3800

>  <WO5> (Acyclovir)
2.7500

>  <WO6> (Acyclovir)
0.2500

>  <WN1> (Acyclovir)
630.1300

>  <WN2> (Acyclovir)
312.8800

>  <WN3> (Acyclovir)
169.0000

>  <WN4> (Acyclovir)
82.5000

>  <WN5> (Acyclovir)
21.0000

>  <WN6> (Acyclovir)
1.7500

>  <IW1> (Acyclovir)
0.0600

>  <IW2> (Acyclovir)
0.1300

>  <IW3> (Acyclovir)
0.3100

>  <IW4> (Acyclovir)
0.9000

>  <CW1> (Acyclovir)
3.0700

>  <CW2> (Acyclovir)
2.5700

>  <CW3> (Acyclovir)
1.6800

>  <CW4> (Acyclovir)
0.8300

>  <CW5> (Acyclovir)
0.4500

>  <CW6> (Acyclovir)
0.2300

>  <CW7> (Acyclovir)
0.0700

>  <CW8> (Acyclovir)
0.0200

>  <ID1> (Acyclovir)
0.1300

>  <ID2> (Acyclovir)
0.2200

>  <ID3> (Acyclovir)
0.2900

>  <ID4> (Acyclovir)
0.3800

>  <CD1> (Acyclovir)
0.1800

>  <CD2> (Acyclovir)
0.1200

>  <CD3> (Acyclovir)
0.0900

>  <CD4> (Acyclovir)
0.0600

>  <CD5> (Acyclovir)
0.0500

>  <CD6> (Acyclovir)
0.0300

>  <CD7> (Acyclovir)
0.0200

>  <CD8> (Acyclovir)
0.0100

>  <HL1> (Acyclovir)
5.1100

>  <HL2> (Acyclovir)
3.6300

>  <A> (Acyclovir)
2.8800

>  <CP> (Acyclovir)
0.3200

>  <POL> (Acyclovir)
21.0800

>  <MW> (Acyclovir)
225.2100

>  <FLEX> (Acyclovir)
0.9900

>  <FLEX_RB> (Acyclovir)
0.1600

>  <NCC> (Acyclovir)
0

>  <DIFF> (Acyclovir)
0.7800

>  <LOGP n-Oct> (Acyclovir)
-1.7500

>  <LOGP c-Hex> (Acyclovir)
-4.4500

>  <PSA> (Acyclovir)
116.1500

>  <HSA> (Acyclovir)
233.5800

>  <PSAR> (Acyclovir)
0.3300

>  <PHSAR> (Acyclovir)
0.5000

>  <LgD5> (Acyclovir)
-1.7500

>  <LgD6> (Acyclovir)
-1.7500

>  <LgD7> (Acyclovir)
-1.7500

>  <LgD7.5> (Acyclovir)
-1.7500

>  <LgD8> (Acyclovir)
-1.7700

>  <LgD9> (Acyclovir)
-1.9300

>  <LgD10> (Acyclovir)
-2.5500

>  <AUS7.4> (Acyclovir)
2.0000

>  <0.000000U4> (Acyclovir)
98.4700

>  <0.000000U5> (Acyclovir)
99.8400

>  <0.000000U6> (Acyclovir)
99.9300

>  <0.000000U7> (Acyclovir)
99.4600

>  <0.000000U8> (Acyclovir)
94.9000

>  <0.000000U9> (Acyclovir)
65.0400

>  <0.000000U10> (Acyclovir)
15.6800

>  <DRDRDR> (Acyclovir)
6.5800

>  <DRDRAC> (Acyclovir)
8.8400

>  <DRDRDO> (Acyclovir)
9.2100

>  <DRACAC> (Acyclovir)
10.4200

>  <DRACDO> (Acyclovir)
11.7800

>  <DRDODO> (Acyclovir)
9.3000

>  <ACACAC> (Acyclovir)
8.6100

>  <ACACDO> (Acyclovir)
10.6300

>  <ACDODO> (Acyclovir)
8.6600

>  <DODODO> (Acyclovir)
3.2200

>  <SOLY> (Acyclovir)
-1.3400

>  <LgS3> (Acyclovir)
-1.2800

>  <LgS4> (Acyclovir)
-1.3400

>  <LgS5> (Acyclovir)
-1.3400

>  <LgS6> (Acyclovir)
-1.3400

>  <LgS7> (Acyclovir)
-1.3400

>  <LgS7.5> (Acyclovir)
-1.3400

>  <LgS8> (Acyclovir)
-1.3200

>  <LgS9> (Acyclovir)
-1.1600

>  <LgS10> (Acyclovir)
-0.5400

>  <LgS11> (Acyclovir)
0.3900

>  <L0LgS> (Acyclovir)
-1.1200

>  <L1LgS> (Acyclovir)
0.5300

>  <L2LgS> (Acyclovir)
0.5900

>  <L3LgS> (Acyclovir)
0.3600

>  <L4LgS> (Acyclovir)
0.1300

>  <DD1> (Acyclovir)
-0.1300

>  <DD2> (Acyclovir)
0.3800

>  <DD3> (Acyclovir)
0.0000

>  <DD4> (Acyclovir)
0.0000

>  <DD5> (Acyclovir)
0.0000

>  <DD6> (Acyclovir)
0.2500

>  <DD7> (Acyclovir)
0.0000

>  <DD8> (Acyclovir)
0.0000

>  <ALogD5> (Acyclovir)
-1.4800

>  <ALogD5.5> (Acyclovir)
-1.4800

>  <ALogD7> (Acyclovir)
-1.4800

>  <ALogD7.4> (Acyclovir)
-1.4900

>  <ALogP> (Acyclovir)
-1.4800

>  <APSA> (Acyclovir)
114.7600

>  <HDonors> (Acyclovir)
4

>  <HAcceptors> (Acyclovir)
8

>  <FRB> (Acyclovir)
5

>  <Rule Of 5> (Acyclovir)
0

>  <Molar Volume> (Acyclovir)
127.1800

>  <Surface Tension> (Acyclovir)
83.7200

>  <Polarizability> (Acyclovir)
20.7900

>  <C ratio> (Acyclovir)
0.5000

>  <N ratio> (Acyclovir)
0.3100

>  <NO ratio> (Acyclovir)
0.5000

>  <Num Rings> (Acyclovir)
2

>  <Num Ar Rings> (Acyclovir)
1

>  <logS> (Acyclovir)
-0.7500

$$$$
Adinazolam
  -MTS-   07231215063D 0   0.00000     0.00000     0

 25 28  0  0  0  0  0  0  0  0999 V2000
   25.0790   -9.5240   -0.9100 N   0  0  0  0  0  0  0  0  0  0  0  0
   25.0650   -8.0830   -0.3210 C   0  0  0  0  0  0  0  0  0  0  0  0
   26.3660   -7.7010   -0.3570 N   0  0  0  0  0  0  0  0  0  0  0  0
   27.2180   -8.6320   -0.8300 N   0  0  0  0  0  0  0  0  0  0  0  0
   26.5750   -9.7670   -1.1820 C   0  0  0  0  0  0  0  0  0  0  0  0
   27.1070  -11.0710   -1.7410 C   0  0  0  0  0  0  0  0  0  0  0  0
   26.8610  -12.1190   -0.7710 N   0  0  0  0  0  0  0  0  0  0  0  0
   25.6280  -12.3970   -0.5490 C   0  0  0  0  0  0  0  0  0  0  0  0
   24.3980  -11.7750   -1.1970 C   0  0  0  0  0  0  0  0  0  0  0  0
   24.1150  -10.4010   -1.2500 C   0  0  0  0  0  0  0  0  0  0  0  0
   22.8640   -9.9530   -1.6850 C   0  0  0  0  0  0  0  0  0  0  0  0
   21.9060  -10.8660   -2.1320 C   0  0  0  0  0  0  0  0  0  0  0  0
   22.2210  -12.2250   -2.1880 C   0  0  0  0  0  0  0  0  0  0  0  0
   23.4680  -12.6680   -1.7420 C   0  0  0  0  0  0  0  0  0  0  0  0
   21.0540  -13.3720   -2.8130 Cl  0  0  0  0  0  0  0  0  0  0  0  0
   25.3670  -13.4900    0.4690 C   0  0  0  0  0  0  0  0  0  0  0  0
   24.1390  -13.5880    1.1350 C   0  0  0  0  0  0  0  0  0  0  0  0
   23.9010  -14.6310    2.0360 C   0  0  0  0  0  0  0  0  0  0  0  0
   24.9030  -15.5670    2.3040 C   0  0  0  0  0  0  0  0  0  0  0  0
   26.1430  -15.4550    1.6700 C   0  0  0  0  0  0  0  0  0  0  0  0
   26.3710  -14.4210    0.7570 C   0  0  0  0  0  0  0  0  0  0  0  0
   23.8700   -7.2840    0.2050 C   0  0  0  0  0  0  0  0  0  0  0  0
   24.2430   -6.3090    1.2630 N   0  0  0  0  0  0  0  0  0  0  0  0
   23.1580   -6.0060    2.2280 C   0  0  0  0  0  0  0  0  0  0  0  0
   24.9210   -5.0910    0.7550 C   0  0  0  0  0  0  0  0  0  0  0  0
  1  2  1  0  0  0  0
  2  3  2  0  0  0  0
  3  4  1  0  0  0  0
  4  5  2  0  0  0  0
  5  1  1  0  0  0  0
  5  6  1  0  0  0  0
  6  7  1  0  0  0  0
  7  8  2  0  0  0  0
  8  9  1  0  0  0  0
  9 10  2  0  0  0  0
 10  1  1  0  0  0  0
 10 11  1  0  0  0  0
 11 12  2  0  0  0  0
 12 13  1  0  0  0  0
 13 14  2  0  0  0  0
 14  9  1  0  0  0  0
 13 15  1  0  0  0  0
  8 16  1  0  0  0  0
 16 17  2  0  0  0  0
 17 18  1  0  0  0  0
 18 19  2  0  0  0  0
 19 20  1  0  0  0  0
 20 21  2  0  0  0  0
 21 16  1  0  0  0  0
  2 22  1  0  0  0  0
 22 23  1  0  0  0  0
 23 24  1  0  0  0  0
 23 25  1  0  0  0  0
M  END
>  <EXTREG> (Adinazolam)
Adinazolam

>  <NAME> (Adinazolam)
Adinazolam

>  <Vss> (Adinazolam)
0.9800

>  <fu> (Adinazolam)
0.3100

>  <V> (Adinazolam)
758.5000

>  <S> (Adinazolam)
506.6400

>  <R> (Adinazolam)
1.5000

>  <G> (Adinazolam)
1.4100

>  <W1> (Adinazolam)
1172.7500

>  <W2> (Adinazolam)
629.6300

>  <W3> (Adinazolam)
345.8800

>  <W4> (Adinazolam)
137.3800

>  <W5> (Adinazolam)
70.5000

>  <W6> (Adinazolam)
34.2500

>  <W7> (Adinazolam)
12.0000

>  <W8> (Adinazolam)
0.2500

>  <D1> (Adinazolam)
328.1300

>  <D2> (Adinazolam)
150.3800

>  <D3> (Adinazolam)
75.7500

>  <D4> (Adinazolam)
47.3800

>  <D5> (Adinazolam)
30.1300

>  <D6> (Adinazolam)
21.7500

>  <D7> (Adinazolam)
14.8800

>  <D8> (Adinazolam)
10.1300

>  <WO1> (Adinazolam)
0.0000

>  <WO2> (Adinazolam)
0.0000

>  <WO3> (Adinazolam)
0.0000

>  <WO4> (Adinazolam)
0.0000

>  <WO5> (Adinazolam)
0.0000

>  <WO6> (Adinazolam)
0.0000

>  <WN1> (Adinazolam)
422.3800

>  <WN2> (Adinazolam)
179.5000

>  <WN3> (Adinazolam)
90.3800

>  <WN4> (Adinazolam)
43.7500

>  <WN5> (Adinazolam)
15.1300

>  <WN6> (Adinazolam)
0.6300

>  <IW1> (Adinazolam)
0.0900

>  <IW2> (Adinazolam)
0.3400

>  <IW3> (Adinazolam)
0.8000

>  <IW4> (Adinazolam)
1.1100

>  <CW1> (Adinazolam)
2.3100

>  <CW2> (Adinazolam)
1.2400

>  <CW3> (Adinazolam)
0.6800

>  <CW4> (Adinazolam)
0.2700

>  <CW5> (Adinazolam)
0.1400

>  <CW6> (Adinazolam)
0.0700

>  <CW7> (Adinazolam)
0.0200

>  <CW8> (Adinazolam)
0.0000

>  <ID1> (Adinazolam)
0.0400

>  <ID2> (Adinazolam)
0.0900

>  <ID3> (Adinazolam)
0.1400

>  <ID4> (Adinazolam)
0.1800

>  <CD1> (Adinazolam)
0.6500

>  <CD2> (Adinazolam)
0.3000

>  <CD3> (Adinazolam)
0.1500

>  <CD4> (Adinazolam)
0.0900

>  <CD5> (Adinazolam)
0.0600

>  <CD6> (Adinazolam)
0.0400

>  <CD7> (Adinazolam)
0.0300

>  <CD8> (Adinazolam)
0.0200

>  <HL1> (Adinazolam)
0.9300

>  <HL2> (Adinazolam)
0.7200

>  <A> (Adinazolam)
5.7200

>  <CP> (Adinazolam)
1.8400

>  <POL> (Adinazolam)
38.9500

>  <MW> (Adinazolam)
351.8300

>  <FLEX> (Adinazolam)
0.7800

>  <FLEX_RB> (Adinazolam)
0.1600

>  <NCC> (Adinazolam)
0

>  <DIFF> (Adinazolam)
0.4900

>  <LOGP n-Oct> (Adinazolam)
1.3200

>  <LOGP c-Hex> (Adinazolam)
3.4300

>  <PSA> (Adinazolam)
44.1400

>  <HSA> (Adinazolam)
462.5000

>  <PSAR> (Adinazolam)
0.0900

>  <PHSAR> (Adinazolam)
0.1000

>  <LgD5> (Adinazolam)
-0.3500

>  <LgD6> (Adinazolam)
0.5900

>  <LgD7> (Adinazolam)
1.1700

>  <LgD7.5> (Adinazolam)
1.2600

>  <LgD8> (Adinazolam)
1.3000

>  <LgD9> (Adinazolam)
1.3200

>  <LgD10> (Adinazolam)
1.3200

>  <AUS7.4> (Adinazolam)
1.9400

>  <0.000000U4> (Adinazolam)
0.1200

>  <0.000000U5> (Adinazolam)
2.1300

>  <0.000000U6> (Adinazolam)
18.8100

>  <0.000000U7> (Adinazolam)
69.9800

>  <0.000000U8> (Adinazolam)
95.8900

>  <0.000000U9> (Adinazolam)
99.5700

>  <0.000000U10> (Adinazolam)
99.9600

>  <DRDRDR> (Adinazolam)
18.5200

>  <DRDRAC> (Adinazolam)
20.7500

>  <DRDRDO> (Adinazolam)
0.0000

>  <DRACAC> (Adinazolam)
15.1900

>  <DRACDO> (Adinazolam)
0.0000

>  <DRDODO> (Adinazolam)
0.0000

>  <ACACAC> (Adinazolam)
5.3700

>  <ACACDO> (Adinazolam)
0.0000

>  <ACDODO> (Adinazolam)
0.0000

>  <DODODO> (Adinazolam)
0.0000

>  <SOLY> (Adinazolam)
-3.3600

>  <LgS3> (Adinazolam)
1.3900

>  <LgS4> (Adinazolam)
-0.5000

>  <LgS5> (Adinazolam)
-1.7000

>  <LgS6> (Adinazolam)
-2.6400

>  <LgS7> (Adinazolam)
-3.2100

>  <LgS7.5> (Adinazolam)
-3.3100

>  <LgS8> (Adinazolam)
-3.3500

>  <LgS9> (Adinazolam)
-3.3600

>  <LgS10> (Adinazolam)
-3.3600

>  <LgS11> (Adinazolam)
-3.3600

>  <L0LgS> (Adinazolam)
-2.4100

>  <L1LgS> (Adinazolam)
-1.9700

>  <L2LgS> (Adinazolam)
1.4400

>  <L3LgS> (Adinazolam)
-0.3900

>  <L4LgS> (Adinazolam)
-0.0700

>  <DD1> (Adinazolam)
-0.1300

>  <DD2> (Adinazolam)
0.7500

>  <DD3> (Adinazolam)
2.2500

>  <DD4> (Adinazolam)
1.8800

>  <DD5> (Adinazolam)
0.0000

>  <DD6> (Adinazolam)
1.3800

>  <DD7> (Adinazolam)
-0.3800

>  <DD8> (Adinazolam)
0.0000

>  <ALogD5> (Adinazolam)
-0.8200

>  <ALogD5.5> (Adinazolam)
-0.3600

>  <ALogD7> (Adinazolam)
0.9000

>  <ALogD7.4> (Adinazolam)
1.0800

>  <ALogP> (Adinazolam)
0

>  <APSA> (Adinazolam)
46.3100

>  <HDonors> (Adinazolam)
0

>  <HAcceptors> (Adinazolam)
5

>  <FRB> (Adinazolam)
3

>  <Rule Of 5> (Adinazolam)
0

>  <Molar Volume> (Adinazolam)
267.6300

>  <Surface Tension> (Adinazolam)
49.5600

>  <Polarizability> (Adinazolam)
40.1300

>  <C ratio> (Adinazolam)
0.7600

>  <N ratio> (Adinazolam)
0.2000

>  <NO ratio> (Adinazolam)
0.2000

>  <Num Rings> (Adinazolam)
4

>  <Num Ar Rings> (Adinazolam)
3

>  <logS> (Adinazolam)
-4.2600

$$$$
Albuterol
  -MTS-   07231215063D 0   0.00000     0.00000     0

 17 17  0  0  0  0  0  0  0  0999 V2000
   24.2400   -6.6450    0.5980 C   0  0  0  0  0  0  0  0  0  0  0  0
   25.4620   -7.2820    0.3510 C   0  0  0  0  0  0  0  0  0  0  0  0
   26.3200   -6.8120   -0.6490 C   0  0  0  0  0  0  0  0  0  0  0  0
   25.9500   -5.6890   -1.3960 C   0  0  0  0  0  0  0  0  0  0  0  0
   24.7320   -5.0490   -1.1540 C   0  0  0  0  0  0  0  0  0  0  0  0
   23.8720   -5.5260   -0.1570 C   0  0  0  0  0  0  0  0  0  0  0  0
   22.6450   -4.9030    0.1050 O   0  0  0  0  0  0  0  0  0  0  0  0
   27.6590   -7.5140   -0.9310 C   0  0  0  0  0  0  0  0  0  0  0  0
   28.7980   -6.7650   -0.1980 C   0  0  0  0  0  0  0  0  0  0  0  0
   30.0860   -7.4610   -0.4190 N   0  0  0  0  0  0  0  0  0  0  0  0
   31.3530   -6.8710    0.0840 C   0  0  0  0  0  0  0  0  0  0  0  0
   31.8050   -5.6730   -0.8010 C   0  0  0  0  0  0  0  0  0  0  0  0
   31.2040   -6.4040    1.5600 C   0  0  0  0  0  0  0  0  0  0  0  0
   32.4270   -7.9940    0.0200 C   0  0  0  0  0  0  0  0  0  0  0  0
   27.9530   -7.5240   -2.3400 O   0  0  0  0  0  0  0  0  0  0  0  0
   23.2830   -7.1490    1.6880 C   0  0  0  0  0  0  0  0  0  0  0  0
   22.8310   -6.0740    2.5290 O   0  0  0  0  0  0  0  0  0  0  0  0
  1  2  2  0  0  0  0
  2  3  1  0  0  0  0
  3  4  2  0  0  0  0
  4  5  1  0  0  0  0
  5  6  2  0  0  0  0
  6  1  1  0  0  0  0
  6  7  1  0  0  0  0
  3  8  1  0  0  0  0
  8  9  1  0  0  0  0
  9 10  1  0  0  0  0
 10 11  1  0  0  0  0
 11 12  1  0  0  0  0
 11 13  1  0  0  0  0
 11 14  1  0  0  0  0
  8 15  1  0  0  0  0
  1 16  1  0  0  0  0
 16 17  1  0  0  0  0
M  END
>  <EXTREG> (Albuterol)
Albuterol

>  <NAME> (Albuterol)
Albuterol

>  <Vss> (Albuterol)
1.9000

>  <fu> (Albuterol)
0.9200

>  <V> (Albuterol)
584.2500

>  <S> (Albuterol)
424.5400

>  <R> (Albuterol)
1.3800

>  <G> (Albuterol)
1.4100

>  <W1> (Albuterol)
1024.7500

>  <W2> (Albuterol)
689.2500

>  <W3> (Albuterol)
417.6300

>  <W4> (Albuterol)
191.1300

>  <W5> (Albuterol)
101.3800

>  <W6> (Albuterol)
50.1300

>  <W7> (Albuterol)
17.0000

>  <W8> (Albuterol)
3.0000

>  <D1> (Albuterol)
135.2500

>  <D2> (Albuterol)
39.3800

>  <D3> (Albuterol)
14.3800

>  <D4> (Albuterol)
5.3800

>  <D5> (Albuterol)
2.6300

>  <D6> (Albuterol)
1.3800

>  <D7> (Albuterol)
0.3800

>  <D8> (Albuterol)
0.1300

>  <WO1> (Albuterol)
305.0000

>  <WO2> (Albuterol)
120.8800

>  <WO3> (Albuterol)
58.1300

>  <WO4> (Albuterol)
20.5000

>  <WO5> (Albuterol)
3.6300

>  <WO6> (Albuterol)
1.6300

>  <WN1> (Albuterol)
475.1300

>  <WN2> (Albuterol)
226.7500

>  <WN3> (Albuterol)
117.5000

>  <WN4> (Albuterol)
52.8800

>  <WN5> (Albuterol)
12.3800

>  <WN6> (Albuterol)
0.2500

>  <IW1> (Albuterol)
0.1200

>  <IW2> (Albuterol)
0.2800

>  <IW3> (Albuterol)
0.5000

>  <IW4> (Albuterol)
0.4400

>  <CW1> (Albuterol)
2.4100

>  <CW2> (Albuterol)
1.6200

>  <CW3> (Albuterol)
0.9800

>  <CW4> (Albuterol)
0.4500

>  <CW5> (Albuterol)
0.2400

>  <CW6> (Albuterol)
0.1200

>  <CW7> (Albuterol)
0.0400

>  <CW8> (Albuterol)
0.0100

>  <ID1> (Albuterol)
0.0400

>  <ID2> (Albuterol)
0.0500

>  <ID3> (Albuterol)
0.1800

>  <ID4> (Albuterol)
0.2500

>  <CD1> (Albuterol)
0.3200

>  <CD2> (Albuterol)
0.0900

>  <CD3> (Albuterol)
0.0300

>  <CD4> (Albuterol)
0.0100

>  <CD5> (Albuterol)
0.0100

>  <CD6> (Albuterol)
0.0000

>  <CD7> (Albuterol)
0.0000

>  <CD8> (Albuterol)
0.0000

>  <HL1> (Albuterol)
7.0500

>  <HL2> (Albuterol)
9.3300

>  <A> (Albuterol)
1.1100

>  <CP> (Albuterol)
0.5100

>  <POL> (Albuterol)
26.5400

>  <MW> (Albuterol)
239.3100

>  <FLEX> (Albuterol)
1.5200

>  <FLEX_RB> (Albuterol)
0.1400

>  <NCC> (Albuterol)
0

>  <DIFF> (Albuterol)
0.6800

>  <LOGP n-Oct> (Albuterol)
0.6300

>  <LOGP c-Hex> (Albuterol)
-1.5600

>  <PSA> (Albuterol)
72.7200

>  <HSA> (Albuterol)
351.8200

>  <PSAR> (Albuterol)
0.1700

>  <PHSAR> (Albuterol)
0.2100

>  <LgD5> (Albuterol)
-2.8400

>  <LgD6> (Albuterol)
-2.6400

>  <LgD7> (Albuterol)
-1.9700

>  <LgD7.5> (Albuterol)
-1.5100

>  <LgD8> (Albuterol)
-1.0300

>  <LgD9> (Albuterol)
-0.1200

>  <LgD10> (Albuterol)
0.2900

>  <AUS7.4> (Albuterol)
0.1000

>  <0.000000U4> (Albuterol)
0.0000

>  <0.000000U5> (Albuterol)
0.0000

>  <0.000000U6> (Albuterol)
0.0200

>  <0.000000U7> (Albuterol)
0.2200

>  <0.000000U8> (Albuterol)
2.1600

>  <0.000000U9> (Albuterol)
17.8500

>  <0.000000U10> (Albuterol)
45.9700

>  <DRDRDR> (Albuterol)
11.1400

>  <DRDRAC> (Albuterol)
14.2700

>  <DRDRDO> (Albuterol)
14.2700

>  <DRACAC> (Albuterol)
13.8700

>  <DRACDO> (Albuterol)
13.8700

>  <DRDODO> (Albuterol)
13.8700

>  <ACACAC> (Albuterol)
9.9400

>  <ACACDO> (Albuterol)
9.9400

>  <ACDODO> (Albuterol)
9.9400

>  <DODODO> (Albuterol)
9.9400

>  <SOLY> (Albuterol)
-1.8000

>  <LgS3> (Albuterol)
1.7000

>  <LgS4> (Albuterol)
1.6900

>  <LgS5> (Albuterol)
1.6700

>  <LgS6> (Albuterol)
1.4700

>  <LgS7> (Albuterol)
0.8000

>  <LgS7.5> (Albuterol)
0.3400

>  <LgS8> (Albuterol)
-0.1400

>  <LgS9> (Albuterol)
-1.0600

>  <LgS10> (Albuterol)
-1.4700

>  <LgS11> (Albuterol)
-0.8900

>  <L0LgS> (Albuterol)
0.4100

>  <L1LgS> (Albuterol)
-2.0400

>  <L2LgS> (Albuterol)
-0.4100

>  <L3LgS> (Albuterol)
0.8000

>  <L4LgS> (Albuterol)
0.4800

>  <DD1> (Albuterol)
2.0000

>  <DD2> (Albuterol)
0.0000

>  <DD3> (Albuterol)
-0.1300

>  <DD4> (Albuterol)
0.0000

>  <DD5> (Albuterol)
-0.2500

>  <DD6> (Albuterol)
0.1300

>  <DD7> (Albuterol)
0.1300

>  <DD8> (Albuterol)
0.0000

>  <ALogD5> (Albuterol)
-2.3900

>  <ALogD5.5> (Albuterol)
-2.3600

>  <ALogD7> (Albuterol)
-1.7700

>  <ALogD7.4> (Albuterol)
-1.4400

>  <ALogP> (Albuterol)
0.6900

>  <APSA> (Albuterol)
72.7200

>  <HDonors> (Albuterol)
4

>  <HAcceptors> (Albuterol)
4

>  <FRB> (Albuterol)
8

>  <Rule Of 5> (Albuterol)
0

>  <Molar Volume> (Albuterol)
207.6400

>  <Surface Tension> (Albuterol)
49.2300

>  <Polarizability> (Albuterol)
26.8600

>  <C ratio> (Albuterol)
0.7600

>  <N ratio> (Albuterol)
0.0600

>  <NO ratio> (Albuterol)
0.2400

>  <Num Rings> (Albuterol)
1

>  <Num Ar Rings> (Albuterol)
1

>  <logS> (Albuterol)
-1.3100

$$$$
Alfentanil
  -MTS-   07231215063D 0   0.00000     0.00000     0

 30 32  0  0  0  0  0  0  0  0999 V2000
   29.2010   -5.6970    0.8900 C   0  0  0  0  0  0  0  0  0  0  0  0
   27.9950   -5.8750    0.4260 N   0  0  0  0  0  0  0  0  0  0  0  0
   28.0210   -5.7150   -0.9140 N   0  0  0  0  0  0  0  0  0  0  0  0
   29.2910   -5.4470   -1.2500 N   0  0  0  0  0  0  0  0  0  0  0  0
   30.0050   -5.4500   -0.1060 N   0  0  0  0  0  0  0  0  0  0  0  0
   31.4300   -5.1800   -0.0020 C   0  0  0  0  0  0  0  0  0  0  0  0
   32.1890   -6.5190    0.1600 C   0  0  0  0  0  0  0  0  0  0  0  0
   26.8120   -6.1710    1.2180 C   0  0  0  0  0  0  0  0  0  0  0  0
   26.9220   -7.5890    1.8380 C   0  0  0  0  0  0  0  0  0  0  0  0
   27.2280   -8.6340    0.8270 N   0  0  0  0  0  0  0  0  0  0  0  0
   26.3000   -8.7010   -0.3280 C   0  0  0  0  0  0  0  0  0  0  0  0
   26.4530  -10.0470   -1.0780 C   0  0  0  0  0  0  0  0  0  0  0  0
   25.9800  -11.2610   -0.2010 C   0  0  0  0  0  0  0  0  0  0  0  0
   24.5080  -11.4730   -0.2400 N   0  0  0  0  0  0  0  0  0  0  0  0
   23.8100  -12.2670    0.6280 C   0  0  0  0  0  0  0  0  0  0  0  0
   22.6050  -12.3630    0.4580 O   0  0  0  0  0  0  0  0  0  0  0  0
   24.3290  -13.0640    1.8120 C   0  0  0  0  0  0  0  0  0  0  0  0
   23.3030  -14.1140    2.3220 C   0  0  0  0  0  0  0  0  0  0  0  0
   23.7520  -10.8390   -1.2640 C   0  0  0  0  0  0  0  0  0  0  0  0
   22.9710   -9.7210   -0.9620 C   0  0  0  0  0  0  0  0  0  0  0  0
   22.2910   -9.0430   -1.9770 C   0  0  0  0  0  0  0  0  0  0  0  0
   22.3630   -9.5060   -3.2940 C   0  0  0  0  0  0  0  0  0  0  0  0
   23.0940  -10.6600   -3.5890 C   0  0  0  0  0  0  0  0  0  0  0  0
   23.7710  -11.3370   -2.5710 C   0  0  0  0  0  0  0  0  0  0  0  0
   26.4660  -10.9660    1.2570 C   0  0  0  0  0  0  0  0  0  0  0  0
   27.6400   -9.9580    1.3610 C   0  0  0  0  0  0  0  0  0  0  0  0
   26.6770  -12.5180   -0.8120 C   0  0  0  0  0  0  0  0  0  0  0  0
   28.0790  -12.5090   -0.4700 O   0  0  0  0  0  0  0  0  0  0  0  0
   28.8140  -13.6220   -1.0130 C   0  0  0  0  0  0  0  0  0  0  0  0
   29.5260   -5.7510    2.0650 O   0  0  0  0  0  0  0  0  0  0  0  0
  1  2  1  0  0  0  0
  2  3  1  0  0  0  0
  3  4  2  0  0  0  0
  4  5  1  0  0  0  0
  5  1  1  0  0  0  0
  5  6  1  0  0  0  0
  6  7  1  0  0  0  0
  2  8  1  0  0  0  0
  8  9  1  0  0  0  0
  9 10  1  0  0  0  0
 10 11  1  0  0  0  0
 11 12  1  0  0  0  0
 12 13  1  0  0  0  0
 13 14  1  0  0  0  0
 14 15  1  0  0  0  0
 15 16  2  0  0  0  0
 15 17  1  0  0  0  0
 17 18  1  0  0  0  0
 14 19  1  0  0  0  0
 19 20  2  0  0  0  0
 20 21  1  0  0  0  0
 21 22  2  0  0  0  0
 22 23  1  0  0  0  0
 23 24  2  0  0  0  0
 24 19  1  0  0  0  0
 13 25  1  0  0  0  0
 25 26  1  0  0  0  0
 26 10  1  0  0  0  0
 13 27  1  0  0  0  0
 27 28  1  0  0  0  0
 28 29  1  0  0  0  0
  1 30  2  0  0  0  0
M  END
>  <EXTREG> (Alfentanil)
Alfentanil

>  <NAME> (Alfentanil)
Alfentanil

>  <Vss> (Alfentanil)
0.4500

>  <fu> (Alfentanil)
0.0900

>  <V> (Alfentanil)
943.0000

>  <S> (Alfentanil)
630.3800

>  <R> (Alfentanil)
1.5000

>  <G> (Alfentanil)
1.5800

>  <W1> (Alfentanil)
1398.8800

>  <W2> (Alfentanil)
868.7500

>  <W3> (Alfentanil)
528.1300

>  <W4> (Alfentanil)
243.7500

>  <W5> (Alfentanil)
131.7500

>  <W6> (Alfentanil)
68.2500

>  <W7> (Alfentanil)
26.2500

>  <W8> (Alfentanil)
5.5000

>  <D1> (Alfentanil)
239.5000

>  <D2> (Alfentanil)
104.0000

>  <D3> (Alfentanil)
34.3800

>  <D4> (Alfentanil)
20.7500

>  <D5> (Alfentanil)
14.2500

>  <D6> (Alfentanil)
9.6300

>  <D7> (Alfentanil)
5.8800

>  <D8> (Alfentanil)
3.6300

>  <WO1> (Alfentanil)
0.0000

>  <WO2> (Alfentanil)
0.0000

>  <WO3> (Alfentanil)
0.0000

>  <WO4> (Alfentanil)
0.0000

>  <WO5> (Alfentanil)
0.0000

>  <WO6> (Alfentanil)
0.0000

>  <WN1> (Alfentanil)
631.8800

>  <WN2> (Alfentanil)
299.6300

>  <WN3> (Alfentanil)
159.2500

>  <WN4> (Alfentanil)
77.6300

>  <WN5> (Alfentanil)
27.5000

>  <WN6> (Alfentanil)
4.0000

>  <IW1> (Alfentanil)
0.0400

>  <IW2> (Alfentanil)
0.1100

>  <IW3> (Alfentanil)
0.2400

>  <IW4> (Alfentanil)
0.2600

>  <CW1> (Alfentanil)
2.2200

>  <CW2> (Alfentanil)
1.3800

>  <CW3> (Alfentanil)
0.8400

>  <CW4> (Alfentanil)
0.3900

>  <CW5> (Alfentanil)
0.2100

>  <CW6> (Alfentanil)
0.1100

>  <CW7> (Alfentanil)
0.0400

>  <CW8> (Alfentanil)
0.0100

>  <ID1> (Alfentanil)
0.0300

>  <ID2> (Alfentanil)
0.0800

>  <ID3> (Alfentanil)
0.1500

>  <ID4> (Alfentanil)
0.2100

>  <CD1> (Alfentanil)
0.3800

>  <CD2> (Alfentanil)
0.1600

>  <CD3> (Alfentanil)
0.0500

>  <CD4> (Alfentanil)
0.0300

>  <CD5> (Alfentanil)
0.0200

>  <CD6> (Alfentanil)
0.0200

>  <CD7> (Alfentanil)
0.0100

>  <CD8> (Alfentanil)
0.0100

>  <HL1> (Alfentanil)
3.8300

>  <HL2> (Alfentanil)
3.2900

>  <A> (Alfentanil)
1.7100

>  <CP> (Alfentanil)
0.4900

>  <POL> (Alfentanil)
44.4800

>  <MW> (Alfentanil)
416.5200

>  <FLEX> (Alfentanil)
2.8100

>  <FLEX_RB> (Alfentanil)
0.2200

>  <NCC> (Alfentanil)
0

>  <DIFF> (Alfentanil)
0.2900

>  <LOGP n-Oct> (Alfentanil)
2.8100

>  <LOGP c-Hex> (Alfentanil)
-0.5800

>  <PSA> (Alfentanil)
84.2000

>  <HSA> (Alfentanil)
546.1800

>  <PSAR> (Alfentanil)
0.1300

>  <PHSAR> (Alfentanil)
0.1500

>  <LgD5> (Alfentanil)
1.2400

>  <LgD6> (Alfentanil)
2.1400

>  <LgD7> (Alfentanil)
2.6800

>  <LgD7.5> (Alfentanil)
2.7600

>  <LgD8> (Alfentanil)
2.7900

>  <LgD9> (Alfentanil)
2.8100

>  <LgD10> (Alfentanil)
2.8100

>  <AUS7.4> (Alfentanil)
1.9400

>  <0.000000U4> (Alfentanil)
0.2700

>  <0.000000U5> (Alfentanil)
2.6800

>  <0.000000U6> (Alfentanil)
21.6000

>  <0.000000U7> (Alfentanil)
73.3700

>  <0.000000U8> (Alfentanil)
96.5000

>  <0.000000U9> (Alfentanil)
99.6400

>  <0.000000U10> (Alfentanil)
99.9600

>  <DRDRDR> (Alfentanil)
23.7100

>  <DRDRAC> (Alfentanil)
22.9900

>  <DRDRDO> (Alfentanil)
0.0000

>  <DRACAC> (Alfentanil)
19.6200

>  <DRACDO> (Alfentanil)
0.0000

>  <DRDODO> (Alfentanil)
0.0000

>  <ACACAC> (Alfentanil)
14.6500

>  <ACACDO> (Alfentanil)
0.0000

>  <ACDODO> (Alfentanil)
0.0000

>  <DODODO> (Alfentanil)
0.0000

>  <SOLY> (Alfentanil)
-4.3100

>  <LgS3> (Alfentanil)
-1.0800

>  <LgS4> (Alfentanil)
-1.8000

>  <LgS5> (Alfentanil)
-2.7400

>  <LgS6> (Alfentanil)
-3.6500

>  <LgS7> (Alfentanil)
-4.1800

>  <LgS7.5> (Alfentanil)
-4.2600

>  <LgS8> (Alfentanil)
-4.3000

>  <LgS9> (Alfentanil)
-4.3100

>  <LgS10> (Alfentanil)
-4.3100

>  <LgS11> (Alfentanil)
-4.3100

>  <L0LgS> (Alfentanil)
-3.5000

>  <L1LgS> (Alfentanil)
-1.6300

>  <L2LgS> (Alfentanil)
1.0600

>  <L3LgS> (Alfentanil)
-0.0800

>  <L4LgS> (Alfentanil)
-0.3000

>  <DD1> (Alfentanil)
-3.5000

>  <DD2> (Alfentanil)
0.7500

>  <DD3> (Alfentanil)
0.6300

>  <DD4> (Alfentanil)
0.1300

>  <DD5> (Alfentanil)
-0.5000

>  <DD6> (Alfentanil)
0.1300

>  <DD7> (Alfentanil)
-0.2500

>  <DD8> (Alfentanil)
-0.7500

>  <ALogD5> (Alfentanil)
-0.2300

>  <ALogD5.5> (Alfentanil)
0.2000

>  <ALogD7> (Alfentanil)
1.5500

>  <ALogD7.4> (Alfentanil)
1.8100

>  <ALogP> (Alfentanil)
0

>  <APSA> (Alfentanil)
81.0500

>  <HDonors> (Alfentanil)
0

>  <HAcceptors> (Alfentanil)
9

>  <FRB> (Alfentanil)
9

>  <Rule Of 5> (Alfentanil)
0

>  <Molar Volume> (Alfentanil)
341.3100

>  <Surface Tension> (Alfentanil)
48.2700

>  <Polarizability> (Alfentanil)
46.2600

>  <C ratio> (Alfentanil)
0.7000

>  <N ratio> (Alfentanil)
0.2000

>  <NO ratio> (Alfentanil)
0.3000

>  <Num Rings> (Alfentanil)
3

>  <Num Ar Rings> (Alfentanil)
1

>  <logS> (Alfentanil)
-2.8200

$$$$
Alizapride
  -MTS-   07231215063D 0   0.00000     0.00000     0

 23 25  0  0  0  0  0  0  0  0999 V2000
   23.6870  -12.3550   -0.4320 C   0  0  0  0  0  0  0  0  0  0  0  0
   24.8070  -13.1980   -0.3500 C   0  0  0  0  0  0  0  0  0  0  0  0
   26.0320  -12.6460    0.0260 C   0  0  0  0  0  0  0  0  0  0  0  0
   27.2410  -13.2490    0.1880 N   0  0  0  0  0  0  0  0  0  0  0  0
   28.2630  -12.4560    0.5550 N   0  0  0  0  0  0  0  0  0  0  0  0
   27.5970  -11.0280    0.6610 N   0  0  0  0  0  0  0  0  0  0  0  0
   26.1070  -11.2890    0.2860 C   0  0  0  0  0  0  0  0  0  0  0  0
   25.0260  -10.4160    0.2040 C   0  0  0  0  0  0  0  0  0  0  0  0
   23.7970  -10.9810   -0.1560 C   0  0  0  0  0  0  0  0  0  0  0  0
   22.6690  -10.1620   -0.2220 O   0  0  0  0  0  0  0  0  0  0  0  0
   22.5700   -9.3800   -1.4230 C   0  0  0  0  0  0  0  0  0  0  0  0
   22.3440  -12.9350   -0.8270 C   0  0  0  0  0  0  0  0  0  0  0  0
   21.9520  -14.1400   -0.3490 N   0  0  0  0  0  0  0  0  0  0  0  0
   20.6530  -14.7080   -0.7140 C   0  0  0  0  0  0  0  0  0  0  0  0
   19.6360  -14.5460    0.4450 C   0  0  0  0  0  0  0  0  0  0  0  0
   18.3470  -15.1170   -0.0150 N   0  0  0  0  0  0  0  0  0  0  0  0
   17.9240  -16.4040    0.5790 C   0  0  0  0  0  0  0  0  0  0  0  0
   16.7110  -16.9110   -0.1600 C   0  0  0  0  0  0  0  0  0  0  0  0
   15.5340  -17.1460    0.4330 C   0  0  0  0  0  0  0  0  0  0  0  0
   17.3250  -14.0480   -0.0740 C   0  0  0  0  0  0  0  0  0  0  0  0
   18.1440  -12.7420   -0.1600 C   0  0  0  0  0  0  0  0  0  0  0  0
   19.3200  -13.0660    0.7810 C   0  0  0  0  0  0  0  0  0  0  0  0
   21.6330  -12.2890   -1.5780 O   0  0  0  0  0  0  0  0  0  0  0  0
  1  2  2  0  0  0  0
  2  3  1  0  0  0  0
  3  4  1  0  0  0  0
  4  5  2  0  0  0  0
  5  6  1  0  0  0  0
  6  7  1  0  0  0  0
  7  3  2  0  0  0  0
  7  8  1  0  0  0  0
  8  9  2  0  0  0  0
  9  1  1  0  0  0  0
  9 10  1  0  0  0  0
 10 11  1  0  0  0  0
  1 12  1  0  0  0  0
 12 13  1  0  0  0  0
 13 14  1  0  0  0  0
 14 15  1  0  0  0  0
 15 16  1  0  0  0  0
 16 17  1  0  0  0  0
 17 18  1  0  0  0  0
 18 19  2  0  0  0  0
 16 20  1  0  0  0  0
 20 21  1  0  0  0  0
 21 22  1  0  0  0  0
 22 15  1  0  0  0  0
 12 23  2  0  0  0  0
M  END
>  <EXTREG> (Alizapride)
Alizapride

>  <NAME> (Alizapride)
Alizapride

>  <Vss> (Alizapride)
1.6000

>  <fu> (Alizapride)
0

>  <V> (Alizapride)
723.1300

>  <S> (Alizapride)
512.8000

>  <R> (Alizapride)
1.4100

>  <G> (Alizapride)
1.5100

>  <W1> (Alizapride)
1211.0000

>  <W2> (Alizapride)
730.6300

>  <W3> (Alizapride)
439.7500

>  <W4> (Alizapride)
194.1300

>  <W5> (Alizapride)
104.2500

>  <W6> (Alizapride)
50.6300

>  <W7> (Alizapride)
20.2500

>  <W8> (Alizapride)
4.7500

>  <D1> (Alizapride)
227.6300

>  <D2> (Alizapride)
107.2500

>  <D3> (Alizapride)
53.8800

>  <D4> (Alizapride)
36.3800

>  <D5> (Alizapride)
22.6300

>  <D6> (Alizapride)
15.8800

>  <D7> (Alizapride)
11.0000

>  <D8> (Alizapride)
7.8800

>  <WO1> (Alizapride)
91.0000

>  <WO2> (Alizapride)
21.3800

>  <WO3> (Alizapride)
6.7500

>  <WO4> (Alizapride)
1.6300

>  <WO5> (Alizapride)
0.0000

>  <WO6> (Alizapride)
0.0000

>  <WN1> (Alizapride)
479.3800

>  <WN2> (Alizapride)
212.0000

>  <WN3> (Alizapride)
112.2500

>  <WN4> (Alizapride)
56.0000

>  <WN5> (Alizapride)
20.3800

>  <WN6> (Alizapride)
2.8800

>  <IW1> (Alizapride)
0.0900

>  <IW2> (Alizapride)
0.2500

>  <IW3> (Alizapride)
0.4100

>  <IW4> (Alizapride)
0.2000

>  <CW1> (Alizapride)
2.3600

>  <CW2> (Alizapride)
1.4200

>  <CW3> (Alizapride)
0.8600

>  <CW4> (Alizapride)
0.3800

>  <CW5> (Alizapride)
0.2000

>  <CW6> (Alizapride)
0.1000

>  <CW7> (Alizapride)
0.0400

>  <CW8> (Alizapride)
0.0100

>  <ID1> (Alizapride)
0.0200

>  <ID2> (Alizapride)
0.1200

>  <ID3> (Alizapride)
0.2400

>  <ID4> (Alizapride)
0.3300

>  <CD1> (Alizapride)
0.4400

>  <CD2> (Alizapride)
0.2100

>  <CD3> (Alizapride)
0.1100

>  <CD4> (Alizapride)
0.0700

>  <CD5> (Alizapride)
0.0400

>  <CD6> (Alizapride)
0.0300

>  <CD7> (Alizapride)
0.0200

>  <CD8> (Alizapride)
0.0200

>  <HL1> (Alizapride)
1.9400

>  <HL2> (Alizapride)
1.3900

>  <A> (Alizapride)
0.4200

>  <CP> (Alizapride)
0.8000

>  <POL> (Alizapride)
33.8400

>  <MW> (Alizapride)
315.3700

>  <FLEX> (Alizapride)
1.7500

>  <FLEX_RB> (Alizapride)
0.2500

>  <NCC> (Alizapride)
0

>  <DIFF> (Alizapride)
0.5300

>  <LOGP n-Oct> (Alizapride)
1.8700

>  <LOGP c-Hex> (Alizapride)
-3.1100

>  <PSA> (Alizapride)
81.0600

>  <HSA> (Alizapride)
431.7400

>  <PSAR> (Alizapride)
0.1600

>  <PHSAR> (Alizapride)
0.1900

>  <LgD5> (Alizapride)
-1.3200

>  <LgD6> (Alizapride)
-0.5700

>  <LgD7> (Alizapride)
0.3800

>  <LgD7.5> (Alizapride)
0.8400

>  <LgD8> (Alizapride)
1.2500

>  <LgD9> (Alizapride)
1.4700

>  <LgD10> (Alizapride)
0.7600

>  <AUS7.4> (Alizapride)
0.9200

>  <0.000000U4> (Alizapride)
0.0000

>  <0.000000U5> (Alizapride)
0.0300

>  <0.000000U6> (Alizapride)
0.3300

>  <0.000000U7> (Alizapride)
3.1700

>  <0.000000U8> (Alizapride)
23.9500

>  <0.000000U9> (Alizapride)
40.0400

>  <0.000000U10> (Alizapride)
7.6300

>  <DRDRDR> (Alizapride)
15.7800

>  <DRDRAC> (Alizapride)
19.5200

>  <DRDRDO> (Alizapride)
17.6600

>  <DRACAC> (Alizapride)
16.5700

>  <DRACDO> (Alizapride)
16.0200

>  <DRDODO> (Alizapride)
9.9200

>  <ACACAC> (Alizapride)
10.9600

>  <ACACDO> (Alizapride)
9.4300

>  <ACDODO> (Alizapride)
6.9600

>  <DODODO> (Alizapride)
0.0000

>  <SOLY> (Alizapride)
-3.2200

>  <LgS3> (Alizapride)
0.2800

>  <LgS4> (Alizapride)
0.2300

>  <LgS5> (Alizapride)
-0.0300

>  <LgS6> (Alizapride)
-0.7800

>  <LgS7> (Alizapride)
-1.7300

>  <LgS7.5> (Alizapride)
-2.1900

>  <LgS8> (Alizapride)
-2.6000

>  <LgS9> (Alizapride)
-2.8300

>  <LgS10> (Alizapride)
-2.1100

>  <LgS11> (Alizapride)
-1.1000

>  <L0LgS> (Alizapride)
-1.2900

>  <L1LgS> (Alizapride)
-1.6300

>  <L2LgS> (Alizapride)
0.9400

>  <L3LgS> (Alizapride)
1.2300

>  <L4LgS> (Alizapride)
-0.0200

>  <DD1> (Alizapride)
0.7500

>  <DD2> (Alizapride)
0.1300

>  <DD3> (Alizapride)
-0.6300

>  <DD4> (Alizapride)
0.0000

>  <DD5> (Alizapride)
-0.5000

>  <DD6> (Alizapride)
-0.8800

>  <DD7> (Alizapride)
-0.2500

>  <DD8> (Alizapride)
-0.1300

>  <ALogD5> (Alizapride)
-1.6400

>  <ALogD5.5> (Alizapride)
-1.5400

>  <ALogD7> (Alizapride)
-0.5900

>  <ALogD7.4> (Alizapride)
-0.3100

>  <ALogP> (Alizapride)
0

>  <APSA> (Alizapride)
83.1400

>  <HDonors> (Alizapride)
2

>  <HAcceptors> (Alizapride)
7

>  <FRB> (Alizapride)
6

>  <Rule Of 5> (Alizapride)
0

>  <Molar Volume> (Alizapride)
257.6400

>  <Surface Tension> (Alizapride)
53.7500

>  <Polarizability> (Alizapride)
35.1700

>  <C ratio> (Alizapride)
0.7000

>  <N ratio> (Alizapride)
0.2200

>  <NO ratio> (Alizapride)
0.3000

>  <Num Rings> (Alizapride)
3

>  <Num Ar Rings> (Alizapride)
2

>  <logS> (Alizapride)
-2.3000

$$$$
Allopurinol
  -MTS-   07231215062D 0   0.00000     0.00000     0

 10 11  0  0  0  0  0  0  0  0999 V2000
   21.5300   -7.9510    0.0000 C   0  0  0  0  0  0  0  0  0  0  0  0
   21.3940   -6.5730    0.0000 C   0  0  0  0  0  0  0  0  0  0  0  0
   20.1960   -5.9640    0.0000 N   0  0  0  0  0  0  0  0  0  0  0  0
   19.0900   -6.7400    0.0000 C   0  0  0  0  0  0  0  0  0  0  0  0
   19.1810   -8.0910    0.0000 N   0  0  0  0  0  0  0  0  0  0  0  0
   20.3730   -8.7280    0.0000 C   0  0  0  0  0  0  0  0  0  0  0  0
   20.4540  -10.1160    0.0000 O   0  0  0  0  0  0  0  0  0  0  0  0
   22.8540   -6.0300    0.0000 N   0  0  0  0  0  0  0  0  0  0  0  0
   23.7680   -7.2730    0.0000 N   0  0  0  0  0  0  0  0  0  0  0  0
   22.8890   -8.3110    0.0000 C   0  0  0  0  0  0  0  0  0  0  0  0
  1  2  2  0  0  0  0
  2  3  1  0  0  0  0
  3  4  2  0  0  0  0
  4  5  1  0  0  0  0
  5  6  2  0  0  0  0
  6  1  1  0  0  0  0
  6  7  1  0  0  0  0
  2  8  1  0  0  0  0
  8  9  1  0  0  0  0
  9 10  2  0  0  0  0
 10  1  1  0  0  0  0
M  END
>  <EXTREG> (Allopurinol)
Allopurinol

>  <NAME> (Allopurinol)
Allopurinol

>  <Vss> (Allopurinol)
0.5800

>  <fu> (Allopurinol)
0.9700

>  <V> (Allopurinol)
282.3800

>  <S> (Allopurinol)
217.3500

>  <R> (Allopurinol)
1.3000

>  <G> (Allopurinol)
1.0700

>  <W1> (Allopurinol)
783.2500

>  <W2> (Allopurinol)
678.6300

>  <W3> (Allopurinol)
422.0000

>  <W4> (Allopurinol)
184.7500

>  <W5> (Allopurinol)
92.8800

>  <W6> (Allopurinol)
42.7500

>  <W7> (Allopurinol)
12.7500

>  <W8> (Allopurinol)
1.1300

>  <D1> (Allopurinol)
59.8800

>  <D2> (Allopurinol)
41.5000

>  <D3> (Allopurinol)
30.8800

>  <D4> (Allopurinol)
25.5000

>  <D5> (Allopurinol)
18.0000

>  <D6> (Allopurinol)
14.6300

>  <D7> (Allopurinol)
10.2500

>  <D8> (Allopurinol)
6.1300

>  <WO1> (Allopurinol)
131.5000

>  <WO2> (Allopurinol)
40.7500

>  <WO3> (Allopurinol)
13.7500

>  <WO4> (Allopurinol)
2.7500

>  <WO5> (Allopurinol)
0.0000

>  <WO6> (Allopurinol)
0.0000

>  <WN1> (Allopurinol)
480.1300

>  <WN2> (Allopurinol)
209.2500

>  <WN3> (Allopurinol)
104.7500

>  <WN4> (Allopurinol)
48.1300

>  <WN5> (Allopurinol)
12.3800

>  <WN6> (Allopurinol)
0.0000

>  <IW1> (Allopurinol)
0.0500

>  <IW2> (Allopurinol)
0.1000

>  <IW3> (Allopurinol)
0.2300

>  <IW4> (Allopurinol)
0.6900

>  <CW1> (Allopurinol)
3.6000

>  <CW2> (Allopurinol)
3.1200

>  <CW3> (Allopurinol)
1.9400

>  <CW4> (Allopurinol)
0.8500

>  <CW5> (Allopurinol)
0.4300

>  <CW6> (Allopurinol)
0.2000

>  <CW7> (Allopurinol)
0.0600

>  <CW8> (Allopurinol)
0.0100

>  <ID1> (Allopurinol)
0.0500

>  <ID2> (Allopurinol)
0.1000

>  <ID3> (Allopurinol)
0.1300

>  <ID4> (Allopurinol)
0.1400

>  <CD1> (Allopurinol)
0.2800

>  <CD2> (Allopurinol)
0.1900

>  <CD3> (Allopurinol)
0.1400

>  <CD4> (Allopurinol)
0.1200

>  <CD5> (Allopurinol)
0.0800

>  <CD6> (Allopurinol)
0.0700

>  <CD7> (Allopurinol)
0.0500

>  <CD8> (Allopurinol)
0.0300

>  <HL1> (Allopurinol)
3.0100

>  <HL2> (Allopurinol)
1.6800

>  <A> (Allopurinol)
0.5900

>  <CP> (Allopurinol)
1.7500

>  <POL> (Allopurinol)
13.1300

>  <MW> (Allopurinol)
136.1100

>  <FLEX> (Allopurinol)
0.0000

>  <FLEX_RB> (Allopurinol)
0.0000

>  <NCC> (Allopurinol)
0

>  <DIFF> (Allopurinol)
1.1100

>  <LOGP n-Oct> (Allopurinol)
-2.5300

>  <LOGP c-Hex> (Allopurinol)
-4.6000

>  <PSA> (Allopurinol)
70.1500

>  <HSA> (Allopurinol)
147.2000

>  <PSAR> (Allopurinol)
0.3200

>  <PHSAR> (Allopurinol)
0.4800

>  <LgD5> (Allopurinol)
-2.5400

>  <LgD6> (Allopurinol)
-2.5300

>  <LgD7> (Allopurinol)
-2.5400

>  <LgD7.5> (Allopurinol)
-2.5400

>  <LgD8> (Allopurinol)
-2.5600

>  <LgD9> (Allopurinol)
-2.7100

>  <LgD10> (Allopurinol)
-3.2100

>  <AUS7.4> (Allopurinol)
0.0000

>  <0.000000U4> (Allopurinol)
0.0000

>  <0.000000U5> (Allopurinol)
0.0000

>  <0.000000U6> (Allopurinol)
0.0000

>  <0.000000U7> (Allopurinol)
0.0000

>  <0.000000U8> (Allopurinol)
0.0000

>  <0.000000U9> (Allopurinol)
0.0000

>  <0.000000U10> (Allopurinol)
0.0000

>  <DRDRDR> (Allopurinol)
2.7700

>  <DRDRAC> (Allopurinol)
5.1700

>  <DRDRDO> (Allopurinol)
5.1700

>  <DRACAC> (Allopurinol)
7.0000

>  <DRACDO> (Allopurinol)
7.0000

>  <DRDODO> (Allopurinol)
6.1400

>  <ACACAC> (Allopurinol)
6.5800

>  <ACACDO> (Allopurinol)
6.5800

>  <ACDODO> (Allopurinol)
4.8900

>  <DODODO> (Allopurinol)
0.0000

>  <SOLY> (Allopurinol)
-0.3700

>  <LgS3> (Allopurinol)
2.0700

>  <LgS4> (Allopurinol)
1.9500

>  <LgS5> (Allopurinol)
1.9300

>  <LgS6> (Allopurinol)
1.9300

>  <LgS7> (Allopurinol)
1.9300

>  <LgS7.5> (Allopurinol)
1.9400

>  <LgS8> (Allopurinol)
1.9500

>  <LgS9> (Allopurinol)
2.1000

>  <LgS10> (Allopurinol)
2.6100

>  <LgS11> (Allopurinol)
3.0300

>  <L0LgS> (Allopurinol)
2.1100

>  <L1LgS> (Allopurinol)
0.3900

>  <L2LgS> (Allopurinol)
0.4400

>  <L3LgS> (Allopurinol)
0.2000

>  <L4LgS> (Allopurinol)
0.0500

>  <DD1> (Allopurinol)
-2.7500

>  <DD2> (Allopurinol)
4.6300

>  <DD3> (Allopurinol)
1.1300

>  <DD4> (Allopurinol)
1.2500

>  <DD5> (Allopurinol)
0.6300

>  <DD6> (Allopurinol)
1.5000

>  <DD7> (Allopurinol)
1.7500

>  <DD8> (Allopurinol)
0.6300

>  <ALogD5> (Allopurinol)
-2.6000

>  <ALogD5.5> (Allopurinol)
-2.6200

>  <ALogD7> (Allopurinol)
-2.9600

>  <ALogD7.4> (Allopurinol)
-3.1000

>  <ALogP> (Allopurinol)
0

>  <APSA> (Allopurinol)
74.6900

>  <HDonors> (Allopurinol)
2

>  <HAcceptors> (Allopurinol)
5

>  <FRB> (Allopurinol)
0

>  <Rule Of 5> (Allopurinol)
0

>  <Molar Volume> (Allopurinol)
79.9700

>  <Surface Tension> (Allopurinol)
126.4300

>  <Polarizability> (Allopurinol)
13.7500

>  <C ratio> (Allopurinol)
0.5000

>  <N ratio> (Allopurinol)
0.4000

>  <NO ratio> (Allopurinol)
0.5000

>  <Num Rings> (Allopurinol)
2

>  <Num Ar Rings> (Allopurinol)
2

>  <logS> (Allopurinol)
-1.2800

$$$$
Almotriptan
  -MTS-   07231215063D 0   0.00000     0.00000     0

 23 25  0  0  0  0  0  0  0  0999 V2000
   23.2410  -14.6840   -0.2940 C   0  0  0  0  0  0  0  0  0  0  0  0
   22.8590  -13.3420   -0.4470 C   0  0  0  0  0  0  0  0  0  0  0  0
   23.8090  -12.3120   -0.3700 C   0  0  0  0  0  0  0  0  0  0  0  0
   25.1490  -12.6400   -0.1540 C   0  0  0  0  0  0  0  0  0  0  0  0
   25.4970  -13.9830   -0.0240 C   0  0  0  0  0  0  0  0  0  0  0  0
   24.5810  -15.0310   -0.0850 C   0  0  0  0  0  0  0  0  0  0  0  0
   27.0350  -14.0570    0.1900 N   0  0  0  0  0  0  0  0  0  0  0  0
   27.4450  -12.5280    0.1550 C   0  0  0  0  0  0  0  0  0  0  0  0
   26.2680  -11.7880   -0.0420 C   0  0  0  0  0  0  0  0  0  0  0  0
   26.1680  -10.2580   -0.1310 C   0  0  0  0  0  0  0  0  0  0  0  0
   27.4790   -9.5220    0.2520 C   0  0  0  0  0  0  0  0  0  0  0  0
   27.3060   -8.0500    0.3710 N   0  0  0  0  0  0  0  0  0  0  0  0
   26.7200   -7.3790   -0.8170 C   0  0  0  0  0  0  0  0  0  0  0  0
   28.5180   -7.3650    0.8860 C   0  0  0  0  0  0  0  0  0  0  0  0
   21.3870  -12.9940   -0.6980 C   0  0  0  0  0  0  0  0  0  0  0  0
   20.5910  -12.7330    0.8940 S   0  0  0  0  0  0  0  0  0  0  0  0
   19.0810  -12.4010    0.4320 N   0  0  0  0  0  0  0  0  0  0  0  0
   18.0930  -13.4490    0.2430 C   0  0  0  0  0  0  0  0  0  0  0  0
   17.0380  -12.6990   -0.6020 C   0  0  0  0  0  0  0  0  0  0  0  0
   17.1300  -11.2540   -0.0590 C   0  0  0  0  0  0  0  0  0  0  0  0
   18.6530  -11.0470    0.1210 C   0  0  0  0  0  0  0  0  0  0  0  0
   21.1680  -11.5530    1.5070 O   0  0  0  0  0  0  0  0  0  0  0  0
   20.5900  -13.9890    1.6180 O   0  0  0  0  0  0  0  0  0  0  0  0
  1  2  2  0  0  0  0
  2  3  1  0  0  0  0
  3  4  2  0  0  0  0
  4  5  1  0  0  0  0
  5  6  2  0  0  0  0
  6  1  1  0  0  0  0
  5  7  1  0  0  0  0
  7  8  1  0  0  0  0
  8  9  2  0  0  0  0
  9  4  1  0  0  0  0
  9 10  1  0  0  0  0
 10 11  1  0  0  0  0
 11 12  1  0  0  0  0
 12 13  1  0  0  0  0
 12 14  1  0  0  0  0
  2 15  1  0  0  0  0
 15 16  1  0  0  0  0
 16 17  1  0  0  0  0
 17 18  1  0  0  0  0
 18 19  1  0  0  0  0
 19 20  1  0  0  0  0
 20 21  1  0  0  0  0
 21 17  1  0  0  0  0
 16 22  2  0  0  0  0
 16 23  2  0  0  0  0
M  END
>  <EXTREG> (Almotriptan)
Almotriptan

>  <NAME> (Almotriptan)
Almotriptan

>  <Vss> (Almotriptan)
2.2000

>  <fu> (Almotriptan)
0.6000

>  <V> (Almotriptan)
780.0000

>  <S> (Almotriptan)
528.9700

>  <R> (Almotriptan)
1.4700

>  <G> (Almotriptan)
1.4700

>  <W1> (Almotriptan)
1192.6200

>  <W2> (Almotriptan)
653.7500

>  <W3> (Almotriptan)
324.5000

>  <W4> (Almotriptan)
135.3800

>  <W5> (Almotriptan)
63.2500

>  <W6> (Almotriptan)
20.5000

>  <W7> (Almotriptan)
8.3800

>  <W8> (Almotriptan)
3.2500

>  <D1> (Almotriptan)
270.7500

>  <D2> (Almotriptan)
120.3800

>  <D3> (Almotriptan)
53.6300

>  <D4> (Almotriptan)
29.2500

>  <D5> (Almotriptan)
19.5000

>  <D6> (Almotriptan)
11.7500

>  <D7> (Almotriptan)
7.7500

>  <D8> (Almotriptan)
4.7500

>  <WO1> (Almotriptan)
59.0000

>  <WO2> (Almotriptan)
10.8800

>  <WO3> (Almotriptan)
3.6300

>  <WO4> (Almotriptan)
0.8800

>  <WO5> (Almotriptan)
0.0000

>  <WO6> (Almotriptan)
0.0000

>  <WN1> (Almotriptan)
363.3800

>  <WN2> (Almotriptan)
143.0000

>  <WN3> (Almotriptan)
64.2500

>  <WN4> (Almotriptan)
20.3800

>  <WN5> (Almotriptan)
6.8800

>  <WN6> (Almotriptan)
1.7500

>  <IW1> (Almotriptan)
0.0200

>  <IW2> (Almotriptan)
0.0900

>  <IW3> (Almotriptan)
0.2200

>  <IW4> (Almotriptan)
0.9400

>  <CW1> (Almotriptan)
2.2500

>  <CW2> (Almotriptan)
1.2400

>  <CW3> (Almotriptan)
0.6100

>  <CW4> (Almotriptan)
0.2600

>  <CW5> (Almotriptan)
0.1200

>  <CW6> (Almotriptan)
0.0400

>  <CW7> (Almotriptan)
0.0200

>  <CW8> (Almotriptan)
0.0100

>  <ID1> (Almotriptan)
0.0200

>  <ID2> (Almotriptan)
0.0900

>  <ID3> (Almotriptan)
0.1300

>  <ID4> (Almotriptan)
0.2100

>  <CD1> (Almotriptan)
0.5100

>  <CD2> (Almotriptan)
0.2300

>  <CD3> (Almotriptan)
0.1000

>  <CD4> (Almotriptan)
0.0600

>  <CD5> (Almotriptan)
0.0400

>  <CD6> (Almotriptan)
0.0200

>  <CD7> (Almotriptan)
0.0100

>  <CD8> (Almotriptan)
0.0100

>  <HL1> (Almotriptan)
1.1800

>  <HL2> (Almotriptan)
0.7000

>  <A> (Almotriptan)
3.3500

>  <CP> (Almotriptan)
1.3000

>  <POL> (Almotriptan)
37.4600

>  <MW> (Almotriptan)
335.4600

>  <FLEX> (Almotriptan)
2.1800

>  <FLEX_RB> (Almotriptan)
0.2700

>  <NCC> (Almotriptan)
0

>  <DIFF> (Almotriptan)
0.4600

>  <LOGP n-Oct> (Almotriptan)
1.8500

>  <LOGP c-Hex> (Almotriptan)
-0.6700

>  <PSA> (Almotriptan)
60.4400

>  <HSA> (Almotriptan)
468.5300

>  <PSAR> (Almotriptan)
0.1100

>  <PHSAR> (Almotriptan)
0.1300

>  <LgD5> (Almotriptan)
-1.8700

>  <LgD6> (Almotriptan)
-1.0600

>  <LgD7> (Almotriptan)
-0.0900

>  <LgD7.5> (Almotriptan)
0.4000

>  <LgD8> (Almotriptan)
0.8600

>  <LgD9> (Almotriptan)
1.5800

>  <LgD10> (Almotriptan)
1.8100

>  <AUS7.4> (Almotriptan)
0.5500

>  <0.000000U4> (Almotriptan)
0.0000

>  <0.000000U5> (Almotriptan)
0.0100

>  <0.000000U6> (Almotriptan)
0.1200

>  <0.000000U7> (Almotriptan)
1.1400

>  <0.000000U8> (Almotriptan)
10.3200

>  <0.000000U9> (Almotriptan)
53.5200

>  <0.000000U10> (Almotriptan)
92.0100

>  <DRDRDR> (Almotriptan)
17.8400

>  <DRDRAC> (Almotriptan)
19.4400

>  <DRDRDO> (Almotriptan)
19.6700

>  <DRACAC> (Almotriptan)
13.4600

>  <DRACDO> (Almotriptan)
19.3900

>  <DRDODO> (Almotriptan)
0.0000

>  <ACACAC> (Almotriptan)
3.2400

>  <ACACDO> (Almotriptan)
12.8600

>  <ACDODO> (Almotriptan)
0.0000

>  <DODODO> (Almotriptan)
0.0000

>  <SOLY> (Almotriptan)
-3.2100

>  <LgS3> (Almotriptan)
0.2900

>  <LgS4> (Almotriptan)
0.2800

>  <LgS5> (Almotriptan)
0.1600

>  <LgS6> (Almotriptan)
-0.3700

>  <LgS7> (Almotriptan)
-1.2800

>  <LgS7.5> (Almotriptan)
-1.7600

>  <LgS8> (Almotriptan)
-2.2200

>  <LgS9> (Almotriptan)
-2.9400

>  <LgS10> (Almotriptan)
-3.1700

>  <LgS11> (Almotriptan)
-3.2100

>  <L0LgS> (Almotriptan)
-1.3800

>  <L1LgS> (Almotriptan)
-2.3500

>  <L2LgS> (Almotriptan)
-0.1400

>  <L3LgS> (Almotriptan)
0.7900

>  <L4LgS> (Almotriptan)
0.0800

>  <DD1> (Almotriptan)
-0.8800

>  <DD2> (Almotriptan)
0.3800

>  <DD3> (Almotriptan)
-0.1300

>  <DD4> (Almotriptan)
-0.3800

>  <DD5> (Almotriptan)
-0.1300

>  <DD6> (Almotriptan)
0.1300

>  <DD7> (Almotriptan)
0.0000

>  <DD8> (Almotriptan)
0.1300

>  <ALogD5> (Almotriptan)
-0.7700

>  <ALogD5.5> (Almotriptan)
-0.7200

>  <ALogD7> (Almotriptan)
0.0400

>  <ALogD7.4> (Almotriptan)
0.4000

>  <ALogP> (Almotriptan)
0

>  <APSA> (Almotriptan)
64.7900

>  <HDonors> (Almotriptan)
1

>  <HAcceptors> (Almotriptan)
5

>  <FRB> (Almotriptan)
6

>  <Rule Of 5> (Almotriptan)
0

>  <Molar Volume> (Almotriptan)
264.1200

>  <Surface Tension> (Almotriptan)
58.8600

>  <Polarizability> (Almotriptan)
37.4400

>  <C ratio> (Almotriptan)
0.7400

>  <N ratio> (Almotriptan)
0.1300

>  <NO ratio> (Almotriptan)
0.2200

>  <Num Rings> (Almotriptan)
3

>  <Num Ar Rings> (Almotriptan)
2

>  <logS> (Almotriptan)
-2.0200

$$$$
Alosetron
  -MTS-   07231215063D 0   0.00000     0.00000     0

 22 25  0  0  0  0  0  0  0  0999 V2000
   13.7240  -14.2370    1.5640 C   0  0  0  0  0  0  0  0  0  0  0  0
   14.3010  -13.0180    1.9510 C   0  0  0  0  0  0  0  0  0  0  0  0
   15.5450  -12.6090    1.4520 C   0  0  0  0  0  0  0  0  0  0  0  0
   16.2110  -13.4460    0.5530 C   0  0  0  0  0  0  0  0  0  0  0  0
   15.6180  -14.6560    0.1840 C   0  0  0  0  0  0  0  0  0  0  0  0
   14.3820  -15.0840    0.6660 C   0  0  0  0  0  0  0  0  0  0  0  0
   16.5790  -15.3910   -0.8280 N   0  0  0  0  0  0  0  0  0  0  0  0
   17.7680  -14.3380   -0.9150 C   0  0  0  0  0  0  0  0  0  0  0  0
   17.4540  -13.2630   -0.0860 C   0  0  0  0  0  0  0  0  0  0  0  0
   18.4430  -12.1270    0.0040 C   0  0  0  0  0  0  0  0  0  0  0  0
   19.4300  -12.0300   -0.9280 N   0  0  0  0  0  0  0  0  0  0  0  0
   19.4470  -12.9550   -2.0720 C   0  0  0  0  0  0  0  0  0  0  0  0
   19.0490  -14.4150   -1.7260 C   0  0  0  0  0  0  0  0  0  0  0  0
   20.4000  -10.9430   -0.7850 C   0  0  0  0  0  0  0  0  0  0  0  0
   21.2390  -11.1870    0.4670 C   0  0  0  0  0  0  0  0  0  0  0  0
   22.6120  -11.3960    0.6240 C   0  0  0  0  0  0  0  0  0  0  0  0
   22.9550  -11.5720    1.9310 N   0  0  0  0  0  0  0  0  0  0  0  0
   21.9390  -11.5270    2.8280 C   0  0  0  0  0  0  0  0  0  0  0  0
   20.6470  -11.2540    1.9340 N   0  0  0  0  0  0  0  0  0  0  0  0
   23.6370  -11.4330   -0.5060 C   0  0  0  0  0  0  0  0  0  0  0  0
   18.3400  -11.3320    0.9260 O   0  0  0  0  0  0  0  0  0  0  0  0
   16.3660  -16.6190   -1.5740 C   0  0  0  0  0  0  0  0  0  0  0  0
  1  2  2  0  0  0  0
  2  3  1  0  0  0  0
  3  4  2  0  0  0  0
  4  5  1  0  0  0  0
  5  6  2  0  0  0  0
  6  1  1  0  0  0  0
  5  7  1  0  0  0  0
  7  8  1  0  0  0  0
  8  9  2  0  0  0  0
  9  4  1  0  0  0  0
  9 10  1  0  0  0  0
 10 11  1  0  0  0  0
 11 12  1  0  0  0  0
 12 13  1  0  0  0  0
 13  8  1  0  0  0  0
 11 14  1  0  0  0  0
 14 15  1  0  0  0  0
 15 16  2  0  0  0  0
 16 17  1  0  0  0  0
 17 18  2  0  0  0  0
 18 19  1  0  0  0  0
 19 15  1  0  0  0  0
 16 20  1  0  0  0  0
 10 21  2  0  0  0  0
  7 22  1  0  0  0  0
M  END
>  <EXTREG> (Alosetron)
Alosetron

>  <NAME> (Alosetron)
Alosetron

>  <Vss> (Alosetron)
1.1000

>  <fu> (Alosetron)
0.1800

>  <V> (Alosetron)
671.7500

>  <S> (Alosetron)
467.9700

>  <R> (Alosetron)
1.4400

>  <G> (Alosetron)
1.4200

>  <W1> (Alosetron)
1110.5000

>  <W2> (Alosetron)
613.1300

>  <W3> (Alosetron)
306.5000

>  <W4> (Alosetron)
115.2500

>  <W5> (Alosetron)
56.7500

>  <W6> (Alosetron)
25.6300

>  <W7> (Alosetron)
9.6300

>  <W8> (Alosetron)
0.5000

>  <D1> (Alosetron)
276.8800

>  <D2> (Alosetron)
133.7500

>  <D3> (Alosetron)
69.0000

>  <D4> (Alosetron)
45.5000

>  <D5> (Alosetron)
36.5000

>  <D6> (Alosetron)
27.2500

>  <D7> (Alosetron)
17.6300

>  <D8> (Alosetron)
11.0000

>  <WO1> (Alosetron)
44.2500

>  <WO2> (Alosetron)
7.6300

>  <WO3> (Alosetron)
2.1300

>  <WO4> (Alosetron)
0.3800

>  <WO5> (Alosetron)
0.0000

>  <WO6> (Alosetron)
0.0000

>  <WN1> (Alosetron)
359.2500

>  <WN2> (Alosetron)
136.2500

>  <WN3> (Alosetron)
68.0000

>  <WN4> (Alosetron)
32.0000

>  <WN5> (Alosetron)
10.6300

>  <WN6> (Alosetron)
0.0000

>  <IW1> (Alosetron)
0.0800

>  <IW2> (Alosetron)
0.3300

>  <IW3> (Alosetron)
0.7800

>  <IW4> (Alosetron)
1.1000

>  <CW1> (Alosetron)
2.3700

>  <CW2> (Alosetron)
1.3100

>  <CW3> (Alosetron)
0.6500

>  <CW4> (Alosetron)
0.2500

>  <CW5> (Alosetron)
0.1200

>  <CW6> (Alosetron)
0.0500

>  <CW7> (Alosetron)
0.0200

>  <CW8> (Alosetron)
0.0000

>  <ID1> (Alosetron)
0.0400

>  <ID2> (Alosetron)
0.0500

>  <ID3> (Alosetron)
0.0700

>  <ID4> (Alosetron)
0.0900

>  <CD1> (Alosetron)
0.5900

>  <CD2> (Alosetron)
0.2900

>  <CD3> (Alosetron)
0.1500

>  <CD4> (Alosetron)
0.1000

>  <CD5> (Alosetron)
0.0800

>  <CD6> (Alosetron)
0.0600

>  <CD7> (Alosetron)
0.0400

>  <CD8> (Alosetron)
0.0200

>  <HL1> (Alosetron)
0.8200

>  <HL2> (Alosetron)
0.5600

>  <A> (Alosetron)
4.8100

>  <CP> (Alosetron)
4.1600

>  <POL> (Alosetron)
33.0700

>  <MW> (Alosetron)
294.3500

>  <FLEX> (Alosetron)
0.7700

>  <FLEX_RB> (Alosetron)
0.1900

>  <NCC> (Alosetron)
0

>  <DIFF> (Alosetron)
0.6000

>  <LOGP n-Oct> (Alosetron)
1.4200

>  <LOGP c-Hex> (Alosetron)
0.9400

>  <PSA> (Alosetron)
47.7500

>  <HSA> (Alosetron)
420.2200

>  <PSAR> (Alosetron)
0.1000

>  <PHSAR> (Alosetron)
0.1100

>  <LgD5> (Alosetron)
0.8300

>  <LgD6> (Alosetron)
1.3100

>  <LgD7> (Alosetron)
1.4100

>  <LgD7.5> (Alosetron)
1.4200

>  <LgD8> (Alosetron)
1.4200

>  <LgD9> (Alosetron)
1.4200

>  <LgD10> (Alosetron)
1.4200

>  <AUS7.4> (Alosetron)
2.0000

>  <0.000000U4> (Alosetron)
3.3200

>  <0.000000U5> (Alosetron)
25.5500

>  <0.000000U6> (Alosetron)
77.4400

>  <0.000000U7> (Alosetron)
97.1700

>  <0.000000U8> (Alosetron)
99.7100

>  <0.000000U9> (Alosetron)
99.9700

>  <0.000000U10> (Alosetron)
99.9900

>  <DRDRDR> (Alosetron)
20.8000

>  <DRDRAC> (Alosetron)
19.4600

>  <DRDRDO> (Alosetron)
15.5400

>  <DRACAC> (Alosetron)
5.9200

>  <DRACDO> (Alosetron)
4.8000

>  <DRDODO> (Alosetron)
0.0000

>  <ACACAC> (Alosetron)
0.0000

>  <ACACDO> (Alosetron)
0.6700

>  <ACDODO> (Alosetron)
0.0000

>  <DODODO> (Alosetron)
0.0000

>  <SOLY> (Alosetron)
-3.2300

>  <LgS3> (Alosetron)
-0.8000

>  <LgS4> (Alosetron)
-1.7600

>  <LgS5> (Alosetron)
-2.6400

>  <LgS6> (Alosetron)
-3.1200

>  <LgS7> (Alosetron)
-3.2200

>  <LgS7.5> (Alosetron)
-3.2300

>  <LgS8> (Alosetron)
-3.2300

>  <LgS9> (Alosetron)
-3.2300

>  <LgS10> (Alosetron)
-3.2300

>  <LgS11> (Alosetron)
-3.2300

>  <L0LgS> (Alosetron)
-2.8200

>  <L1LgS> (Alosetron)
-0.9400

>  <L2LgS> (Alosetron)
0.8500

>  <L3LgS> (Alosetron)
-0.3800

>  <L4LgS> (Alosetron)
-0.0200

>  <DD1> (Alosetron)
-0.1300

>  <DD2> (Alosetron)
0.1300

>  <DD3> (Alosetron)
0.0000

>  <DD4> (Alosetron)
-0.2500

>  <DD5> (Alosetron)
0.1300

>  <DD6> (Alosetron)
-0.2500

>  <DD7> (Alosetron)
0.1300

>  <DD8> (Alosetron)
0.0000

>  <ALogD5> (Alosetron)
-0.0200

>  <ALogD5.5> (Alosetron)
0.3900

>  <ALogD7> (Alosetron)
1.5800

>  <ALogD7.4> (Alosetron)
1.7400

>  <ALogP> (Alosetron)
1.8900

>  <APSA> (Alosetron)
53.9200

>  <HDonors> (Alosetron)
1

>  <HAcceptors> (Alosetron)
5

>  <FRB> (Alosetron)
2

>  <Rule Of 5> (Alosetron)
0

>  <Molar Volume> (Alosetron)
218.7600

>  <Surface Tension> (Alosetron)
52.8800

>  <Polarizability> (Alosetron)
33.7700

>  <C ratio> (Alosetron)
0.7700

>  <N ratio> (Alosetron)
0.1800

>  <NO ratio> (Alosetron)
0.2300

>  <Num Rings> (Alosetron)
4

>  <Num Ar Rings> (Alosetron)
3

>  <logS> (Alosetron)
-2.7800

$$$$
Alprazolam
  -MTS-   07231215063D 0   0.00000     0.00000     0

 22 25  0  0  0  0  0  0  0  0999 V2000
   25.9240   -7.3060    0.0020 N   0  0  0  0  0  0  0  0  0  0  0  0
   24.9030   -8.0360   -0.4870 C   0  0  0  0  0  0  0  0  0  0  0  0
   25.1410   -9.3690   -0.8560 C   0  0  0  0  0  0  0  0  0  0  0  0
   26.3830  -10.1770   -0.5030 C   0  0  0  0  0  0  0  0  0  0  0  0
   27.6110   -9.8800   -0.7320 N   0  0  0  0  0  0  0  0  0  0  0  0
   27.8440   -8.6100   -1.3890 C   0  0  0  0  0  0  0  0  0  0  0  0
   27.4100   -7.4990   -0.4550 C   0  0  0  0  0  0  0  0  0  0  0  0
   28.1160   -6.5130    0.1410 N   0  0  0  0  0  0  0  0  0  0  0  0
   27.3250   -5.7340    0.9060 N   0  0  0  0  0  0  0  0  0  0  0  0
   26.0180   -6.0930    0.9330 C   0  0  0  0  0  0  0  0  0  0  0  0
   24.9150   -5.4260    1.7450 C   0  0  0  0  0  0  0  0  0  0  0  0
   26.1390  -11.5050    0.1860 C   0  0  0  0  0  0  0  0  0  0  0  0
   27.1210  -12.5020    0.1340 C   0  0  0  0  0  0  0  0  0  0  0  0
   26.9060  -13.7460    0.7360 C   0  0  0  0  0  0  0  0  0  0  0  0
   25.7030  -14.0030    1.3970 C   0  0  0  0  0  0  0  0  0  0  0  0
   24.7250  -13.0070    1.4700 C   0  0  0  0  0  0  0  0  0  0  0  0
   24.9500  -11.7590    0.8820 C   0  0  0  0  0  0  0  0  0  0  0  0
   24.1460  -10.0490   -1.5690 C   0  0  0  0  0  0  0  0  0  0  0  0
   22.8860   -9.4780   -1.7660 C   0  0  0  0  0  0  0  0  0  0  0  0
   22.6200   -8.1960   -1.2820 C   0  0  0  0  0  0  0  0  0  0  0  0
   23.6370   -7.4670   -0.6610 C   0  0  0  0  0  0  0  0  0  0  0  0
   21.6420  -10.3710   -2.6170 Cl  0  0  0  0  0  0  0  0  0  0  0  0
  1  2  1  0  0  0  0
  2  3  2  0  0  0  0
  3  4  1  0  0  0  0
  4  5  2  0  0  0  0
  5  6  1  0  0  0  0
  6  7  1  0  0  0  0
  7  1  1  0  0  0  0
  7  8  2  0  0  0  0
  8  9  1  0  0  0  0
  9 10  2  0  0  0  0
 10  1  1  0  0  0  0
 10 11  1  0  0  0  0
  4 12  1  0  0  0  0
 12 13  2  0  0  0  0
 13 14  1  0  0  0  0
 14 15  2  0  0  0  0
 15 16  1  0  0  0  0
 16 17  2  0  0  0  0
 17 12  1  0  0  0  0
  3 18  1  0  0  0  0
 18 19  2  0  0  0  0
 19 20  1  0  0  0  0
 20 21  2  0  0  0  0
 21  2  1  0  0  0  0
 19 22  1  0  0  0  0
M  END
>  <EXTREG> (Alprazolam)
Alprazolam

>  <NAME> (Alprazolam)
Alprazolam

>  <Vss> (Alprazolam)
0.8000

>  <fu> (Alprazolam)
0.2900

>  <V> (Alprazolam)
659.3800

>  <S> (Alprazolam)
450.0500

>  <R> (Alprazolam)
1.4700

>  <G> (Alprazolam)
1.3600

>  <W1> (Alprazolam)
1123.5000

>  <W2> (Alprazolam)
615.5000

>  <W3> (Alprazolam)
314.5000

>  <W4> (Alprazolam)
120.8800

>  <W5> (Alprazolam)
62.5000

>  <W6> (Alprazolam)
31.7500

>  <W7> (Alprazolam)
9.8800

>  <W8> (Alprazolam)
0.0000

>  <D1> (Alprazolam)
327.0000

>  <D2> (Alprazolam)
169.6300

>  <D3> (Alprazolam)
91.5000

>  <D4> (Alprazolam)
60.0000

>  <D5> (Alprazolam)
40.3800

>  <D6> (Alprazolam)
30.1300

>  <D7> (Alprazolam)
21.6300

>  <D8> (Alprazolam)
16.2500

>  <WO1> (Alprazolam)
0.0000

>  <WO2> (Alprazolam)
0.0000

>  <WO3> (Alprazolam)
0.0000

>  <WO4> (Alprazolam)
0.0000

>  <WO5> (Alprazolam)
0.0000

>  <WO6> (Alprazolam)
0.0000

>  <WN1> (Alprazolam)
394.3800

>  <WN2> (Alprazolam)
154.5000

>  <WN3> (Alprazolam)
78.1300

>  <WN4> (Alprazolam)
36.6300

>  <WN5> (Alprazolam)
11.1300

>  <WN6> (Alprazolam)
0.2500

>  <IW1> (Alprazolam)
0.1200

>  <IW2> (Alprazolam)
0.4500

>  <IW3> (Alprazolam)
1.0800

>  <IW4> (Alprazolam)
1.4800

>  <CW1> (Alprazolam)
2.5000

>  <CW2> (Alprazolam)
1.3700

>  <CW3> (Alprazolam)
0.7000

>  <CW4> (Alprazolam)
0.2700

>  <CW5> (Alprazolam)
0.1400

>  <CW6> (Alprazolam)
0.0700

>  <CW7> (Alprazolam)
0.0200

>  <CW8> (Alprazolam)
0.0000

>  <ID1> (Alprazolam)
0.0500

>  <ID2> (Alprazolam)
0.0500

>  <ID3> (Alprazolam)
0.0300

>  <ID4> (Alprazolam)
0.0400

>  <CD1> (Alprazolam)
0.7300

>  <CD2> (Alprazolam)
0.3800

>  <CD3> (Alprazolam)
0.2000

>  <CD4> (Alprazolam)
0.1300

>  <CD5> (Alprazolam)
0.0900

>  <CD6> (Alprazolam)
0.0700

>  <CD7> (Alprazolam)
0.0500

>  <CD8> (Alprazolam)
0.0400

>  <HL1> (Alprazolam)
0.6800

>  <HL2> (Alprazolam)
0.5300

>  <A> (Alprazolam)
5.9800

>  <CP> (Alprazolam)
5.1500

>  <POL> (Alprazolam)
33.9300

>  <MW> (Alprazolam)
308.7600

>  <FLEX> (Alprazolam)
0.2600

>  <FLEX_RB> (Alprazolam)
0.1300

>  <NCC> (Alprazolam)
0

>  <DIFF> (Alprazolam)
0.6300

>  <LOGP n-Oct> (Alprazolam)
1.9700

>  <LOGP c-Hex> (Alprazolam)
3.7400

>  <PSA> (Alprazolam)
40.9000

>  <HSA> (Alprazolam)
409.1500

>  <PSAR> (Alprazolam)
0.0900

>  <PHSAR> (Alprazolam)
0.1000

>  <LgD5> (Alprazolam)
1.9200

>  <LgD6> (Alprazolam)
1.9600

>  <LgD7> (Alprazolam)
1.9700

>  <LgD7.5> (Alprazolam)
1.9700

>  <LgD8> (Alprazolam)
1.9700

>  <LgD9> (Alprazolam)
1.9700

>  <LgD10> (Alprazolam)
1.9700

>  <AUS7.4> (Alprazolam)
2.0000

>  <0.000000U4> (Alprazolam)
36.7600

>  <0.000000U5> (Alprazolam)
89.2900

>  <0.000000U6> (Alprazolam)
98.8700

>  <0.000000U7> (Alprazolam)
99.8900

>  <0.000000U8> (Alprazolam)
99.9900

>  <0.000000U9> (Alprazolam)
100.0000

>  <0.000000U10> (Alprazolam)
100.0000

>  <DRDRDR> (Alprazolam)
16.3400

>  <DRDRAC> (Alprazolam)
20.3700

>  <DRDRDO> (Alprazolam)
0.0000

>  <DRACAC> (Alprazolam)
10.9300

>  <DRACDO> (Alprazolam)
0.0000

>  <DRDODO> (Alprazolam)
0.0000

>  <ACACAC> (Alprazolam)
1.4500

>  <ACACDO> (Alprazolam)
0.0000

>  <ACDODO> (Alprazolam)
0.0000

>  <DODODO> (Alprazolam)
0.0000

>  <SOLY> (Alprazolam)
-3.6700

>  <LgS3> (Alprazolam)
-1.8200

>  <LgS4> (Alprazolam)
-3.2300

>  <LgS5> (Alprazolam)
-3.6200

>  <LgS6> (Alprazolam)
-3.6600

>  <LgS7> (Alprazolam)
-3.6700

>  <LgS7.5> (Alprazolam)
-3.6700

>  <LgS8> (Alprazolam)
-3.6700

>  <LgS9> (Alprazolam)
-3.6700

>  <LgS10> (Alprazolam)
-3.6700

>  <LgS11> (Alprazolam)
-3.6700

>  <L0LgS> (Alprazolam)
-3.5100

>  <L1LgS> (Alprazolam)
-0.4100

>  <L2LgS> (Alprazolam)
0.5000

>  <L3LgS> (Alprazolam)
-0.4300

>  <L4LgS> (Alprazolam)
0.2800

>  <DD1> (Alprazolam)
-1.3800

>  <DD2> (Alprazolam)
0.6300

>  <DD3> (Alprazolam)
-0.5000

>  <DD4> (Alprazolam)
0.8800

>  <DD5> (Alprazolam)
0.3800

>  <DD6> (Alprazolam)
-0.1300

>  <DD7> (Alprazolam)
-0.3800

>  <DD8> (Alprazolam)
0.7500

>  <ALogD5> (Alprazolam)
1.9100

>  <ALogD5.5> (Alprazolam)
1.9100

>  <ALogD7> (Alprazolam)
1.9200

>  <ALogD7.4> (Alprazolam)
1.9200

>  <ALogP> (Alprazolam)
0

>  <APSA> (Alprazolam)
43.0700

>  <HDonors> (Alprazolam)
0

>  <HAcceptors> (Alprazolam)
4

>  <FRB> (Alprazolam)
1

>  <Rule Of 5> (Alprazolam)
0

>  <Molar Volume> (Alprazolam)
225.5800

>  <Surface Tension> (Alprazolam)
52.1800

>  <Polarizability> (Alprazolam)
34.9800

>  <C ratio> (Alprazolam)
0.7700

>  <N ratio> (Alprazolam)
0.1800

>  <NO ratio> (Alprazolam)
0.1800

>  <Num Rings> (Alprazolam)
4

>  <Num Ar Rings> (Alprazolam)
3

>  <logS> (Alprazolam)
-4.5500

$$$$
Amantadine
  -MTS-   07231215063D 0   0.00000     0.00000     0

 11 13  0  0  0  0  0  0  0  0999 V2000
   23.3340   -8.9450    0.2200 C   0  0  0  0  0  0  0  0  0  0  0  0
   22.8580   -9.6030    1.5440 C   0  0  0  0  0  0  0  0  0  0  0  0
   22.7920  -11.1440    1.3720 C   0  0  0  0  0  0  0  0  0  0  0  0
   24.2000  -11.6870    1.0150 C   0  0  0  0  0  0  0  0  0  0  0  0
   24.6760  -11.0370   -0.3100 C   0  0  0  0  0  0  0  0  0  0  0  0
   24.7420   -9.4960   -0.1380 C   0  0  0  0  0  0  0  0  0  0  0  0
   23.6830  -11.3880   -1.4500 C   0  0  0  0  0  0  0  0  0  0  0  0
   22.2760  -10.8460   -1.0870 C   0  0  0  0  0  0  0  0  0  0  0  0
   22.3390   -9.3040   -0.9180 C   0  0  0  0  0  0  0  0  0  0  0  0
   21.7940  -11.4960    0.2370 C   0  0  0  0  0  0  0  0  0  0  0  0
   23.4210   -7.4800    0.4100 N   0  0  0  0  0  0  0  0  0  0  0  0
  1  2  1  0  0  0  0
  2  3  1  0  0  0  0
  3  4  1  0  0  0  0
  4  5  1  0  0  0  0
  5  6  1  0  0  0  0
  6  1  1  0  0  0  0
  5  7  1  0  0  0  0
  7  8  1  0  0  0  0
  8  9  1  0  0  0  0
  9  1  1  0  0  0  0
  8 10  1  0  0  0  0
 10  3  1  0  0  0  0
  1 11  1  0  0  0  0
M  END
>  <EXTREG> (Amantadine)
Amantadine

>  <NAME> (Amantadine)
Amantadine

>  <Vss> (Amantadine)
6.6000

>  <fu> (Amantadine)
0.3300

>  <V> (Amantadine)
384.0000

>  <S> (Amantadine)
272.1800

>  <R> (Amantadine)
1.4100

>  <G> (Amantadine)
1.1000

>  <W1> (Amantadine)
635.3800

>  <W2> (Amantadine)
341.1300

>  <W3> (Amantadine)
181.8800

>  <W4> (Amantadine)
80.8800

>  <W5> (Amantadine)
38.8800

>  <W6> (Amantadine)
14.1300

>  <W7> (Amantadine)
0.0000

>  <W8> (Amantadine)
0.0000

>  <D1> (Amantadine)
141.8800

>  <D2> (Amantadine)
55.5000

>  <D3> (Amantadine)
15.0000

>  <D4> (Amantadine)
1.3800

>  <D5> (Amantadine)
0.0000

>  <D6> (Amantadine)
0.0000

>  <D7> (Amantadine)
0.0000

>  <D8> (Amantadine)
0.0000

>  <WO1> (Amantadine)
151.7500

>  <WO2> (Amantadine)
65.2500

>  <WO3> (Amantadine)
31.7500

>  <WO4> (Amantadine)
9.7500

>  <WO5> (Amantadine)
0.1300

>  <WO6> (Amantadine)
0.0000

>  <WN1> (Amantadine)
224.5000

>  <WN2> (Amantadine)
101.7500

>  <WN3> (Amantadine)
50.6300

>  <WN4> (Amantadine)
18.8800

>  <WN5> (Amantadine)
0.0000

>  <WN6> (Amantadine)
0.0000

>  <IW1> (Amantadine)
0.2000

>  <IW2> (Amantadine)
0.7000

>  <IW3> (Amantadine)
1.2200

>  <IW4> (Amantadine)
0.0000

>  <CW1> (Amantadine)
2.3300

>  <CW2> (Amantadine)
1.2500

>  <CW3> (Amantadine)
0.6700

>  <CW4> (Amantadine)
0.3000

>  <CW5> (Amantadine)
0.1400

>  <CW6> (Amantadine)
0.0500

>  <CW7> (Amantadine)
0.0000

>  <CW8> (Amantadine)
0.0000

>  <ID1> (Amantadine)
0.0700

>  <ID2> (Amantadine)
0.1200

>  <ID3> (Amantadine)
0.0000

>  <ID4> (Amantadine)
0.0000

>  <CD1> (Amantadine)
0.5200

>  <CD2> (Amantadine)
0.2000

>  <CD3> (Amantadine)
0.0600

>  <CD4> (Amantadine)
0.0100

>  <CD5> (Amantadine)
0.0000

>  <CD6> (Amantadine)
0.0000

>  <CD7> (Amantadine)
0.0000

>  <CD8> (Amantadine)
0.0000

>  <HL1> (Amantadine)
2.5900

>  <HL2> (Amantadine)
10.2700

>  <A> (Amantadine)
5.7200

>  <CP> (Amantadine)
0.5400

>  <POL> (Amantadine)
18.1500

>  <MW> (Amantadine)
151.2500

>  <FLEX> (Amantadine)
0.0000

>  <FLEX_RB> (Amantadine)
0.0000

>  <NCC> (Amantadine)
0

>  <DIFF> (Amantadine)
0.9300

>  <LOGP n-Oct> (Amantadine)
2.4700

>  <LOGP c-Hex> (Amantadine)
2.1600

>  <PSA> (Amantadine)
26.0200

>  <HSA> (Amantadine)
246.1600

>  <PSAR> (Amantadine)
0.1000

>  <PHSAR> (Amantadine)
0.1100

>  <LgD5> (Amantadine)
-1.0300

>  <LgD6> (Amantadine)
-1.0000

>  <LgD7> (Amantadine)
-0.7800

>  <LgD7.5> (Amantadine)
-0.5000

>  <LgD8> (Amantadine)
-0.1000

>  <LgD9> (Amantadine)
0.8500

>  <LgD10> (Amantadine)
1.7600

>  <AUS7.4> (Amantadine)
0.0000

>  <0.000000U4> (Amantadine)
0.0000

>  <0.000000U5> (Amantadine)
0.0000

>  <0.000000U6> (Amantadine)
0.0000

>  <0.000000U7> (Amantadine)
0.0200

>  <0.000000U8> (Amantadine)
0.2400

>  <0.000000U9> (Amantadine)
2.3500

>  <0.000000U10> (Amantadine)
19.3900

>  <DRDRDR> (Amantadine)
3.3900

>  <DRDRAC> (Amantadine)
5.5100

>  <DRDRDO> (Amantadine)
5.5100

>  <DRACAC> (Amantadine)
0.0000

>  <DRACDO> (Amantadine)
0.0000

>  <DRDODO> (Amantadine)
0.0000

>  <ACACAC> (Amantadine)
0.0000

>  <ACACDO> (Amantadine)
0.0000

>  <ACDODO> (Amantadine)
0.0000

>  <DODODO> (Amantadine)
0.0000

>  <SOLY> (Amantadine)
-1.0000

>  <LgS3> (Amantadine)
2.5000

>  <LgS4> (Amantadine)
2.4900

>  <LgS5> (Amantadine)
2.4900

>  <LgS6> (Amantadine)
2.4600

>  <LgS7> (Amantadine)
2.2500

>  <LgS7.5> (Amantadine)
1.9600

>  <LgS8> (Amantadine)
1.5600

>  <LgS9> (Amantadine)
0.6200

>  <LgS10> (Amantadine)
-0.2900

>  <LgS11> (Amantadine)
-0.8500

>  <L0LgS> (Amantadine)
1.5500

>  <L1LgS> (Amantadine)
-1.8100

>  <L2LgS> (Amantadine)
-1.0300

>  <L3LgS> (Amantadine)
0.0800

>  <L4LgS> (Amantadine)
0.3600

>  <DD1> (Amantadine)
-0.1300

>  <DD2> (Amantadine)
0.1300

>  <DD3> (Amantadine)
0.0000

>  <DD4> (Amantadine)
0.1300

>  <DD5> (Amantadine)
0.0000

>  <DD6> (Amantadine)
0.0000

>  <DD7> (Amantadine)
0.0000

>  <DD8> (Amantadine)
0.0000

>  <ALogD5> (Amantadine)
-0.6600

>  <ALogD5.5> (Amantadine)
-0.6600

>  <ALogD7> (Amantadine)
-0.5700

>  <ALogD7.4> (Amantadine)
-0.4700

>  <ALogP> (Amantadine)
2.4400

>  <APSA> (Amantadine)
26.0200

>  <HDonors> (Amantadine)
2

>  <HAcceptors> (Amantadine)
1

>  <FRB> (Amantadine)
1

>  <Rule Of 5> (Amantadine)
0

>  <Molar Volume> (Amantadine)
141.7800

>  <Surface Tension> (Amantadine)
46.7900

>  <Polarizability> (Amantadine)
18.1100

>  <C ratio> (Amantadine)
0.9100

>  <N ratio> (Amantadine)
0.0900

>  <NO ratio> (Amantadine)
0.0900

>  <Num Rings> (Amantadine)
4

>  <Num Ar Rings> (Amantadine)
0

>  <logS> (Amantadine)
-2.1100

$$$$
Amdinocillin
  -MTS-   07231215063D 0   0.00000     0.00000     0

 22 24  0  0  0  0  0  0  0  0999 V2000
   22.1320  -17.7070   -0.2130 N   0  0  0  0  0  0  0  0  0  0  0  0
   21.4850  -16.5750    0.3690 C   0  0  0  0  0  0  0  0  0  0  0  0
   20.7230  -17.7160    1.1540 C   0  0  0  0  0  0  0  0  0  0  0  0
   21.4980  -18.7230    0.3370 C   0  0  0  0  0  0  0  0  0  0  0  0
   21.5690  -19.9390    0.2740 O   0  0  0  0  0  0  0  0  0  0  0  0
   19.2850  -17.7780    0.9220 N   0  0  0  0  0  0  0  0  0  0  0  0
   18.7380  -16.6560    1.1710 C   0  0  0  0  0  0  0  0  0  0  0  0
   17.5140  -16.1430    1.1310 N   0  0  0  0  0  0  0  0  0  0  0  0
   17.4370  -14.7290    1.5000 C   0  0  0  0  0  0  0  0  0  0  0  0
   17.1280  -13.8660    0.2450 C   0  0  0  0  0  0  0  0  0  0  0  0
   15.6750  -14.0380   -0.2780 C   0  0  0  0  0  0  0  0  0  0  0  0
   15.4290  -15.2690   -1.2020 C   0  0  0  0  0  0  0  0  0  0  0  0
   16.0730  -16.6230   -0.7750 C   0  0  0  0  0  0  0  0  0  0  0  0
   16.2250  -16.7990    0.7570 C   0  0  0  0  0  0  0  0  0  0  0  0
   22.9930  -15.7620    0.9560 S   0  0  0  0  0  0  0  0  0  0  0  0
   23.9490  -16.2940   -0.5270 C   0  0  0  0  0  0  0  0  0  0  0  0
   23.4350  -17.7350   -0.8480 C   0  0  0  0  0  0  0  0  0  0  0  0
   24.3050  -18.8050   -0.2310 C   0  0  0  0  0  0  0  0  0  0  0  0
   24.3990  -18.9500    0.9780 O   0  0  0  0  0  0  0  0  0  0  0  0
   24.9790  -19.5780   -1.0850 O   0  0  0  0  0  0  0  0  0  0  0  0
   25.4650  -16.2160   -0.1920 C   0  0  0  0  0  0  0  0  0  0  0  0
   23.6250  -15.3190   -1.6940 C   0  0  0  0  0  0  0  0  0  0  0  0
  1  2  1  0  0  0  0
  2  3  1  0  0  0  0
  3  4  1  0  0  0  0
  4  1  1  0  0  0  0
  4  5  2  0  0  0  0
  3  6  1  0  0  0  0
  6  7  2  0  0  0  0
  7  8  1  0  0  0  0
  8  9  1  0  0  0  0
  9 10  1  0  0  0  0
 10 11  1  0  0  0  0
 11 12  1  0  0  0  0
 12 13  1  0  0  0  0
 13 14  1  0  0  0  0
 14  8  1  0  0  0  0
  2 15  1  0  0  0  0
 15 16  1  0  0  0  0
 16 17  1  0  0  0  0
 17  1  1  0  0  0  0
 17 18  1  0  0  0  0
 18 19  2  0  0  0  0
 18 20  1  0  0  0  0
 16 21  1  0  0  0  0
 16 22  1  0  0  0  0
M  END
>  <EXTREG> (Amdinocillin)
Amdinocillin

>  <NAME> (Amdinocillin)
Amdinocillin

>  <Vss> (Amdinocillin)
0.3700

>  <fu> (Amdinocillin)
0

>  <V> (Amdinocillin)
701.1300

>  <S> (Amdinocillin)
465.4000

>  <R> (Amdinocillin)
1.5100

>  <G> (Amdinocillin)
1.3500

>  <W1> (Amdinocillin)
1113.3800

>  <W2> (Amdinocillin)
666.0000

>  <W3> (Amdinocillin)
397.8800

>  <W4> (Amdinocillin)
178.2500

>  <W5> (Amdinocillin)
98.2500

>  <W6> (Amdinocillin)
54.8800

>  <W7> (Amdinocillin)
22.0000

>  <W8> (Amdinocillin)
6.5000

>  <D1> (Amdinocillin)
204.6300

>  <D2> (Amdinocillin)
74.7500

>  <D3> (Amdinocillin)
27.0000

>  <D4> (Amdinocillin)
13.8800

>  <D5> (Amdinocillin)
7.8800

>  <D6> (Amdinocillin)
4.1300

>  <D7> (Amdinocillin)
1.3800

>  <D8> (Amdinocillin)
0.3800

>  <WO1> (Amdinocillin)
103.6300

>  <WO2> (Amdinocillin)
30.3800

>  <WO3> (Amdinocillin)
10.7500

>  <WO4> (Amdinocillin)
2.0000

>  <WO5> (Amdinocillin)
0.0000

>  <WO6> (Amdinocillin)
0.0000

>  <WN1> (Amdinocillin)
451.6300

>  <WN2> (Amdinocillin)
213.3800

>  <WN3> (Amdinocillin)
114.8800

>  <WN4> (Amdinocillin)
59.1300

>  <WN5> (Amdinocillin)
18.8800

>  <WN6> (Amdinocillin)
0.6300

>  <IW1> (Amdinocillin)
0.0800

>  <IW2> (Amdinocillin)
0.2300

>  <IW3> (Amdinocillin)
0.5700

>  <IW4> (Amdinocillin)
0.8600

>  <CW1> (Amdinocillin)
2.3900

>  <CW2> (Amdinocillin)
1.4300

>  <CW3> (Amdinocillin)
0.8500

>  <CW4> (Amdinocillin)
0.3800

>  <CW5> (Amdinocillin)
0.2100

>  <CW6> (Amdinocillin)
0.1200

>  <CW7> (Amdinocillin)
0.0500

>  <CW8> (Amdinocillin)
0.0100

>  <ID1> (Amdinocillin)
0.0500

>  <ID2> (Amdinocillin)
0.1400

>  <ID3> (Amdinocillin)
0.2300

>  <ID4> (Amdinocillin)
0.2500

>  <CD1> (Amdinocillin)
0.4400

>  <CD2> (Amdinocillin)
0.1600

>  <CD3> (Amdinocillin)
0.0600

>  <CD4> (Amdinocillin)
0.0300

>  <CD5> (Amdinocillin)
0.0200

>  <CD6> (Amdinocillin)
0.0100

>  <CD7> (Amdinocillin)
0.0000

>  <CD8> (Amdinocillin)
0.0000

>  <HL1> (Amdinocillin)
3.6400

>  <HL2> (Amdinocillin)
3.9500

>  <A> (Amdinocillin)
5.9300

>  <CP> (Amdinocillin)
0.3100

>  <POL> (Amdinocillin)
32.7900

>  <MW> (Amdinocillin)
325.4300

>  <FLEX> (Amdinocillin)
1.3700

>  <FLEX_RB> (Amdinocillin)
0.2300

>  <NCC> (Amdinocillin)
0

>  <DIFF> (Amdinocillin)
0.5100

>  <LOGP n-Oct> (Amdinocillin)
0.0800

>  <LOGP c-Hex> (Amdinocillin)
0.1600

>  <PSA> (Amdinocillin)
84.7900

>  <HSA> (Amdinocillin)
380.6100

>  <PSAR> (Amdinocillin)
0.1800

>  <PHSAR> (Amdinocillin)
0.2200

>  <LgD5> (Amdinocillin)
0.0700

>  <LgD6> (Amdinocillin)
0.0700

>  <LgD7> (Amdinocillin)
0.0700

>  <LgD7.5> (Amdinocillin)
0.0700

>  <LgD8> (Amdinocillin)
0.0500

>  <LgD9> (Amdinocillin)
-0.1200

>  <LgD10> (Amdinocillin)
-0.6000

>  <AUS7.4> (Amdinocillin)
0.0000

>  <0.000000U4> (Amdinocillin)
0.0000

>  <0.000000U5> (Amdinocillin)
0.0000

>  <0.000000U6> (Amdinocillin)
0.0000

>  <0.000000U7> (Amdinocillin)
0.0000

>  <0.000000U8> (Amdinocillin)
0.0000

>  <0.000000U9> (Amdinocillin)
0.0000

>  <0.000000U10> (Amdinocillin)
0.0000

>  <DRDRDR> (Amdinocillin)
13.7100

>  <DRDRAC> (Amdinocillin)
15.7800

>  <DRDRDO> (Amdinocillin)
13.1500

>  <DRACAC> (Amdinocillin)
14.3400

>  <DRACDO> (Amdinocillin)
11.8300

>  <DRDODO> (Amdinocillin)
0.0000

>  <ACACAC> (Amdinocillin)
8.0800

>  <ACACDO> (Amdinocillin)
6.4400

>  <ACDODO> (Amdinocillin)
0.0000

>  <DODODO> (Amdinocillin)
0.0000

>  <SOLY> (Amdinocillin)
-2.6300

>  <LgS3> (Amdinocillin)
-0.0700

>  <LgS4> (Amdinocillin)
-0.3000

>  <LgS5> (Amdinocillin)
-0.3300

>  <LgS6> (Amdinocillin)
-0.3300

>  <LgS7> (Amdinocillin)
-0.3300

>  <LgS7.5> (Amdinocillin)
-0.3200

>  <LgS8> (Amdinocillin)
-0.3100

>  <LgS9> (Amdinocillin)
-0.1300

>  <LgS10> (Amdinocillin)
0.4000

>  <LgS11> (Amdinocillin)
0.7800

>  <L0LgS> (Amdinocillin)
-0.1300

>  <L1LgS> (Amdinocillin)
0.3900

>  <L2LgS> (Amdinocillin)
0.4900

>  <L3LgS> (Amdinocillin)
0.1700

>  <L4LgS> (Amdinocillin)
0.0500

>  <DD1> (Amdinocillin)
0.8800

>  <DD2> (Amdinocillin)
2.0000

>  <DD3> (Amdinocillin)
-0.1300

>  <DD4> (Amdinocillin)
1.0000

>  <DD5> (Amdinocillin)
0.8800

>  <DD6> (Amdinocillin)
-0.2500

>  <DD7> (Amdinocillin)
-0.7500

>  <DD8> (Amdinocillin)
-0.8800

>  <ALogD5> (Amdinocillin)
-0.1700

>  <ALogD5.5> (Amdinocillin)
-0.1700

>  <ALogD7> (Amdinocillin)
-0.1800

>  <ALogD7.4> (Amdinocillin)
-0.2000

>  <ALogP> (Amdinocillin)
0

>  <APSA> (Amdinocillin)
98.5100

>  <HDonors> (Amdinocillin)
1

>  <HAcceptors> (Amdinocillin)
6

>  <FRB> (Amdinocillin)
2

>  <Rule Of 5> (Amdinocillin)
0

>  <Molar Volume> (Amdinocillin)
224.8400

>  <Surface Tension> (Amdinocillin)
59.1300

>  <Polarizability> (Amdinocillin)
33.9000

>  <C ratio> (Amdinocillin)
0.6800

>  <N ratio> (Amdinocillin)
0.1400

>  <NO ratio> (Amdinocillin)
0.2700

>  <Num Rings> (Amdinocillin)
3

>  <Num Ar Rings> (Amdinocillin)
0

>  <logS> (Amdinocillin)
-2.4900

$$$$
Aminohexanoicacid
  -MTS-   07231215063D 0   0.00000     0.00000     0

  9  8  0  0  0  0  0  0  0  0999 V2000
   29.8170   -5.9080   -0.0460 C   0  0  0  0  0  0  0  0  0  0  0  0
   30.5970   -5.6750   -0.9550 O   0  0  0  0  0  0  0  0  0  0  0  0
   29.9970   -6.9220    0.8000 O   0  0  0  0  0  0  0  0  0  0  0  0
   28.5900   -5.0680    0.1890 C   0  0  0  0  0  0  0  0  0  0  0  0
   27.3000   -5.9050   -0.0230 C   0  0  0  0  0  0  0  0  0  0  0  0
   26.0250   -5.0480    0.2030 C   0  0  0  0  0  0  0  0  0  0  0  0
   24.7350   -5.8870   -0.0110 C   0  0  0  0  0  0  0  0  0  0  0  0
   23.4570   -5.0370    0.2110 C   0  0  0  0  0  0  0  0  0  0  0  0
   22.2540   -5.8540   -0.0590 N   0  0  0  0  0  0  0  0  0  0  0  0
  1  2  2  0  0  0  0
  1  3  1  0  0  0  0
  1  4  1  0  0  0  0
  4  5  1  0  0  0  0
  5  6  1  0  0  0  0
  6  7  1  0  0  0  0
  7  8  1  0  0  0  0
  8  9  1  0  0  0  0
M  END
>  <EXTREG> (Aminohexanoicacid)
Aminohexanoicacid

>  <NAME> (Aminohexanoicacid)
Aminohexanoicacid

>  <Vss> (Aminohexanoicacid)
0.3900

>  <fu> (Aminohexanoicacid)
0.9200

>  <V> (Aminohexanoicacid)
359.2500

>  <S> (Aminohexanoicacid)
281.7600

>  <R> (Aminohexanoicacid)
1.2800

>  <G> (Aminohexanoicacid)
1.2400

>  <W1> (Aminohexanoicacid)
859.8800

>  <W2> (Aminohexanoicacid)
696.2500

>  <W3> (Aminohexanoicacid)
422.5000

>  <W4> (Aminohexanoicacid)
196.0000

>  <W5> (Aminohexanoicacid)
99.8800

>  <W6> (Aminohexanoicacid)
42.1300

>  <W7> (Aminohexanoicacid)
11.2500

>  <W8> (Aminohexanoicacid)
0.8800

>  <D1> (Aminohexanoicacid)
49.6300

>  <D2> (Aminohexanoicacid)
21.3800

>  <D3> (Aminohexanoicacid)
6.5000

>  <D4> (Aminohexanoicacid)
1.5000

>  <D5> (Aminohexanoicacid)
0.1300

>  <D6> (Aminohexanoicacid)
0.0000

>  <D7> (Aminohexanoicacid)
0.0000

>  <D8> (Aminohexanoicacid)
0.0000

>  <WO1> (Aminohexanoicacid)
247.1300

>  <WO2> (Aminohexanoicacid)
99.8800

>  <WO3> (Aminohexanoicacid)
43.0000

>  <WO4> (Aminohexanoicacid)
13.0000

>  <WO5> (Aminohexanoicacid)
0.0000

>  <WO6> (Aminohexanoicacid)
0.0000

>  <WN1> (Aminohexanoicacid)
488.1300

>  <WN2> (Aminohexanoicacid)
231.5000

>  <WN3> (Aminohexanoicacid)
120.8800

>  <WN4> (Aminohexanoicacid)
45.1300

>  <WN5> (Aminohexanoicacid)
8.3800

>  <WN6> (Aminohexanoicacid)
0.0000

>  <IW1> (Aminohexanoicacid)
0.0800

>  <IW2> (Aminohexanoicacid)
0.1500

>  <IW3> (Aminohexanoicacid)
0.5000

>  <IW4> (Aminohexanoicacid)
2.7200

>  <CW1> (Aminohexanoicacid)
3.0500

>  <CW2> (Aminohexanoicacid)
2.4700

>  <CW3> (Aminohexanoicacid)
1.5000

>  <CW4> (Aminohexanoicacid)
0.7000

>  <CW5> (Aminohexanoicacid)
0.3500

>  <CW6> (Aminohexanoicacid)
0.1500

>  <CW7> (Aminohexanoicacid)
0.0400

>  <CW8> (Aminohexanoicacid)
0.0000

>  <ID1> (Aminohexanoicacid)
0.0600

>  <ID2> (Aminohexanoicacid)
0.1200

>  <ID3> (Aminohexanoicacid)
0.3500

>  <ID4> (Aminohexanoicacid)
0.0000

>  <CD1> (Aminohexanoicacid)
0.1800

>  <CD2> (Aminohexanoicacid)
0.0800

>  <CD3> (Aminohexanoicacid)
0.0200

>  <CD4> (Aminohexanoicacid)
0.0100

>  <CD5> (Aminohexanoicacid)
0.0000

>  <CD6> (Aminohexanoicacid)
0.0000

>  <CD7> (Aminohexanoicacid)
0.0000

>  <CD8> (Aminohexanoicacid)
0.0000

>  <HL1> (Aminohexanoicacid)
15.3700

>  <HL2> (Aminohexanoicacid)
28.0800

>  <A> (Aminohexanoicacid)
2.0100

>  <CP> (Aminohexanoicacid)
0.1300

>  <POL> (Aminohexanoicacid)
13.5700

>  <MW> (Aminohexanoicacid)
131.1700

>  <FLEX> (Aminohexanoicacid)
1.5000

>  <FLEX_RB> (Aminohexanoicacid)
0.2100

>  <NCC> (Aminohexanoicacid)
0

>  <DIFF> (Aminohexanoicacid)
0.9000

>  <LOGP n-Oct> (Aminohexanoicacid)
-2.1000

>  <LOGP c-Hex> (Aminohexanoicacid)
-2.6900

>  <PSA> (Aminohexanoicacid)
63.3200

>  <HSA> (Aminohexanoicacid)
218.4400

>  <PSAR> (Aminohexanoicacid)
0.2200

>  <PHSAR> (Aminohexanoicacid)
0.2900

>  <LgD5> (Aminohexanoicacid)
-2.1600

>  <LgD6> (Aminohexanoicacid)
-2.1000

>  <LgD7> (Aminohexanoicacid)
-2.1000

>  <LgD7.5> (Aminohexanoicacid)
-2.1000

>  <LgD8> (Aminohexanoicacid)
-2.1000

>  <LgD9> (Aminohexanoicacid)
-2.1100

>  <LgD10> (Aminohexanoicacid)
-2.1800

>  <AUS7.4> (Aminohexanoicacid)
0.0000

>  <0.000000U4> (Aminohexanoicacid)
0.0000

>  <0.000000U5> (Aminohexanoicacid)
0.0000

>  <0.000000U6> (Aminohexanoicacid)
0.0000

>  <0.000000U7> (Aminohexanoicacid)
0.0000

>  <0.000000U8> (Aminohexanoicacid)
0.0000

>  <0.000000U9> (Aminohexanoicacid)
0.0000

>  <0.000000U10> (Aminohexanoicacid)
0.0000

>  <DRDRDR> (Aminohexanoicacid)
2.1900

>  <DRDRAC> (Aminohexanoicacid)
4.2600

>  <DRDRDO> (Aminohexanoicacid)
3.1200

>  <DRACAC> (Aminohexanoicacid)
4.7100

>  <DRACDO> (Aminohexanoicacid)
4.7100

>  <DRDODO> (Aminohexanoicacid)
3.0900

>  <ACACAC> (Aminohexanoicacid)
1.6900

>  <ACACDO> (Aminohexanoicacid)
1.6900

>  <ACDODO> (Aminohexanoicacid)
1.6900

>  <DODODO> (Aminohexanoicacid)
0.0000

>  <SOLY> (Aminohexanoicacid)
-0.0200

>  <LgS3> (Aminohexanoicacid)
3.2500

>  <LgS4> (Aminohexanoicacid)
2.7100

>  <LgS5> (Aminohexanoicacid)
2.3600

>  <LgS6> (Aminohexanoicacid)
2.2900

>  <LgS7> (Aminohexanoicacid)
2.2800

>  <LgS7.5> (Aminohexanoicacid)
2.2800

>  <LgS8> (Aminohexanoicacid)
2.2800

>  <LgS9> (Aminohexanoicacid)
2.2900

>  <LgS10> (Aminohexanoicacid)
2.3700

>  <LgS11> (Aminohexanoicacid)
2.7600

>  <L0LgS> (Aminohexanoicacid)
2.4400

>  <L1LgS> (Aminohexanoicacid)
-0.2000

>  <L2LgS> (Aminohexanoicacid)
0.4400

>  <L3LgS> (Aminohexanoicacid)
-0.1200

>  <L4LgS> (Aminohexanoicacid)
0.1700

>  <DD1> (Aminohexanoicacid)
0.3800

>  <DD2> (Aminohexanoicacid)
0.7500

>  <DD3> (Aminohexanoicacid)
0.0000

>  <DD4> (Aminohexanoicacid)
0.1300

>  <DD5> (Aminohexanoicacid)
-0.1300

>  <DD6> (Aminohexanoicacid)
0.0000

>  <DD7> (Aminohexanoicacid)
0.0000

>  <DD8> (Aminohexanoicacid)
0.0000

>  <ALogD5> (Aminohexanoicacid)
-2.5900

>  <ALogD5.5> (Aminohexanoicacid)
-2.5200

>  <ALogD7> (Aminohexanoicacid)
-2.4700

>  <ALogD7.4> (Aminohexanoicacid)
-2.4700

>  <ALogP> (Aminohexanoicacid)
0.0300

>  <APSA> (Aminohexanoicacid)
63.3200

>  <HDonors> (Aminohexanoicacid)
3

>  <HAcceptors> (Aminohexanoicacid)
3

>  <FRB> (Aminohexanoicacid)
6

>  <Rule Of 5> (Aminohexanoicacid)
0

>  <Molar Volume> (Aminohexanoicacid)
125.8800

>  <Surface Tension> (Aminohexanoicacid)
42.6500

>  <Polarizability> (Aminohexanoicacid)
13.8500

>  <C ratio> (Aminohexanoicacid)
0.6700

>  <N ratio> (Aminohexanoicacid)
0.1100

>  <NO ratio> (Aminohexanoicacid)
0.3300

>  <Num Rings> (Aminohexanoicacid)
0

>  <Num Ar Rings> (Aminohexanoicacid)
0

>  <logS> (Aminohexanoicacid)
0.2400

$$$$
Aminosalicylicacid
  -MTS-   07231215062D 0   0.00000     0.00000     0

 11 11  0  0  0  0  0  0  0  0999 V2000
   24.2690   -8.4890    0.0000 C   0  0  0  0  0  0  0  0  0  0  0  0
   24.3190   -6.9760    0.0000 C   0  0  0  0  0  0  0  0  0  0  0  0
   23.2860   -6.3240    0.0000 O   0  0  0  0  0  0  0  0  0  0  0  0
   25.5010   -6.3540    0.0000 O   0  0  0  0  0  0  0  0  0  0  0  0
   25.4470   -9.2520    0.0000 C   0  0  0  0  0  0  0  0  0  0  0  0
   25.3600  -10.6470    0.0000 C   0  0  0  0  0  0  0  0  0  0  0  0
   24.1180  -11.2860    0.0000 C   0  0  0  0  0  0  0  0  0  0  0  0
   22.9390  -10.5330    0.0000 C   0  0  0  0  0  0  0  0  0  0  0  0
   23.0270   -9.1360    0.0000 C   0  0  0  0  0  0  0  0  0  0  0  0
   21.7300  -11.1490    0.0000 N   0  0  0  0  0  0  0  0  0  0  0  0
   26.7160   -8.6620    0.0000 O   0  0  0  0  0  0  0  0  0  0  0  0
  1  2  1  0  0  0  0
  2  3  2  0  0  0  0
  2  4  1  0  0  0  0
  1  5  2  0  0  0  0
  5  6  1  0  0  0  0
  6  7  2  0  0  0  0
  7  8  1  0  0  0  0
  8  9  2  0  0  0  0
  9  1  1  0  0  0  0
  8 10  1  0  0  0  0
  5 11  1  0  0  0  0
M  END
>  <EXTREG> (Aminosalicylicacid)
Aminosalicylicacid

>  <NAME> (Aminosalicylicacid)
Aminosalicylicacid

>  <Vss> (Aminosalicylicacid)
0.3300

>  <fu> (Aminosalicylicacid)
0.3900

>  <V> (Aminosalicylicacid)
332.5000

>  <S> (Aminosalicylicacid)
254.5900

>  <R> (Aminosalicylicacid)
1.3100

>  <G> (Aminosalicylicacid)
1.1500

>  <W1> (Aminosalicylicacid)
815.0000

>  <W2> (Aminosalicylicacid)
623.8800

>  <W3> (Aminosalicylicacid)
341.6300

>  <W4> (Aminosalicylicacid)
151.0000

>  <W5> (Aminosalicylicacid)
77.2500

>  <W6> (Aminosalicylicacid)
40.2500

>  <W7> (Aminosalicylicacid)
11.7500

>  <W8> (Aminosalicylicacid)
1.3800

>  <D1> (Aminosalicylicacid)
76.7500

>  <D2> (Aminosalicylicacid)
48.1300

>  <D3> (Aminosalicylicacid)
28.0000

>  <D4> (Aminosalicylicacid)
14.5000

>  <D5> (Aminosalicylicacid)
6.7500

>  <D6> (Aminosalicylicacid)
3.0000

>  <D7> (Aminosalicylicacid)
1.7500

>  <D8> (Aminosalicylicacid)
0.5000

>  <WO1> (Aminosalicylicacid)
199.5000

>  <WO2> (Aminosalicylicacid)
65.1300

>  <WO3> (Aminosalicylicacid)
25.8800

>  <WO4> (Aminosalicylicacid)
7.3800

>  <WO5> (Aminosalicylicacid)
1.2500

>  <WO6> (Aminosalicylicacid)
0.0000

>  <WN1> (Aminosalicylicacid)
301.3800

>  <WN2> (Aminosalicylicacid)
131.0000

>  <WN3> (Aminosalicylicacid)
68.7500

>  <WN4> (Aminosalicylicacid)
31.0000

>  <WN5> (Aminosalicylicacid)
6.7500

>  <WN6> (Aminosalicylicacid)
0.0000

>  <IW1> (Aminosalicylicacid)
0.1700

>  <IW2> (Aminosalicylicacid)
0.4200

>  <IW3> (Aminosalicylicacid)
1.0700

>  <IW4> (Aminosalicylicacid)
1.9300

>  <CW1> (Aminosalicylicacid)
3.2000

>  <CW2> (Aminosalicylicacid)
2.4500

>  <CW3> (Aminosalicylicacid)
1.3400

>  <CW4> (Aminosalicylicacid)
0.5900

>  <CW5> (Aminosalicylicacid)
0.3000

>  <CW6> (Aminosalicylicacid)
0.1600

>  <CW7> (Aminosalicylicacid)
0.0500

>  <CW8> (Aminosalicylicacid)
0.0100

>  <ID1> (Aminosalicylicacid)
0.0800

>  <ID2> (Aminosalicylicacid)
0.0700

>  <ID3> (Aminosalicylicacid)
0.1300

>  <ID4> (Aminosalicylicacid)
0.1500

>  <CD1> (Aminosalicylicacid)
0.3000

>  <CD2> (Aminosalicylicacid)
0.1900

>  <CD3> (Aminosalicylicacid)
0.1100

>  <CD4> (Aminosalicylicacid)
0.0600

>  <CD5> (Aminosalicylicacid)
0.0300

>  <CD6> (Aminosalicylicacid)
0.0100

>  <CD7> (Aminosalicylicacid)
0.0100

>  <CD8> (Aminosalicylicacid)
0.0000

>  <HL1> (Aminosalicylicacid)
2.7600

>  <HL2> (Aminosalicylicacid)
2.7800

>  <A> (Aminosalicylicacid)
3.3200

>  <CP> (Aminosalicylicacid)
1.5000

>  <POL> (Aminosalicylicacid)
14.8200

>  <MW> (Aminosalicylicacid)
153.1400

>  <FLEX> (Aminosalicylicacid)
0.2000

>  <FLEX_RB> (Aminosalicylicacid)
0.0500

>  <NCC> (Aminosalicylicacid)
0

>  <DIFF> (Aminosalicylicacid)
1.0400

>  <LOGP n-Oct> (Aminosalicylicacid)
-1.6300

>  <LOGP c-Hex> (Aminosalicylicacid)
-3.8100

>  <PSA> (Aminosalicylicacid)
83.5500

>  <HSA> (Aminosalicylicacid)
171.0400

>  <PSAR> (Aminosalicylicacid)
0.3300

>  <PHSAR> (Aminosalicylicacid)
0.4900

>  <LgD5> (Aminosalicylicacid)
-1.6700

>  <LgD6> (Aminosalicylicacid)
-1.9000

>  <LgD7> (Aminosalicylicacid)
-2.4200

>  <LgD7.5> (Aminosalicylicacid)
-2.6000

>  <LgD8> (Aminosalicylicacid)
-2.6900

>  <LgD9> (Aminosalicylicacid)
-2.7300

>  <LgD10> (Aminosalicylicacid)
-2.7300

>  <AUS7.4> (Aminosalicylicacid)
0.0000

>  <0.000000U4> (Aminosalicylicacid)
0.0000

>  <0.000000U5> (Aminosalicylicacid)
0.0000

>  <0.000000U6> (Aminosalicylicacid)
0.0000

>  <0.000000U7> (Aminosalicylicacid)
0.0000

>  <0.000000U8> (Aminosalicylicacid)
0.0000

>  <0.000000U9> (Aminosalicylicacid)
0.0000

>  <0.000000U10> (Aminosalicylicacid)
0.0000

>  <DRDRDR> (Aminosalicylicacid)
4.3300

>  <DRDRAC> (Aminosalicylicacid)
5.4800

>  <DRDRDO> (Aminosalicylicacid)
6.9900

>  <DRACAC> (Aminosalicylicacid)
7.0900

>  <DRACDO> (Aminosalicylicacid)
8.2600

>  <DRDODO> (Aminosalicylicacid)
8.1300

>  <ACACAC> (Aminosalicylicacid)
2.4000

>  <ACACDO> (Aminosalicylicacid)
9.5200

>  <ACDODO> (Aminosalicylicacid)
9.5200

>  <DODODO> (Aminosalicylicacid)
7.9900

>  <SOLY> (Aminosalicylicacid)
-0.1400

>  <LgS3> (Aminosalicylicacid)
2.3100

>  <LgS4> (Aminosalicylicacid)
2.1800

>  <LgS5> (Aminosalicylicacid)
2.2000

>  <LgS6> (Aminosalicylicacid)
2.4400

>  <LgS7> (Aminosalicylicacid)
2.9900

>  <LgS7.5> (Aminosalicylicacid)
3.2000

>  <LgS8> (Aminosalicylicacid)
3.3000

>  <LgS9> (Aminosalicylicacid)
3.3500

>  <LgS10> (Aminosalicylicacid)
3.3600

>  <LgS11> (Aminosalicylicacid)
3.3600

>  <L0LgS> (Aminosalicylicacid)
2.8300

>  <L1LgS> (Aminosalicylicacid)
0.8300

>  <L2LgS> (Aminosalicylicacid)
-0.1000

>  <L3LgS> (Aminosalicylicacid)
-0.4100

>  <L4LgS> (Aminosalicylicacid)
0.1500

>  <DD1> (Aminosalicylicacid)
-2.8800

>  <DD2> (Aminosalicylicacid)
1.0000

>  <DD3> (Aminosalicylicacid)
0.2500

>  <DD4> (Aminosalicylicacid)
-3.6300

>  <DD5> (Aminosalicylicacid)
-4.2500

>  <DD6> (Aminosalicylicacid)
-3.7500

>  <DD7> (Aminosalicylicacid)
-1.3800

>  <DD8> (Aminosalicylicacid)
-0.6300

>  <ALogD5> (Aminosalicylicacid)
-1.7400

>  <ALogD5.5> (Aminosalicylicacid)
-1.8800

>  <ALogD7> (Aminosalicylicacid)
-2.3500

>  <ALogD7.4> (Aminosalicylicacid)
-2.3900

>  <ALogP> (Aminosalicylicacid)
0.7400

>  <APSA> (Aminosalicylicacid)
83.5500

>  <HDonors> (Aminosalicylicacid)
4

>  <HAcceptors> (Aminosalicylicacid)
4

>  <FRB> (Aminosalicylicacid)
3

>  <Rule Of 5> (Aminosalicylicacid)
0

>  <Molar Volume> (Aminosalicylicacid)
102.6700

>  <Surface Tension> (Aminosalicylicacid)
83.3700

>  <Polarizability> (Aminosalicylicacid)
15.5800

>  <C ratio> (Aminosalicylicacid)
0.6400

>  <N ratio> (Aminosalicylicacid)
0.0900

>  <NO ratio> (Aminosalicylicacid)
0.3600

>  <Num Rings> (Aminosalicylicacid)
1

>  <Num Ar Rings> (Aminosalicylicacid)
1

>  <logS> (Aminosalicylicacid)
-0.7100

$$$$
Amitriptyline
  -MTS-   07231215063D 0   0.00000     0.00000     0

 21 23  0  0  0  0  0  0  0  0999 V2000
   29.5990   -9.3030   -0.7260 C   0  0  0  0  0  0  0  0  0  0  0  0
   28.3110   -8.5190   -0.8040 C   0  0  0  0  0  0  0  0  0  0  0  0
   27.9220   -7.7750    0.3090 C   0  0  0  0  0  0  0  0  0  0  0  0
   28.8330   -7.7880    1.5380 C   0  0  0  0  0  0  0  0  0  0  0  0
   30.0870   -6.9230    1.2560 C   0  0  0  0  0  0  0  0  0  0  0  0
   31.0950   -7.4370    0.2060 C   0  0  0  0  0  0  0  0  0  0  0  0
   30.8950   -8.5230   -0.6640 C   0  0  0  0  0  0  0  0  0  0  0  0
   31.9220   -8.9150   -1.5320 C   0  0  0  0  0  0  0  0  0  0  0  0
   33.1470   -8.2460   -1.5470 C   0  0  0  0  0  0  0  0  0  0  0  0
   33.3390   -7.1460   -0.7110 C   0  0  0  0  0  0  0  0  0  0  0  0
   32.3120   -6.7440    0.1460 C   0  0  0  0  0  0  0  0  0  0  0  0
   26.7270   -7.0470    0.2710 C   0  0  0  0  0  0  0  0  0  0  0  0
   25.9290   -7.0710   -0.8770 C   0  0  0  0  0  0  0  0  0  0  0  0
   26.3280   -7.8120   -1.9940 C   0  0  0  0  0  0  0  0  0  0  0  0
   27.5260   -8.5310   -1.9610 C   0  0  0  0  0  0  0  0  0  0  0  0
   29.6030  -10.6450   -0.7040 C   0  0  0  0  0  0  0  0  0  0  0  0
   28.3710  -11.5230   -0.7340 C   0  0  0  0  0  0  0  0  0  0  0  0
   28.2100  -12.2480    0.6290 C   0  0  0  0  0  0  0  0  0  0  0  0
   27.1520  -13.2930    0.6180 N   0  0  0  0  0  0  0  0  0  0  0  0
   25.8100  -12.8390    0.1760 C   0  0  0  0  0  0  0  0  0  0  0  0
   27.1130  -14.0850    1.8730 C   0  0  0  0  0  0  0  0  0  0  0  0
  1  2  1  0  0  0  0
  2  3  2  0  0  0  0
  3  4  1  0  0  0  0
  4  5  1  0  0  0  0
  5  6  1  0  0  0  0
  6  7  2  0  0  0  0
  7  1  1  0  0  0  0
  7  8  1  0  0  0  0
  8  9  2  0  0  0  0
  9 10  1  0  0  0  0
 10 11  2  0  0  0  0
 11  6  1  0  0  0  0
  3 12  1  0  0  0  0
 12 13  2  0  0  0  0
 13 14  1  0  0  0  0
 14 15  2  0  0  0  0
 15  2  1  0  0  0  0
  1 16  2  0  0  0  0
 16 17  1  0  0  0  0
 17 18  1  0  0  0  0
 18 19  1  0  0  0  0
 19 20  1  0  0  0  0
 19 21  1  0  0  0  0
M  END
>  <EXTREG> (Amitriptyline)
Amitriptyline

>  <NAME> (Amitriptyline)
Amitriptyline

>  <Vss> (Amitriptyline)
8.7000

>  <fu> (Amitriptyline)
0.0700

>  <V> (Amitriptyline)
708.6300

>  <S> (Amitriptyline)
470.5000

>  <R> (Amitriptyline)
1.5100

>  <G> (Amitriptyline)
1.3500

>  <W1> (Amitriptyline)
971.5000

>  <W2> (Amitriptyline)
405.6300

>  <W3> (Amitriptyline)
120.1300

>  <W4> (Amitriptyline)
34.1300

>  <W5> (Amitriptyline)
17.2500

>  <W6> (Amitriptyline)
9.8800

>  <W7> (Amitriptyline)
4.3800

>  <W8> (Amitriptyline)
1.3800

>  <D1> (Amitriptyline)
350.0000

>  <D2> (Amitriptyline)
168.2500

>  <D3> (Amitriptyline)
68.3800

>  <D4> (Amitriptyline)
38.2500

>  <D5> (Amitriptyline)
25.2500

>  <D6> (Amitriptyline)
16.1300

>  <D7> (Amitriptyline)
11.7500

>  <D8> (Amitriptyline)
8.0000

>  <WO1> (Amitriptyline)
0.0000

>  <WO2> (Amitriptyline)
0.0000

>  <WO3> (Amitriptyline)
0.0000

>  <WO4> (Amitriptyline)
0.0000

>  <WO5> (Amitriptyline)
0.0000

>  <WO6> (Amitriptyline)
0.0000

>  <WN1> (Amitriptyline)
173.3800

>  <WN2> (Amitriptyline)
47.2500

>  <WN3> (Amitriptyline)
24.6300

>  <WN4> (Amitriptyline)
13.8800

>  <WN5> (Amitriptyline)
5.3800

>  <WN6> (Amitriptyline)
0.5000

>  <IW1> (Amitriptyline)
0.0400

>  <IW2> (Amitriptyline)
0.3800

>  <IW3> (Amitriptyline)
1.1500

>  <IW4> (Amitriptyline)
1.4900

>  <CW1> (Amitriptyline)
2.0600

>  <CW2> (Amitriptyline)
0.8600

>  <CW3> (Amitriptyline)
0.2600

>  <CW4> (Amitriptyline)
0.0700

>  <CW5> (Amitriptyline)
0.0400

>  <CW6> (Amitriptyline)
0.0200

>  <CW7> (Amitriptyline)
0.0100

>  <CW8> (Amitriptyline)
0.0000

>  <ID1> (Amitriptyline)
0.0300

>  <ID2> (Amitriptyline)
0.0900

>  <ID3> (Amitriptyline)
0.1400

>  <ID4> (Amitriptyline)
0.1400

>  <CD1> (Amitriptyline)
0.7400

>  <CD2> (Amitriptyline)
0.3600

>  <CD3> (Amitriptyline)
0.1500

>  <CD4> (Amitriptyline)
0.0800

>  <CD5> (Amitriptyline)
0.0500

>  <CD6> (Amitriptyline)
0.0300

>  <CD7> (Amitriptyline)
0.0200

>  <CD8> (Amitriptyline)
0.0200

>  <HL1> (Amitriptyline)
0.2500

>  <HL2> (Amitriptyline)
0.2600

>  <A> (Amitriptyline)
7.3700

>  <CP> (Amitriptyline)
4.4700

>  <POL> (Amitriptyline)
35.1600

>  <MW> (Amitriptyline)
277.4000

>  <FLEX> (Amitriptyline)
0.9900

>  <FLEX_RB> (Amitriptyline)
0.2000

>  <NCC> (Amitriptyline)
0

>  <DIFF> (Amitriptyline)
0.5300

>  <LOGP n-Oct> (Amitriptyline)
4.6000

>  <LOGP c-Hex> (Amitriptyline)
3.2600

>  <PSA> (Amitriptyline)
3.2400

>  <HSA> (Amitriptyline)
467.2600

>  <PSAR> (Amitriptyline)
0.0100

>  <PHSAR> (Amitriptyline)
0.0100

>  <LgD5> (Amitriptyline)
0.8300

>  <LgD6> (Amitriptyline)
1.6100

>  <LgD7> (Amitriptyline)
2.5800

>  <LgD7.5> (Amitriptyline)
3.0700

>  <LgD8> (Amitriptyline)
3.5400

>  <LgD9> (Amitriptyline)
4.2900

>  <LgD10> (Amitriptyline)
4.5500

>  <AUS7.4> (Amitriptyline)
0.4900

>  <0.000000U4> (Amitriptyline)
0.0000

>  <0.000000U5> (Amitriptyline)
0.0100

>  <0.000000U6> (Amitriptyline)
0.1000

>  <0.000000U7> (Amitriptyline)
0.9600

>  <0.000000U8> (Amitriptyline)
8.8300

>  <0.000000U9> (Amitriptyline)
49.2000

>  <0.000000U10> (Amitriptyline)
90.6400

>  <DRDRDR> (Amitriptyline)
16.7900

>  <DRDRAC> (Amitriptyline)
12.8300

>  <DRDRDO> (Amitriptyline)
0.0000

>  <DRACAC> (Amitriptyline)
0.0000

>  <DRACDO> (Amitriptyline)
0.0000

>  <DRDODO> (Amitriptyline)
0.0000

>  <ACACAC> (Amitriptyline)
0.0000

>  <ACACDO> (Amitriptyline)
0.0000

>  <ACDODO> (Amitriptyline)
0.0000

>  <DODODO> (Amitriptyline)
0.0000

>  <SOLY> (Amitriptyline)
-3.8200

>  <LgS3> (Amitriptyline)
-0.3200

>  <LgS4> (Amitriptyline)
-0.3400

>  <LgS5> (Amitriptyline)
-0.4400

>  <LgS6> (Amitriptyline)
-0.9300

>  <LgS7> (Amitriptyline)
-1.8200

>  <LgS7.5> (Amitriptyline)
-2.3000

>  <LgS8> (Amitriptyline)
-2.7700

>  <LgS9> (Amitriptyline)
-3.5100

>  <LgS10> (Amitriptyline)
-3.7800

>  <LgS11> (Amitriptyline)
-3.8200

>  <L0LgS> (Amitriptyline)
-1.9600

>  <L1LgS> (Amitriptyline)
-2.3500

>  <L2LgS> (Amitriptyline)
-0.2000

>  <L3LgS> (Amitriptyline)
0.7800

>  <L4LgS> (Amitriptyline)
0.1100

>  <DD1> (Amitriptyline)
1.0000

>  <DD2> (Amitriptyline)
0.8800

>  <DD3> (Amitriptyline)
1.0000

>  <DD4> (Amitriptyline)
0.7500

>  <DD5> (Amitriptyline)
0.5000

>  <DD6> (Amitriptyline)
0.1300

>  <DD7> (Amitriptyline)
0.3800

>  <DD8> (Amitriptyline)
0.6300

>  <ALogD5> (Amitriptyline)
1.3500

>  <ALogD5.5> (Amitriptyline)
1.4100

>  <ALogD7> (Amitriptyline)
2.2800

>  <ALogD7.4> (Amitriptyline)
2.6400

>  <ALogP> (Amitriptyline)
4.4100

>  <APSA> (Amitriptyline)
3.2400

>  <HDonors> (Amitriptyline)
0

>  <HAcceptors> (Amitriptyline)
1

>  <FRB> (Amitriptyline)
3

>  <Rule Of 5> (Amitriptyline)
0

>  <Molar Volume> (Amitriptyline)
257.7900

>  <Surface Tension> (Amitriptyline)
47.0400

>  <Polarizability> (Amitriptyline)
36.2800

>  <C ratio> (Amitriptyline)
0.9500

>  <N ratio> (Amitriptyline)
0.0500

>  <NO ratio> (Amitriptyline)
0.0500

>  <Num Rings> (Amitriptyline)
3

>  <Num Ar Rings> (Amitriptyline)
2

>  <logS> (Amitriptyline)
-4.2700

$$$$
Amlodipine
  -MTS-   07231215063D 0   0.00000     0.00000     0

 28 29  0  0  0  0  0  0  0  0999 V2000
   29.0770   -7.8170   -1.3910 C   0  0  0  0  0  0  0  0  0  0  0  0
   29.0960   -9.0130   -0.4110 C   0  0  0  0  0  0  0  0  0  0  0  0
   27.8380   -9.7030   -0.5370 O   0  0  0  0  0  0  0  0  0  0  0  0
   27.6900  -10.7520    0.2860 C   0  0  0  0  0  0  0  0  0  0  0  0
   28.5950  -11.0650    1.0430 O   0  0  0  0  0  0  0  0  0  0  0  0
   26.4080  -11.4950    0.2680 C   0  0  0  0  0  0  0  0  0  0  0  0
   26.1900  -12.7020    0.8170 C   0  0  0  0  0  0  0  0  0  0  0  0
   27.3300  -13.4450    1.4940 C   0  0  0  0  0  0  0  0  0  0  0  0
   28.3190  -13.7060    0.4760 O   0  0  0  0  0  0  0  0  0  0  0  0
   29.5560  -14.2340    0.9930 C   0  0  0  0  0  0  0  0  0  0  0  0
   30.5200  -14.4530   -0.1980 C   0  0  0  0  0  0  0  0  0  0  0  0
   31.7950  -15.0410    0.2670 N   0  0  0  0  0  0  0  0  0  0  0  0
   25.0080  -13.2800    0.7820 N   0  0  0  0  0  0  0  0  0  0  0  0
   23.9420  -12.7370    0.2370 C   0  0  0  0  0  0  0  0  0  0  0  0
   22.6500  -13.5360    0.2860 C   0  0  0  0  0  0  0  0  0  0  0  0
   23.9810  -11.5260   -0.3420 C   0  0  0  0  0  0  0  0  0  0  0  0
   22.8090  -10.8230   -0.9040 C   0  0  0  0  0  0  0  0  0  0  0  0
   21.6850  -11.0810   -0.5010 O   0  0  0  0  0  0  0  0  0  0  0  0
   23.0020   -9.8830   -1.8400 O   0  0  0  0  0  0  0  0  0  0  0  0
   21.8000   -9.2160   -2.2680 C   0  0  0  0  0  0  0  0  0  0  0  0
   25.2840  -10.7900   -0.4370 C   0  0  0  0  0  0  0  0  0  0  0  0
   25.1030   -9.4020    0.1990 C   0  0  0  0  0  0  0  0  0  0  0  0
   24.7900   -9.3380    1.5620 C   0  0  0  0  0  0  0  0  0  0  0  0
   24.6310   -8.1050    2.2000 C   0  0  0  0  0  0  0  0  0  0  0  0
   24.7830   -6.9210    1.4740 C   0  0  0  0  0  0  0  0  0  0  0  0
   25.0870   -6.9790    0.1120 C   0  0  0  0  0  0  0  0  0  0  0  0
   25.2410   -8.2120   -0.5290 C   0  0  0  0  0  0  0  0  0  0  0  0
   25.6060   -8.2180   -2.2450 Cl  0  0  0  0  0  0  0  0  0  0  0  0
  1  2  1  0  0  0  0
  2  3  1  0  0  0  0
  3  4  1  0  0  0  0
  4  5  2  0  0  0  0
  4  6  1  0  0  0  0
  6  7  2  0  0  0  0
  7  8  1  0  0  0  0
  8  9  1  0  0  0  0
  9 10  1  0  0  0  0
 10 11  1  0  0  0  0
 11 12  1  0  0  0  0
  7 13  1  0  0  0  0
 13 14  1  0  0  0  0
 14 15  1  0  0  0  0
 14 16  2  0  0  0  0
 16 17  1  0  0  0  0
 17 18  2  0  0  0  0
 17 19  1  0  0  0  0
 19 20  1  0  0  0  0
 16 21  1  0  0  0  0
 21  6  1  0  0  0  0
 21 22  1  0  0  0  0
 22 23  2  0  0  0  0
 23 24  1  0  0  0  0
 24 25  2  0  0  0  0
 25 26  1  0  0  0  0
 26 27  2  0  0  0  0
 27 22  1  0  0  0  0
 27 28  1  0  0  0  0
M  END
>  <EXTREG> (Amlodipine)
Amlodipine

>  <NAME> (Amlodipine)
Amlodipine

>  <Vss> (Amlodipine)
17.0000

>  <fu> (Amlodipine)
0.0100

>  <V> (Amlodipine)
865.7500

>  <S> (Amlodipine)
583.5000

>  <R> (Amlodipine)
1.4800

>  <G> (Amlodipine)
1.5300

>  <W1> (Amlodipine)
1351.8800

>  <W2> (Amlodipine)
911.3800

>  <W3> (Amlodipine)
563.8800

>  <W4> (Amlodipine)
246.3800

>  <W5> (Amlodipine)
118.2500

>  <W6> (Amlodipine)
50.1300

>  <W7> (Amlodipine)
15.0000

>  <W8> (Amlodipine)
2.0000

>  <D1> (Amlodipine)
186.3800

>  <D2> (Amlodipine)
78.3800

>  <D3> (Amlodipine)
24.7500

>  <D4> (Amlodipine)
10.6300

>  <D5> (Amlodipine)
6.1300

>  <D6> (Amlodipine)
3.7500

>  <D7> (Amlodipine)
2.1300

>  <D8> (Amlodipine)
0.7500

>  <WO1> (Amlodipine)
251.2500

>  <WO2> (Amlodipine)
98.7500

>  <WO3> (Amlodipine)
48.5000

>  <WO4> (Amlodipine)
18.0000

>  <WO5> (Amlodipine)
1.6300

>  <WO6> (Amlodipine)
0.0000

>  <WN1> (Amlodipine)
633.5000

>  <WN2> (Amlodipine)
283.2500

>  <WN3> (Amlodipine)
129.1300

>  <WN4> (Amlodipine)
46.5000

>  <WN5> (Amlodipine)
13.0000

>  <WN6> (Amlodipine)
0.0000

>  <IW1> (Amlodipine)
0.1000

>  <IW2> (Amlodipine)
0.2400

>  <IW3> (Amlodipine)
0.4900

>  <IW4> (Amlodipine)
0.4300

>  <CW1> (Amlodipine)
2.3200

>  <CW2> (Amlodipine)
1.5600

>  <CW3> (Amlodipine)
0.9700

>  <CW4> (Amlodipine)
0.4200

>  <CW5> (Amlodipine)
0.2000

>  <CW6> (Amlodipine)
0.0900

>  <CW7> (Amlodipine)
0.0300

>  <CW8> (Amlodipine)
0.0000

>  <ID1> (Amlodipine)
0.0600

>  <ID2> (Amlodipine)
0.1100

>  <ID3> (Amlodipine)
0.1500

>  <ID4> (Amlodipine)
0.2000

>  <CD1> (Amlodipine)
0.3200

>  <CD2> (Amlodipine)
0.1300

>  <CD3> (Amlodipine)
0.0400

>  <CD4> (Amlodipine)
0.0200

>  <CD5> (Amlodipine)
0.0100

>  <CD6> (Amlodipine)
0.0100

>  <CD7> (Amlodipine)
0.0000

>  <CD8> (Amlodipine)
0.0000

>  <HL1> (Amlodipine)
4.7800

>  <HL2> (Amlodipine)
4.7200

>  <A> (Amlodipine)
6.4200

>  <CP> (Amlodipine)
0.2600

>  <POL> (Amlodipine)
41.6800

>  <MW> (Amlodipine)
408.8800

>  <FLEX> (Amlodipine)
1.7100

>  <FLEX_RB> (Amlodipine)
0.1200

>  <NCC> (Amlodipine)
0

>  <DIFF> (Amlodipine)
0.3800

>  <LOGP n-Oct> (Amlodipine)
2.0400

>  <LOGP c-Hex> (Amlodipine)
2.6000

>  <PSA> (Amlodipine)
103.1800

>  <HSA> (Amlodipine)
480.3200

>  <PSAR> (Amlodipine)
0.1800

>  <PHSAR> (Amlodipine)
0.2100

>  <LgD5> (Amlodipine)
-0.8000

>  <LgD6> (Amlodipine)
-0.5600

>  <LgD7> (Amlodipine)
0.1600

>  <LgD7.5> (Amlodipine)
0.6200

>  <LgD8> (Amlodipine)
1.0700

>  <LgD9> (Amlodipine)
1.7800

>  <LgD10> (Amlodipine)
2.0100

>  <AUS7.4> (Amlodipine)
0.5600

>  <0.000000U4> (Amlodipine)
0.0000

>  <0.000000U5> (Amlodipine)
0.0100

>  <0.000000U6> (Amlodipine)
0.1200

>  <0.000000U7> (Amlodipine)
1.1800

>  <0.000000U8> (Amlodipine)
10.6400

>  <0.000000U9> (Amlodipine)
54.3500

>  <0.000000U10> (Amlodipine)
92.2500

>  <DRDRDR> (Amlodipine)
23.3000

>  <DRDRAC> (Amlodipine)
23.5300

>  <DRDRDO> (Amlodipine)
23.2800

>  <DRACAC> (Amlodipine)
20.7300

>  <DRACDO> (Amlodipine)
20.7300

>  <DRDODO> (Amlodipine)
11.3700

>  <ACACAC> (Amlodipine)
16.6100

>  <ACACDO> (Amlodipine)
16.6100

>  <ACDODO> (Amlodipine)
11.0100

>  <DODODO> (Amlodipine)
0.0000

>  <SOLY> (Amlodipine)
-3.3000

>  <LgS3> (Amlodipine)
0.2000

>  <LgS4> (Amlodipine)
0.1800

>  <LgS5> (Amlodipine)
0.0600

>  <LgS6> (Amlodipine)
-0.4800

>  <LgS7> (Amlodipine)
-1.3800

>  <LgS7.5> (Amlodipine)
-1.8700

>  <LgS8> (Amlodipine)
-2.3300

>  <LgS9> (Amlodipine)
-3.0400

>  <LgS10> (Amlodipine)
-3.2700

>  <LgS11> (Amlodipine)
-3.3000

>  <L0LgS> (Amlodipine)
-1.4800

>  <L1LgS> (Amlodipine)
-2.3500

>  <L2LgS> (Amlodipine)
-0.1300

>  <L3LgS> (Amlodipine)
0.8000

>  <L4LgS> (Amlodipine)
0.0800

>  <DD1> (Amlodipine)
-1.0000

>  <DD2> (Amlodipine)
1.2500

>  <DD3> (Amlodipine)
-0.5000

>  <DD4> (Amlodipine)
-0.3800

>  <DD5> (Amlodipine)
0.2500

>  <DD6> (Amlodipine)
0.2500

>  <DD7> (Amlodipine)
0.3800

>  <DD8> (Amlodipine)
0.0000

>  <ALogD5> (Amlodipine)
-0.0300

>  <ALogD5.5> (Amlodipine)
0.0800

>  <ALogD7> (Amlodipine)
1.1200

>  <ALogD7.4> (Amlodipine)
1.5000

>  <ALogP> (Amlodipine)
0

>  <APSA> (Amlodipine)
99.8800

>  <HDonors> (Amlodipine)
3

>  <HAcceptors> (Amlodipine)
7

>  <FRB> (Amlodipine)
11

>  <Rule Of 5> (Amlodipine)
0

>  <Molar Volume> (Amlodipine)
333.0200

>  <Surface Tension> (Amlodipine)
44.4500

>  <Polarizability> (Amlodipine)
41.7900

>  <C ratio> (Amlodipine)
0.7100

>  <N ratio> (Amlodipine)
0.0700

>  <NO ratio> (Amlodipine)
0.2500

>  <Num Rings> (Amlodipine)
2

>  <Num Ar Rings> (Amlodipine)
1

>  <logS> (Amlodipine)
-4.0900

$$$$
Amoxicillin
  -MTS-   07231215063D 0   0.00000     0.00000     0

 25 27  0  0  0  0  0  0  0  0999 V2000
   28.3780  -10.1790    1.1590 C   0  0  0  0  0  0  0  0  0  0  0  0
   29.4480   -9.0500    0.7540 C   0  0  0  0  0  0  0  0  0  0  0  0
   30.2020  -10.2910    0.5980 N   0  0  0  0  0  0  0  0  0  0  0  0
   29.3630  -11.2560    0.8650 C   0  0  0  0  0  0  0  0  0  0  0  0
   29.4200  -12.4740    0.8650 O   0  0  0  0  0  0  0  0  0  0  0  0
   31.6110  -10.4880    0.2860 C   0  0  0  0  0  0  0  0  0  0  0  0
   32.1020   -9.0200    0.2640 C   0  0  0  0  0  0  0  0  0  0  0  0
   30.9560   -8.3640    1.5180 S   0  0  0  0  0  0  0  0  0  0  0  0
   31.8310   -8.2610   -1.0660 C   0  0  0  0  0  0  0  0  0  0  0  0
   33.5710   -8.8490    0.7280 C   0  0  0  0  0  0  0  0  0  0  0  0
   31.8730  -11.3330   -0.9470 C   0  0  0  0  0  0  0  0  0  0  0  0
   32.5670  -10.9290   -1.8630 O   0  0  0  0  0  0  0  0  0  0  0  0
   31.3550  -12.5650   -1.0360 O   0  0  0  0  0  0  0  0  0  0  0  0
   27.2380  -10.2000    0.2490 N   0  0  0  0  0  0  0  0  0  0  0  0
   26.4610   -9.1030    0.1490 C   0  0  0  0  0  0  0  0  0  0  0  0
   25.2770   -9.1440   -0.7900 C   0  0  0  0  0  0  0  0  0  0  0  0
   24.2720   -8.0270   -0.4460 C   0  0  0  0  0  0  0  0  0  0  0  0
   24.5710   -6.7100   -0.8170 C   0  0  0  0  0  0  0  0  0  0  0  0
   23.6790   -5.6670   -0.5500 C   0  0  0  0  0  0  0  0  0  0  0  0
   22.4700   -5.9290    0.1050 C   0  0  0  0  0  0  0  0  0  0  0  0
   22.1750   -7.2370    0.4920 C   0  0  0  0  0  0  0  0  0  0  0  0
   23.0680   -8.2790    0.2250 C   0  0  0  0  0  0  0  0  0  0  0  0
   21.5530   -4.9100    0.3810 O   0  0  0  0  0  0  0  0  0  0  0  0
   24.7090  -10.5110   -0.8580 N   0  0  0  0  0  0  0  0  0  0  0  0
   26.7060   -8.0960    0.7920 O   0  0  0  0  0  0  0  0  0  0  0  0
  1  2  1  0  0  0  0
  2  3  1  0  0  0  0
  3  4  1  0  0  0  0
  4  1  1  0  0  0  0
  4  5  2  0  0  0  0
  3  6  1  0  0  0  0
  6  7  1  0  0  0  0
  7  8  1  0  0  0  0
  8  2  1  0  0  0  0
  7  9  1  0  0  0  0
  7 10  1  0  0  0  0
  6 11  1  0  0  0  0
 11 12  2  0  0  0  0
 11 13  1  0  0  0  0
  1 14  1  0  0  0  0
 14 15  1  0  0  0  0
 15 16  1  0  0  0  0
 16 17  1  0  0  0  0
 17 18  2  0  0  0  0
 18 19  1  0  0  0  0
 19 20  2  0  0  0  0
 20 21  1  0  0  0  0
 21 22  2  0  0  0  0
 22 17  1  0  0  0  0
 20 23  1  0  0  0  0
 16 24  1  0  0  0  0
 15 25  2  0  0  0  0
M  END
>  <EXTREG> (Amoxicillin)
Amoxicillin

>  <NAME> (Amoxicillin)
Amoxicillin

>  <Vss> (Amoxicillin)
0.2500

>  <fu> (Amoxicillin)
0.8500

>  <V> (Amoxicillin)
728.0000

>  <S> (Amoxicillin)
509.6800

>  <R> (Amoxicillin)
1.4300

>  <G> (Amoxicillin)
1.4900

>  <W1> (Amoxicillin)
1330.6200

>  <W2> (Amoxicillin)
979.6300

>  <W3> (Amoxicillin)
643.6300

>  <W4> (Amoxicillin)
323.3800

>  <W5> (Amoxicillin)
187.7500

>  <W6> (Amoxicillin)
105.8800

>  <W7> (Amoxicillin)
49.0000

>  <W8> (Amoxicillin)
17.2500

>  <D1> (Amoxicillin)
118.0000

>  <D2> (Amoxicillin)
43.7500

>  <D3> (Amoxicillin)
13.5000

>  <D4> (Amoxicillin)
5.7500

>  <D5> (Amoxicillin)
2.5000

>  <D6> (Amoxicillin)
0.5000

>  <D7> (Amoxicillin)
0.0000

>  <D8> (Amoxicillin)
0.0000

>  <WO1> (Amoxicillin)
341.5000

>  <WO2> (Amoxicillin)
134.7500

>  <WO3> (Amoxicillin)
58.1300

>  <WO4> (Amoxicillin)
19.2500

>  <WO5> (Amoxicillin)
2.2500

>  <WO6> (Amoxicillin)
0.1300

>  <WN1> (Amoxicillin)
683.7500

>  <WN2> (Amoxicillin)
364.6300

>  <WN3> (Amoxicillin)
205.7500

>  <WN4> (Amoxicillin)
104.6300

>  <WN5> (Amoxicillin)
34.6300

>  <WN6> (Amoxicillin)
4.3800

>  <IW1> (Amoxicillin)
0.0800

>  <IW2> (Amoxicillin)
0.1700

>  <IW3> (Amoxicillin)
0.4000

>  <IW4> (Amoxicillin)
0.6700

>  <CW1> (Amoxicillin)
2.6100

>  <CW2> (Amoxicillin)
1.9200

>  <CW3> (Amoxicillin)
1.2600

>  <CW4> (Amoxicillin)
0.6300

>  <CW5> (Amoxicillin)
0.3700

>  <CW6> (Amoxicillin)
0.2100

>  <CW7> (Amoxicillin)
0.1000

>  <CW8> (Amoxicillin)
0.0300

>  <ID1> (Amoxicillin)
0.0300

>  <ID2> (Amoxicillin)
0.1000

>  <ID3> (Amoxicillin)
0.2300

>  <ID4> (Amoxicillin)
0.0000

>  <CD1> (Amoxicillin)
0.2300

>  <CD2> (Amoxicillin)
0.0900

>  <CD3> (Amoxicillin)
0.0300

>  <CD4> (Amoxicillin)
0.0100

>  <CD5> (Amoxicillin)
0.0000

>  <CD6> (Amoxicillin)
0.0000

>  <CD7> (Amoxicillin)
0.0000

>  <CD8> (Amoxicillin)
0.0000

>  <HL1> (Amoxicillin)
13.9100

>  <HL2> (Amoxicillin)
18.4100

>  <A> (Amoxicillin)
3.1900

>  <CP> (Amoxicillin)
0.1300

>  <POL> (Amoxicillin)
34.9000

>  <MW> (Amoxicillin)
365.4000

>  <FLEX> (Amoxicillin)
1.7100

>  <FLEX_RB> (Amoxicillin)
0.1900

>  <NCC> (Amoxicillin)
0

>  <DIFF> (Amoxicillin)
0.4700

>  <LOGP n-Oct> (Amoxicillin)
-1.1000

>  <LOGP c-Hex> (Amoxicillin)
-4.2900

>  <PSA> (Amoxicillin)
144.5000

>  <HSA> (Amoxicillin)
365.1800

>  <PSAR> (Amoxicillin)
0.2800

>  <PHSAR> (Amoxicillin)
0.4000

>  <LgD5> (Amoxicillin)
-1.1100

>  <LgD6> (Amoxicillin)
-1.1400

>  <LgD7> (Amoxicillin)
-1.4100

>  <LgD7.5> (Amoxicillin)
-1.7200

>  <LgD8> (Amoxicillin)
-2.1200

>  <LgD9> (Amoxicillin)
-2.8700

>  <LgD10> (Amoxicillin)
-3.4700

>  <AUS7.4> (Amoxicillin)
0.0000

>  <0.000000U4> (Amoxicillin)
0.0000

>  <0.000000U5> (Amoxicillin)
0.0000

>  <0.000000U6> (Amoxicillin)
0.0000

>  <0.000000U7> (Amoxicillin)
0.0000

>  <0.000000U8> (Amoxicillin)
0.0000

>  <0.000000U9> (Amoxicillin)
0.0000

>  <0.000000U10> (Amoxicillin)
0.0000

>  <DRDRDR> (Amoxicillin)
14.3900

>  <DRDRAC> (Amoxicillin)
19.2700

>  <DRDRDO> (Amoxicillin)
16.6100

>  <DRACAC> (Amoxicillin)
21.0900

>  <DRACDO> (Amoxicillin)
21.6500

>  <DRDODO> (Amoxicillin)
20.0100

>  <ACACAC> (Amoxicillin)
20.1900

>  <ACACDO> (Amoxicillin)
20.1900

>  <ACDODO> (Amoxicillin)
17.9100

>  <DODODO> (Amoxicillin)
8.1900

>  <SOLY> (Amoxicillin)
-2.3400

>  <LgS3> (Amoxicillin)
0.1600

>  <LgS4> (Amoxicillin)
-0.0100

>  <LgS5> (Amoxicillin)
-0.0300

>  <LgS6> (Amoxicillin)
0.0000

>  <LgS7> (Amoxicillin)
0.2500

>  <LgS7.5> (Amoxicillin)
0.5200

>  <LgS8> (Amoxicillin)
0.8100

>  <LgS9> (Amoxicillin)
1.1700

>  <LgS10> (Amoxicillin)
1.6000

>  <LgS11> (Amoxicillin)
2.6300

>  <L0LgS> (Amoxicillin)
0.6300

>  <L1LgS> (Amoxicillin)
1.1700

>  <L2LgS> (Amoxicillin)
0.6500

>  <L3LgS> (Amoxicillin)
-0.0600

>  <L4LgS> (Amoxicillin)
0.0500

>  <DD1> (Amoxicillin)
1.6300

>  <DD2> (Amoxicillin)
0.1300

>  <DD3> (Amoxicillin)
-0.8800

>  <DD4> (Amoxicillin)
-1.0000

>  <DD5> (Amoxicillin)
-0.3800

>  <DD6> (Amoxicillin)
-0.3800

>  <DD7> (Amoxicillin)
-0.1300

>  <DD8> (Amoxicillin)
0.0000

>  <ALogD5> (Amoxicillin)
-1.6200

>  <ALogD5.5> (Amoxicillin)
-1.6400

>  <ALogD7> (Amoxicillin)
-2.0800

>  <ALogD7.4> (Amoxicillin)
-2.3200

>  <ALogP> (Amoxicillin)
0.8800

>  <APSA> (Amoxicillin)
158.2600

>  <HDonors> (Amoxicillin)
5

>  <HAcceptors> (Amoxicillin)
8

>  <FRB> (Amoxicillin)
6

>  <Rule Of 5> (Amoxicillin)
1

>  <Molar Volume> (Amoxicillin)
236.2200

>  <Surface Tension> (Amoxicillin)
85.3300

>  <Polarizability> (Amoxicillin)
36.2600

>  <C ratio> (Amoxicillin)
0.6400

>  <N ratio> (Amoxicillin)
0.1200

>  <NO ratio> (Amoxicillin)
0.3200

>  <Num Rings> (Amoxicillin)
3

>  <Num Ar Rings> (Amoxicillin)
1

>  <logS> (Amoxicillin)
-2.7500

$$$$
Amphetamine
  -MTS-   07231215063D 0   0.00000     0.00000     0

 10 10  0  0  0  0  0  0  0  0999 V2000
   25.7930   -9.0160   -0.7810 C   0  0  0  0  0  0  0  0  0  0  0  0
   24.4390   -9.6280   -0.3950 C   0  0  0  0  0  0  0  0  0  0  0  0
   23.5990   -8.9540    0.4990 C   0  0  0  0  0  0  0  0  0  0  0  0
   22.3640   -9.5020    0.8590 C   0  0  0  0  0  0  0  0  0  0  0  0
   21.9610  -10.7290    0.3250 C   0  0  0  0  0  0  0  0  0  0  0  0
   22.7960  -11.4060   -0.5680 C   0  0  0  0  0  0  0  0  0  0  0  0
   24.0310  -10.8570   -0.9250 C   0  0  0  0  0  0  0  0  0  0  0  0
   26.8440   -9.2570    0.3370 C   0  0  0  0  0  0  0  0  0  0  0  0
   28.1370   -8.6220   -0.0040 N   0  0  0  0  0  0  0  0  0  0  0  0
   27.0760  -10.7700    0.5870 C   0  0  0  0  0  0  0  0  0  0  0  0
  1  2  1  0  0  0  0
  2  3  2  0  0  0  0
  3  4  1  0  0  0  0
  4  5  2  0  0  0  0
  5  6  1  0  0  0  0
  6  7  2  0  0  0  0
  7  2  1  0  0  0  0
  1  8  1  0  0  0  0
  8  9  1  0  0  0  0
  8 10  1  0  0  0  0
M  END
>  <EXTREG> (Amphetamine)
Amphetamine

>  <NAME> (Amphetamine)
Amphetamine

>  <Vss> (Amphetamine)
6.1000

>  <fu> (Amphetamine)
0.8000

>  <V> (Amphetamine)
392.1300

>  <S> (Amphetamine)
290.2100

>  <R> (Amphetamine)
1.3500

>  <G> (Amphetamine)
1.1900

>  <W1> (Amphetamine)
682.3800

>  <W2> (Amphetamine)
377.2500

>  <W3> (Amphetamine)
194.1300

>  <W4> (Amphetamine)
86.1300

>  <W5> (Amphetamine)
43.7500

>  <W6> (Amphetamine)
15.5000

>  <W7> (Amphetamine)
0.0000

>  <W8> (Amphetamine)
0.0000

>  <D1> (Amphetamine)
169.8800

>  <D2> (Amphetamine)
81.7500

>  <D3> (Amphetamine)
25.2500

>  <D4> (Amphetamine)
11.2500

>  <D5> (Amphetamine)
7.6300

>  <D6> (Amphetamine)
3.7500

>  <D7> (Amphetamine)
1.8800

>  <D8> (Amphetamine)
1.2500

>  <WO1> (Amphetamine)
151.5000

>  <WO2> (Amphetamine)
64.8800

>  <WO3> (Amphetamine)
30.2500

>  <WO4> (Amphetamine)
8.0000

>  <WO5> (Amphetamine)
0.0000

>  <WO6> (Amphetamine)
0.0000

>  <WN1> (Amphetamine)
243.2500

>  <WN2> (Amphetamine)
106.7500

>  <WN3> (Amphetamine)
54.1300

>  <WN4> (Amphetamine)
18.1300

>  <WN5> (Amphetamine)
0.0000

>  <WN6> (Amphetamine)
0.0000

>  <IW1> (Amphetamine)
0.2200

>  <IW2> (Amphetamine)
0.7700

>  <IW3> (Amphetamine)
1.3600

>  <IW4> (Amphetamine)
0.0000

>  <CW1> (Amphetamine)
2.3500

>  <CW2> (Amphetamine)
1.3000

>  <CW3> (Amphetamine)
0.6700

>  <CW4> (Amphetamine)
0.3000

>  <CW5> (Amphetamine)
0.1500

>  <CW6> (Amphetamine)
0.0500

>  <CW7> (Amphetamine)
0.0000

>  <CW8> (Amphetamine)
0.0000

>  <ID1> (Amphetamine)
0.1000

>  <ID2> (Amphetamine)
0.1700

>  <ID3> (Amphetamine)
0.2400

>  <ID4> (Amphetamine)
0.3200

>  <CD1> (Amphetamine)
0.5900

>  <CD2> (Amphetamine)
0.2800

>  <CD3> (Amphetamine)
0.0900

>  <CD4> (Amphetamine)
0.0400

>  <CD5> (Amphetamine)
0.0300

>  <CD6> (Amphetamine)
0.0100

>  <CD7> (Amphetamine)
0.0100

>  <CD8> (Amphetamine)
0.0000

>  <HL1> (Amphetamine)
1.7300

>  <HL2> (Amphetamine)
1.3800

>  <A> (Amphetamine)
6.2200

>  <CP> (Amphetamine)
0.7700

>  <POL> (Amphetamine)
17.2900

>  <MW> (Amphetamine)
135.2100

>  <FLEX> (Amphetamine)
0.5700

>  <FLEX_RB> (Amphetamine)
0.1400

>  <NCC> (Amphetamine)
0

>  <DIFF> (Amphetamine)
0.8600

>  <LOGP n-Oct> (Amphetamine)
1.8000

>  <LOGP c-Hex> (Amphetamine)
2.2200

>  <PSA> (Amphetamine)
26.0200

>  <HSA> (Amphetamine)
264.1900

>  <PSAR> (Amphetamine)
0.0900

>  <PHSAR> (Amphetamine)
0.1000

>  <LgD5> (Amphetamine)
-1.6800

>  <LgD6> (Amphetamine)
-1.5300

>  <LgD7> (Amphetamine)
-0.9400

>  <LgD7.5> (Amphetamine)
-0.4900

>  <LgD8> (Amphetamine)
-0.0100

>  <LgD9> (Amphetamine)
0.9200

>  <LgD10> (Amphetamine)
1.5800

>  <AUS7.4> (Amphetamine)
0.0300

>  <0.000000U4> (Amphetamine)
0.0000

>  <0.000000U5> (Amphetamine)
0.0000

>  <0.000000U6> (Amphetamine)
0.0200

>  <0.000000U7> (Amphetamine)
0.1500

>  <0.000000U8> (Amphetamine)
1.4900

>  <0.000000U9> (Amphetamine)
13.1200

>  <0.000000U10> (Amphetamine)
60.1600

>  <DRDRDR> (Amphetamine)
5.4200

>  <DRDRAC> (Amphetamine)
5.2400

>  <DRDRDO> (Amphetamine)
5.2400

>  <DRACAC> (Amphetamine)
0.0000

>  <DRACDO> (Amphetamine)
0.0000

>  <DRDODO> (Amphetamine)
0.0000

>  <ACACAC> (Amphetamine)
0.0000

>  <ACACDO> (Amphetamine)
0.0000

>  <ACDODO> (Amphetamine)
0.0000

>  <DODODO> (Amphetamine)
0.0000

>  <SOLY> (Amphetamine)
-1.0000

>  <LgS3> (Amphetamine)
2.5000

>  <LgS4> (Amphetamine)
2.4900

>  <LgS5> (Amphetamine)
2.4800

>  <LgS6> (Amphetamine)
2.3300

>  <LgS7> (Amphetamine)
1.7400

>  <LgS7.5> (Amphetamine)
1.2900

>  <LgS8> (Amphetamine)
0.8200

>  <LgS9> (Amphetamine)
-0.1200

>  <LgS10> (Amphetamine)
-0.7800

>  <LgS11> (Amphetamine)
-0.9800

>  <L0LgS> (Amphetamine)
1.2100

>  <L1LgS> (Amphetamine)
-2.1700

>  <L2LgS> (Amphetamine)
-0.7400

>  <L3LgS> (Amphetamine)
0.5100

>  <L4LgS> (Amphetamine)
0.3600

>  <DD1> (Amphetamine)
0.0000

>  <DD2> (Amphetamine)
0.1300

>  <DD3> (Amphetamine)
-0.1300

>  <DD4> (Amphetamine)
-0.2500

>  <DD5> (Amphetamine)
0.0000

>  <DD6> (Amphetamine)
0.0000

>  <DD7> (Amphetamine)
0.0000

>  <DD8> (Amphetamine)
0.0000

>  <ALogD5> (Amphetamine)
-1.3100

>  <ALogD5.5> (Amphetamine)
-1.2900

>  <ALogD7> (Amphetamine)
-0.9200

>  <ALogD7.4> (Amphetamine)
-0.6500

>  <ALogP> (Amphetamine)
1.7900

>  <APSA> (Amphetamine)
26.0200

>  <HDonors> (Amphetamine)
2

>  <HAcceptors> (Amphetamine)
1

>  <FRB> (Amphetamine)
3

>  <Rule Of 5> (Amphetamine)
0

>  <Molar Volume> (Amphetamine)
142.8100

>  <Surface Tension> (Amphetamine)
36.1100

>  <Polarizability> (Amphetamine)
17.4100

>  <C ratio> (Amphetamine)
0.9000

>  <N ratio> (Amphetamine)
0.1000

>  <NO ratio> (Amphetamine)
0.1000

>  <Num Rings> (Amphetamine)
1

>  <Num Ar Rings> (Amphetamine)
1

>  <logS> (Amphetamine)
-1.4400

$$$$
Artesunate
  -MTS-   07231215063D 0   0.00000     0.00000     0

 27 30  0  0  0  0  0  0  0  0999 V2000
   26.2530   -9.5880    0.8910 C   0  0  0  0  0  0  0  0  0  0  0  0
   25.2430  -10.8970    0.8340 C   0  0  0  0  0  0  0  0  0  0  0  0
   25.8310  -12.2050    0.7850 O   0  0  0  0  0  0  0  0  0  0  0  0
   27.0670  -12.3070    1.4970 C   0  0  0  0  0  0  0  0  0  0  0  0
   28.1010  -11.4700    0.7000 C   0  0  0  0  0  0  0  0  0  0  0  0
   27.7780   -9.9510    0.8520 C   0  0  0  0  0  0  0  0  0  0  0  0
   28.4940   -9.0880   -0.2340 C   0  0  0  0  0  0  0  0  0  0  0  0
   28.5260   -7.5800    0.1450 C   0  0  0  0  0  0  0  0  0  0  0  0
   27.3190   -7.1740    1.0350 C   0  0  0  0  0  0  0  0  0  0  0  0
   26.0390   -7.9690    0.6360 C   0  0  0  0  0  0  0  0  0  0  0  0
   25.3740   -7.3940   -0.7810 C   0  0  0  0  0  0  0  0  0  0  0  0
   24.3620   -8.3860   -1.6520 C   0  0  0  0  0  0  0  0  0  0  0  0
   23.6640   -9.7030   -0.9740 C   0  0  0  0  0  0  0  0  0  0  0  0
   24.1930  -10.9900   -0.3250 O   0  0  0  0  0  0  0  0  0  0  0  0
   24.2540   -9.1620    0.0520 O   0  0  0  0  0  0  0  0  0  0  0  0
   25.7010   -9.5460   -0.2920 O   0  0  0  0  0  0  0  0  0  0  0  0
   22.1300   -9.5920   -0.8210 C   0  0  0  0  0  0  0  0  0  0  0  0
   27.1230   -5.6310    1.0420 C   0  0  0  0  0  0  0  0  0  0  0  0
   29.5460  -11.8230    1.1780 C   0  0  0  0  0  0  0  0  0  0  0  0
   27.4470  -13.7670    1.5430 C   0  0  0  0  0  0  0  0  0  0  0  0
   27.5510  -14.3710    2.6000 O   0  0  0  0  0  0  0  0  0  0  0  0
   27.6760  -14.3370    0.3520 O   0  0  0  0  0  0  0  0  0  0  0  0
   28.0760  -15.7180    0.4340 C   0  0  0  0  0  0  0  0  0  0  0  0
   28.3680  -16.2040   -1.0050 C   0  0  0  0  0  0  0  0  0  0  0  0
   29.4460  -15.3570   -1.6250 C   0  0  0  0  0  0  0  0  0  0  0  0
   29.2780  -14.7590   -2.6760 O   0  0  0  0  0  0  0  0  0  0  0  0
   30.5990  -15.3050   -0.9580 O   0  0  0  0  0  0  0  0  0  0  0  0
  1  2  1  0  0  0  0
  2  3  1  0  0  0  0
  3  4  1  0  0  0  0
  4  5  1  0  0  0  0
  5  6  1  0  0  0  0
  6  1  1  0  0  0  0
  6  7  1  0  0  0  0
  7  8  1  0  0  0  0
  8  9  1  0  0  0  0
  9 10  1  0  0  0  0
 10  1  1  0  0  0  0
 10 11  1  0  0  0  0
 11 12  1  0  0  0  0
 12 13  1  0  0  0  0
 13 14  1  0  0  0  0
 14  2  1  0  0  0  0
 13 15  1  0  0  0  0
 15 16  1  0  0  0  0
 16  1  1  0  0  0  0
 13 17  1  0  0  0  0
  9 18  1  0  0  0  0
  5 19  1  0  0  0  0
  4 20  1  0  0  0  0
 20 21  2  0  0  0  0
 20 22  1  0  0  0  0
 22 23  1  0  0  0  0
 23 24  1  0  0  0  0
 24 25  1  0  0  0  0
 25 26  2  0  0  0  0
 25 27  1  0  0  0  0
M  END
>  <EXTREG> (Artesunate)
Artesunate

>  <NAME> (Artesunate)
Artesunate

>  <Vss> (Artesunate)
1.5000

>  <fu> (Artesunate)
0.2500

>  <V> (Artesunate)
787.3800

>  <S> (Artesunate)
526.9400

>  <R> (Artesunate)
1.4900

>  <G> (Artesunate)
1.4400

>  <W1> (Artesunate)
1225.3800

>  <W2> (Artesunate)
843.8800

>  <W3> (Artesunate)
527.5000

>  <W4> (Artesunate)
277.6300

>  <W5> (Artesunate)
155.7500

>  <W6> (Artesunate)
81.1300

>  <W7> (Artesunate)
28.1300

>  <W8> (Artesunate)
3.0000

>  <D1> (Artesunate)
169.5000

>  <D2> (Artesunate)
56.1300

>  <D3> (Artesunate)
13.6300

>  <D4> (Artesunate)
4.5000

>  <D5> (Artesunate)
1.8800

>  <D6> (Artesunate)
0.6300

>  <D7> (Artesunate)
0.2500

>  <D8> (Artesunate)
0.0000

>  <WO1> (Artesunate)
78.7500

>  <WO2> (Artesunate)
24.7500

>  <WO3> (Artesunate)
8.6300

>  <WO4> (Artesunate)
1.5000

>  <WO5> (Artesunate)
0.0000

>  <WO6> (Artesunate)
0.0000

>  <WN1> (Artesunate)
603.1300

>  <WN2> (Artesunate)
315.5000

>  <WN3> (Artesunate)
174.2500

>  <WN4> (Artesunate)
82.1300

>  <WN5> (Artesunate)
20.2500

>  <WN6> (Artesunate)
0.0000

>  <IW1> (Artesunate)
0.0900

>  <IW2> (Artesunate)
0.2200

>  <IW3> (Artesunate)
0.4200

>  <IW4> (Artesunate)
0.6600

>  <CW1> (Artesunate)
2.3300

>  <CW2> (Artesunate)
1.6000

>  <CW3> (Artesunate)
1.0000

>  <CW4> (Artesunate)
0.5300

>  <CW5> (Artesunate)
0.3000

>  <CW6> (Artesunate)
0.1500

>  <CW7> (Artesunate)
0.0500

>  <CW8> (Artesunate)
0.0100

>  <ID1> (Artesunate)
0.0500

>  <ID2> (Artesunate)
0.1300

>  <ID3> (Artesunate)
0.2600

>  <ID4> (Artesunate)
0.3100

>  <CD1> (Artesunate)
0.3200

>  <CD2> (Artesunate)
0.1100

>  <CD3> (Artesunate)
0.0300

>  <CD4> (Artesunate)
0.0100

>  <CD5> (Artesunate)
0.0000

>  <CD6> (Artesunate)
0.0000

>  <CD7> (Artesunate)
0.0000

>  <CD8> (Artesunate)
0.0000

>  <HL1> (Artesunate)
11.4300

>  <HL2> (Artesunate)
18.0300

>  <A> (Artesunate)
6.1800

>  <CP> (Artesunate)
0.1000

>  <POL> (Artesunate)
36.2500

>  <MW> (Artesunate)
384.4200

>  <FLEX> (Artesunate)
1.2200

>  <FLEX_RB> (Artesunate)
0.1400

>  <NCC> (Artesunate)
0

>  <DIFF> (Artesunate)
0.4300

>  <LOGP n-Oct> (Artesunate)
2.3900

>  <LOGP c-Hex> (Artesunate)
1.1700

>  <PSA> (Artesunate)
111.5200

>  <HSA> (Artesunate)
415.4200

>  <PSAR> (Artesunate)
0.2100

>  <PHSAR> (Artesunate)
0.2700

>  <LgD5> (Artesunate)
1.2600

>  <LgD6> (Artesunate)
0.3100

>  <LgD7> (Artesunate)
-0.5200

>  <LgD7.5> (Artesunate)
-0.7700

>  <LgD8> (Artesunate)
-0.8900

>  <LgD9> (Artesunate)
-0.9500

>  <LgD10> (Artesunate)
-0.9600

>  <AUS7.4> (Artesunate)
0.0000

>  <0.000000U4> (Artesunate)
44.0400

>  <0.000000U5> (Artesunate)
7.3000

>  <0.000000U6> (Artesunate)
0.7800

>  <0.000000U7> (Artesunate)
0.0800

>  <0.000000U8> (Artesunate)
0.0100

>  <0.000000U9> (Artesunate)
0.0000

>  <0.000000U10> (Artesunate)
0.0001

>  <DRDRDR> (Artesunate)
20.9400

>  <DRDRAC> (Artesunate)
22.5700

>  <DRDRDO> (Artesunate)
16.8700

>  <DRACAC> (Artesunate)
16.3800

>  <DRACDO> (Artesunate)
12.6700

>  <DRDODO> (Artesunate)
0.0000

>  <ACACAC> (Artesunate)
9.7500

>  <ACACDO> (Artesunate)
7.2000

>  <ACDODO> (Artesunate)
0.0000

>  <DODODO> (Artesunate)
0.0000

>  <SOLY> (Artesunate)
-2.8700

>  <LgS3> (Artesunate)
-2.8200

>  <LgS4> (Artesunate)
-2.5100

>  <LgS5> (Artesunate)
-1.7400

>  <LgS6> (Artesunate)
-0.7800

>  <LgS7> (Artesunate)
0.0900

>  <LgS7.5> (Artesunate)
0.3800

>  <LgS8> (Artesunate)
0.5300

>  <LgS9> (Artesunate)
0.6200

>  <LgS10> (Artesunate)
0.6300

>  <LgS11> (Artesunate)
0.6300

>  <L0LgS> (Artesunate)
-0.5300

>  <L1LgS> (Artesunate)
2.0600

>  <L2LgS> (Artesunate)
-0.8800

>  <L3LgS> (Artesunate)
-0.3600

>  <L4LgS> (Artesunate)
0.3900

>  <DD1> (Artesunate)
0.7500

>  <DD2> (Artesunate)
0.2500

>  <DD3> (Artesunate)
-0.2500

>  <DD4> (Artesunate)
0.1300

>  <DD5> (Artesunate)
0.0000

>  <DD6> (Artesunate)
-0.1300

>  <DD7> (Artesunate)
0.0000

>  <DD8> (Artesunate)
0.0000

>  <ALogD5> (Artesunate)
1.4900

>  <ALogD5.5> (Artesunate)
1.0200

>  <ALogD7> (Artesunate)
-0.3900

>  <ALogD7.4> (Artesunate)
-0.6900

>  <ALogP> (Artesunate)
0

>  <APSA> (Artesunate)
100.5200

>  <HDonors> (Artesunate)
1

>  <HAcceptors> (Artesunate)
8

>  <FRB> (Artesunate)
5

>  <Rule Of 5> (Artesunate)
0

>  <Molar Volume> (Artesunate)
292.2500

>  <Surface Tension> (Artesunate)
51.4100

>  <Polarizability> (Artesunate)
36.5600

>  <C ratio> (Artesunate)
0.7000

>  <N ratio> (Artesunate)
0.0000

>  <NO ratio> (Artesunate)
0.3000

>  <Num Rings> (Artesunate)
4

>  <Num Ar Rings> (Artesunate)
0

>  <logS> (Artesunate)
-3.8100

$$$$
Atenolol
  -MTS-   07231215063D 0   0.00000     0.00000     0

 19 19  0  0  0  0  0  0  0  0999 V2000
   25.7370   -9.1670   -0.6240 C   0  0  0  0  0  0  0  0  0  0  0  0
   25.4580  -10.2950   -1.4030 C   0  0  0  0  0  0  0  0  0  0  0  0
   24.1550  -10.7960   -1.4660 C   0  0  0  0  0  0  0  0  0  0  0  0
   23.1150  -10.1850   -0.7610 C   0  0  0  0  0  0  0  0  0  0  0  0
   23.3940   -9.0530    0.0160 C   0  0  0  0  0  0  0  0  0  0  0  0
   24.6980   -8.5510    0.0810 C   0  0  0  0  0  0  0  0  0  0  0  0
   21.8280  -10.7320   -0.8600 O   0  0  0  0  0  0  0  0  0  0  0  0
   20.6990  -10.1800   -0.1600 C   0  0  0  0  0  0  0  0  0  0  0  0
   19.4380  -11.0290   -0.4790 C   0  0  0  0  0  0  0  0  0  0  0  0
   18.1600  -10.4380    0.1790 C   0  0  0  0  0  0  0  0  0  0  0  0
   16.9700  -11.2370   -0.1940 N   0  0  0  0  0  0  0  0  0  0  0  0
   15.7170  -10.9900    0.5600 C   0  0  0  0  0  0  0  0  0  0  0  0
   14.5890  -11.8660   -0.0500 C   0  0  0  0  0  0  0  0  0  0  0  0
   15.3060   -9.4930    0.5000 C   0  0  0  0  0  0  0  0  0  0  0  0
   19.6060  -12.4020   -0.0770 O   0  0  0  0  0  0  0  0  0  0  0  0
   27.1570   -8.5960   -0.5250 C   0  0  0  0  0  0  0  0  0  0  0  0
   27.6280   -8.6570    0.9050 C   0  0  0  0  0  0  0  0  0  0  0  0
   27.6090   -9.8360    1.5560 N   0  0  0  0  0  0  0  0  0  0  0  0
   28.0220   -7.6400    1.4490 O   0  0  0  0  0  0  0  0  0  0  0  0
  1  2  2  0  0  0  0
  2  3  1  0  0  0  0
  3  4  2  0  0  0  0
  4  5  1  0  0  0  0
  5  6  2  0  0  0  0
  6  1  1  0  0  0  0
  4  7  1  0  0  0  0
  7  8  1  0  0  0  0
  8  9  1  0  0  0  0
  9 10  1  0  0  0  0
 10 11  1  0  0  0  0
 11 12  1  0  0  0  0
 12 13  1  0  0  0  0
 12 14  1  0  0  0  0
  9 15  1  0  0  0  0
  1 16  1  0  0  0  0
 16 17  1  0  0  0  0
 17 18  1  0  0  0  0
 17 19  2  0  0  0  0
M  END
>  <EXTREG> (Atenolol)
Atenolol

>  <NAME> (Atenolol)
Atenolol

>  <Vss> (Atenolol)
0.9500

>  <fu> (Atenolol)
0.9400

>  <V> (Atenolol)
656.6300

>  <S> (Atenolol)
482.8900

>  <R> (Atenolol)
1.3600

>  <G> (Atenolol)
1.5200

>  <W1> (Atenolol)
1158.1200

>  <W2> (Atenolol)
764.7500

>  <W3> (Atenolol)
429.3800

>  <W4> (Atenolol)
202.1300

>  <W5> (Atenolol)
110.1300

>  <W6> (Atenolol)
56.8800

>  <W7> (Atenolol)
24.3800

>  <W8> (Atenolol)
3.1300

>  <D1> (Atenolol)
185.7500

>  <D2> (Atenolol)
78.5000

>  <D3> (Atenolol)
32.3800

>  <D4> (Atenolol)
14.1300

>  <D5> (Atenolol)
7.5000

>  <D6> (Atenolol)
4.3800

>  <D7> (Atenolol)
2.5000

>  <D8> (Atenolol)
0.7500

>  <WO1> (Atenolol)
201.5000

>  <WO2> (Atenolol)
78.3800

>  <WO3> (Atenolol)
35.3800

>  <WO4> (Atenolol)
13.5000

>  <WO5> (Atenolol)
2.8800

>  <WO6> (Atenolol)
0.5000

>  <WN1> (Atenolol)
461.2500

>  <WN2> (Atenolol)
216.0000

>  <WN3> (Atenolol)
116.1300

>  <WN4> (Atenolol)
57.5000

>  <WN5> (Atenolol)
16.1300

>  <WN6> (Atenolol)
0.0000

>  <IW1> (Atenolol)
0.0900

>  <IW2> (Atenolol)
0.2300

>  <IW3> (Atenolol)
0.4600

>  <IW4> (Atenolol)
0.5800

>  <CW1> (Atenolol)
2.4000

>  <CW2> (Atenolol)
1.5800

>  <CW3> (Atenolol)
0.8900

>  <CW4> (Atenolol)
0.4200

>  <CW5> (Atenolol)
0.2300

>  <CW6> (Atenolol)
0.1200

>  <CW7> (Atenolol)
0.0500

>  <CW8> (Atenolol)
0.0100

>  <ID1> (Atenolol)
0.0300

>  <ID2> (Atenolol)
0.1100

>  <ID3> (Atenolol)
0.1800

>  <ID4> (Atenolol)
0.2200

>  <CD1> (Atenolol)
0.3800

>  <CD2> (Atenolol)
0.1600

>  <CD3> (Atenolol)
0.0700

>  <CD4> (Atenolol)
0.0300

>  <CD5> (Atenolol)
0.0200

>  <CD6> (Atenolol)
0.0100

>  <CD7> (Atenolol)
0.0100

>  <CD8> (Atenolol)
0.0000

>  <HL1> (Atenolol)
3.4000

>  <HL2> (Atenolol)
4.0300

>  <A> (Atenolol)
2.8400

>  <CP> (Atenolol)
0.4700

>  <POL> (Atenolol)
29.0100

>  <MW> (Atenolol)
266.3400

>  <FLEX> (Atenolol)
2.0400

>  <FLEX_RB> (Atenolol)
0.1700

>  <NCC> (Atenolol)
0

>  <DIFF> (Atenolol)
0.5800

>  <LOGP n-Oct> (Atenolol)
0.3500

>  <LOGP c-Hex> (Atenolol)
-0.8700

>  <PSA> (Atenolol)
86.7800

>  <HSA> (Atenolol)
396.1100

>  <PSAR> (Atenolol)
0.1800

>  <PHSAR> (Atenolol)
0.2200

>  <LgD5> (Atenolol)
-3.0400

>  <LgD6> (Atenolol)
-2.7000

>  <LgD7> (Atenolol)
-1.9000

>  <LgD7.5> (Atenolol)
-1.4200

>  <LgD8> (Atenolol)
-0.9400

>  <LgD9> (Atenolol)
-0.1100

>  <LgD10> (Atenolol)
0.2700

>  <AUS7.4> (Atenolol)
0.3100

>  <0.000000U4> (Atenolol)
0.0000

>  <0.000000U5> (Atenolol)
0.0100

>  <0.000000U6> (Atenolol)
0.0500

>  <0.000000U7> (Atenolol)
0.5300

>  <0.000000U8> (Atenolol)
5.0800

>  <0.000000U9> (Atenolol)
34.8400

>  <0.000000U10> (Atenolol)
83.9900

>  <DRDRDR> (Atenolol)
13.7100

>  <DRDRAC> (Atenolol)
16.1300

>  <DRDRDO> (Atenolol)
14.7400

>  <DRACAC> (Atenolol)
11.9300

>  <DRACDO> (Atenolol)
12.7800

>  <DRDODO> (Atenolol)
12.7800

>  <ACACAC> (Atenolol)
9.2300

>  <ACACDO> (Atenolol)
10.9800

>  <ACDODO> (Atenolol)
10.9800

>  <DODODO> (Atenolol)
2.0600

>  <SOLY> (Atenolol)
-2.0600

>  <LgS3> (Atenolol)
1.4400

>  <LgS4> (Atenolol)
1.4300

>  <LgS5> (Atenolol)
1.3700

>  <LgS6> (Atenolol)
1.0100

>  <LgS7> (Atenolol)
0.1900

>  <LgS7.5> (Atenolol)
-0.2900

>  <LgS8> (Atenolol)
-0.7700

>  <LgS9> (Atenolol)
-1.6100

>  <LgS10> (Atenolol)
-1.9900

>  <LgS11> (Atenolol)
-2.0400

>  <L0LgS> (Atenolol)
-0.0900

>  <L1LgS> (Atenolol)
-2.3100

>  <L2LgS> (Atenolol)
-0.3800

>  <L3LgS> (Atenolol)
0.7300

>  <L4LgS> (Atenolol)
0.2200

>  <DD1> (Atenolol)
0.8800

>  <DD2> (Atenolol)
1.8800

>  <DD3> (Atenolol)
1.1300

>  <DD4> (Atenolol)
0.5000

>  <DD5> (Atenolol)
0.0000

>  <DD6> (Atenolol)
0.5000

>  <DD7> (Atenolol)
0.3800

>  <DD8> (Atenolol)
0.1300

>  <ALogD5> (Atenolol)
-2.7500

>  <ALogD5.5> (Atenolol)
-2.7200

>  <ALogD7> (Atenolol)
-2.0900

>  <ALogD7.4> (Atenolol)
-1.7600

>  <ALogP> (Atenolol)
0.3300

>  <APSA> (Atenolol)
84.5800

>  <HDonors> (Atenolol)
4

>  <HAcceptors> (Atenolol)
5

>  <FRB> (Atenolol)
9

>  <Rule Of 5> (Atenolol)
0

>  <Molar Volume> (Atenolol)
236.6600

>  <Surface Tension> (Atenolol)
45.0200

>  <Polarizability> (Atenolol)
29.4400

>  <C ratio> (Atenolol)
0.7400

>  <N ratio> (Atenolol)
0.1100

>  <NO ratio> (Atenolol)
0.2600

>  <Num Rings> (Atenolol)
1

>  <Num Ar Rings> (Atenolol)
1

>  <logS> (Atenolol)
-1.9700

$$$$
Atovaquone
  -MTS-   07231215063D 0   0.00000     0.00000     0

 26 29  0  0  0  0  0  0  0  0999 V2000
   21.5110  -10.3110    0.4960 C   0  0  0  0  0  0  0  0  0  0  0  0
   22.9110   -9.7440    0.7190 C   0  0  0  0  0  0  0  0  0  0  0  0
   23.8440  -10.2520   -0.4190 C   0  0  0  0  0  0  0  0  0  0  0  0
   25.1740   -9.4570   -0.4210 C   0  0  0  0  0  0  0  0  0  0  0  0
   24.9250   -7.9820   -0.8480 C   0  0  0  0  0  0  0  0  0  0  0  0
   23.5270   -7.4770   -0.3680 C   0  0  0  0  0  0  0  0  0  0  0  0
   23.0630   -8.2010    0.9270 C   0  0  0  0  0  0  0  0  0  0  0  0
   26.1440   -7.1270   -0.4340 C   0  0  0  0  0  0  0  0  0  0  0  0
   27.3020   -7.2010   -1.2200 C   0  0  0  0  0  0  0  0  0  0  0  0
   28.4350   -6.4450   -0.9070 C   0  0  0  0  0  0  0  0  0  0  0  0
   28.4280   -5.6040    0.2070 C   0  0  0  0  0  0  0  0  0  0  0  0
   27.2840   -5.5290    1.0050 C   0  0  0  0  0  0  0  0  0  0  0  0
   26.1530   -6.2870    0.6880 C   0  0  0  0  0  0  0  0  0  0  0  0
   29.8430   -4.6520    0.6040 Cl  0  0  0  0  0  0  0  0  0  0  0  0
   20.4130   -9.5040   -0.0920 C   0  0  0  0  0  0  0  0  0  0  0  0
   19.0230  -10.0750   -0.2710 C   0  0  0  0  0  0  0  0  0  0  0  0
   18.7830  -11.3990    0.0970 C   0  0  0  0  0  0  0  0  0  0  0  0
   19.9320  -12.1980    0.6620 C   0  0  0  0  0  0  0  0  0  0  0  0
   21.2670  -11.5870    0.8410 C   0  0  0  0  0  0  0  0  0  0  0  0
   22.2570  -12.3290    1.3590 O   0  0  0  0  0  0  0  0  0  0  0  0
   19.7760  -13.3660    0.9840 O   0  0  0  0  0  0  0  0  0  0  0  0
   17.5110  -11.9580   -0.0600 C   0  0  0  0  0  0  0  0  0  0  0  0
   16.4710  -11.1860   -0.5870 C   0  0  0  0  0  0  0  0  0  0  0  0
   16.7070   -9.8580   -0.9550 C   0  0  0  0  0  0  0  0  0  0  0  0
   17.9810   -9.3040   -0.7980 C   0  0  0  0  0  0  0  0  0  0  0  0
   20.5960   -8.3550   -0.4550 O   0  0  0  0  0  0  0  0  0  0  0  0
  1  2  1  0  0  0  0
  2  3  1  0  0  0  0
  3  4  1  0  0  0  0
  4  5  1  0  0  0  0
  5  6  1  0  0  0  0
  6  7  1  0  0  0  0
  7  2  1  0  0  0  0
  5  8  1  0  0  0  0
  8  9  2  0  0  0  0
  9 10  1  0  0  0  0
 10 11  2  0  0  0  0
 11 12  1  0  0  0  0
 12 13  2  0  0  0  0
 13  8  1  0  0  0  0
 11 14  1  0  0  0  0
  1 15  1  0  0  0  0
 15 16  1  0  0  0  0
 16 17  2  0  0  0  0
 17 18  1  0  0  0  0
 18 19  1  0  0  0  0
 19  1  2  0  0  0  0
 19 20  1  0  0  0  0
 18 21  2  0  0  0  0
 17 22  1  0  0  0  0
 22 23  2  0  0  0  0
 23 24  1  0  0  0  0
 24 25  2  0  0  0  0
 25 16  1  0  0  0  0
 15 26  2  0  0  0  0
M  END
>  <EXTREG> (Atovaquone)
Atovaquone

>  <NAME> (Atovaquone)
Atovaquone

>  <Vss> (Atovaquone)
0.6000

>  <fu> (Atovaquone)
0.0000

>  <V> (Atovaquone)
793.0000

>  <S> (Atovaquone)
525.8100

>  <R> (Atovaquone)
1.5100

>  <G> (Atovaquone)
1.4300

>  <W1> (Atovaquone)
1319.2500

>  <W2> (Atovaquone)
733.1300

>  <W3> (Atovaquone)
346.6300

>  <W4> (Atovaquone)
135.3800

>  <W5> (Atovaquone)
71.6300

>  <W6> (Atovaquone)
36.5000

>  <W7> (Atovaquone)
14.5000

>  <W8> (Atovaquone)
2.6300

>  <D1> (Atovaquone)
350.0000

>  <D2> (Atovaquone)
178.6300

>  <D3> (Atovaquone)
85.6300

>  <D4> (Atovaquone)
52.0000

>  <D5> (Atovaquone)
31.2500

>  <D6> (Atovaquone)
20.2500

>  <D7> (Atovaquone)
13.1300

>  <D8> (Atovaquone)
7.7500

>  <WO1> (Atovaquone)
93.5000

>  <WO2> (Atovaquone)
21.6300

>  <WO3> (Atovaquone)
6.2500

>  <WO4> (Atovaquone)
1.0000

>  <WO5> (Atovaquone)
0.0000

>  <WO6> (Atovaquone)
0.0000

>  <WN1> (Atovaquone)
422.3800

>  <WN2> (Atovaquone)
164.7500

>  <WN3> (Atovaquone)
85.6300

>  <WN4> (Atovaquone)
41.1300

>  <WN5> (Atovaquone)
13.6300

>  <WN6> (Atovaquone)
0.1300

>  <IW1> (Atovaquone)
0.0700

>  <IW2> (Atovaquone)
0.3000

>  <IW3> (Atovaquone)
0.6800

>  <IW4> (Atovaquone)
0.9600

>  <CW1> (Atovaquone)
2.5100

>  <CW2> (Atovaquone)
1.3900

>  <CW3> (Atovaquone)
0.6600

>  <CW4> (Atovaquone)
0.2600

>  <CW5> (Atovaquone)
0.1400

>  <CW6> (Atovaquone)
0.0700

>  <CW7> (Atovaquone)
0.0300

>  <CW8> (Atovaquone)
0.0000

>  <ID1> (Atovaquone)
0.0400

>  <ID2> (Atovaquone)
0.0500

>  <ID3> (Atovaquone)
0.0200

>  <ID4> (Atovaquone)
0.0600

>  <CD1> (Atovaquone)
0.6700

>  <CD2> (Atovaquone)
0.3400

>  <CD3> (Atovaquone)
0.1600

>  <CD4> (Atovaquone)
0.1000

>  <CD5> (Atovaquone)
0.0600

>  <CD6> (Atovaquone)
0.0400

>  <CD7> (Atovaquone)
0.0200

>  <CD8> (Atovaquone)
0.0100

>  <HL1> (Atovaquone)
0.8400

>  <HL2> (Atovaquone)
0.7000

>  <A> (Atovaquone)
5.0800

>  <CP> (Atovaquone)
3.2300

>  <POL> (Atovaquone)
38.8600

>  <MW> (Atovaquone)
366.8400

>  <FLEX> (Atovaquone)
0.5200

>  <FLEX_RB> (Atovaquone)
0.1700

>  <NCC> (Atovaquone)
0

>  <DIFF> (Atovaquone)
0.4900

>  <LOGP n-Oct> (Atovaquone)
5.5100

>  <LOGP c-Hex> (Atovaquone)
4.9100

>  <PSA> (Atovaquone)
54.3700

>  <HSA> (Atovaquone)
471.4400

>  <PSAR> (Atovaquone)
0.1000

>  <PHSAR> (Atovaquone)
0.1200

>  <LgD5> (Atovaquone)
5.1500

>  <LgD6> (Atovaquone)
4.3700

>  <LgD7> (Atovaquone)
3.4100

>  <LgD7.5> (Atovaquone)
2.9500

>  <LgD8> (Atovaquone)
2.5500

>  <LgD9> (Atovaquone)
2.1000

>  <LgD10> (Atovaquone)
2.0200

>  <AUS7.4> (Atovaquone)
0.0000

>  <0.000000U4> (Atovaquone)
88.6100

>  <0.000000U5> (Atovaquone)
43.7600

>  <0.000000U6> (Atovaquone)
7.2200

>  <0.000000U7> (Atovaquone)
0.7700

>  <0.000000U8> (Atovaquone)
0.0800

>  <0.000000U9> (Atovaquone)
0.0100

>  <0.000000U10> (Atovaquone)
0.0000

>  <DRDRDR> (Atovaquone)
18.6400

>  <DRDRAC> (Atovaquone)
26.0400

>  <DRDRDO> (Atovaquone)
20.8500

>  <DRACAC> (Atovaquone)
19.4500

>  <DRACDO> (Atovaquone)
19.0800

>  <DRDODO> (Atovaquone)
0.0000

>  <ACACAC> (Atovaquone)
6.2900

>  <ACACDO> (Atovaquone)
6.2900

>  <ACDODO> (Atovaquone)
0.0000

>  <DODODO> (Atovaquone)
0.0000

>  <SOLY> (Atovaquone)
-5.2100

>  <LgS3> (Atovaquone)
-5.2000

>  <LgS4> (Atovaquone)
-5.1600

>  <LgS5> (Atovaquone)
-4.8500

>  <LgS6> (Atovaquone)
-4.0700

>  <LgS7> (Atovaquone)
-3.1100

>  <LgS7.5> (Atovaquone)
-2.6500

>  <LgS8> (Atovaquone)
-2.2500

>  <LgS9> (Atovaquone)
-1.8000

>  <LgS10> (Atovaquone)
-1.7200

>  <LgS11> (Atovaquone)
-1.7100

>  <L0LgS> (Atovaquone)
-3.3000

>  <L1LgS> (Atovaquone)
2.3400

>  <L2LgS> (Atovaquone)
-0.2700

>  <L3LgS> (Atovaquone)
-0.7700

>  <L4LgS> (Atovaquone)
0.1500

>  <DD1> (Atovaquone)
2.0000

>  <DD2> (Atovaquone)
1.0000

>  <DD3> (Atovaquone)
0.3800

>  <DD4> (Atovaquone)
0.6300

>  <DD5> (Atovaquone)
-0.2500

>  <DD6> (Atovaquone)
0.2500

>  <DD7> (Atovaquone)
-0.6300

>  <DD8> (Atovaquone)
0.2500

>  <ALogD5> (Atovaquone)
6.1700

>  <ALogD5.5> (Atovaquone)
5.8600

>  <ALogD7> (Atovaquone)
4.4900

>  <ALogD7.4> (Atovaquone)
4.1100

>  <ALogP> (Atovaquone)
0

>  <APSA> (Atovaquone)
54.3700

>  <HDonors> (Atovaquone)
1

>  <HAcceptors> (Atovaquone)
3

>  <FRB> (Atovaquone)
3

>  <Rule Of 5> (Atovaquone)
1

>  <Molar Volume> (Atovaquone)
271.7600

>  <Surface Tension> (Atovaquone)
60.5100

>  <Polarizability> (Atovaquone)
39.4600

>  <C ratio> (Atovaquone)
0.8500

>  <N ratio> (Atovaquone)
0.0000

>  <NO ratio> (Atovaquone)
0.1200

>  <Num Rings> (Atovaquone)
4

>  <Num Ar Rings> (Atovaquone)
2

>  <logS> (Atovaquone)
-7.0500

$$$$
Atropine
  -MTS-   07231215063D 0   0.00000     0.00000     0

 21 23  0  0  0  0  0  0  0  0999 V2000
   22.9360  -10.3290    0.7380 C   0  0  0  0  0  0  0  0  0  0  0  0
   22.9650  -11.8210    0.5270 C   0  0  0  0  0  0  0  0  0  0  0  0
   24.3340  -12.2640   -0.0190 C   0  0  0  0  0  0  0  0  0  0  0  0
   24.8700  -11.6630   -1.1660 C   0  0  0  0  0  0  0  0  0  0  0  0
   26.1180  -12.0570   -1.6570 C   0  0  0  0  0  0  0  0  0  0  0  0
   26.8410  -13.0620   -1.0090 C   0  0  0  0  0  0  0  0  0  0  0  0
   26.3110  -13.6700    0.1320 C   0  0  0  0  0  0  0  0  0  0  0  0
   25.0640  -13.2730    0.6230 C   0  0  0  0  0  0  0  0  0  0  0  0
   21.8210  -12.2960   -0.4040 C   0  0  0  0  0  0  0  0  0  0  0  0
   20.5630  -11.9240    0.1890 O   0  0  0  0  0  0  0  0  0  0  0  0
   22.6370   -9.6070   -0.3520 O   0  0  0  0  0  0  0  0  0  0  0  0
   22.6210   -8.1710   -0.2000 C   0  0  0  0  0  0  0  0  0  0  0  0
   21.5100   -7.6330    0.7600 C   0  0  0  0  0  0  0  0  0  0  0  0
   21.4450   -6.0420    0.8320 C   0  0  0  0  0  0  0  0  0  0  0  0
   21.8840   -4.8470   -0.1260 C   0  0  0  0  0  0  0  0  0  0  0  0
   23.2890   -5.1830   -0.7000 C   0  0  0  0  0  0  0  0  0  0  0  0
   23.8940   -6.0520    0.4220 C   0  0  0  0  0  0  0  0  0  0  0  0
   24.0220   -7.5600    0.0910 C   0  0  0  0  0  0  0  0  0  0  0  0
   22.8120   -5.9490    1.4080 N   0  0  0  0  0  0  0  0  0  0  0  0
   23.0700   -5.9630    2.8620 C   0  0  0  0  0  0  0  0  0  0  0  0
   23.1780   -9.8610    1.8380 O   0  0  0  0  0  0  0  0  0  0  0  0
  1  2  1  0  0  0  0
  2  3  1  0  0  0  0
  3  4  2  0  0  0  0
  4  5  1  0  0  0  0
  5  6  2  0  0  0  0
  6  7  1  0  0  0  0
  7  8  2  0  0  0  0
  8  3  1  0  0  0  0
  2  9  1  0  0  0  0
  9 10  1  0  0  0  0
  1 11  1  0  0  0  0
 11 12  1  0  0  0  0
 12 13  1  0  0  0  0
 13 14  1  0  0  0  0
 14 15  1  0  0  0  0
 15 16  1  0  0  0  0
 16 17  1  0  0  0  0
 17 18  1  0  0  0  0
 18 12  1  0  0  0  0
 17 19  1  0  0  0  0
 19 14  1  0  0  0  0
 19 20  1  0  0  0  0
  1 21  2  0  0  0  0
M  END
>  <EXTREG> (Atropine)
Atropine

>  <NAME> (Atropine)
Atropine

>  <Vss> (Atropine)
3.3000

>  <fu> (Atropine)
0.6100

>  <V> (Atropine)
670.0000

>  <S> (Atropine)
461.2400

>  <R> (Atropine)
1.4500

>  <G> (Atropine)
1.3900

>  <W1> (Atropine)
1051.6200

>  <W2> (Atropine)
629.7500

>  <W3> (Atropine)
355.7500

>  <W4> (Atropine)
157.0000

>  <W5> (Atropine)
85.7500

>  <W6> (Atropine)
44.3800

>  <W7> (Atropine)
16.5000

>  <W8> (Atropine)
2.6300

>  <D1> (Atropine)
198.8800

>  <D2> (Atropine)
86.3800

>  <D3> (Atropine)
22.6300

>  <D4> (Atropine)
8.0000

>  <D5> (Atropine)
5.0000

>  <D6> (Atropine)
2.7500

>  <D7> (Atropine)
2.3800

>  <D8> (Atropine)
1.2500

>  <WO1> (Atropine)
114.6300

>  <WO2> (Atropine)
44.1300

>  <WO3> (Atropine)
18.5000

>  <WO4> (Atropine)
4.3800

>  <WO5> (Atropine)
0.0000

>  <WO6> (Atropine)
0.0000

>  <WN1> (Atropine)
434.0000

>  <WN2> (Atropine)
200.0000

>  <WN3> (Atropine)
105.2500

>  <WN4> (Atropine)
53.1300

>  <WN5> (Atropine)
16.5000

>  <WN6> (Atropine)
2.1300

>  <IW1> (Atropine)
0.0700

>  <IW2> (Atropine)
0.2200

>  <IW3> (Atropine)
0.4700

>  <IW4> (Atropine)
0.6100

>  <CW1> (Atropine)
2.2800

>  <CW2> (Atropine)
1.3700

>  <CW3> (Atropine)
0.7700

>  <CW4> (Atropine)
0.3400

>  <CW5> (Atropine)
0.1900

>  <CW6> (Atropine)
0.1000

>  <CW7> (Atropine)
0.0400

>  <CW8> (Atropine)
0.0100

>  <ID1> (Atropine)
0.0500

>  <ID2> (Atropine)
0.1400

>  <ID3> (Atropine)
0.3400

>  <ID4> (Atropine)
0.4400

>  <CD1> (Atropine)
0.4300

>  <CD2> (Atropine)
0.1900

>  <CD3> (Atropine)
0.0500

>  <CD4> (Atropine)
0.0200

>  <CD5> (Atropine)
0.0100

>  <CD6> (Atropine)
0.0100

>  <CD7> (Atropine)
0.0100

>  <CD8> (Atropine)
0.0000

>  <HL1> (Atropine)
3.7900

>  <HL2> (Atropine)
5.5500

>  <A> (Atropine)
4.9100

>  <CP> (Atropine)
0.2900

>  <POL> (Atropine)
31.7800

>  <MW> (Atropine)
289.3700

>  <FLEX> (Atropine)
1.6000

>  <FLEX_RB> (Atropine)
0.2300

>  <NCC> (Atropine)
0

>  <DIFF> (Atropine)
0.5100

>  <LOGP n-Oct> (Atropine)
2.2200

>  <LOGP c-Hex> (Atropine)
0.0900

>  <PSA> (Atropine)
49.7700

>  <HSA> (Atropine)
411.4700

>  <PSAR> (Atropine)
0.1100

>  <PHSAR> (Atropine)
0.1200

>  <LgD5> (Atropine)
0.2500

>  <LgD6> (Atropine)
0.2800

>  <LgD7> (Atropine)
0.4800

>  <LgD7.5> (Atropine)
0.7500

>  <LgD8> (Atropine)
1.1200

>  <LgD9> (Atropine)
1.8600

>  <LgD10> (Atropine)
2.1600

>  <AUS7.4> (Atropine)
0.4100

>  <0.000000U4> (Atropine)
0.0000

>  <0.000000U5> (Atropine)
0.0100

>  <0.000000U6> (Atropine)
0.0700

>  <0.000000U7> (Atropine)
0.7400

>  <0.000000U8> (Atropine)
6.9700

>  <0.000000U9> (Atropine)
42.8300

>  <0.000000U10> (Atropine)
88.2000

>  <DRDRDR> (Atropine)
15.8600

>  <DRDRAC> (Atropine)
16.2700

>  <DRDRDO> (Atropine)
16.2700

>  <DRACAC> (Atropine)
13.3800

>  <DRACDO> (Atropine)
13.3800

>  <DRDODO> (Atropine)
0.0000

>  <ACACAC> (Atropine)
5.4900

>  <ACACDO> (Atropine)
5.4900

>  <ACDODO> (Atropine)
0.0000

>  <DODODO> (Atropine)
0.0000

>  <SOLY> (Atropine)
-2.8100

>  <LgS3> (Atropine)
0.6900

>  <LgS4> (Atropine)
0.6800

>  <LgS5> (Atropine)
0.6000

>  <LgS6> (Atropine)
0.1600

>  <LgS7> (Atropine)
-0.7000

>  <LgS7.5> (Atropine)
-1.1800

>  <LgS8> (Atropine)
-1.6500

>  <LgS9> (Atropine)
-2.4400

>  <LgS10> (Atropine)
-2.7500

>  <LgS11> (Atropine)
-2.8000

>  <L0LgS> (Atropine)
-0.8900

>  <L1LgS> (Atropine)
-2.3300

>  <L2LgS> (Atropine)
-0.2800

>  <L3LgS> (Atropine)
0.7600

>  <L4LgS> (Atropine)
0.1600

>  <DD1> (Atropine)
0.6300

>  <DD2> (Atropine)
0.1300

>  <DD3> (Atropine)
-0.2500

>  <DD4> (Atropine)
-0.1300

>  <DD5> (Atropine)
-0.1300

>  <DD6> (Atropine)
0.0000

>  <DD7> (Atropine)
-0.1300

>  <DD8> (Atropine)
0.0000

>  <ALogD5> (Atropine)
-1.7100

>  <ALogD5.5> (Atropine)
-1.7000

>  <ALogD7> (Atropine)
-1.3600

>  <ALogD7.4> (Atropine)
-1.0900

>  <ALogP> (Atropine)
1.3800

>  <APSA> (Atropine)
49.7700

>  <HDonors> (Atropine)
1

>  <HAcceptors> (Atropine)
4

>  <FRB> (Atropine)
6

>  <Rule Of 5> (Atropine)
0

>  <Molar Volume> (Atropine)
242.4200

>  <Surface Tension> (Atropine)
50.4600

>  <Polarizability> (Atropine)
32.0300

>  <C ratio> (Atropine)
0.8100

>  <N ratio> (Atropine)
0.0500

>  <NO ratio> (Atropine)
0.1900

>  <Num Rings> (Atropine)
4

>  <Num Ar Rings> (Atropine)
1

>  <logS> (Atropine)
-2.5000

$$$$
Azapropazone
  -MTS-   07231215063D 0   0.00000     0.00000     0

 22 24  0  0  0  0  0  0  0  0999 V2000
   26.9770   -8.3940   -0.1630 N   0  0  0  0  0  0  0  0  0  0  0  0
   25.6400   -7.5340   -0.2130 N   0  0  0  0  0  0  0  0  0  0  0  0
   25.9280   -6.2500   -0.4350 C   0  0  0  0  0  0  0  0  0  0  0  0
   27.4380   -6.1400   -0.4810 C   0  0  0  0  0  0  0  0  0  0  0  0
   27.9660   -7.5710   -0.3900 C   0  0  0  0  0  0  0  0  0  0  0  0
   29.1550   -7.7680   -0.5510 O   0  0  0  0  0  0  0  0  0  0  0  0
   27.9420   -5.2500    0.6950 C   0  0  0  0  0  0  0  0  0  0  0  0
   29.1740   -4.3620    0.3500 C   0  0  0  0  0  0  0  0  0  0  0  0
   30.4330   -5.1620   -0.0700 C   0  0  0  0  0  0  0  0  0  0  0  0
   25.1720   -5.3050   -0.5860 O   0  0  0  0  0  0  0  0  0  0  0  0
   24.4050   -8.1940   -0.1160 C   0  0  0  0  0  0  0  0  0  0  0  0
   24.4910   -9.5780    0.0220 C   0  0  0  0  0  0  0  0  0  0  0  0
   25.6890  -10.2110    0.0930 N   0  0  0  0  0  0  0  0  0  0  0  0
   26.8670   -9.6990    0.0260 C   0  0  0  0  0  0  0  0  0  0  0  0
   27.8630  -10.5570    0.1680 N   0  0  0  0  0  0  0  0  0  0  0  0
   29.2780  -10.2080    0.3250 C   0  0  0  0  0  0  0  0  0  0  0  0
   27.5100  -11.9860    0.2630 C   0  0  0  0  0  0  0  0  0  0  0  0
   23.3130  -10.3240    0.0930 C   0  0  0  0  0  0  0  0  0  0  0  0
   22.0700   -9.6840    0.0390 C   0  0  0  0  0  0  0  0  0  0  0  0
   21.9920   -8.2920   -0.0850 C   0  0  0  0  0  0  0  0  0  0  0  0
   23.1700   -7.5390   -0.1540 C   0  0  0  0  0  0  0  0  0  0  0  0
   20.6350   -7.5800   -0.1460 C   0  0  0  0  0  0  0  0  0  0  0  0
  1  2  1  0  0  0  0
  2  3  1  0  0  0  0
  3  4  1  0  0  0  0
  4  5  1  0  0  0  0
  5  1  1  0  0  0  0
  5  6  2  0  0  0  0
  4  7  1  0  0  0  0
  7  8  1  0  0  0  0
  8  9  1  0  0  0  0
  3 10  2  0  0  0  0
  2 11  1  0  0  0  0
 11 12  2  0  0  0  0
 12 13  1  0  0  0  0
 13 14  2  0  0  0  0
 14  1  1  0  0  0  0
 14 15  1  0  0  0  0
 15 16  1  0  0  0  0
 15 17  1  0  0  0  0
 12 18  1  0  0  0  0
 18 19  2  0  0  0  0
 19 20  1  0  0  0  0
 20 21  2  0  0  0  0
 21 11  1  0  0  0  0
 20 22  1  0  0  0  0
M  END
>  <EXTREG> (Azapropazone)
Azapropazone

>  <NAME> (Azapropazone)
Azapropazone

>  <Vss> (Azapropazone)
0.1200

>  <fu> (Azapropazone)
0.0000

>  <V> (Azapropazone)
677.6300

>  <S> (Azapropazone)
462.7100

>  <R> (Azapropazone)
1.4600

>  <G> (Azapropazone)
1.3800

>  <W1> (Azapropazone)
1059.5000

>  <W2> (Azapropazone)
572.8800

>  <W3> (Azapropazone)
342.1300

>  <W4> (Azapropazone)
117.6300

>  <W5> (Azapropazone)
55.8800

>  <W6> (Azapropazone)
25.7500

>  <W7> (Azapropazone)
9.5000

>  <W8> (Azapropazone)
0.7500

>  <D1> (Azapropazone)
244.8800

>  <D2> (Azapropazone)
110.0000

>  <D3> (Azapropazone)
60.6300

>  <D4> (Azapropazone)
38.5000

>  <D5> (Azapropazone)
28.6300

>  <D6> (Azapropazone)
22.3800

>  <D7> (Azapropazone)
19.8800

>  <D8> (Azapropazone)
15.8800

>  <WO1> (Azapropazone)
0.0000

>  <WO2> (Azapropazone)
0.0000

>  <WO3> (Azapropazone)
0.0000

>  <WO4> (Azapropazone)
0.0000

>  <WO5> (Azapropazone)
0.0000

>  <WO6> (Azapropazone)
0.0000

>  <WN1> (Azapropazone)
410.1300

>  <WN2> (Azapropazone)
158.8800

>  <WN3> (Azapropazone)
74.3800

>  <WN4> (Azapropazone)
34.7500

>  <WN5> (Azapropazone)
11.1300

>  <WN6> (Azapropazone)
0.2500

>  <IW1> (Azapropazone)
0.0300

>  <IW2> (Azapropazone)
0.1100

>  <IW3> (Azapropazone)
0.4700

>  <IW4> (Azapropazone)
0.9900

>  <CW1> (Azapropazone)
2.2900

>  <CW2> (Azapropazone)
1.2400

>  <CW3> (Azapropazone)
0.7400

>  <CW4> (Azapropazone)
0.2500

>  <CW5> (Azapropazone)
0.1200

>  <CW6> (Azapropazone)
0.0600

>  <CW7> (Azapropazone)
0.0200

>  <CW8> (Azapropazone)
0.0000

>  <ID1> (Azapropazone)
0.0200

>  <ID2> (Azapropazone)
0.0700

>  <ID3> (Azapropazone)
0.0700

>  <ID4> (Azapropazone)
0.0700

>  <CD1> (Azapropazone)
0.5300

>  <CD2> (Azapropazone)
0.2400

>  <CD3> (Azapropazone)
0.1300

>  <CD4> (Azapropazone)
0.0800

>  <CD5> (Azapropazone)
0.0600

>  <CD6> (Azapropazone)
0.0500

>  <CD7> (Azapropazone)
0.0400

>  <CD8> (Azapropazone)
0.0300

>  <HL1> (Azapropazone)
0.9200

>  <HL2> (Azapropazone)
0.6700

>  <A> (Azapropazone)
3.2900

>  <CP> (Azapropazone)
2.8200

>  <POL> (Azapropazone)
32.1900

>  <MW> (Azapropazone)
300.3600

>  <FLEX> (Azapropazone)
0.5500

>  <FLEX_RB> (Azapropazone)
0.0800

>  <NCC> (Azapropazone)
0

>  <DIFF> (Azapropazone)
0.6300

>  <LOGP n-Oct> (Azapropazone)
1.2900

>  <LOGP c-Hex> (Azapropazone)
2.5000

>  <PSA> (Azapropazone)
55.8000

>  <HSA> (Azapropazone)
406.9100

>  <PSAR> (Azapropazone)
0.1200

>  <PHSAR> (Azapropazone)
0.1400

>  <LgD5> (Azapropazone)
1.2700

>  <LgD6> (Azapropazone)
1.1800

>  <LgD7> (Azapropazone)
0.7100

>  <LgD7.5> (Azapropazone)
0.2900

>  <LgD8> (Azapropazone)
-0.1700

>  <LgD9> (Azapropazone)
-1.1300

>  <LgD10> (Azapropazone)
-1.8900

>  <AUS7.4> (Azapropazone)
1.1200

>  <0.000000U4> (Azapropazone)
99.7100

>  <0.000000U5> (Azapropazone)
97.2800

>  <0.000000U6> (Azapropazone)
78.1300

>  <0.000000U7> (Azapropazone)
26.3300

>  <0.000000U8> (Azapropazone)
3.4500

>  <0.000000U9> (Azapropazone)
0.3600

>  <0.000000U10> (Azapropazone)
0.0400

>  <DRDRDR> (Azapropazone)
24.8900

>  <DRDRAC> (Azapropazone)
17.2700

>  <DRDRDO> (Azapropazone)
0.0000

>  <DRACAC> (Azapropazone)
12.6000

>  <DRACDO> (Azapropazone)
0.0000

>  <DRDODO> (Azapropazone)
0.0000

>  <ACACAC> (Azapropazone)
9.2900

>  <ACACDO> (Azapropazone)
0.0000

>  <ACDODO> (Azapropazone)
0.0000

>  <DODODO> (Azapropazone)
0.0000

>  <SOLY> (Azapropazone)
-3.3800

>  <LgS3> (Azapropazone)
-3.3800

>  <LgS4> (Azapropazone)
-3.3800

>  <LgS5> (Azapropazone)
-3.3700

>  <LgS6> (Azapropazone)
-3.2800

>  <LgS7> (Azapropazone)
-2.8100

>  <LgS7.5> (Azapropazone)
-2.3900

>  <LgS8> (Azapropazone)
-1.9300

>  <LgS9> (Azapropazone)
-0.9700

>  <LgS10> (Azapropazone)
-0.2100

>  <LgS11> (Azapropazone)
0.0700

>  <L0LgS> (Azapropazone)
-2.2000

>  <L1LgS> (Azapropazone)
2.0900

>  <L2LgS> (Azapropazone)
0.8500

>  <L3LgS> (Azapropazone)
-0.3900

>  <L4LgS> (Azapropazone)
-0.3800

>  <DD1> (Azapropazone)
-0.6300

>  <DD2> (Azapropazone)
0.8800

>  <DD3> (Azapropazone)
0.0000

>  <DD4> (Azapropazone)
0.1300

>  <DD5> (Azapropazone)
-0.2500

>  <DD6> (Azapropazone)
0.5000

>  <DD7> (Azapropazone)
0.2500

>  <DD8> (Azapropazone)
0.1300

>  <ALogD5> (Azapropazone)
1.7800

>  <ALogD5.5> (Azapropazone)
1.7800

>  <ALogD7> (Azapropazone)
1.7800

>  <ALogD7.4> (Azapropazone)
1.7800

>  <ALogP> (Azapropazone)
0

>  <APSA> (Azapropazone)
56.2200

>  <HDonors> (Azapropazone)
0

>  <HAcceptors> (Azapropazone)
6

>  <FRB> (Azapropazone)
3

>  <Rule Of 5> (Azapropazone)
0

>  <Molar Volume> (Azapropazone)
232.8200

>  <Surface Tension> (Azapropazone)
47.4700

>  <Polarizability> (Azapropazone)
33.5100

>  <C ratio> (Azapropazone)
0.7300

>  <N ratio> (Azapropazone)
0.1800

>  <NO ratio> (Azapropazone)
0.2700

>  <Num Rings> (Azapropazone)
3

>  <Num Ar Rings> (Azapropazone)
1

>  <logS> (Azapropazone)
-3.7900

$$$$
Azelastine
  -MTS-   07231215063D 0   0.00000     0.00000     0

 27 30  0  0  0  0  0  0  0  0999 V2000
   23.4930   -8.1440    0.3120 N   0  0  0  0  0  0  0  0  0  0  0  0
   23.4130   -9.4460   -0.0550 N   0  0  0  0  0  0  0  0  0  0  0  0
   22.3270  -10.0980   -0.1730 C   0  0  0  0  0  0  0  0  0  0  0  0
   21.0060   -9.4130    0.0890 C   0  0  0  0  0  0  0  0  0  0  0  0
   21.0660   -8.0720    0.4740 C   0  0  0  0  0  0  0  0  0  0  0  0
   22.4310   -7.4280    0.5810 C   0  0  0  0  0  0  0  0  0  0  0  0
   22.4960   -6.2550    0.9110 O   0  0  0  0  0  0  0  0  0  0  0  0
   19.8900   -7.3670    0.7470 C   0  0  0  0  0  0  0  0  0  0  0  0
   18.6520   -8.0070    0.6280 C   0  0  0  0  0  0  0  0  0  0  0  0
   18.5920   -9.3470    0.2350 C   0  0  0  0  0  0  0  0  0  0  0  0
   19.7690  -10.0520   -0.0370 C   0  0  0  0  0  0  0  0  0  0  0  0
   22.4500  -11.5450   -0.5760 C   0  0  0  0  0  0  0  0  0  0  0  0
   23.9420  -11.9060   -0.6580 C   0  0  0  0  0  0  0  0  0  0  0  0
   24.6720  -11.5880   -1.8090 C   0  0  0  0  0  0  0  0  0  0  0  0
   26.0420  -11.8590   -1.8740 C   0  0  0  0  0  0  0  0  0  0  0  0
   26.6880  -12.4560   -0.7890 C   0  0  0  0  0  0  0  0  0  0  0  0
   28.4100  -12.7720   -0.8580 Cl  0  0  0  0  0  0  0  0  0  0  0  0
   25.9580  -12.8010    0.3520 C   0  0  0  0  0  0  0  0  0  0  0  0
   24.5880  -12.5300    0.4150 C   0  0  0  0  0  0  0  0  0  0  0  0
   24.8330   -7.5600    0.4050 C   0  0  0  0  0  0  0  0  0  0  0  0
   25.8780   -8.6660    0.7290 C   0  0  0  0  0  0  0  0  0  0  0  0
   27.1720   -8.1340    1.4080 C   0  0  0  0  0  0  0  0  0  0  0  0
   28.0600   -7.3160    0.5450 N   0  0  0  0  0  0  0  0  0  0  0  0
   27.4460   -6.1420   -0.1260 C   0  0  0  0  0  0  0  0  0  0  0  0
   26.5760   -6.6130   -1.3190 C   0  0  0  0  0  0  0  0  0  0  0  0
   25.0860   -6.8500   -0.9520 C   0  0  0  0  0  0  0  0  0  0  0  0
   29.3650   -7.0130    1.1890 C   0  0  0  0  0  0  0  0  0  0  0  0
  1  2  1  0  0  0  0
  2  3  2  0  0  0  0
  3  4  1  0  0  0  0
  4  5  2  0  0  0  0
  5  6  1  0  0  0  0
  6  1  1  0  0  0  0
  6  7  2  0  0  0  0
  5  8  1  0  0  0  0
  8  9  2  0  0  0  0
  9 10  1  0  0  0  0
 10 11  2  0  0  0  0
 11  4  1  0  0  0  0
  3 12  1  0  0  0  0
 12 13  1  0  0  0  0
 13 14  2  0  0  0  0
 14 15  1  0  0  0  0
 15 16  2  0  0  0  0
 16 17  1  0  0  0  0
 16 18  1  0  0  0  0
 18 19  2  0  0  0  0
 19 13  1  0  0  0  0
  1 20  1  0  0  0  0
 20 21  1  0  0  0  0
 21 22  1  0  0  0  0
 22 23  1  0  0  0  0
 23 24  1  0  0  0  0
 24 25  1  0  0  0  0
 25 26  1  0  0  0  0
 26 20  1  0  0  0  0
 23 27  1  0  0  0  0
M  END
>  <EXTREG> (Azelastine)
Azelastine

>  <NAME> (Azelastine)
Azelastine

>  <Vss> (Azelastine)
15.0000

>  <fu> (Azelastine)
0.1700

>  <V> (Azelastine)
859.2500

>  <S> (Azelastine)
568.2700

>  <R> (Azelastine)
1.5100

>  <G> (Azelastine)
1.4800

>  <W1> (Azelastine)
1244.1200

>  <W2> (Azelastine)
603.7500

>  <W3> (Azelastine)
257.2500

>  <W4> (Azelastine)
98.5000

>  <W5> (Azelastine)
52.1300

>  <W6> (Azelastine)
26.6300

>  <W7> (Azelastine)
12.8800

>  <W8> (Azelastine)
3.2500

>  <D1> (Azelastine)
393.2500

>  <D2> (Azelastine)
181.5000

>  <D3> (Azelastine)
79.1300

>  <D4> (Azelastine)
45.0000

>  <D5> (Azelastine)
27.0000

>  <D6> (Azelastine)
19.2500

>  <D7> (Azelastine)
14.3800

>  <D8> (Azelastine)
11.1300

>  <WO1> (Azelastine)
0.0000

>  <WO2> (Azelastine)
0.0000

>  <WO3> (Azelastine)
0.0000

>  <WO4> (Azelastine)
0.0000

>  <WO5> (Azelastine)
0.0000

>  <WO6> (Azelastine)
0.0000

>  <WN1> (Azelastine)
323.1300

>  <WN2> (Azelastine)
128.8800

>  <WN3> (Azelastine)
68.2500

>  <WN4> (Azelastine)
34.0000

>  <WN5> (Azelastine)
14.8800

>  <WN6> (Azelastine)
3.3800

>  <IW1> (Azelastine)
0.0300

>  <IW2> (Azelastine)
0.2200

>  <IW3> (Azelastine)
0.5300

>  <IW4> (Azelastine)
0.6600

>  <CW1> (Azelastine)
2.1900

>  <CW2> (Azelastine)
1.0600

>  <CW3> (Azelastine)
0.4500

>  <CW4> (Azelastine)
0.1700

>  <CW5> (Azelastine)
0.0900

>  <CW6> (Azelastine)
0.0500

>  <CW7> (Azelastine)
0.0200

>  <CW8> (Azelastine)
0.0100

>  <ID1> (Azelastine)
0.0300

>  <ID2> (Azelastine)
0.0900

>  <ID3> (Azelastine)
0.1500

>  <ID4> (Azelastine)
0.1800

>  <CD1> (Azelastine)
0.6900

>  <CD2> (Azelastine)
0.3200

>  <CD3> (Azelastine)
0.1400

>  <CD4> (Azelastine)
0.0800

>  <CD5> (Azelastine)
0.0500

>  <CD6> (Azelastine)
0.0300

>  <CD7> (Azelastine)
0.0300

>  <CD8> (Azelastine)
0.0200

>  <HL1> (Azelastine)
0.6600

>  <HL2> (Azelastine)
0.5900

>  <A> (Azelastine)
5.4400

>  <CP> (Azelastine)
1.9600

>  <POL> (Azelastine)
42.3800

>  <MW> (Azelastine)
381.9000

>  <FLEX> (Azelastine)
1.3600

>  <FLEX_RB> (Azelastine)
0.3400

>  <NCC> (Azelastine)
0

>  <DIFF> (Azelastine)
0.3600

>  <LOGP n-Oct> (Azelastine)
3.8300

>  <LOGP c-Hex> (Azelastine)
4.4600

>  <PSA> (Azelastine)
35.9500

>  <HSA> (Azelastine)
532.3200

>  <PSAR> (Azelastine)
0.0600

>  <PHSAR> (Azelastine)
0.0700

>  <LgD5> (Azelastine)
0.7000

>  <LgD6> (Azelastine)
0.8300

>  <LgD7> (Azelastine)
1.3800

>  <LgD7.5> (Azelastine)
1.8200

>  <LgD8> (Azelastine)
2.2900

>  <LgD9> (Azelastine)
3.1800

>  <LgD10> (Azelastine)
3.7000

>  <AUS7.4> (Azelastine)
0.1500

>  <0.000000U4> (Azelastine)
0.0000

>  <0.000000U5> (Azelastine)
0.0000

>  <0.000000U6> (Azelastine)
0.0300

>  <0.000000U7> (Azelastine)
0.2900

>  <0.000000U8> (Azelastine)
2.7900

>  <0.000000U9> (Azelastine)
22.3000

>  <0.000000U10> (Azelastine)
74.1600

>  <DRDRDR> (Azelastine)
29.4700

>  <DRDRAC> (Azelastine)
26.4200

>  <DRDRDO> (Azelastine)
0.0000

>  <DRACAC> (Azelastine)
17.8000

>  <DRACDO> (Azelastine)
0.0000

>  <DRDODO> (Azelastine)
0.0000

>  <ACACAC> (Azelastine)
8.4400

>  <ACACDO> (Azelastine)
0.0000

>  <ACDODO> (Azelastine)
0.0000

>  <DODODO> (Azelastine)
0.0000

>  <SOLY> (Azelastine)
-4.5100

>  <LgS3> (Azelastine)
-1.0100

>  <LgS4> (Azelastine)
-1.0200

>  <LgS5> (Azelastine)
-1.0500

>  <LgS6> (Azelastine)
-1.2900

>  <LgS7> (Azelastine)
-2.0100

>  <LgS7.5> (Azelastine)
-2.4800

>  <LgS8> (Azelastine)
-2.9600

>  <LgS9> (Azelastine)
-3.8600

>  <LgS10> (Azelastine)
-4.3800

>  <LgS11> (Azelastine)
-4.5000

>  <L0LgS> (Azelastine)
-2.4200

>  <L1LgS> (Azelastine)
-2.2600

>  <L2LgS> (Azelastine)
-0.5700

>  <L3LgS> (Azelastine)
0.6300

>  <L4LgS> (Azelastine)
0.3000

>  <DD1> (Azelastine)
0.5000

>  <DD2> (Azelastine)
0.2500

>  <DD3> (Azelastine)
0.0000

>  <DD4> (Azelastine)
-0.1300

>  <DD5> (Azelastine)
0.2500

>  <DD6> (Azelastine)
0.0000

>  <DD7> (Azelastine)
-0.1300

>  <DD8> (Azelastine)
0.0000

>  <ALogD5> (Azelastine)
0.3900

>  <ALogD5.5> (Azelastine)
0.4400

>  <ALogD7> (Azelastine)
1.2100

>  <ALogD7.4> (Azelastine)
1.5700

>  <ALogP> (Azelastine)
0

>  <APSA> (Azelastine)
35.9100

>  <HDonors> (Azelastine)
0

>  <HAcceptors> (Azelastine)
4

>  <FRB> (Azelastine)
3

>  <Rule Of 5> (Azelastine)
0

>  <Molar Volume> (Azelastine)
304.5800

>  <Surface Tension> (Azelastine)
47.5000

>  <Polarizability> (Azelastine)
43.6000

>  <C ratio> (Azelastine)
0.8100

>  <N ratio> (Azelastine)
0.1100

>  <NO ratio> (Azelastine)
0.1500

>  <Num Rings> (Azelastine)
4

>  <Num Ar Rings> (Azelastine)
2

>  <logS> (Azelastine)
-5.3000

$$$$
Azimilide
  -MTS-   07231215063D 0   0.00000     0.00000     0

 32 35  0  0  0  0  0  0  0  0999 V2000
   11.7390  -12.4970   -0.0240 C   0  0  0  0  0  0  0  0  0  0  0  0
   10.8020  -11.3530   -0.1460 C   0  0  0  0  0  0  0  0  0  0  0  0
    9.5620  -11.3520    0.5040 C   0  0  0  0  0  0  0  0  0  0  0  0
    8.6890  -10.2710    0.3490 C   0  0  0  0  0  0  0  0  0  0  0  0
    9.0590   -9.1790   -0.4400 C   0  0  0  0  0  0  0  0  0  0  0  0
   10.3040   -9.1670   -1.0730 C   0  0  0  0  0  0  0  0  0  0  0  0
   11.1730  -10.2520   -0.9240 C   0  0  0  0  0  0  0  0  0  0  0  0
    7.9630   -7.8260   -0.6360 Cl  0  0  0  0  0  0  0  0  0  0  0  0
   13.3170  -12.2610   -0.0460 O   0  0  0  0  0  0  0  0  0  0  0  0
   13.6220  -13.8240    0.1290 C   0  0  0  0  0  0  0  0  0  0  0  0
   12.4870  -14.6310    0.2090 C   0  0  0  0  0  0  0  0  0  0  0  0
   11.3490  -13.8310    0.1100 C   0  0  0  0  0  0  0  0  0  0  0  0
   15.0300  -14.3710    0.1990 C   0  0  0  0  0  0  0  0  0  0  0  0
   16.0140  -13.5670    0.1150 N   0  0  0  0  0  0  0  0  0  0  0  0
   17.3190  -13.9330    0.1650 N   0  0  0  0  0  0  0  0  0  0  0  0
   18.2930  -13.0760    0.0690 C   0  0  0  0  0  0  0  0  0  0  0  0
   19.4620  -13.7290    0.1540 N   0  0  0  0  0  0  0  0  0  0  0  0
   19.2590  -15.0500    0.3120 C   0  0  0  0  0  0  0  0  0  0  0  0
   17.7790  -15.3050    0.3320 C   0  0  0  0  0  0  0  0  0  0  0  0
   20.0840  -15.9400    0.4250 O   0  0  0  0  0  0  0  0  0  0  0  0
   20.7550  -13.0490    0.0810 C   0  0  0  0  0  0  0  0  0  0  0  0
   22.0150  -13.9510    0.1890 C   0  0  0  0  0  0  0  0  0  0  0  0
   23.3240  -13.1180    0.0950 C   0  0  0  0  0  0  0  0  0  0  0  0
   24.5830  -14.0180    0.2050 C   0  0  0  0  0  0  0  0  0  0  0  0
   25.8050  -13.1880    0.0450 N   0  0  0  0  0  0  0  0  0  0  0  0
   26.3120  -12.5870    1.3040 C   0  0  0  0  0  0  0  0  0  0  0  0
   27.4130  -11.5440    0.9950 C   0  0  0  0  0  0  0  0  0  0  0  0
   28.5140  -12.1820    0.2360 N   0  0  0  0  0  0  0  0  0  0  0  0
   28.0190  -12.7870   -1.0230 C   0  0  0  0  0  0  0  0  0  0  0  0
   26.9040  -13.8190   -0.7250 C   0  0  0  0  0  0  0  0  0  0  0  0
   29.6960  -11.3060    0.0520 C   0  0  0  0  0  0  0  0  0  0  0  0
   18.1820  -11.8710   -0.0760 O   0  0  0  0  0  0  0  0  0  0  0  0
  1  2  1  0  0  0  0
  2  3  2  0  0  0  0
  3  4  1  0  0  0  0
  4  5  2  0  0  0  0
  5  6  1  0  0  0  0
  6  7  2  0  0  0  0
  7  2  1  0  0  0  0
  5  8  1  0  0  0  0
  1  9  1  0  0  0  0
  9 10  1  0  0  0  0
 10 11  2  0  0  0  0
 11 12  1  0  0  0  0
 12  1  2  0  0  0  0
 10 13  1  0  0  0  0
 13 14  2  0  0  0  0
 14 15  1  0  0  0  0
 15 16  1  0  0  0  0
 16 17  1  0  0  0  0
 17 18  1  0  0  0  0
 18 19  1  0  0  0  0
 19 15  1  0  0  0  0
 18 20  2  0  0  0  0
 17 21  1  0  0  0  0
 21 22  1  0  0  0  0
 22 23  1  0  0  0  0
 23 24  1  0  0  0  0
 24 25  1  0  0  0  0
 25 26  1  0  0  0  0
 26 27  1  0  0  0  0
 27 28  1  0  0  0  0
 28 29  1  0  0  0  0
 29 30  1  0  0  0  0
 30 25  1  0  0  0  0
 28 31  1  0  0  0  0
 16 32  2  0  0  0  0
M  END
>  <EXTREG> (Azimilide)
Azimilide

>  <NAME> (Azimilide)
Azimilide

>  <Vss> (Azimilide)
13.0000

>  <fu> (Azimilide)
0.0600

>  <V> (Azimilide)
1031.7500

>  <S> (Azimilide)
713.2100

>  <R> (Azimilide)
1.4500

>  <G> (Azimilide)
1.7400

>  <W1> (Azimilide)
1661.8800

>  <W2> (Azimilide)
980.5000

>  <W3> (Azimilide)
505.3800

>  <W4> (Azimilide)
216.0000

>  <W5> (Azimilide)
121.3800

>  <W6> (Azimilide)
67.5000

>  <W7> (Azimilide)
31.2500

>  <W8> (Azimilide)
9.3800

>  <D1> (Azimilide)
393.2500

>  <D2> (Azimilide)
205.7500

>  <D3> (Azimilide)
100.6300

>  <D4> (Azimilide)
57.5000

>  <D5> (Azimilide)
36.3800

>  <D6> (Azimilide)
23.6300

>  <D7> (Azimilide)
14.1300

>  <D8> (Azimilide)
6.5000

>  <WO1> (Azimilide)
0.0000

>  <WO2> (Azimilide)
0.0000

>  <WO3> (Azimilide)
0.0000

>  <WO4> (Azimilide)
0.0000

>  <WO5> (Azimilide)
0.0000

>  <WO6> (Azimilide)
0.0000

>  <WN1> (Azimilide)
623.6300

>  <WN2> (Azimilide)
271.8800

>  <WN3> (Azimilide)
145.8800

>  <WN4> (Azimilide)
76.3800

>  <WN5> (Azimilide)
32.3800

>  <WN6> (Azimilide)
6.0000

>  <IW1> (Azimilide)
0.0500

>  <IW2> (Azimilide)
0.1800

>  <IW3> (Azimilide)
0.3400

>  <IW4> (Azimilide)
0.3800

>  <CW1> (Azimilide)
2.3300

>  <CW2> (Azimilide)
1.3700

>  <CW3> (Azimilide)
0.7100

>  <CW4> (Azimilide)
0.3000

>  <CW5> (Azimilide)
0.1700

>  <CW6> (Azimilide)
0.0900

>  <CW7> (Azimilide)
0.0400

>  <CW8> (Azimilide)
0.0100

>  <ID1> (Azimilide)
0.0600

>  <ID2> (Azimilide)
0.1400

>  <ID3> (Azimilide)
0.2000

>  <ID4> (Azimilide)
0.1900

>  <CD1> (Azimilide)
0.5500

>  <CD2> (Azimilide)
0.2900

>  <CD3> (Azimilide)
0.1400

>  <CD4> (Azimilide)
0.0800

>  <CD5> (Azimilide)
0.0500

>  <CD6> (Azimilide)
0.0300

>  <CD7> (Azimilide)
0.0200

>  <CD8> (Azimilide)
0.0100

>  <HL1> (Azimilide)
1.2100

>  <HL2> (Azimilide)
1.1700

>  <A> (Azimilide)
6.9000

>  <CP> (Azimilide)
0.7300

>  <POL> (Azimilide)
47.3100

>  <MW> (Azimilide)
457.9500

>  <FLEX> (Azimilide)
3.4200

>  <FLEX_RB> (Azimilide)
0.3800

>  <NCC> (Azimilide)
0

>  <DIFF> (Azimilide)
0.1100

>  <LOGP n-Oct> (Azimilide)
3.4800

>  <LOGP c-Hex> (Azimilide)
1.9100

>  <PSA> (Azimilide)
72.4100

>  <HSA> (Azimilide)
640.8000

>  <PSAR> (Azimilide)
0.1000

>  <PHSAR> (Azimilide)
0.1100

>  <LgD5> (Azimilide)
0.4400

>  <LgD6> (Azimilide)
1.1300

>  <LgD7> (Azimilide)
2.0600

>  <LgD7.5> (Azimilide)
2.5200

>  <LgD8> (Azimilide)
2.9300

>  <LgD9> (Azimilide)
3.3800

>  <LgD10> (Azimilide)
3.4700

>  <AUS7.4> (Azimilide)
0.9800

>  <0.000000U4> (Azimilide)
0.0000

>  <0.000000U5> (Azimilide)
0.0300

>  <0.000000U6> (Azimilide)
0.3800

>  <0.000000U7> (Azimilide)
3.7300

>  <0.000000U8> (Azimilide)
27.9800

>  <0.000000U9> (Azimilide)
79.5300

>  <0.000000U10> (Azimilide)
97.4900

>  <DRDRDR> (Azimilide)
29.5800

>  <DRDRAC> (Azimilide)
34.0700

>  <DRDRDO> (Azimilide)
0.0000

>  <DRACAC> (Azimilide)
25.2800

>  <DRACDO> (Azimilide)
0.0000

>  <DRDODO> (Azimilide)
0.0000

>  <ACACAC> (Azimilide)
14.3800

>  <ACACDO> (Azimilide)
0.0000

>  <ACDODO> (Azimilide)
0.0000

>  <DODODO> (Azimilide)
0.0000

>  <SOLY> (Azimilide)
-5.1600

>  <LgS3> (Azimilide)
-0.3300

>  <LgS4> (Azimilide)
-1.2300

>  <LgS5> (Azimilide)
-1.9300

>  <LgS6> (Azimilide)
-2.7700

>  <LgS7> (Azimilide)
-3.7400

>  <LgS7.5> (Azimilide)
-4.2000

>  <LgS8> (Azimilide)
-4.6100

>  <LgS9> (Azimilide)
-5.0600

>  <LgS10> (Azimilide)
-5.1500

>  <LgS11> (Azimilide)
-5.1600

>  <L0LgS> (Azimilide)
-3.4100

>  <L1LgS> (Azimilide)
-2.7000

>  <L2LgS> (Azimilide)
0.6700

>  <L3LgS> (Azimilide)
0.4600

>  <L4LgS> (Azimilide)
0.0000

>  <DD1> (Azimilide)
0.6300

>  <DD2> (Azimilide)
0.2500

>  <DD3> (Azimilide)
-1.1300

>  <DD4> (Azimilide)
0.1300

>  <DD5> (Azimilide)
0.0000

>  <DD6> (Azimilide)
0.1300

>  <DD7> (Azimilide)
0.0000

>  <DD8> (Azimilide)
0.0000

>  <ALogD5> (Azimilide)
0.5600

>  <ALogD5.5> (Azimilide)
0.9400

>  <ALogD7> (Azimilide)
2.3200

>  <ALogD7.4> (Azimilide)
2.6600

>  <ALogP> (Azimilide)
0

>  <APSA> (Azimilide)
72.6000

>  <HDonors> (Azimilide)
0

>  <HAcceptors> (Azimilide)
8

>  <FRB> (Azimilide)
8

>  <Rule Of 5> (Azimilide)
0

>  <Molar Volume> (Azimilide)
345.8500

>  <Surface Tension> (Azimilide)
52.5700

>  <Polarizability> (Azimilide)
49.4500

>  <C ratio> (Azimilide)
0.7200

>  <N ratio> (Azimilide)
0.1600

>  <NO ratio> (Azimilide)
0.2500

>  <Num Rings> (Azimilide)
4

>  <Num Ar Rings> (Azimilide)
2

>  <logS> (Azimilide)
-5.1600

$$$$
Azlocillin
  -MTS-   07231215063D 0   0.00000     0.00000     0

 32 35  0  0  0  0  0  0  0  0999 V2000
   27.5630   -9.4440   -0.5140 N   0  0  0  0  0  0  0  0  0  0  0  0
   27.0860   -8.6270    0.5550 C   0  0  0  0  0  0  0  0  0  0  0  0
   26.2320   -9.9190    0.8650 C   0  0  0  0  0  0  0  0  0  0  0  0
   26.9260  -10.5740   -0.3020 C   0  0  0  0  0  0  0  0  0  0  0  0
   26.9740  -11.6910   -0.7880 O   0  0  0  0  0  0  0  0  0  0  0  0
   24.7970   -9.7570    0.6680 N   0  0  0  0  0  0  0  0  0  0  0  0
   24.1540   -8.7840    1.3470 C   0  0  0  0  0  0  0  0  0  0  0  0
   22.6640   -8.5780    1.1870 C   0  0  0  0  0  0  0  0  0  0  0  0
   21.9650   -9.7430    0.6370 N   0  0  0  0  0  0  0  0  0  0  0  0
   21.9770  -10.9070    1.3270 C   0  0  0  0  0  0  0  0  0  0  0  0
   21.3490  -12.0210    0.8760 N   0  0  0  0  0  0  0  0  0  0  0  0
   21.3280  -13.2050    1.5070 C   0  0  0  0  0  0  0  0  0  0  0  0
   20.6230  -14.0800    0.7860 N   0  0  0  0  0  0  0  0  0  0  0  0
   20.0900  -13.5240   -0.4450 C   0  0  0  0  0  0  0  0  0  0  0  0
   20.6080  -12.0550   -0.3820 C   0  0  0  0  0  0  0  0  0  0  0  0
   21.8550  -13.4840    2.5690 O   0  0  0  0  0  0  0  0  0  0  0  0
   22.5860  -10.9280    2.3820 O   0  0  0  0  0  0  0  0  0  0  0  0
   22.4720   -7.3520    0.2800 C   0  0  0  0  0  0  0  0  0  0  0  0
   21.7150   -6.2500    0.6980 C   0  0  0  0  0  0  0  0  0  0  0  0
   21.5550   -5.1430   -0.1400 C   0  0  0  0  0  0  0  0  0  0  0  0
   22.1510   -5.1300   -1.4040 C   0  0  0  0  0  0  0  0  0  0  0  0
   22.9060   -6.2260   -1.8290 C   0  0  0  0  0  0  0  0  0  0  0  0
   23.0630   -7.3330   -0.9890 C   0  0  0  0  0  0  0  0  0  0  0  0
   24.7660   -8.0400    2.0950 O   0  0  0  0  0  0  0  0  0  0  0  0
   28.6960   -8.3540    1.3590 S   0  0  0  0  0  0  0  0  0  0  0  0
   29.7370   -9.1170    0.0380 C   0  0  0  0  0  0  0  0  0  0  0  0
   28.8150   -9.2390   -1.2120 C   0  0  0  0  0  0  0  0  0  0  0  0
   29.3060  -10.1880   -2.2950 C   0  0  0  0  0  0  0  0  0  0  0  0
   29.9530   -9.7350   -3.2240 O   0  0  0  0  0  0  0  0  0  0  0  0
   29.0770  -11.5050   -2.2790 O   0  0  0  0  0  0  0  0  0  0  0  0
   30.9620   -8.2060   -0.2350 C   0  0  0  0  0  0  0  0  0  0  0  0
   30.1960  -10.5030    0.5690 C   0  0  0  0  0  0  0  0  0  0  0  0
  1  2  1  0  0  0  0
  2  3  1  0  0  0  0
  3  4  1  0  0  0  0
  4  1  1  0  0  0  0
  4  5  2  0  0  0  0
  3  6  1  0  0  0  0
  6  7  1  0  0  0  0
  7  8  1  0  0  0  0
  8  9  1  0  0  0  0
  9 10  1  0  0  0  0
 10 11  1  0  0  0  0
 11 12  1  0  0  0  0
 12 13  1  0  0  0  0
 13 14  1  0  0  0  0
 14 15  1  0  0  0  0
 15 11  1  0  0  0  0
 12 16  2  0  0  0  0
 10 17  2  0  0  0  0
  8 18  1  0  0  0  0
 18 19  2  0  0  0  0
 19 20  1  0  0  0  0
 20 21  2  0  0  0  0
 21 22  1  0  0  0  0
 22 23  2  0  0  0  0
 23 18  1  0  0  0  0
  7 24  2  0  0  0  0
  2 25  1  0  0  0  0
 25 26  1  0  0  0  0
 26 27  1  0  0  0  0
 27  1  1  0  0  0  0
 27 28  1  0  0  0  0
 28 29  2  0  0  0  0
 28 30  1  0  0  0  0
 26 31  1  0  0  0  0
 26 32  1  0  0  0  0
M  END
>  <EXTREG> (Azlocillin)
Azlocillin

>  <NAME> (Azlocillin)
Azlocillin

>  <Vss> (Azlocillin)
0.2600

>  <fu> (Azlocillin)
0.6500

>  <V> (Azlocillin)
923.7500

>  <S> (Azlocillin)
618.9000

>  <R> (Azlocillin)
1.4900

>  <G> (Azlocillin)
1.5700

>  <W1> (Azlocillin)
1554.7500

>  <W2> (Azlocillin)
1055.0000

>  <W3> (Azlocillin)
686.7500

>  <W4> (Azlocillin)
345.2500

>  <W5> (Azlocillin)
203.1300

>  <W6> (Azlocillin)
119.2500

>  <W7> (Azlocillin)
60.0000

>  <W8> (Azlocillin)
16.5000

>  <D1> (Azlocillin)
224.5000

>  <D2> (Azlocillin)
102.3800

>  <D3> (Azlocillin)
37.5000

>  <D4> (Azlocillin)
24.6300

>  <D5> (Azlocillin)
18.6300

>  <D6> (Azlocillin)
12.6300

>  <D7> (Azlocillin)
8.6300

>  <D8> (Azlocillin)
5.2500

>  <WO1> (Azlocillin)
177.5000

>  <WO2> (Azlocillin)
41.7500

>  <WO3> (Azlocillin)
12.1300

>  <WO4> (Azlocillin)
2.2500

>  <WO5> (Azlocillin)
0.0000

>  <WO6> (Azlocillin)
0.0000

>  <WN1> (Azlocillin)
739.5000

>  <WN2> (Azlocillin)
384.3800

>  <WN3> (Azlocillin)
222.0000

>  <WN4> (Azlocillin)
118.7500

>  <WN5> (Azlocillin)
46.0000

>  <WN6> (Azlocillin)
4.6300

>  <IW1> (Azlocillin)
0.1000

>  <IW2> (Azlocillin)
0.2400

>  <IW3> (Azlocillin)
0.5100

>  <IW4> (Azlocillin)
0.6500

>  <CW1> (Azlocillin)
2.5100

>  <CW2> (Azlocillin)
1.7000

>  <CW3> (Azlocillin)
1.1100

>  <CW4> (Azlocillin)
0.5600

>  <CW5> (Azlocillin)
0.3300

>  <CW6> (Azlocillin)
0.1900

>  <CW7> (Azlocillin)
0.1000

>  <CW8> (Azlocillin)
0.0300

>  <ID1> (Azlocillin)
0.0600

>  <ID2> (Azlocillin)
0.1500

>  <ID3> (Azlocillin)
0.2000

>  <ID4> (Azlocillin)
0.2300

>  <CD1> (Azlocillin)
0.3600

>  <CD2> (Azlocillin)
0.1700

>  <CD3> (Azlocillin)
0.0600

>  <CD4> (Azlocillin)
0.0400

>  <CD5> (Azlocillin)
0.0300

>  <CD6> (Azlocillin)
0.0200

>  <CD7> (Azlocillin)
0.0100

>  <CD8> (Azlocillin)
0.0100

>  <HL1> (Azlocillin)
5.4200

>  <HL2> (Azlocillin)
4.8400

>  <A> (Azlocillin)
6.0700

>  <CP> (Azlocillin)
0.2400

>  <POL> (Azlocillin)
43.5000

>  <MW> (Azlocillin)
461.4900

>  <FLEX> (Azlocillin)
2.2000

>  <FLEX_RB> (Azlocillin)
0.2200

>  <NCC> (Azlocillin)
0

>  <DIFF> (Azlocillin)
0.2400

>  <LOGP n-Oct> (Azlocillin)
0.8400

>  <LOGP c-Hex> (Azlocillin)
-5.7400

>  <PSA> (Azlocillin)
159.4600

>  <HSA> (Azlocillin)
459.4400

>  <PSAR> (Azlocillin)
0.2600

>  <PHSAR> (Azlocillin)
0.3500

>  <LgD5> (Azlocillin)
-1.3200

>  <LgD6> (Azlocillin)
-2.1200

>  <LgD7> (Azlocillin)
-2.4500

>  <LgD7.5> (Azlocillin)
-2.4900

>  <LgD8> (Azlocillin)
-2.5000

>  <LgD9> (Azlocillin)
-2.5100

>  <LgD10> (Azlocillin)
-2.5500

>  <AUS7.4> (Azlocillin)
0.0000

>  <0.000000U4> (Azlocillin)
6.1700

>  <0.000000U5> (Azlocillin)
0.6500

>  <0.000000U6> (Azlocillin)
0.0700

>  <0.000000U7> (Azlocillin)
0.0100

>  <0.000000U8> (Azlocillin)
0.0000

>  <0.000000U9> (Azlocillin)
0.0001

>  <0.000000U10> (Azlocillin)
0.0000

>  <DRDRDR> (Azlocillin)
29.2700

>  <DRDRAC> (Azlocillin)
32.7800

>  <DRDRDO> (Azlocillin)
30.7300

>  <DRACAC> (Azlocillin)
27.4000

>  <DRACDO> (Azlocillin)
29.0200

>  <DRDODO> (Azlocillin)
26.3600

>  <ACACAC> (Azlocillin)
16.1200

>  <ACACDO> (Azlocillin)
19.2500

>  <ACDODO> (Azlocillin)
16.5900

>  <DODODO> (Azlocillin)
10.5900

>  <SOLY> (Azlocillin)
-3.2300

>  <LgS3> (Azlocillin)
-2.8300

>  <LgS4> (Azlocillin)
-2.0200

>  <LgS5> (Azlocillin)
-1.0700

>  <LgS6> (Azlocillin)
-0.2200

>  <LgS7> (Azlocillin)
0.1900

>  <LgS7.5> (Azlocillin)
0.2400

>  <LgS8> (Azlocillin)
0.2600

>  <LgS9> (Azlocillin)
0.2700

>  <LgS10> (Azlocillin)
0.3100

>  <LgS11> (Azlocillin)
0.6900

>  <L0LgS> (Azlocillin)
-0.4200

>  <L1LgS> (Azlocillin)
1.5400

>  <L2LgS> (Azlocillin)
-0.9700

>  <L3LgS> (Azlocillin)
0.2600

>  <L4LgS> (Azlocillin)
0.3200

>  <DD1> (Azlocillin)
-2.7500

>  <DD2> (Azlocillin)
0.8800

>  <DD3> (Azlocillin)
0.1300

>  <DD4> (Azlocillin)
0.0000

>  <DD5> (Azlocillin)
0.2500

>  <DD6> (Azlocillin)
-1.1300

>  <DD7> (Azlocillin)
-1.0000

>  <DD8> (Azlocillin)
-0.5000

>  <ALogD5> (Azlocillin)
-1.7000

>  <ALogD5.5> (Azlocillin)
-2.1500

>  <ALogD7> (Azlocillin)
-2.8600

>  <ALogD7.4> (Azlocillin)
-2.8900

>  <ALogP> (Azlocillin)
0.8300

>  <APSA> (Azlocillin)
173.4500

>  <HDonors> (Azlocillin)
4

>  <HAcceptors> (Azlocillin)
11

>  <FRB> (Azlocillin)
5

>  <Rule Of 5> (Azlocillin)
1

>  <Molar Volume> (Azlocillin)
296.6200

>  <Surface Tension> (Azlocillin)
83.6200

>  <Polarizability> (Azlocillin)
45.2800

>  <C ratio> (Azlocillin)
0.6300

>  <N ratio> (Azlocillin)
0.1600

>  <NO ratio> (Azlocillin)
0.3400

>  <Num Rings> (Azlocillin)
4

>  <Num Ar Rings> (Azlocillin)
1

>  <logS> (Azlocillin)
-3.7000

$$$$
Bambuterol
  -MTS-   07231215063D 0   0.00000     0.00000     0

 26 26  0  0  0  0  0  0  0  0999 V2000
   20.8400   -6.6820   -1.0880 C   0  0  0  0  0  0  0  0  0  0  0  0
   22.0900   -6.4910   -1.5280 O   0  0  0  0  0  0  0  0  0  0  0  0
   23.0820   -7.4120   -1.1980 C   0  0  0  0  0  0  0  0  0  0  0  0
   22.9070   -8.7670   -1.4920 C   0  0  0  0  0  0  0  0  0  0  0  0
   23.9370   -9.6750   -1.2340 C   0  0  0  0  0  0  0  0  0  0  0  0
   23.7940  -11.0090   -1.6170 O   0  0  0  0  0  0  0  0  0  0  0  0
   24.1590  -12.0130   -0.8090 C   0  0  0  0  0  0  0  0  0  0  0  0
   24.0420  -11.9900    0.5480 N   0  0  0  0  0  0  0  0  0  0  0  0
   24.6560  -13.0880    1.2970 C   0  0  0  0  0  0  0  0  0  0  0  0
   23.2390  -10.9690    1.2230 C   0  0  0  0  0  0  0  0  0  0  0  0
   24.6130  -12.9950   -1.3720 O   0  0  0  0  0  0  0  0  0  0  0  0
   25.1150   -9.2350   -0.6220 C   0  0  0  0  0  0  0  0  0  0  0  0
   25.2760   -7.8890   -0.2660 C   0  0  0  0  0  0  0  0  0  0  0  0
   24.2650   -6.9780   -0.5950 C   0  0  0  0  0  0  0  0  0  0  0  0
   26.5440   -7.4220    0.4720 C   0  0  0  0  0  0  0  0  0  0  0  0
   27.3960   -6.4750   -0.4150 C   0  0  0  0  0  0  0  0  0  0  0  0
   28.6630   -6.1370    0.2750 N   0  0  0  0  0  0  0  0  0  0  0  0
   29.5970   -5.1440   -0.3160 C   0  0  0  0  0  0  0  0  0  0  0  0
   29.8180   -5.4190   -1.8310 C   0  0  0  0  0  0  0  0  0  0  0  0
   29.0740   -3.6930   -0.1160 C   0  0  0  0  0  0  0  0  0  0  0  0
   30.9540   -5.3100    0.4260 C   0  0  0  0  0  0  0  0  0  0  0  0
   26.2230   -6.8150    1.7370 O   0  0  0  0  0  0  0  0  0  0  0  0
   20.5400   -7.1810    0.1440 N   0  0  0  0  0  0  0  0  0  0  0  0
   21.5610   -7.2660    1.1910 C   0  0  0  0  0  0  0  0  0  0  0  0
   19.1390   -7.5080    0.4180 C   0  0  0  0  0  0  0  0  0  0  0  0
   19.9540   -6.3690   -1.8650 O   0  0  0  0  0  0  0  0  0  0  0  0
  1  2  1  0  0  0  0
  2  3  1  0  0  0  0
  3  4  2  0  0  0  0
  4  5  1  0  0  0  0
  5  6  1  0  0  0  0
  6  7  1  0  0  0  0
  7  8  1  0  0  0  0
  8  9  1  0  0  0  0
  8 10  1  0  0  0  0
  7 11  2  0  0  0  0
  5 12  2  0  0  0  0
 12 13  1  0  0  0  0
 13 14  2  0  0  0  0
 14  3  1  0  0  0  0
 13 15  1  0  0  0  0
 15 16  1  0  0  0  0
 16 17  1  0  0  0  0
 17 18  1  0  0  0  0
 18 19  1  0  0  0  0
 18 20  1  0  0  0  0
 18 21  1  0  0  0  0
 15 22  1  0  0  0  0
  1 23  1  0  0  0  0
 23 24  1  0  0  0  0
 23 25  1  0  0  0  0
  1 26  2  0  0  0  0
M  END
>  <EXTREG> (Bambuterol)
Bambuterol

>  <NAME> (Bambuterol)
Bambuterol

>  <Vss> (Bambuterol)
1.6000

>  <fu> (Bambuterol)
0

>  <V> (Bambuterol)
865.0000

>  <S> (Bambuterol)
605.9200

>  <R> (Bambuterol)
1.4300

>  <G> (Bambuterol)
1.6200

>  <W1> (Bambuterol)
1318.1200

>  <W2> (Bambuterol)
829.3800

>  <W3> (Bambuterol)
536.1300

>  <W4> (Bambuterol)
270.7500

>  <W5> (Bambuterol)
141.5000

>  <W6> (Bambuterol)
70.5000

>  <W7> (Bambuterol)
29.6300

>  <W8> (Bambuterol)
5.6300

>  <D1> (Bambuterol)
204.0000

>  <D2> (Bambuterol)
44.7500

>  <D3> (Bambuterol)
20.3800

>  <D4> (Bambuterol)
6.2500

>  <D5> (Bambuterol)
2.1300

>  <D6> (Bambuterol)
0.5000

>  <D7> (Bambuterol)
0.0000

>  <D8> (Bambuterol)
0.0000

>  <WO1> (Bambuterol)
170.2500

>  <WO2> (Bambuterol)
61.8800

>  <WO3> (Bambuterol)
28.0000

>  <WO4> (Bambuterol)
12.6300

>  <WO5> (Bambuterol)
3.2500

>  <WO6> (Bambuterol)
1.0000

>  <WN1> (Bambuterol)
619.3800

>  <WN2> (Bambuterol)
314.1300

>  <WN3> (Bambuterol)
159.0000

>  <WN4> (Bambuterol)
75.0000

>  <WN5> (Bambuterol)
24.8800

>  <WN6> (Bambuterol)
1.8800

>  <IW1> (Bambuterol)
0.0200

>  <IW2> (Bambuterol)
0.0500

>  <IW3> (Bambuterol)
0.1400

>  <IW4> (Bambuterol)
0.2900

>  <CW1> (Bambuterol)
2.1800

>  <CW2> (Bambuterol)
1.3700

>  <CW3> (Bambuterol)
0.8800

>  <CW4> (Bambuterol)
0.4500

>  <CW5> (Bambuterol)
0.2300

>  <CW6> (Bambuterol)
0.1200

>  <CW7> (Bambuterol)
0.0500

>  <CW8> (Bambuterol)
0.0100

>  <ID1> (Bambuterol)
0.0000

>  <ID2> (Bambuterol)
0.0700

>  <ID3> (Bambuterol)
0.1800

>  <ID4> (Bambuterol)
0.0000

>  <CD1> (Bambuterol)
0.3400

>  <CD2> (Bambuterol)
0.0700

>  <CD3> (Bambuterol)
0.0300

>  <CD4> (Bambuterol)
0.0100

>  <CD5> (Bambuterol)
0.0000

>  <CD6> (Bambuterol)
0.0000

>  <CD7> (Bambuterol)
0.0000

>  <CD8> (Bambuterol)
0.0000

>  <HL1> (Bambuterol)
6.9400

>  <HL2> (Bambuterol)
11.2800

>  <A> (Bambuterol)
2.6800

>  <CP> (Bambuterol)
0.2700

>  <POL> (Bambuterol)
38.2600

>  <MW> (Bambuterol)
367.4400

>  <FLEX> (Bambuterol)
2.3300

>  <FLEX_RB> (Bambuterol)
0.1300

>  <NCC> (Bambuterol)
0

>  <DIFF> (Bambuterol)
0.3800

>  <LOGP n-Oct> (Bambuterol)
1.2900

>  <LOGP c-Hex> (Bambuterol)
-0.4700

>  <PSA> (Bambuterol)
90.8800

>  <HSA> (Bambuterol)
515.0400

>  <PSAR> (Bambuterol)
0.1500

>  <PHSAR> (Bambuterol)
0.1800

>  <LgD5> (Bambuterol)
-2.1100

>  <LgD6> (Bambuterol)
-1.6500

>  <LgD7> (Bambuterol)
-0.7800

>  <LgD7.5> (Bambuterol)
-0.3000

>  <LgD8> (Bambuterol)
0.1800

>  <LgD9> (Bambuterol)
0.9500

>  <LgD10> (Bambuterol)
1.2400

>  <AUS7.4> (Bambuterol)
0.4400

>  <0.000000U4> (Bambuterol)
0.0000

>  <0.000000U5> (Bambuterol)
0.0100

>  <0.000000U6> (Bambuterol)
0.0800

>  <0.000000U7> (Bambuterol)
0.8300

>  <0.000000U8> (Bambuterol)
7.7300

>  <0.000000U9> (Bambuterol)
45.5900

>  <0.000000U10> (Bambuterol)
89.3200

>  <DRDRDR> (Bambuterol)
29.7400

>  <DRDRAC> (Bambuterol)
29.1000

>  <DRDRDO> (Bambuterol)
23.4800

>  <DRACAC> (Bambuterol)
25.0000

>  <DRACDO> (Bambuterol)
23.5100

>  <DRDODO> (Bambuterol)
7.3800

>  <ACACAC> (Bambuterol)
15.6300

>  <ACACDO> (Bambuterol)
15.6300

>  <ACDODO> (Bambuterol)
7.2400

>  <DODODO> (Bambuterol)
0.0000

>  <SOLY> (Bambuterol)
-3.2100

>  <LgS3> (Bambuterol)
0.2800

>  <LgS4> (Bambuterol)
0.2700

>  <LgS5> (Bambuterol)
0.1800

>  <LgS6> (Bambuterol)
-0.2800

>  <LgS7> (Bambuterol)
-1.1500

>  <LgS7.5> (Bambuterol)
-1.6300

>  <LgS8> (Bambuterol)
-2.1000

>  <LgS9> (Bambuterol)
-2.8700

>  <LgS10> (Bambuterol)
-3.1700

>  <LgS11> (Bambuterol)
-3.2100

>  <L0LgS> (Bambuterol)
-1.3200

>  <L1LgS> (Bambuterol)
-2.3400

>  <L2LgS> (Bambuterol)
-0.2500

>  <L3LgS> (Bambuterol)
0.7700

>  <L4LgS> (Bambuterol)
0.1400

>  <DD1> (Bambuterol)
3.6300

>  <DD2> (Bambuterol)
2.1300

>  <DD3> (Bambuterol)
0.0000

>  <DD4> (Bambuterol)
-1.0000

>  <DD5> (Bambuterol)
0.1300

>  <DD6> (Bambuterol)
0.0000

>  <DD7> (Bambuterol)
-0.1300

>  <DD8> (Bambuterol)
0.0000

>  <ALogD5> (Bambuterol)
-2.0400

>  <ALogD5.5> (Bambuterol)
-2.0100

>  <ALogD7> (Bambuterol)
-1.3900

>  <ALogD7.4> (Bambuterol)
-1.0500

>  <ALogP> (Bambuterol)
1.0400

>  <APSA> (Bambuterol)
91.3400

>  <HDonors> (Bambuterol)
2

>  <HAcceptors> (Bambuterol)
8

>  <FRB> (Bambuterol)
9

>  <Rule Of 5> (Bambuterol)
0

>  <Molar Volume> (Bambuterol)
318.1700

>  <Surface Tension> (Bambuterol)
43.1400

>  <Polarizability> (Bambuterol)
39.1800

>  <C ratio> (Bambuterol)
0.6900

>  <N ratio> (Bambuterol)
0.1200

>  <NO ratio> (Bambuterol)
0.3100

>  <Num Rings> (Bambuterol)
1

>  <Num Ar Rings> (Bambuterol)
1

>  <logS> (Bambuterol)
-2.0700

$$$$
Beclomethasonedipropionate
  -MTS-   07231215063D 0   0.00000     0.00000     0

 36 39  0  0  0  0  0  0  0  0999 V2000
   25.5650  -11.8530   -1.1800 C   0  0  0  0  0  0  0  0  0  0  0  0
   25.3930  -13.4080   -1.2150 C   0  0  0  0  0  0  0  0  0  0  0  0
   24.3080  -14.0610   -0.2750 C   0  0  0  0  0  0  0  0  0  0  0  0
   22.9880  -13.2080   -0.1510 C   0  0  0  0  0  0  0  0  0  0  0  0
   21.9320  -13.8300    0.8610 C   0  0  0  0  0  0  0  0  0  0  0  0
   22.2800  -15.3000    1.0120 C   0  0  0  0  0  0  0  0  0  0  0  0
   21.4400  -16.2740    0.6380 C   0  0  0  0  0  0  0  0  0  0  0  0
   20.1230  -15.9630    0.0730 C   0  0  0  0  0  0  0  0  0  0  0  0
   19.7020  -14.5640   -0.0370 C   0  0  0  0  0  0  0  0  0  0  0  0
   20.5310  -13.5820    0.3290 C   0  0  0  0  0  0  0  0  0  0  0  0
   19.3820  -16.8600   -0.2960 O   0  0  0  0  0  0  0  0  0  0  0  0
   23.6390  -15.6020    1.6150 C   0  0  0  0  0  0  0  0  0  0  0  0
   24.7250  -14.5940    1.1260 C   0  0  0  0  0  0  0  0  0  0  0  0
   21.8400  -13.3400    2.3440 C   0  0  0  0  0  0  0  0  0  0  0  0
   23.2610  -11.6590    0.0030 C   0  0  0  0  0  0  0  0  0  0  0  0
   24.7680  -11.2770    0.0210 C   0  0  0  0  0  0  0  0  0  0  0  0
   22.6330  -10.9550    1.0880 O   0  0  0  0  0  0  0  0  0  0  0  0
   22.2910  -13.4500   -1.7780 Cl  0  0  0  0  0  0  0  0  0  0  0  0
   26.8290  -13.9940   -1.1380 C   0  0  0  0  0  0  0  0  0  0  0  0
   27.6870  -12.8750   -1.7690 C   0  0  0  0  0  0  0  0  0  0  0  0
   27.1170  -11.6160   -1.0440 C   0  0  0  0  0  0  0  0  0  0  0  0
   27.5530  -10.3060   -1.6810 C   0  0  0  0  0  0  0  0  0  0  0  0
   28.0420  -10.2810   -2.8000 O   0  0  0  0  0  0  0  0  0  0  0  0
   27.3780   -9.0210   -0.9050 C   0  0  0  0  0  0  0  0  0  0  0  0
   26.2550   -8.2860   -1.4330 O   0  0  0  0  0  0  0  0  0  0  0  0
   26.0250   -7.1290   -0.8010 C   0  0  0  0  0  0  0  0  0  0  0  0
   26.7120   -6.7320    0.1260 O   0  0  0  0  0  0  0  0  0  0  0  0
   24.8460   -6.3500   -1.3200 C   0  0  0  0  0  0  0  0  0  0  0  0
   24.6080   -5.0370   -0.5300 C   0  0  0  0  0  0  0  0  0  0  0  0
   27.4380  -11.6870    0.3710 O   0  0  0  0  0  0  0  0  0  0  0  0
   28.6740  -11.3240    0.7350 C   0  0  0  0  0  0  0  0  0  0  0  0
   29.4800  -10.8000   -0.0160 O   0  0  0  0  0  0  0  0  0  0  0  0
   28.9980  -11.5950    2.1790 C   0  0  0  0  0  0  0  0  0  0  0  0
   30.4480  -11.1900    2.5470 C   0  0  0  0  0  0  0  0  0  0  0  0
   29.2080  -13.1610   -1.6410 C   0  0  0  0  0  0  0  0  0  0  0  0
   25.0250  -11.2080   -2.5060 C   0  0  0  0  0  0  0  0  0  0  0  0
  1  2  1  0  0  0  0
  2  3  1  0  0  0  0
  3  4  1  0  0  0  0
  4  5  1  0  0  0  0
  5  6  1  0  0  0  0
  6  7  2  0  0  0  0
  7  8  1  0  0  0  0
  8  9  1  0  0  0  0
  9 10  2  0  0  0  0
 10  5  1  0  0  0  0
  8 11  2  0  0  0  0
  6 12  1  0  0  0  0
 12 13  1  0  0  0  0
 13  3  1  0  0  0  0
  5 14  1  0  0  0  0
  4 15  1  0  0  0  0
 15 16  1  0  0  0  0
 16  1  1  0  0  0  0
 15 17  1  0  0  0  0
  4 18  1  0  0  0  0
  2 19  1  0  0  0  0
 19 20  1  0  0  0  0
 20 21  1  0  0  0  0
 21  1  1  0  0  0  0
 21 22  1  0  0  0  0
 22 23  2  0  0  0  0
 22 24  1  0  0  0  0
 24 25  1  0  0  0  0
 25 26  1  0  0  0  0
 26 27  2  0  0  0  0
 26 28  1  0  0  0  0
 28 29  1  0  0  0  0
 21 30  1  0  0  0  0
 30 31  1  0  0  0  0
 31 32  2  0  0  0  0
 31 33  1  0  0  0  0
 33 34  1  0  0  0  0
 20 35  1  0  0  0  0
  1 36  1  0  0  0  0
M  END
>  <EXTREG> (Beclomethasonedipropionate)
Beclomethasonedipropionate

>  <NAME> (Beclomethasonedipropionate)
Beclomethasonedipropionate

>  <Vss> (Beclomethasonedipropionate)
0.2900

>  <fu> (Beclomethasonedipropionate)
0.1300

>  <V> (Beclomethasonedipropionate)
1042.8800

>  <S> (Beclomethasonedipropionate)
660.5600

>  <R> (Beclomethasonedipropionate)
1.5800

>  <G> (Beclomethasonedipropionate)
1.5300

>  <W1> (Beclomethasonedipropionate)
1505.8800

>  <W2> (Beclomethasonedipropionate)
1029.2500

>  <W3> (Beclomethasonedipropionate)
604.5000

>  <W4> (Beclomethasonedipropionate)
293.1300

>  <W5> (Beclomethasonedipropionate)
172.0000

>  <W6> (Beclomethasonedipropionate)
98.1300

>  <W7> (Beclomethasonedipropionate)
42.1300

>  <W8> (Beclomethasonedipropionate)
5.8800

>  <D1> (Beclomethasonedipropionate)
236.2500

>  <D2> (Beclomethasonedipropionate)
81.8800

>  <D3> (Beclomethasonedipropionate)
33.1300

>  <D4> (Beclomethasonedipropionate)
16.1300

>  <D5> (Beclomethasonedipropionate)
9.6300

>  <D6> (Beclomethasonedipropionate)
3.2500

>  <D7> (Beclomethasonedipropionate)
1.7500

>  <D8> (Beclomethasonedipropionate)
0.7500

>  <WO1> (Beclomethasonedipropionate)
109.5000

>  <WO2> (Beclomethasonedipropionate)
34.3800

>  <WO3> (Beclomethasonedipropionate)
16.0000

>  <WO4> (Beclomethasonedipropionate)
5.6300

>  <WO5> (Beclomethasonedipropionate)
0.2500

>  <WO6> (Beclomethasonedipropionate)
0.0000

>  <WN1> (Beclomethasonedipropionate)
736.0000

>  <WN2> (Beclomethasonedipropionate)
350.5000

>  <WN3> (Beclomethasonedipropionate)
196.0000

>  <WN4> (Beclomethasonedipropionate)
103.7500

>  <WN5> (Beclomethasonedipropionate)
37.6300

>  <WN6> (Beclomethasonedipropionate)
2.1300

>  <IW1> (Beclomethasonedipropionate)
0.0100

>  <IW2> (Beclomethasonedipropionate)
0.0300

>  <IW3> (Beclomethasonedipropionate)
0.0700

>  <IW4> (Beclomethasonedipropionate)
0.2200

>  <CW1> (Beclomethasonedipropionate)
2.2800

>  <CW2> (Beclomethasonedipropionate)
1.5600

>  <CW3> (Beclomethasonedipropionate)
0.9200

>  <CW4> (Beclomethasonedipropionate)
0.4400

>  <CW5> (Beclomethasonedipropionate)
0.2600

>  <CW6> (Beclomethasonedipropionate)
0.1500

>  <CW7> (Beclomethasonedipropionate)
0.0600

>  <CW8> (Beclomethasonedipropionate)
0.0100

>  <ID1> (Beclomethasonedipropionate)
0.0300

>  <ID2> (Beclomethasonedipropionate)
0.1200

>  <ID3> (Beclomethasonedipropionate)
0.2000

>  <ID4> (Beclomethasonedipropionate)
0.2800

>  <CD1> (Beclomethasonedipropionate)
0.3600

>  <CD2> (Beclomethasonedipropionate)
0.1200

>  <CD3> (Beclomethasonedipropionate)
0.0500

>  <CD4> (Beclomethasonedipropionate)
0.0200

>  <CD5> (Beclomethasonedipropionate)
0.0100

>  <CD6> (Beclomethasonedipropionate)
0.0000

>  <CD7> (Beclomethasonedipropionate)
0.0000

>  <CD8> (Beclomethasonedipropionate)
0.0000

>  <HL1> (Beclomethasonedipropionate)
5.1900

>  <HL2> (Beclomethasonedipropionate)
6.0900

>  <A> (Beclomethasonedipropionate)
4.6500

>  <CP> (Beclomethasonedipropionate)
0.2100

>  <POL> (Beclomethasonedipropionate)
52.2800

>  <MW> (Beclomethasonedipropionate)
521.0400

>  <FLEX> (Beclomethasonedipropionate)
1.5100

>  <FLEX_RB> (Beclomethasonedipropionate)
0.1100

>  <NCC> (Beclomethasonedipropionate)
0

>  <DIFF> (Beclomethasonedipropionate)
0.1900

>  <LOGP n-Oct> (Beclomethasonedipropionate)
4.0100

>  <LOGP c-Hex> (Beclomethasonedipropionate)
5.1600

>  <PSA> (Beclomethasonedipropionate)
106.9700

>  <HSA> (Beclomethasonedipropionate)
553.5900

>  <PSAR> (Beclomethasonedipropionate)
0.1600

>  <PHSAR> (Beclomethasonedipropionate)
0.1900

>  <LgD5> (Beclomethasonedipropionate)
4.0100

>  <LgD6> (Beclomethasonedipropionate)
4.0100

>  <LgD7> (Beclomethasonedipropionate)
4.0100

>  <LgD7.5> (Beclomethasonedipropionate)
4.0100

>  <LgD8> (Beclomethasonedipropionate)
4.0100

>  <LgD9> (Beclomethasonedipropionate)
4.0100

>  <LgD10> (Beclomethasonedipropionate)
3.9900

>  <AUS7.4> (Beclomethasonedipropionate)
2.0000

>  <0.000000U4> (Beclomethasonedipropionate)
100.0000

>  <0.000000U5> (Beclomethasonedipropionate)
100.0000

>  <0.000000U6> (Beclomethasonedipropionate)
100.0000

>  <0.000000U7> (Beclomethasonedipropionate)
100.0000

>  <0.000000U8> (Beclomethasonedipropionate)
99.9600

>  <0.000000U9> (Beclomethasonedipropionate)
99.6200

>  <0.000000U10> (Beclomethasonedipropionate)
96.3300

>  <DRDRDR> (Beclomethasonedipropionate)
28.2100

>  <DRDRAC> (Beclomethasonedipropionate)
28.2600

>  <DRDRDO> (Beclomethasonedipropionate)
19.7400

>  <DRACAC> (Beclomethasonedipropionate)
29.0100

>  <DRACDO> (Beclomethasonedipropionate)
23.8000

>  <DRDODO> (Beclomethasonedipropionate)
0.0000

>  <ACACAC> (Beclomethasonedipropionate)
21.8500

>  <ACACDO> (Beclomethasonedipropionate)
17.9500

>  <ACDODO> (Beclomethasonedipropionate)
0.0000

>  <DODODO> (Beclomethasonedipropionate)
0.0000

>  <SOLY> (Beclomethasonedipropionate)
-5.7500

>  <LgS3> (Beclomethasonedipropionate)
-5.7500

>  <LgS4> (Beclomethasonedipropionate)
-5.7500

>  <LgS5> (Beclomethasonedipropionate)
-5.7500

>  <LgS6> (Beclomethasonedipropionate)
-5.7500

>  <LgS7> (Beclomethasonedipropionate)
-5.7500

>  <LgS7.5> (Beclomethasonedipropionate)
-5.7500

>  <LgS8> (Beclomethasonedipropionate)
-5.7500

>  <LgS9> (Beclomethasonedipropionate)
-5.7500

>  <LgS10> (Beclomethasonedipropionate)
-5.7400

>  <LgS11> (Beclomethasonedipropionate)
-5.6100

>  <L0LgS> (Beclomethasonedipropionate)
-5.7500

>  <L1LgS> (Beclomethasonedipropionate)
0.0200

>  <L2LgS> (Beclomethasonedipropionate)
0.0300

>  <L3LgS> (Beclomethasonedipropionate)
0.0300

>  <L4LgS> (Beclomethasonedipropionate)
0.0200

>  <DD1> (Beclomethasonedipropionate)
-1.1300

>  <DD2> (Beclomethasonedipropionate)
0.2500

>  <DD3> (Beclomethasonedipropionate)
0.0000

>  <DD4> (Beclomethasonedipropionate)
0.0000

>  <DD5> (Beclomethasonedipropionate)
0.0000

>  <DD6> (Beclomethasonedipropionate)
-0.1300

>  <DD7> (Beclomethasonedipropionate)
0.0000

>  <DD8> (Beclomethasonedipropionate)
0.0000

>  <ALogD5> (Beclomethasonedipropionate)
4.0700

>  <ALogD5.5> (Beclomethasonedipropionate)
4.0700

>  <ALogD7> (Beclomethasonedipropionate)
4.0700

>  <ALogD7.4> (Beclomethasonedipropionate)
4.0700

>  <ALogP> (Beclomethasonedipropionate)
0

>  <APSA> (Beclomethasonedipropionate)
106.9700

>  <HDonors> (Beclomethasonedipropionate)
1

>  <HAcceptors> (Beclomethasonedipropionate)
7

>  <FRB> (Beclomethasonedipropionate)
9

>  <Rule Of 5> (Beclomethasonedipropionate)
1

>  <Molar Volume> (Beclomethasonedipropionate)
410.3000

>  <Surface Tension> (Beclomethasonedipropionate)
51.5800

>  <Polarizability> (Beclomethasonedipropionate)
52.8800

>  <C ratio> (Beclomethasonedipropionate)
0.7800

>  <N ratio> (Beclomethasonedipropionate)
0.0000

>  <NO ratio> (Beclomethasonedipropionate)
0.1900

>  <Num Rings> (Beclomethasonedipropionate)
4

>  <Num Ar Rings> (Beclomethasonedipropionate)
0

>  <logS> (Beclomethasonedipropionate)
-5.2600

$$$$
Benperidol
  -MTS-   07231215063D 0   0.00000     0.00000     0

 28 31  0  0  0  0  0  0  0  0999 V2000
   20.4530  -11.3380    1.4160 C   0  0  0  0  0  0  0  0  0  0  0  0
   21.1550  -10.6840    0.4400 N   0  0  0  0  0  0  0  0  0  0  0  0
   20.4650  -10.8250   -0.7830 C   0  0  0  0  0  0  0  0  0  0  0  0
   19.3480  -11.5780   -0.5280 C   0  0  0  0  0  0  0  0  0  0  0  0
   19.3470  -11.8960    0.8450 N   0  0  0  0  0  0  0  0  0  0  0  0
   18.4230  -11.9250   -1.5080 C   0  0  0  0  0  0  0  0  0  0  0  0
   18.7120  -11.4430   -2.7940 C   0  0  0  0  0  0  0  0  0  0  0  0
   19.8570  -10.6680   -3.0560 C   0  0  0  0  0  0  0  0  0  0  0  0
   20.7750  -10.3340   -2.0490 C   0  0  0  0  0  0  0  0  0  0  0  0
   22.3860   -9.9130    0.6180 C   0  0  0  0  0  0  0  0  0  0  0  0
   22.0390   -8.4050    0.6680 C   0  0  0  0  0  0  0  0  0  0  0  0
   23.3350   -7.5570    0.7380 C   0  0  0  0  0  0  0  0  0  0  0  0
   24.1750   -8.0000    1.8740 N   0  0  0  0  0  0  0  0  0  0  0  0
   24.5260   -9.4420    1.9010 C   0  0  0  0  0  0  0  0  0  0  0  0
   23.2200  -10.2740    1.8750 C   0  0  0  0  0  0  0  0  0  0  0  0
   25.1110   -7.0100    2.4630 C   0  0  0  0  0  0  0  0  0  0  0  0
   26.0660   -6.3270    1.4430 C   0  0  0  0  0  0  0  0  0  0  0  0
   27.0000   -7.3320    0.7170 C   0  0  0  0  0  0  0  0  0  0  0  0
   28.0410   -6.6520   -0.1390 C   0  0  0  0  0  0  0  0  0  0  0  0
   29.0850   -7.4310   -0.9160 C   0  0  0  0  0  0  0  0  0  0  0  0
   29.1230   -8.8320   -0.9040 C   0  0  0  0  0  0  0  0  0  0  0  0
   30.1000   -9.5220   -1.6300 C   0  0  0  0  0  0  0  0  0  0  0  0
   31.0470   -8.8180   -2.3770 C   0  0  0  0  0  0  0  0  0  0  0  0
   31.0160   -7.4220   -2.3960 C   0  0  0  0  0  0  0  0  0  0  0  0
   30.0400   -6.7350   -1.6680 C   0  0  0  0  0  0  0  0  0  0  0  0
   31.9750   -9.4750   -3.0680 F   0  0  0  0  0  0  0  0  0  0  0  0
   28.0410   -5.4340   -0.2110 O   0  0  0  0  0  0  0  0  0  0  0  0
   20.7270  -11.4320    2.5980 O   0  0  0  0  0  0  0  0  0  0  0  0
  1  2  1  0  0  0  0
  2  3  1  0  0  0  0
  3  4  2  0  0  0  0
  4  5  1  0  0  0  0
  5  1  1  0  0  0  0
  4  6  1  0  0  0  0
  6  7  2  0  0  0  0
  7  8  1  0  0  0  0
  8  9  2  0  0  0  0
  9  3  1  0  0  0  0
  2 10  1  0  0  0  0
 10 11  1  0  0  0  0
 11 12  1  0  0  0  0
 12 13  1  0  0  0  0
 13 14  1  0  0  0  0
 14 15  1  0  0  0  0
 15 10  1  0  0  0  0
 13 16  1  0  0  0  0
 16 17  1  0  0  0  0
 17 18  1  0  0  0  0
 18 19  1  0  0  0  0
 19 20  1  0  0  0  0
 20 21  2  0  0  0  0
 21 22  1  0  0  0  0
 22 23  2  0  0  0  0
 23 24  1  0  0  0  0
 24 25  2  0  0  0  0
 25 20  1  0  0  0  0
 23 26  1  0  0  0  0
 19 27  2  0  0  0  0
  1 28  2  0  0  0  0
M  END
>  <EXTREG> (Benperidol)
Benperidol

>  <NAME> (Benperidol)
Benperidol

>  <Vss> (Benperidol)
3.8000

>  <fu> (Benperidol)
0

>  <V> (Benperidol)
844.2500

>  <S> (Benperidol)
565.4800

>  <R> (Benperidol)
1.4900

>  <G> (Benperidol)
1.5000

>  <W1> (Benperidol)
1449.8800

>  <W2> (Benperidol)
948.3800

>  <W3> (Benperidol)
499.3800

>  <W4> (Benperidol)
208.1300

>  <W5> (Benperidol)
109.8800

>  <W6> (Benperidol)
48.8800

>  <W7> (Benperidol)
22.8800

>  <W8> (Benperidol)
6.8800

>  <D1> (Benperidol)
275.0000

>  <D2> (Benperidol)
160.7500

>  <D3> (Benperidol)
75.7500

>  <D4> (Benperidol)
48.7500

>  <D5> (Benperidol)
33.6300

>  <D6> (Benperidol)
22.7500

>  <D7> (Benperidol)
14.7500

>  <D8> (Benperidol)
8.3800

>  <WO1> (Benperidol)
65.2500

>  <WO2> (Benperidol)
13.3800

>  <WO3> (Benperidol)
4.7500

>  <WO4> (Benperidol)
1.2500

>  <WO5> (Benperidol)
0.0000

>  <WO6> (Benperidol)
0.0000

>  <WN1> (Benperidol)
593.0000

>  <WN2> (Benperidol)
237.7500

>  <WN3> (Benperidol)
116.1300

>  <WN4> (Benperidol)
49.5000

>  <WN5> (Benperidol)
20.1300

>  <WN6> (Benperidol)
2.8800

>  <IW1> (Benperidol)
0.0500

>  <IW2> (Benperidol)
0.1500

>  <IW3> (Benperidol)
0.4200

>  <IW4> (Benperidol)
1.0700

>  <CW1> (Benperidol)
2.5600

>  <CW2> (Benperidol)
1.6800

>  <CW3> (Benperidol)
0.8800

>  <CW4> (Benperidol)
0.3700

>  <CW5> (Benperidol)
0.1900

>  <CW6> (Benperidol)
0.0900

>  <CW7> (Benperidol)
0.0400

>  <CW8> (Benperidol)
0.0100

>  <ID1> (Benperidol)
0.0400

>  <ID2> (Benperidol)
0.0600

>  <ID3> (Benperidol)
0.0900

>  <ID4> (Benperidol)
0.1800

>  <CD1> (Benperidol)
0.4900

>  <CD2> (Benperidol)
0.2800

>  <CD3> (Benperidol)
0.1300

>  <CD4> (Benperidol)
0.0900

>  <CD5> (Benperidol)
0.0600

>  <CD6> (Benperidol)
0.0400

>  <CD7> (Benperidol)
0.0300

>  <CD8> (Benperidol)
0.0100

>  <HL1> (Benperidol)
1.4500

>  <HL2> (Benperidol)
1.0000

>  <A> (Benperidol)
3.3500

>  <CP> (Benperidol)
1.9400

>  <POL> (Benperidol)
40.7000

>  <MW> (Benperidol)
381.4400

>  <FLEX> (Benperidol)
2.5800

>  <FLEX_RB> (Benperidol)
0.4300

>  <NCC> (Benperidol)
0

>  <DIFF> (Benperidol)
0.3600

>  <LOGP n-Oct> (Benperidol)
3.7100

>  <LOGP c-Hex> (Benperidol)
2.6900

>  <PSA> (Benperidol)
57.8200

>  <HSA> (Benperidol)
507.6600

>  <PSAR> (Benperidol)
0.1000

>  <PHSAR> (Benperidol)
0.1100

>  <LgD5> (Benperidol)
0.6900

>  <LgD6> (Benperidol)
1.5200

>  <LgD7> (Benperidol)
2.4800

>  <LgD7.5> (Benperidol)
2.9200

>  <LgD8> (Benperidol)
3.2900

>  <LgD9> (Benperidol)
3.6400

>  <LgD10> (Benperidol)
3.6900

>  <AUS7.4> (Benperidol)
1.1500

>  <0.000000U4> (Benperidol)
0.0100

>  <0.000000U5> (Benperidol)
0.0600

>  <0.000000U6> (Benperidol)
0.6200

>  <0.000000U7> (Benperidol)
5.8500

>  <0.000000U8> (Benperidol)
38.3400

>  <0.000000U9> (Benperidol)
86.0600

>  <0.000000U10> (Benperidol)
97.2600

>  <DRDRDR> (Benperidol)
26.9600

>  <DRDRAC> (Benperidol)
33.4600

>  <DRDRDO> (Benperidol)
23.8300

>  <DRACAC> (Benperidol)
31.4100

>  <DRACDO> (Benperidol)
27.7100

>  <DRDODO> (Benperidol)
0.0000

>  <ACACAC> (Benperidol)
12.9500

>  <ACACDO> (Benperidol)
14.0200

>  <ACDODO> (Benperidol)
0.0000

>  <DODODO> (Benperidol)
0.0000

>  <SOLY> (Benperidol)
-4.8400

>  <LgS3> (Benperidol)
-1.3500

>  <LgS4> (Benperidol)
-1.4200

>  <LgS5> (Benperidol)
-1.8100

>  <LgS6> (Benperidol)
-2.6600

>  <LgS7> (Benperidol)
-3.6100

>  <LgS7.5> (Benperidol)
-4.0600

>  <LgS8> (Benperidol)
-4.4300

>  <LgS9> (Benperidol)
-4.7800

>  <LgS10> (Benperidol)
-4.8300

>  <LgS11> (Benperidol)
-4.7900

>  <L0LgS> (Benperidol)
-3.3300

>  <L1LgS> (Benperidol)
-2.3000

>  <L2LgS> (Benperidol)
0.4100

>  <L3LgS> (Benperidol)
0.7300

>  <L4LgS> (Benperidol)
-0.2100

>  <DD1> (Benperidol)
-0.3800

>  <DD2> (Benperidol)
1.1300

>  <DD3> (Benperidol)
-0.5000

>  <DD4> (Benperidol)
-0.1300

>  <DD5> (Benperidol)
0.3800

>  <DD6> (Benperidol)
0.1300

>  <DD7> (Benperidol)
0.2500

>  <DD8> (Benperidol)
-0.1300

>  <ALogD5> (Benperidol)
0.5800

>  <ALogD5.5> (Benperidol)
0.8200

>  <ALogD7> (Benperidol)
2.1000

>  <ALogD7.4> (Benperidol)
2.4700

>  <ALogP> (Benperidol)
3.5000

>  <APSA> (Benperidol)
52.6500

>  <HDonors> (Benperidol)
1

>  <HAcceptors> (Benperidol)
5

>  <FRB> (Benperidol)
6

>  <Rule Of 5> (Benperidol)
0

>  <Molar Volume> (Benperidol)
307.4900

>  <Surface Tension> (Benperidol)
49.1000

>  <Polarizability> (Benperidol)
41.4200

>  <C ratio> (Benperidol)
0.7900

>  <N ratio> (Benperidol)
0.1100

>  <NO ratio> (Benperidol)
0.1800

>  <Num Rings> (Benperidol)
4

>  <Num Ar Rings> (Benperidol)
2

>  <logS> (Benperidol)
-4.4300

$$$$
Betamethasone
  -MTS-   07231215063D 0   0.00000     0.00000     0

 28 31  0  0  0  0  0  0  0  0999 V2000
   28.5080   -6.5350    0.6670 C   0  0  0  0  0  0  0  0  0  0  0  0
   28.1380   -8.0540    0.9060 C   0  0  0  0  0  0  0  0  0  0  0  0
   27.1570   -8.7660   -0.1210 C   0  0  0  0  0  0  0  0  0  0  0  0
   25.8990   -7.9930   -0.6980 C   0  0  0  0  0  0  0  0  0  0  0  0
   24.5480   -8.2770    0.0570 C   0  0  0  0  0  0  0  0  0  0  0  0
   24.2930   -9.7850    0.0960 C   0  0  0  0  0  0  0  0  0  0  0  0
   23.0690  -10.2860    0.3100 C   0  0  0  0  0  0  0  0  0  0  0  0
   21.9150   -9.3860    0.3440 C   0  0  0  0  0  0  0  0  0  0  0  0
   22.0820   -8.1160   -0.3670 C   0  0  0  0  0  0  0  0  0  0  0  0
   23.3120   -7.6230   -0.5580 C   0  0  0  0  0  0  0  0  0  0  0  0
   20.8640   -9.6960    0.8790 O   0  0  0  0  0  0  0  0  0  0  0  0
   25.4580  -10.7190   -0.1380 C   0  0  0  0  0  0  0  0  0  0  0  0
   26.7570  -10.1590    0.4700 C   0  0  0  0  0  0  0  0  0  0  0  0
   24.5590   -7.7240    1.5110 C   0  0  0  0  0  0  0  0  0  0  0  0
   26.2200   -6.4860   -1.0710 C   0  0  0  0  0  0  0  0  0  0  0  0
   27.4350   -5.8560   -0.2790 C   0  0  0  0  0  0  0  0  0  0  0  0
   26.3830   -6.3310   -2.5110 O   0  0  0  0  0  0  0  0  0  0  0  0
   25.6100   -8.5490   -1.9150 F   0  0  0  0  0  0  0  0  0  0  0  0
   29.5380   -8.7310    0.9300 C   0  0  0  0  0  0  0  0  0  0  0  0
   30.3080   -8.0000   -0.1910 C   0  0  0  0  0  0  0  0  0  0  0  0
   30.0030   -6.5070    0.1080 C   0  0  0  0  0  0  0  0  0  0  0  0
   30.2180   -5.6410   -1.1260 C   0  0  0  0  0  0  0  0  0  0  0  0
   30.4600   -6.1160   -2.2250 O   0  0  0  0  0  0  0  0  0  0  0  0
   30.1430   -4.1420   -0.9600 C   0  0  0  0  0  0  0  0  0  0  0  0
   31.1950   -3.6650   -0.0990 O   0  0  0  0  0  0  0  0  0  0  0  0
   31.0020   -6.1260    1.0830 O   0  0  0  0  0  0  0  0  0  0  0  0
   31.8180   -8.3660   -0.2160 C   0  0  0  0  0  0  0  0  0  0  0  0
   28.5430   -5.7960    2.0650 C   0  0  0  0  0  0  0  0  0  0  0  0
  1  2  1  0  0  0  0
  2  3  1  0  0  0  0
  3  4  1  0  0  0  0
  4  5  1  0  0  0  0
  5  6  1  0  0  0  0
  6  7  2  0  0  0  0
  7  8  1  0  0  0  0
  8  9  1  0  0  0  0
  9 10  2  0  0  0  0
 10  5  1  0  0  0  0
  8 11  2  0  0  0  0
  6 12  1  0  0  0  0
 12 13  1  0  0  0  0
 13  3  1  0  0  0  0
  5 14  1  0  0  0  0
  4 15  1  0  0  0  0
 15 16  1  0  0  0  0
 16  1  1  0  0  0  0
 15 17  1  0  0  0  0
  4 18  1  0  0  0  0
  2 19  1  0  0  0  0
 19 20  1  0  0  0  0
 20 21  1  0  0  0  0
 21  1  1  0  0  0  0
 21 22  1  0  0  0  0
 22 23  2  0  0  0  0
 22 24  1  0  0  0  0
 24 25  1  0  0  0  0
 21 26  1  0  0  0  0
 20 27  1  0  0  0  0
  1 28  1  0  0  0  0
M  END
>  <EXTREG> (Betamethasone)
Betamethasone

>  <NAME> (Betamethasone)
Betamethasone

>  <Vss> (Betamethasone)
1.3000

>  <fu> (Betamethasone)
0.3600

>  <V> (Betamethasone)
764.8800

>  <S> (Betamethasone)
486.2300

>  <R> (Betamethasone)
1.5700

>  <G> (Betamethasone)
1.3200

>  <W1> (Betamethasone)
1302.2500

>  <W2> (Betamethasone)
978.1300

>  <W3> (Betamethasone)
581.0000

>  <W4> (Betamethasone)
287.1300

>  <W5> (Betamethasone)
161.1300

>  <W6> (Betamethasone)
84.2500

>  <W7> (Betamethasone)
31.6300

>  <W8> (Betamethasone)
5.0000

>  <D1> (Betamethasone)
147.8800

>  <D2> (Betamethasone)
54.3800

>  <D3> (Betamethasone)
21.3800

>  <D4> (Betamethasone)
9.3800

>  <D5> (Betamethasone)
3.7500

>  <D6> (Betamethasone)
1.8800

>  <D7> (Betamethasone)
0.5000

>  <D8> (Betamethasone)
0.0000

>  <WO1> (Betamethasone)
226.0000

>  <WO2> (Betamethasone)
82.2500

>  <WO3> (Betamethasone)
34.5000

>  <WO4> (Betamethasone)
9.3800

>  <WO5> (Betamethasone)
0.2500

>  <WO6> (Betamethasone)
0.0000

>  <WN1> (Betamethasone)
701.1300

>  <WN2> (Betamethasone)
345.3800

>  <WN3> (Betamethasone)
191.6300

>  <WN4> (Betamethasone)
91.6300

>  <WN5> (Betamethasone)
25.3800

>  <WN6> (Betamethasone)
0.8800

>  <IW1> (Betamethasone)
0.0800

>  <IW2> (Betamethasone)
0.1800

>  <IW3> (Betamethasone)
0.3600

>  <IW4> (Betamethasone)
0.5400

>  <CW1> (Betamethasone)
2.6800

>  <CW2> (Betamethasone)
2.0100

>  <CW3> (Betamethasone)
1.1900

>  <CW4> (Betamethasone)
0.5900

>  <CW5> (Betamethasone)
0.3300

>  <CW6> (Betamethasone)
0.1700

>  <CW7> (Betamethasone)
0.0700

>  <CW8> (Betamethasone)
0.0100

>  <ID1> (Betamethasone)
0.0600

>  <ID2> (Betamethasone)
0.1500

>  <ID3> (Betamethasone)
0.2800

>  <ID4> (Betamethasone)
0.3700

>  <CD1> (Betamethasone)
0.3000

>  <CD2> (Betamethasone)
0.1100

>  <CD3> (Betamethasone)
0.0400

>  <CD4> (Betamethasone)
0.0200

>  <CD5> (Betamethasone)
0.0100

>  <CD6> (Betamethasone)
0.0000

>  <CD7> (Betamethasone)
0.0000

>  <CD8> (Betamethasone)
0.0000

>  <HL1> (Betamethasone)
7.5400

>  <HL2> (Betamethasone)
8.9900

>  <A> (Betamethasone)
5.8800

>  <CP> (Betamethasone)
0.1400

>  <POL> (Betamethasone)
39.0700

>  <MW> (Betamethasone)
392.4600

>  <FLEX> (Betamethasone)
0.3300

>  <FLEX_RB> (Betamethasone)
0.0400

>  <NCC> (Betamethasone)
0

>  <DIFF> (Betamethasone)
0.4600

>  <LOGP n-Oct> (Betamethasone)
1.6700

>  <LOGP c-Hex> (Betamethasone)
-0.0200

>  <PSA> (Betamethasone)
100.2300

>  <HSA> (Betamethasone)
386.0000

>  <PSAR> (Betamethasone)
0.2100

>  <PHSAR> (Betamethasone)
0.2600

>  <LgD5> (Betamethasone)
1.6700

>  <LgD6> (Betamethasone)
1.6700

>  <LgD7> (Betamethasone)
1.6700

>  <LgD7.5> (Betamethasone)
1.6700

>  <LgD8> (Betamethasone)
1.6700

>  <LgD9> (Betamethasone)
1.6400

>  <LgD10> (Betamethasone)
1.3900

>  <AUS7.4> (Betamethasone)
2.0000

>  <0.000000U4> (Betamethasone)
100.0000

>  <0.000000U5> (Betamethasone)
100.0000

>  <0.000000U6> (Betamethasone)
99.9900

>  <0.000000U7> (Betamethasone)
99.9200

>  <0.000000U8> (Betamethasone)
99.2300

>  <0.000000U9> (Betamethasone)
92.7500

>  <0.000000U10> (Betamethasone)
52.9100

>  <DRDRDR> (Betamethasone)
18.8500

>  <DRDRAC> (Betamethasone)
21.1300

>  <DRDRDO> (Betamethasone)
18.7600

>  <DRACAC> (Betamethasone)
19.7100

>  <DRACDO> (Betamethasone)
19.4900

>  <DRDODO> (Betamethasone)
11.9200

>  <ACACAC> (Betamethasone)
15.1900

>  <ACACDO> (Betamethasone)
15.1900

>  <ACDODO> (Betamethasone)
13.1700

>  <DODODO> (Betamethasone)
5.3200

>  <SOLY> (Betamethasone)
-3.6800

>  <LgS3> (Betamethasone)
-3.6800

>  <LgS4> (Betamethasone)
-3.6800

>  <LgS5> (Betamethasone)
-3.6800

>  <LgS6> (Betamethasone)
-3.6800

>  <LgS7> (Betamethasone)
-3.6800

>  <LgS7.5> (Betamethasone)
-3.6800

>  <LgS8> (Betamethasone)
-3.6800

>  <LgS9> (Betamethasone)
-3.6500

>  <LgS10> (Betamethasone)
-3.4100

>  <LgS11> (Betamethasone)
-2.2300

>  <L0LgS> (Betamethasone)
-3.5700

>  <L1LgS> (Betamethasone)
0.2800

>  <L2LgS> (Betamethasone)
0.3500

>  <L3LgS> (Betamethasone)
0.3200

>  <L4LgS> (Betamethasone)
0.2200

>  <DD1> (Betamethasone)
0.8800

>  <DD2> (Betamethasone)
0.6300

>  <DD3> (Betamethasone)
0.6300

>  <DD4> (Betamethasone)
1.0000

>  <DD5> (Betamethasone)
0.2500

>  <DD6> (Betamethasone)
0.1300

>  <DD7> (Betamethasone)
0.0000

>  <DD8> (Betamethasone)
-0.1300

>  <ALogD5> (Betamethasone)
2.0300

>  <ALogD5.5> (Betamethasone)
2.0300

>  <ALogD7> (Betamethasone)
2.0300

>  <ALogD7.4> (Betamethasone)
2.0300

>  <ALogP> (Betamethasone)
0

>  <APSA> (Betamethasone)
94.8300

>  <HDonors> (Betamethasone)
3

>  <HAcceptors> (Betamethasone)
5

>  <FRB> (Betamethasone)
5

>  <Rule Of 5> (Betamethasone)
0

>  <Molar Volume> (Betamethasone)
296.2100

>  <Surface Tension> (Betamethasone)
56.5700

>  <Polarizability> (Betamethasone)
39.7400

>  <C ratio> (Betamethasone)
0.7900

>  <N ratio> (Betamethasone)
0.0000

>  <NO ratio> (Betamethasone)
0.1800

>  <Num Rings> (Betamethasone)
4

>  <Num Ar Rings> (Betamethasone)
0

>  <logS> (Betamethasone)
-3.1800

$$$$
Betamipron
  -MTS-   07231215063D 0   0.00000     0.00000     0

 14 14  0  0  0  0  0  0  0  0999 V2000
   22.2010   -6.9430   -0.4180 C   0  0  0  0  0  0  0  0  0  0  0  0
   22.3780   -5.5010   -0.8450 C   0  0  0  0  0  0  0  0  0  0  0  0
   23.5780   -4.8730   -0.8420 N   0  0  0  0  0  0  0  0  0  0  0  0
   24.8000   -5.5000   -0.3360 C   0  0  0  0  0  0  0  0  0  0  0  0
   25.7410   -4.4400    0.2930 C   0  0  0  0  0  0  0  0  0  0  0  0
   26.9780   -5.0920    0.8490 C   0  0  0  0  0  0  0  0  0  0  0  0
   27.7610   -5.7010   -0.0410 O   0  0  0  0  0  0  0  0  0  0  0  0
   27.2440   -5.0670    2.0400 O   0  0  0  0  0  0  0  0  0  0  0  0
   21.3780   -4.8960   -1.1930 O   0  0  0  0  0  0  0  0  0  0  0  0
   23.0020   -7.9640   -0.9410 C   0  0  0  0  0  0  0  0  0  0  0  0
   22.8640   -9.2760   -0.4760 C   0  0  0  0  0  0  0  0  0  0  0  0
   21.8890   -9.5800    0.4790 C   0  0  0  0  0  0  0  0  0  0  0  0
   21.0500   -8.5720    0.9630 C   0  0  0  0  0  0  0  0  0  0  0  0
   21.2050   -7.2580    0.5120 C   0  0  0  0  0  0  0  0  0  0  0  0
  1  2  1  0  0  0  0
  2  3  1  0  0  0  0
  3  4  1  0  0  0  0
  4  5  1  0  0  0  0
  5  6  1  0  0  0  0
  6  7  1  0  0  0  0
  6  8  2  0  0  0  0
  2  9  2  0  0  0  0
  1 10  2  0  0  0  0
 10 11  1  0  0  0  0
 11 12  2  0  0  0  0
 12 13  1  0  0  0  0
 13 14  2  0  0  0  0
 14  1  1  0  0  0  0
M  END
>  <EXTREG> (Betamipron)
Betamipron

>  <NAME> (Betamipron)
Betamipron

>  <Vss> (Betamipron)
0.2800

>  <fu> (Betamipron)
0.1700

>  <V> (Betamipron)
457.0000

>  <S> (Betamipron)
337.1200

>  <R> (Betamipron)
1.3600

>  <G> (Betamipron)
1.2700

>  <W1> (Betamipron)
977.6300

>  <W2> (Betamipron)
685.1300

>  <W3> (Betamipron)
395.2500

>  <W4> (Betamipron)
181.6300

>  <W5> (Betamipron)
102.1300

>  <W6> (Betamipron)
53.2500

>  <W7> (Betamipron)
20.8800

>  <W8> (Betamipron)
1.7500

>  <D1> (Betamipron)
144.6300

>  <D2> (Betamipron)
81.6300

>  <D3> (Betamipron)
35.7500

>  <D4> (Betamipron)
20.8800

>  <D5> (Betamipron)
13.3800

>  <D6> (Betamipron)
8.8800

>  <D7> (Betamipron)
5.5000

>  <D8> (Betamipron)
2.8800

>  <WO1> (Betamipron)
113.7500

>  <WO2> (Betamipron)
32.2500

>  <WO3> (Betamipron)
10.6300

>  <WO4> (Betamipron)
1.7500

>  <WO5> (Betamipron)
0.0000

>  <WO6> (Betamipron)
0.0000

>  <WN1> (Betamipron)
447.0000

>  <WN2> (Betamipron)
207.3800

>  <WN3> (Betamipron)
115.6300

>  <WN4> (Betamipron)
56.6300

>  <WN5> (Betamipron)
16.8800

>  <WN6> (Betamipron)
0.0000

>  <IW1> (Betamipron)
0.1600

>  <IW2> (Betamipron)
0.3900

>  <IW3> (Betamipron)
0.7800

>  <IW4> (Betamipron)
1.0600

>  <CW1> (Betamipron)
2.9000

>  <CW2> (Betamipron)
2.0300

>  <CW3> (Betamipron)
1.1700

>  <CW4> (Betamipron)
0.5400

>  <CW5> (Betamipron)
0.3000

>  <CW6> (Betamipron)
0.1600

>  <CW7> (Betamipron)
0.0600

>  <CW8> (Betamipron)
0.0100

>  <ID1> (Betamipron)
0.1000

>  <ID2> (Betamipron)
0.1000

>  <ID3> (Betamipron)
0.1800

>  <ID4> (Betamipron)
0.2600

>  <CD1> (Betamipron)
0.4300

>  <CD2> (Betamipron)
0.2400

>  <CD3> (Betamipron)
0.1100

>  <CD4> (Betamipron)
0.0600

>  <CD5> (Betamipron)
0.0400

>  <CD6> (Betamipron)
0.0300

>  <CD7> (Betamipron)
0.0200

>  <CD8> (Betamipron)
0.0100

>  <HL1> (Betamipron)
2.8600

>  <HL2> (Betamipron)
2.5500

>  <A> (Betamipron)
3.9500

>  <CP> (Betamipron)
0.9200

>  <POL> (Betamipron)
19.4800

>  <MW> (Betamipron)
193.2000

>  <FLEX> (Betamipron)
1.3600

>  <FLEX_RB> (Betamipron)
0.2700

>  <NCC> (Betamipron)
0

>  <DIFF> (Betamipron)
0.7800

>  <LOGP n-Oct> (Betamipron)
0.5600

>  <LOGP c-Hex> (Betamipron)
-3.4300

>  <PSA> (Betamipron)
66.4000

>  <HSA> (Betamipron)
270.7200

>  <PSAR> (Betamipron)
0.2000

>  <PHSAR> (Betamipron)
0.2500

>  <LgD5> (Betamipron)
-0.4100

>  <LgD6> (Betamipron)
-1.3500

>  <LgD7> (Betamipron)
-2.2300

>  <LgD7.5> (Betamipron)
-2.5300

>  <LgD8> (Betamipron)
-2.6900

>  <LgD9> (Betamipron)
-2.7800

>  <LgD10> (Betamipron)
-2.7900

>  <AUS7.4> (Betamipron)
0.0000

>  <0.000000U4> (Betamipron)
54.6200

>  <0.000000U5> (Betamipron)
10.7400

>  <0.000000U6> (Betamipron)
1.1900

>  <0.000000U7> (Betamipron)
0.1200

>  <0.000000U8> (Betamipron)
0.0100

>  <0.000000U9> (Betamipron)
0.0000

>  <0.000000U10> (Betamipron)
0.0000

>  <DRDRDR> (Betamipron)
7.3800

>  <DRDRAC> (Betamipron)
10.6000

>  <DRDRDO> (Betamipron)
6.9600

>  <DRACAC> (Betamipron)
11.7800

>  <DRACDO> (Betamipron)
7.8300

>  <DRDODO> (Betamipron)
3.3600

>  <ACACAC> (Betamipron)
0.7600

>  <ACACDO> (Betamipron)
3.0600

>  <ACDODO> (Betamipron)
2.3300

>  <DODODO> (Betamipron)
0.0000

>  <SOLY> (Betamipron)
-1.2100

>  <LgS3> (Betamipron)
-1.1800

>  <LgS4> (Betamipron)
-0.9500

>  <LgS5> (Betamipron)
-0.2400

>  <LgS6> (Betamipron)
0.7000

>  <LgS7> (Betamipron)
1.6100

>  <LgS7.5> (Betamipron)
1.9500

>  <LgS8> (Betamipron)
2.1500

>  <LgS9> (Betamipron)
2.2700

>  <LgS10> (Betamipron)
2.2900

>  <LgS11> (Betamipron)
2.3200

>  <L0LgS> (Betamipron)
1.0500

>  <L1LgS> (Betamipron)
2.1400

>  <L2LgS> (Betamipron)
-0.7800

>  <L3LgS> (Betamipron)
-0.4500

>  <L4LgS> (Betamipron)
0.3800

>  <DD1> (Betamipron)
0.7500

>  <DD2> (Betamipron)
0.3800

>  <DD3> (Betamipron)
0.7500

>  <DD4> (Betamipron)
1.1300

>  <DD5> (Betamipron)
0.1300

>  <DD6> (Betamipron)
-0.2500

>  <DD7> (Betamipron)
0.0000

>  <DD8> (Betamipron)
0.1300

>  <ALogD5> (Betamipron)
0.0600

>  <ALogD5.5> (Betamipron)
-0.3900

>  <ALogD7> (Betamipron)
-1.8300

>  <ALogD7.4> (Betamipron)
-2.1600

>  <ALogP> (Betamipron)
0.9300

>  <APSA> (Betamipron)
66.4000

>  <HDonors> (Betamipron)
2

>  <HAcceptors> (Betamipron)
4

>  <FRB> (Betamipron)
4

>  <Rule Of 5> (Betamipron)
0

>  <Molar Volume> (Betamipron)
157.4200

>  <Surface Tension> (Betamipron)
51.5400

>  <Polarizability> (Betamipron)
20.1000

>  <C ratio> (Betamipron)
0.7100

>  <N ratio> (Betamipron)
0.0700

>  <NO ratio> (Betamipron)
0.2900

>  <Num Rings> (Betamipron)
1

>  <Num Ar Rings> (Betamipron)
1

>  <logS> (Betamipron)
-1.4100

$$$$
Betaxolol
  -MTS-   07231215063D 0   0.00000     0.00000     0

 22 23  0  0  0  0  0  0  0  0999 V2000
   34.6100   -8.4160    0.1690 C   0  0  0  0  0  0  0  0  0  0  0  0
   34.0810   -7.2930   -0.7490 C   0  0  0  0  0  0  0  0  0  0  0  0
   33.4110   -7.5520    0.6190 C   0  0  0  0  0  0  0  0  0  0  0  0
   32.0390   -8.2710    0.6060 C   0  0  0  0  0  0  0  0  0  0  0  0
   30.9520   -7.3350    0.7250 O   0  0  0  0  0  0  0  0  0  0  0  0
   30.8420   -6.4220   -0.3860 C   0  0  0  0  0  0  0  0  0  0  0  0
   29.5860   -5.5370   -0.1790 C   0  0  0  0  0  0  0  0  0  0  0  0
   28.2320   -6.2710   -0.2060 C   0  0  0  0  0  0  0  0  0  0  0  0
   27.0700   -5.5000   -0.0860 C   0  0  0  0  0  0  0  0  0  0  0  0
   25.8020   -6.0900   -0.1090 C   0  0  0  0  0  0  0  0  0  0  0  0
   25.6770   -7.4780   -0.2520 C   0  0  0  0  0  0  0  0  0  0  0  0
   24.4330   -8.1240   -0.2850 O   0  0  0  0  0  0  0  0  0  0  0  0
   23.1910   -7.4110   -0.1590 C   0  0  0  0  0  0  0  0  0  0  0  0
   22.0130   -8.4210   -0.2240 C   0  0  0  0  0  0  0  0  0  0  0  0
   20.6360   -7.6960   -0.2220 C   0  0  0  0  0  0  0  0  0  0  0  0
   19.5070   -8.6550   -0.1710 N   0  0  0  0  0  0  0  0  0  0  0  0
   18.1450   -8.1290   -0.4370 C   0  0  0  0  0  0  0  0  0  0  0  0
   17.7990   -6.9490    0.5110 C   0  0  0  0  0  0  0  0  0  0  0  0
   17.1200   -9.2780   -0.2360 C   0  0  0  0  0  0  0  0  0  0  0  0
   22.0800   -9.3800    0.8490 O   0  0  0  0  0  0  0  0  0  0  0  0
   26.8350   -8.2500   -0.3660 C   0  0  0  0  0  0  0  0  0  0  0  0
   28.1020   -7.6580   -0.3420 C   0  0  0  0  0  0  0  0  0  0  0  0
  1  2  1  0  0  0  0
  2  3  1  0  0  0  0
  3  1  1  0  0  0  0
  3  4  1  0  0  0  0
  4  5  1  0  0  0  0
  5  6  1  0  0  0  0
  6  7  1  0  0  0  0
  7  8  1  0  0  0  0
  8  9  2  0  0  0  0
  9 10  1  0  0  0  0
 10 11  2  0  0  0  0
 11 12  1  0  0  0  0
 12 13  1  0  0  0  0
 13 14  1  0  0  0  0
 14 15  1  0  0  0  0
 15 16  1  0  0  0  0
 16 17  1  0  0  0  0
 17 18  1  0  0  0  0
 17 19  1  0  0  0  0
 14 20  1  0  0  0  0
 11 21  1  0  0  0  0
 21 22  2  0  0  0  0
 22  8  1  0  0  0  0
M  END
>  <EXTREG> (Betaxolol)
Betaxolol

>  <NAME> (Betaxolol)
Betaxolol

>  <Vss> (Betaxolol)
4.8000

>  <fu> (Betaxolol)
0.4000

>  <V> (Betaxolol)
802.8800

>  <S> (Betaxolol)
560.4400

>  <R> (Betaxolol)
1.4300

>  <G> (Betaxolol)
1.5500

>  <W1> (Betaxolol)
1185.0000

>  <W2> (Betaxolol)
629.5000

>  <W3> (Betaxolol)
320.5000

>  <W4> (Betaxolol)
139.5000

>  <W5> (Betaxolol)
73.3800

>  <W6> (Betaxolol)
36.7500

>  <W7> (Betaxolol)
12.1300

>  <W8> (Betaxolol)
0.2500

>  <D1> (Betaxolol)
278.8800

>  <D2> (Betaxolol)
110.0000

>  <D3> (Betaxolol)
34.5000

>  <D4> (Betaxolol)
13.6300

>  <D5> (Betaxolol)
8.3800

>  <D6> (Betaxolol)
5.8800

>  <D7> (Betaxolol)
3.6300

>  <D8> (Betaxolol)
1.7500

>  <WO1> (Betaxolol)
151.7500

>  <WO2> (Betaxolol)
64.3800

>  <WO3> (Betaxolol)
30.0000

>  <WO4> (Betaxolol)
9.5000

>  <WO5> (Betaxolol)
1.2500

>  <WO6> (Betaxolol)
0.0000

>  <WN1> (Betaxolol)
363.7500

>  <WN2> (Betaxolol)
153.8800

>  <WN3> (Betaxolol)
77.6300

>  <WN4> (Betaxolol)
35.5000

>  <WN5> (Betaxolol)
9.8800

>  <WN6> (Betaxolol)
0.0000

>  <IW1> (Betaxolol)
0.0600

>  <IW2> (Betaxolol)
0.2400

>  <IW3> (Betaxolol)
0.5300

>  <IW4> (Betaxolol)
0.7700

>  <CW1> (Betaxolol)
2.1100

>  <CW2> (Betaxolol)
1.1200

>  <CW3> (Betaxolol)
0.5700

>  <CW4> (Betaxolol)
0.2500

>  <CW5> (Betaxolol)
0.1300

>  <CW6> (Betaxolol)
0.0700

>  <CW7> (Betaxolol)
0.0200

>  <CW8> (Betaxolol)
0.0000

>  <ID1> (Betaxolol)
0.0300

>  <ID2> (Betaxolol)
0.0800

>  <ID3> (Betaxolol)
0.1600

>  <ID4> (Betaxolol)
0.2000

>  <CD1> (Betaxolol)
0.5000

>  <CD2> (Betaxolol)
0.2000

>  <CD3> (Betaxolol)
0.0600

>  <CD4> (Betaxolol)
0.0200

>  <CD5> (Betaxolol)
0.0100

>  <CD6> (Betaxolol)
0.0100

>  <CD7> (Betaxolol)
0.0100

>  <CD8> (Betaxolol)
0.0000

>  <HL1> (Betaxolol)
2.1300

>  <HL2> (Betaxolol)
2.7000

>  <A> (Betaxolol)
5.3100

>  <CP> (Betaxolol)
0.7100

>  <POL> (Betaxolol)
34.9400

>  <MW> (Betaxolol)
307.4300

>  <FLEX> (Betaxolol)
2.3800

>  <FLEX_RB> (Betaxolol)
0.1700

>  <NCC> (Betaxolol)
0

>  <DIFF> (Betaxolol)
0.4300

>  <LOGP n-Oct> (Betaxolol)
2.6000

>  <LOGP c-Hex> (Betaxolol)
2.6700

>  <PSA> (Betaxolol)
56.2200

>  <HSA> (Betaxolol)
504.2200

>  <PSAR> (Betaxolol)
0.1000

>  <PHSAR> (Betaxolol)
0.1100

>  <LgD5> (Betaxolol)
-0.7900

>  <LgD6> (Betaxolol)
-0.4600

>  <LgD7> (Betaxolol)
0.3500

>  <LgD7.5> (Betaxolol)
0.8200

>  <LgD8> (Betaxolol)
1.3000

>  <LgD9> (Betaxolol)
2.1400

>  <LgD10> (Betaxolol)
2.5200

>  <AUS7.4> (Betaxolol)
0.3100

>  <0.000000U4> (Betaxolol)
0.0000

>  <0.000000U5> (Betaxolol)
0.0100

>  <0.000000U6> (Betaxolol)
0.0500

>  <0.000000U7> (Betaxolol)
0.5300

>  <0.000000U8> (Betaxolol)
5.0800

>  <0.000000U9> (Betaxolol)
34.8500

>  <0.000000U10> (Betaxolol)
84.2500

>  <DRDRDR> (Betaxolol)
20.4000

>  <DRDRAC> (Betaxolol)
21.3400

>  <DRDRDO> (Betaxolol)
18.5500

>  <DRACAC> (Betaxolol)
13.0400

>  <DRACDO> (Betaxolol)
13.0400

>  <DRDODO> (Betaxolol)
3.8400

>  <ACACAC> (Betaxolol)
6.1800

>  <ACACDO> (Betaxolol)
6.1800

>  <ACDODO> (Betaxolol)
3.8200

>  <DODODO> (Betaxolol)
0.0000

>  <SOLY> (Betaxolol)
-3.2500

>  <LgS3> (Betaxolol)
0.2500

>  <LgS4> (Betaxolol)
0.2400

>  <LgS5> (Betaxolol)
0.1800

>  <LgS6> (Betaxolol)
-0.1800

>  <LgS7> (Betaxolol)
-1.0000

>  <LgS7.5> (Betaxolol)
-1.4800

>  <LgS8> (Betaxolol)
-1.9600

>  <LgS9> (Betaxolol)
-2.8000

>  <LgS10> (Betaxolol)
-3.1800

>  <LgS11> (Betaxolol)
-3.2400

>  <L0LgS> (Betaxolol)
-1.2800

>  <L1LgS> (Betaxolol)
-2.3100

>  <L2LgS> (Betaxolol)
-0.3900

>  <L3LgS> (Betaxolol)
0.7300

>  <L4LgS> (Betaxolol)
0.2100

>  <DD1> (Betaxolol)
2.3800

>  <DD2> (Betaxolol)
0.8800

>  <DD3> (Betaxolol)
-0.5000

>  <DD4> (Betaxolol)
-0.1300

>  <DD5> (Betaxolol)
0.0000

>  <DD6> (Betaxolol)
0.0000

>  <DD7> (Betaxolol)
0.0000

>  <DD8> (Betaxolol)
-0.1300

>  <ALogD5> (Betaxolol)
-0.5500

>  <ALogD5.5> (Betaxolol)
-0.5200

>  <ALogD7> (Betaxolol)
0.0900

>  <ALogD7.4> (Betaxolol)
0.4300

>  <ALogP> (Betaxolol)
2.5300

>  <APSA> (Betaxolol)
50.7200

>  <HDonors> (Betaxolol)
2

>  <HAcceptors> (Betaxolol)
4

>  <FRB> (Betaxolol)
12

>  <Rule Of 5> (Betaxolol)
0

>  <Molar Volume> (Betaxolol)
287.9900

>  <Surface Tension> (Betaxolol)
41.4800

>  <Polarizability> (Betaxolol)
35.2500

>  <C ratio> (Betaxolol)
0.8200

>  <N ratio> (Betaxolol)
0.0500

>  <NO ratio> (Betaxolol)
0.1800

>  <Num Rings> (Betaxolol)
2

>  <Num Ar Rings> (Betaxolol)
1

>  <logS> (Betaxolol)
-2.4600

$$$$
Bevantolol
  -MTS-   07231215063D 0   0.00000     0.00000     0

 25 26  0  0  0  0  0  0  0  0999 V2000
   29.3410  -11.5400   -0.1120 C   0  0  0  0  0  0  0  0  0  0  0  0
   30.4090  -10.6870    0.1900 C   0  0  0  0  0  0  0  0  0  0  0  0
   30.1990   -9.3070    0.2240 C   0  0  0  0  0  0  0  0  0  0  0  0
   28.9260   -8.7830   -0.0170 C   0  0  0  0  0  0  0  0  0  0  0  0
   27.8430   -9.6280   -0.2890 C   0  0  0  0  0  0  0  0  0  0  0  0
   28.0680  -11.0100   -0.3420 C   0  0  0  0  0  0  0  0  0  0  0  0
   26.4620   -8.9840   -0.5160 C   0  0  0  0  0  0  0  0  0  0  0  0
   25.2500   -9.9500   -0.4590 C   0  0  0  0  0  0  0  0  0  0  0  0
   23.9900   -9.1740   -0.4950 N   0  0  0  0  0  0  0  0  0  0  0  0
   22.7520   -9.9660   -0.3120 C   0  0  0  0  0  0  0  0  0  0  0  0
   21.4970   -9.0470   -0.3060 C   0  0  0  0  0  0  0  0  0  0  0  0
   20.1960   -9.8590   -0.0620 C   0  0  0  0  0  0  0  0  0  0  0  0
   19.0630   -8.9820   -0.1770 O   0  0  0  0  0  0  0  0  0  0  0  0
   17.7440   -9.4260   -0.0010 C   0  0  0  0  0  0  0  0  0  0  0  0
   17.4320  -10.7600    0.2940 C   0  0  0  0  0  0  0  0  0  0  0  0
   16.1010  -11.1610    0.4620 C   0  0  0  0  0  0  0  0  0  0  0  0
   15.0730  -10.2200    0.3330 C   0  0  0  0  0  0  0  0  0  0  0  0
   15.3760   -8.8880    0.0400 C   0  0  0  0  0  0  0  0  0  0  0  0
   16.7070   -8.4970   -0.1250 C   0  0  0  0  0  0  0  0  0  0  0  0
   15.7940  -12.6280    0.7850 C   0  0  0  0  0  0  0  0  0  0  0  0
   21.6480   -7.9930    0.6630 O   0  0  0  0  0  0  0  0  0  0  0  0
   31.6830  -11.1960    0.4560 O   0  0  0  0  0  0  0  0  0  0  0  0
   31.8040  -11.8480    1.7300 C   0  0  0  0  0  0  0  0  0  0  0  0
   29.5300  -12.9220   -0.1850 O   0  0  0  0  0  0  0  0  0  0  0  0
   30.2540  -13.3590   -1.3460 C   0  0  0  0  0  0  0  0  0  0  0  0
  1  2  2  0  0  0  0
  2  3  1  0  0  0  0
  3  4  2  0  0  0  0
  4  5  1  0  0  0  0
  5  6  2  0  0  0  0
  6  1  1  0  0  0  0
  5  7  1  0  0  0  0
  7  8  1  0  0  0  0
  8  9  1  0  0  0  0
  9 10  1  0  0  0  0
 10 11  1  0  0  0  0
 11 12  1  0  0  0  0
 12 13  1  0  0  0  0
 13 14  1  0  0  0  0
 14 15  2  0  0  0  0
 15 16  1  0  0  0  0
 16 17  2  0  0  0  0
 17 18  1  0  0  0  0
 18 19  2  0  0  0  0
 19 14  1  0  0  0  0
 16 20  1  0  0  0  0
 11 21  1  0  0  0  0
  2 22  1  0  0  0  0
 22 23  1  0  0  0  0
  1 24  1  0  0  0  0
 24 25  1  0  0  0  0
M  END
>  <EXTREG> (Bevantolol)
Bevantolol

>  <NAME> (Bevantolol)
Bevantolol

>  <Vss> (Bevantolol)
0.6700

>  <fu> (Bevantolol)
0.0200

>  <V> (Bevantolol)
853.3800

>  <S> (Bevantolol)
601.2100

>  <R> (Bevantolol)
1.4200

>  <G> (Bevantolol)
1.6200

>  <W1> (Bevantolol)
1369.1200

>  <W2> (Bevantolol)
779.6300

>  <W3> (Bevantolol)
374.5000

>  <W4> (Bevantolol)
143.8800

>  <W5> (Bevantolol)
70.2500

>  <W6> (Bevantolol)
33.3800

>  <W7> (Bevantolol)
11.8800

>  <W8> (Bevantolol)
1.1300

>  <D1> (Bevantolol)
264.3800

>  <D2> (Bevantolol)
130.0000

>  <D3> (Bevantolol)
63.0000

>  <D4> (Bevantolol)
31.7500

>  <D5> (Bevantolol)
21.0000

>  <D6> (Bevantolol)
12.7500

>  <D7> (Bevantolol)
8.0000

>  <D8> (Bevantolol)
3.6300

>  <WO1> (Bevantolol)
173.5000

>  <WO2> (Bevantolol)
69.8800

>  <WO3> (Bevantolol)
32.5000

>  <WO4> (Bevantolol)
11.8800

>  <WO5> (Bevantolol)
1.5000

>  <WO6> (Bevantolol)
0.0000

>  <WN1> (Bevantolol)
446.7500

>  <WN2> (Bevantolol)
153.2500

>  <WN3> (Bevantolol)
73.0000

>  <WN4> (Bevantolol)
30.2500

>  <WN5> (Bevantolol)
8.5000

>  <WN6> (Bevantolol)
0.0000

>  <IW1> (Bevantolol)
0.0500

>  <IW2> (Bevantolol)
0.1800

>  <IW3> (Bevantolol)
0.4900

>  <IW4> (Bevantolol)
0.8300

>  <CW1> (Bevantolol)
2.2800

>  <CW2> (Bevantolol)
1.3000

>  <CW3> (Bevantolol)
0.6200

>  <CW4> (Bevantolol)
0.2400

>  <CW5> (Bevantolol)
0.1200

>  <CW6> (Bevantolol)
0.0600

>  <CW7> (Bevantolol)
0.0200

>  <CW8> (Bevantolol)
0.0000

>  <ID1> (Bevantolol)
0.0400

>  <ID2> (Bevantolol)
0.0400

>  <ID3> (Bevantolol)
0.0300

>  <ID4> (Bevantolol)
0.0300

>  <CD1> (Bevantolol)
0.4400

>  <CD2> (Bevantolol)
0.2200

>  <CD3> (Bevantolol)
0.1000

>  <CD4> (Bevantolol)
0.0500

>  <CD5> (Bevantolol)
0.0300

>  <CD6> (Bevantolol)
0.0200

>  <CD7> (Bevantolol)
0.0100

>  <CD8> (Bevantolol)
0.0100

>  <HL1> (Bevantolol)
1.1200

>  <HL2> (Bevantolol)
1.0500

>  <A> (Bevantolol)
3.3700

>  <CP> (Bevantolol)
2.6500

>  <POL> (Bevantolol)
38.6700

>  <MW> (Bevantolol)
345.4300

>  <FLEX> (Bevantolol)
2.8100

>  <FLEX_RB> (Bevantolol)
0.2000

>  <NCC> (Bevantolol)
0

>  <DIFF> (Bevantolol)
0.4200

>  <LOGP n-Oct> (Bevantolol)
2.9300

>  <LOGP c-Hex> (Bevantolol)
3.1300

>  <PSA> (Bevantolol)
66.5500

>  <HSA> (Bevantolol)
534.6600

>  <PSAR> (Bevantolol)
0.1100

>  <PHSAR> (Bevantolol)
0.1200

>  <LgD5> (Bevantolol)
-0.3400

>  <LgD6> (Bevantolol)
0.5600

>  <LgD7> (Bevantolol)
1.5300

>  <LgD7.5> (Bevantolol)
1.9900

>  <LgD8> (Bevantolol)
2.4000

>  <LgD9> (Bevantolol)
2.8300

>  <LgD10> (Bevantolol)
2.9200

>  <AUS7.4> (Bevantolol)
1.0100

>  <0.000000U4> (Bevantolol)
0.0000

>  <0.000000U5> (Bevantolol)
0.0400

>  <0.000000U6> (Bevantolol)
0.4200

>  <0.000000U7> (Bevantolol)
4.0000

>  <0.000000U8> (Bevantolol)
29.4200

>  <0.000000U9> (Bevantolol)
80.6500

>  <0.000000U10> (Bevantolol)
97.6600

>  <DRDRDR> (Bevantolol)
28.7300

>  <DRDRAC> (Bevantolol)
26.2900

>  <DRDRDO> (Bevantolol)
21.1800

>  <DRACAC> (Bevantolol)
22.3100

>  <DRACDO> (Bevantolol)
18.6500

>  <DRDODO> (Bevantolol)
7.4600

>  <ACACAC> (Bevantolol)
12.0200

>  <ACACDO> (Bevantolol)
11.1800

>  <ACDODO> (Bevantolol)
3.9900

>  <DODODO> (Bevantolol)
0.0000

>  <SOLY> (Bevantolol)
-4.0300

>  <LgS3> (Bevantolol)
-0.5300

>  <LgS4> (Bevantolol)
-0.5800

>  <LgS5> (Bevantolol)
-0.8900

>  <LgS6> (Bevantolol)
-1.6800

>  <LgS7> (Bevantolol)
-2.6300

>  <LgS7.5> (Bevantolol)
-3.1000

>  <LgS8> (Bevantolol)
-3.5000

>  <LgS9> (Bevantolol)
-3.9400

>  <LgS10> (Bevantolol)
-4.0200

>  <LgS11> (Bevantolol)
-4.0300

>  <L0LgS> (Bevantolol)
-2.4400

>  <L1LgS> (Bevantolol)
-2.3300

>  <L2LgS> (Bevantolol)
0.2800

>  <L3LgS> (Bevantolol)
0.7600

>  <L4LgS> (Bevantolol)
-0.1600

>  <DD1> (Bevantolol)
-0.7500

>  <DD2> (Bevantolol)
0.2500

>  <DD3> (Bevantolol)
0.0000

>  <DD4> (Bevantolol)
0.1300

>  <DD5> (Bevantolol)
0.5000

>  <DD6> (Bevantolol)
0.3800

>  <DD7> (Bevantolol)
0.1300

>  <DD8> (Bevantolol)
0.0000

>  <ALogD5> (Bevantolol)
-0.0500

>  <ALogD5.5> (Bevantolol)
0.0400

>  <ALogD7> (Bevantolol)
1.0200

>  <ALogD7.4> (Bevantolol)
1.3900

>  <ALogP> (Bevantolol)
3.0000

>  <APSA> (Bevantolol)
59.9500

>  <HDonors> (Bevantolol)
2

>  <HAcceptors> (Bevantolol)
5

>  <FRB> (Bevantolol)
11

>  <Rule Of 5> (Bevantolol)
0

>  <Molar Volume> (Bevantolol)
311.1400

>  <Surface Tension> (Bevantolol)
41.2000

>  <Polarizability> (Bevantolol)
39.3300

>  <C ratio> (Bevantolol)
0.8000

>  <N ratio> (Bevantolol)
0.0400

>  <NO ratio> (Bevantolol)
0.2000

>  <Num Rings> (Bevantolol)
2

>  <Num Ar Rings> (Bevantolol)
2

>  <logS> (Bevantolol)
-3.4000

$$$$
Biperiden
  -MTS-   07231215063D 0   0.00000     0.00000     0

 23 26  0  0  0  0  0  0  0  0999 V2000
   23.4120   -9.4400    1.0060 C   0  0  0  0  0  0  0  0  0  0  0  0
   21.9050   -9.1820    0.6680 C   0  0  0  0  0  0  0  0  0  0  0  0
   21.5470   -9.1460   -0.9550 C   0  0  0  0  0  0  0  0  0  0  0  0
   20.6180   -8.2210   -1.9760 C   0  0  0  0  0  0  0  0  0  0  0  0
   20.1060   -7.0560   -1.3830 C   0  0  0  0  0  0  0  0  0  0  0  0
   20.5820   -6.8840    0.2130 C   0  0  0  0  0  0  0  0  0  0  0  0
   21.2680   -7.8430    1.3960 C   0  0  0  0  0  0  0  0  0  0  0  0
   20.7530   -7.9830   -0.6760 C   0  0  0  0  0  0  0  0  0  0  0  0
   24.3810   -8.3230    0.4880 C   0  0  0  0  0  0  0  0  0  0  0  0
   25.8800   -8.5600    0.8380 C   0  0  0  0  0  0  0  0  0  0  0  0
   26.7890   -7.8320   -0.0890 N   0  0  0  0  0  0  0  0  0  0  0  0
   26.7250   -6.3520    0.0140 C   0  0  0  0  0  0  0  0  0  0  0  0
   27.5320   -5.6860   -1.1280 C   0  0  0  0  0  0  0  0  0  0  0  0
   29.0010   -6.1720   -1.0990 C   0  0  0  0  0  0  0  0  0  0  0  0
   29.0210   -7.7150   -1.2080 C   0  0  0  0  0  0  0  0  0  0  0  0
   28.1850   -8.3400   -0.0640 C   0  0  0  0  0  0  0  0  0  0  0  0
   23.7650  -10.8660    0.5080 C   0  0  0  0  0  0  0  0  0  0  0  0
   24.4190  -11.1180   -0.7070 C   0  0  0  0  0  0  0  0  0  0  0  0
   24.7250  -12.4240   -1.1010 C   0  0  0  0  0  0  0  0  0  0  0  0
   24.3780  -13.5040   -0.2870 C   0  0  0  0  0  0  0  0  0  0  0  0
   23.7180  -13.2700    0.9200 C   0  0  0  0  0  0  0  0  0  0  0  0
   23.4110  -11.9620    1.3070 C   0  0  0  0  0  0  0  0  0  0  0  0
   23.4650   -9.4250    2.4460 O   0  0  0  0  0  0  0  0  0  0  0  0
  1  2  1  0  0  0  0
  2  3  1  0  0  0  0
  3  4  1  0  0  0  0
  4  5  2  0  0  0  0
  5  6  1  0  0  0  0
  6  7  1  0  0  0  0
  7  2  1  0  0  0  0
  6  8  1  0  0  0  0
  8  3  1  0  0  0  0
  1  9  1  0  0  0  0
  9 10  1  0  0  0  0
 10 11  1  0  0  0  0
 11 12  1  0  0  0  0
 12 13  1  0  0  0  0
 13 14  1  0  0  0  0
 14 15  1  0  0  0  0
 15 16  1  0  0  0  0
 16 11  1  0  0  0  0
  1 17  1  0  0  0  0
 17 18  2  0  0  0  0
 18 19  1  0  0  0  0
 19 20  2  0  0  0  0
 20 21  1  0  0  0  0
 21 22  2  0  0  0  0
 22 17  1  0  0  0  0
  1 23  1  0  0  0  0
M  END
>  <EXTREG> (Biperiden)
Biperiden

>  <NAME> (Biperiden)
Biperiden

>  <Vss> (Biperiden)
12.0000

>  <fu> (Biperiden)
0.1000

>  <V> (Biperiden)
764.8800

>  <S> (Biperiden)
517.6000

>  <R> (Biperiden)
1.4800

>  <G> (Biperiden)
1.4500

>  <W1> (Biperiden)
1030.8800

>  <W2> (Biperiden)
433.6300

>  <W3> (Biperiden)
203.8800

>  <W4> (Biperiden)
82.7500

>  <W5> (Biperiden)
44.1300

>  <W6> (Biperiden)
20.7500

>  <W7> (Biperiden)
8.6300

>  <W8> (Biperiden)
3.0000

>  <D1> (Biperiden)
314.3800

>  <D2> (Biperiden)
139.7500

>  <D3> (Biperiden)
33.7500

>  <D4> (Biperiden)
13.0000

>  <D5> (Biperiden)
6.2500

>  <D6> (Biperiden)
3.5000

>  <D7> (Biperiden)
2.1300

>  <D8> (Biperiden)
1.0000

>  <WO1> (Biperiden)
107.7500

>  <WO2> (Biperiden)
30.7500

>  <WO3> (Biperiden)
11.2500

>  <WO4> (Biperiden)
2.3800

>  <WO5> (Biperiden)
0.0000

>  <WO6> (Biperiden)
0.0000

>  <WN1> (Biperiden)
243.6300

>  <WN2> (Biperiden)
112.2500

>  <WN3> (Biperiden)
57.0000

>  <WN4> (Biperiden)
28.7500

>  <WN5> (Biperiden)
12.1300

>  <WN6> (Biperiden)
3.3800

>  <IW1> (Biperiden)
0.0300

>  <IW2> (Biperiden)
0.1700

>  <IW3> (Biperiden)
0.2900

>  <IW4> (Biperiden)
0.1900

>  <CW1> (Biperiden)
1.9900

>  <CW2> (Biperiden)
0.8400

>  <CW3> (Biperiden)
0.3900

>  <CW4> (Biperiden)
0.1600

>  <CW5> (Biperiden)
0.0900

>  <CW6> (Biperiden)
0.0400

>  <CW7> (Biperiden)
0.0200

>  <CW8> (Biperiden)
0.0100

>  <ID1> (Biperiden)
0.0100

>  <ID2> (Biperiden)
0.0700

>  <ID3> (Biperiden)
0.1800

>  <ID4> (Biperiden)
0.2800

>  <CD1> (Biperiden)
0.6100

>  <CD2> (Biperiden)
0.2700

>  <CD3> (Biperiden)
0.0700

>  <CD4> (Biperiden)
0.0300

>  <CD5> (Biperiden)
0.0100

>  <CD6> (Biperiden)
0.0100

>  <CD7> (Biperiden)
0.0000

>  <CD8> (Biperiden)
0.0000

>  <HL1> (Biperiden)
1.3100

>  <HL2> (Biperiden)
1.6000

>  <A> (Biperiden)
2.9500

>  <CP> (Biperiden)
1.1400

>  <POL> (Biperiden)
37.4300

>  <MW> (Biperiden)
311.4600

>  <FLEX> (Biperiden)
1.6900

>  <FLEX_RB> (Biperiden)
0.2800

>  <NCC> (Biperiden)
0

>  <DIFF> (Biperiden)
0.4500

>  <LOGP n-Oct> (Biperiden)
4.3700

>  <LOGP c-Hex> (Biperiden)
2.4300

>  <PSA> (Biperiden)
23.4700

>  <HSA> (Biperiden)
494.1300

>  <PSAR> (Biperiden)
0.0500

>  <PHSAR> (Biperiden)
0.0500

>  <LgD5> (Biperiden)
0.9600

>  <LgD6> (Biperiden)
1.2500

>  <LgD7> (Biperiden)
2.0100

>  <LgD7.5> (Biperiden)
2.4800

>  <LgD8> (Biperiden)
2.9600

>  <LgD9> (Biperiden)
3.8300

>  <LgD10> (Biperiden)
4.2700

>  <AUS7.4> (Biperiden)
0.2300

>  <0.000000U4> (Biperiden)
0.0000

>  <0.000000U5> (Biperiden)
0.0000

>  <0.000000U6> (Biperiden)
0.0400

>  <0.000000U7> (Biperiden)
0.4100

>  <0.000000U8> (Biperiden)
3.9100

>  <0.000000U9> (Biperiden)
28.9200

>  <0.000000U10> (Biperiden)
80.2600

>  <DRDRDR> (Biperiden)
19.5200

>  <DRDRAC> (Biperiden)
14.8900

>  <DRDRDO> (Biperiden)
12.1300

>  <DRACAC> (Biperiden)
7.5000

>  <DRACDO> (Biperiden)
7.5000

>  <DRDODO> (Biperiden)
0.0000

>  <ACACAC> (Biperiden)
0.0000

>  <ACACDO> (Biperiden)
0.0000

>  <ACDODO> (Biperiden)
0.0000

>  <DODODO> (Biperiden)
0.0000

>  <SOLY> (Biperiden)
-4.0200

>  <LgS3> (Biperiden)
-0.5200

>  <LgS4> (Biperiden)
-0.5300

>  <LgS5> (Biperiden)
-0.5700

>  <LgS6> (Biperiden)
-0.8800

>  <LgS7> (Biperiden)
-1.6600

>  <LgS7.5> (Biperiden)
-2.1300

>  <LgS8> (Biperiden)
-2.6200

>  <LgS9> (Biperiden)
-3.4800

>  <LgS10> (Biperiden)
-3.9200

>  <LgS11> (Biperiden)
-4.0100

>  <L0LgS> (Biperiden)
-1.9900

>  <L1LgS> (Biperiden)
-2.2900

>  <L2LgS> (Biperiden)
-0.4700

>  <L3LgS> (Biperiden)
0.6900

>  <L4LgS> (Biperiden)
0.2600

>  <DD1> (Biperiden)
0.5000

>  <DD2> (Biperiden)
0.0000

>  <DD3> (Biperiden)
0.5000

>  <DD4> (Biperiden)
0.1300

>  <DD5> (Biperiden)
-0.2500

>  <DD6> (Biperiden)
-0.1300

>  <DD7> (Biperiden)
0.1300

>  <DD8> (Biperiden)
0.0000

>  <ALogD5> (Biperiden)
1.1900

>  <ALogD5.5> (Biperiden)
1.2500

>  <ALogD7> (Biperiden)
2.0600

>  <ALogD7.4> (Biperiden)
2.4200

>  <ALogP> (Biperiden)
4.2700

>  <APSA> (Biperiden)
23.4700

>  <HDonors> (Biperiden)
1

>  <HAcceptors> (Biperiden)
2

>  <FRB> (Biperiden)
6

>  <Rule Of 5> (Biperiden)
0

>  <Molar Volume> (Biperiden)
281.7200

>  <Surface Tension> (Biperiden)
46.9200

>  <Polarizability> (Biperiden)
37.3100

>  <C ratio> (Biperiden)
0.9100

>  <N ratio> (Biperiden)
0.0400

>  <NO ratio> (Biperiden)
0.0900

>  <Num Rings> (Biperiden)
4

>  <Num Ar Rings> (Biperiden)
1

>  <logS> (Biperiden)
-3.4300

$$$$
Bisoprolol
  -MTS-   07231215063D 0   0.00000     0.00000     0

 23 23  0  0  0  0  0  0  0  0999 V2000
   12.8330   -8.2220   -0.1570 N   0  0  0  0  0  0  0  0  0  0  0  0
   13.9680   -7.2790   -0.2990 C   0  0  0  0  0  0  0  0  0  0  0  0
   15.2950   -7.8850    0.2420 C   0  0  0  0  0  0  0  0  0  0  0  0
   16.4540   -6.8510    0.1990 C   0  0  0  0  0  0  0  0  0  0  0  0
   17.6770   -7.4960    0.5950 O   0  0  0  0  0  0  0  0  0  0  0  0
   18.9010   -6.8150    0.6600 C   0  0  0  0  0  0  0  0  0  0  0  0
   19.0240   -5.4560    0.3410 C   0  0  0  0  0  0  0  0  0  0  0  0
   20.2690   -4.8220    0.4240 C   0  0  0  0  0  0  0  0  0  0  0  0
   21.4060   -5.5340    0.8220 C   0  0  0  0  0  0  0  0  0  0  0  0
   21.2820   -6.8900    1.1420 C   0  0  0  0  0  0  0  0  0  0  0  0
   20.0380   -7.5210    1.0600 C   0  0  0  0  0  0  0  0  0  0  0  0
   22.7810   -4.8600    0.9150 C   0  0  0  0  0  0  0  0  0  0  0  0
   23.7510   -5.7140    0.2770 O   0  0  0  0  0  0  0  0  0  0  0  0
   25.0980   -5.2000    0.3390 C   0  0  0  0  0  0  0  0  0  0  0  0
   26.0370   -6.2020   -0.3700 C   0  0  0  0  0  0  0  0  0  0  0  0
   27.3800   -5.6790   -0.3020 O   0  0  0  0  0  0  0  0  0  0  0  0
   28.3640   -6.4290   -1.0470 C   0  0  0  0  0  0  0  0  0  0  0  0
   29.6850   -5.6270   -0.9300 C   0  0  0  0  0  0  0  0  0  0  0  0
   28.5640   -7.8700   -0.5020 C   0  0  0  0  0  0  0  0  0  0  0  0
   15.1060   -8.4090    1.5700 O   0  0  0  0  0  0  0  0  0  0  0  0
   11.5740   -7.8940   -0.8710 C   0  0  0  0  0  0  0  0  0  0  0  0
   11.0590   -6.4800   -0.4910 C   0  0  0  0  0  0  0  0  0  0  0  0
   10.5030   -8.9570   -0.5040 C   0  0  0  0  0  0  0  0  0  0  0  0
  1  2  1  0  0  0  0
  2  3  1  0  0  0  0
  3  4  1  0  0  0  0
  4  5  1  0  0  0  0
  5  6  1  0  0  0  0
  6  7  2  0  0  0  0
  7  8  1  0  0  0  0
  8  9  2  0  0  0  0
  9 10  1  0  0  0  0
 10 11  2  0  0  0  0
 11  6  1  0  0  0  0
  9 12  1  0  0  0  0
 12 13  1  0  0  0  0
 13 14  1  0  0  0  0
 14 15  1  0  0  0  0
 15 16  1  0  0  0  0
 16 17  1  0  0  0  0
 17 18  1  0  0  0  0
 17 19  1  0  0  0  0
  3 20  1  0  0  0  0
  1 21  1  0  0  0  0
 21 22  1  0  0  0  0
 21 23  1  0  0  0  0
M  END
>  <EXTREG> (Bisoprolol)
Bisoprolol

>  <NAME> (Bisoprolol)
Bisoprolol

>  <Vss> (Bisoprolol)
2.4000

>  <fu> (Bisoprolol)
0.6600

>  <V> (Bisoprolol)
845.6300

>  <S> (Bisoprolol)
603.9900

>  <R> (Bisoprolol)
1.4000

>  <G> (Bisoprolol)
1.6500

>  <W1> (Bisoprolol)
1277.1200

>  <W2> (Bisoprolol)
750.2500

>  <W3> (Bisoprolol)
421.0000

>  <W4> (Bisoprolol)
175.6300

>  <W5> (Bisoprolol)
91.7500

>  <W6> (Bisoprolol)
43.0000

>  <W7> (Bisoprolol)
15.0000

>  <W8> (Bisoprolol)
0.8800

>  <D1> (Bisoprolol)
245.7500

>  <D2> (Bisoprolol)
81.2500

>  <D3> (Bisoprolol)
27.8800

>  <D4> (Bisoprolol)
11.1300

>  <D5> (Bisoprolol)
6.8800

>  <D6> (Bisoprolol)
4.0000

>  <D7> (Bisoprolol)
1.5000

>  <D8> (Bisoprolol)
0.7500

>  <WO1> (Bisoprolol)
156.8800

>  <WO2> (Bisoprolol)
66.6300

>  <WO3> (Bisoprolol)
32.0000

>  <WO4> (Bisoprolol)
12.3800

>  <WO5> (Bisoprolol)
1.6300

>  <WO6> (Bisoprolol)
0.0000

>  <WN1> (Bisoprolol)
483.8800

>  <WN2> (Bisoprolol)
207.0000

>  <WN3> (Bisoprolol)
101.0000

>  <WN4> (Bisoprolol)
46.1300

>  <WN5> (Bisoprolol)
9.8800

>  <WN6> (Bisoprolol)
0.0000

>  <IW1> (Bisoprolol)
0.0400

>  <IW2> (Bisoprolol)
0.1200

>  <IW3> (Bisoprolol)
0.3200

>  <IW4> (Bisoprolol)
0.9000

>  <CW1> (Bisoprolol)
2.1100

>  <CW2> (Bisoprolol)
1.2400

>  <CW3> (Bisoprolol)
0.7000

>  <CW4> (Bisoprolol)
0.2900

>  <CW5> (Bisoprolol)
0.1500

>  <CW6> (Bisoprolol)
0.0700

>  <CW7> (Bisoprolol)
0.0200

>  <CW8> (Bisoprolol)
0.0000

>  <ID1> (Bisoprolol)
0.0200

>  <ID2> (Bisoprolol)
0.0600

>  <ID3> (Bisoprolol)
0.0400

>  <ID4> (Bisoprolol)
0.1300

>  <CD1> (Bisoprolol)
0.4100

>  <CD2> (Bisoprolol)
0.1300

>  <CD3> (Bisoprolol)
0.0500

>  <CD4> (Bisoprolol)
0.0200

>  <CD5> (Bisoprolol)
0.0100

>  <CD6> (Bisoprolol)
0.0100

>  <CD7> (Bisoprolol)
0.0000

>  <CD8> (Bisoprolol)
0.0000

>  <HL1> (Bisoprolol)
3.2900

>  <HL2> (Bisoprolol)
3.8700

>  <A> (Bisoprolol)
2.6400

>  <CP> (Bisoprolol)
0.6600

>  <POL> (Bisoprolol)
36.3500

>  <MW> (Bisoprolol)
325.4400

>  <FLEX> (Bisoprolol)
2.8100

>  <FLEX_RB> (Bisoprolol)
0.1700

>  <NCC> (Bisoprolol)
0

>  <DIFF> (Bisoprolol)
0.4100

>  <LOGP n-Oct> (Bisoprolol)
2.2500

>  <LOGP c-Hex> (Bisoprolol)
3.0600

>  <PSA> (Bisoprolol)
68.7500

>  <HSA> (Bisoprolol)
535.2400

>  <PSAR> (Bisoprolol)
0.1100

>  <PHSAR> (Bisoprolol)
0.1300

>  <LgD5> (Bisoprolol)
-1.1400

>  <LgD6> (Bisoprolol)
-0.8100

>  <LgD7> (Bisoprolol)
0.0000

>  <LgD7.5> (Bisoprolol)
0.4700

>  <LgD8> (Bisoprolol)
0.9500

>  <LgD9> (Bisoprolol)
1.7900

>  <LgD10> (Bisoprolol)
2.1700

>  <AUS7.4> (Bisoprolol)
0.3100

>  <0.000000U4> (Bisoprolol)
0.0000

>  <0.000000U5> (Bisoprolol)
0.0100

>  <0.000000U6> (Bisoprolol)
0.0500

>  <0.000000U7> (Bisoprolol)
0.5300

>  <0.000000U8> (Bisoprolol)
5.0800

>  <0.000000U9> (Bisoprolol)
34.8500

>  <0.000000U10> (Bisoprolol)
84.2500

>  <DRDRDR> (Bisoprolol)
21.0500

>  <DRDRAC> (Bisoprolol)
23.5100

>  <DRDRDO> (Bisoprolol)
22.3000

>  <DRACAC> (Bisoprolol)
17.2200

>  <DRACDO> (Bisoprolol)
17.2200

>  <DRDODO> (Bisoprolol)
9.0700

>  <ACACAC> (Bisoprolol)
9.7100

>  <ACACDO> (Bisoprolol)
9.7100

>  <ACDODO> (Bisoprolol)
7.3900

>  <DODODO> (Bisoprolol)
0.0000

>  <SOLY> (Bisoprolol)
-3.3600

>  <LgS3> (Bisoprolol)
0.1400

>  <LgS4> (Bisoprolol)
0.1400

>  <LgS5> (Bisoprolol)
0.0800

>  <LgS6> (Bisoprolol)
-0.2900

>  <LgS7> (Bisoprolol)
-1.1100

>  <LgS7.5> (Bisoprolol)
-1.5800

>  <LgS8> (Bisoprolol)
-2.0600

>  <LgS9> (Bisoprolol)
-2.9000

>  <LgS10> (Bisoprolol)
-3.2800

>  <LgS11> (Bisoprolol)
-3.3500

>  <L0LgS> (Bisoprolol)
-1.3800

>  <L1LgS> (Bisoprolol)
-2.3100

>  <L2LgS> (Bisoprolol)
-0.3900

>  <L3LgS> (Bisoprolol)
0.7300

>  <L4LgS> (Bisoprolol)
0.2100

>  <DD1> (Bisoprolol)
0.1300

>  <DD2> (Bisoprolol)
0.2500

>  <DD3> (Bisoprolol)
0.6300

>  <DD4> (Bisoprolol)
0.0000

>  <DD5> (Bisoprolol)
0.7500

>  <DD6> (Bisoprolol)
0.5000

>  <DD7> (Bisoprolol)
-0.1300

>  <DD8> (Bisoprolol)
0.0000

>  <ALogD5> (Bisoprolol)
-1.2000

>  <ALogD5.5> (Bisoprolol)
-1.1600

>  <ALogD7> (Bisoprolol)
-0.5400

>  <ALogD7.4> (Bisoprolol)
-0.2000

>  <ALogP> (Bisoprolol)
1.8900

>  <APSA> (Bisoprolol)
59.9500

>  <HDonors> (Bisoprolol)
2

>  <HAcceptors> (Bisoprolol)
5

>  <FRB> (Bisoprolol)
13

>  <Rule Of 5> (Bisoprolol)
0

>  <Molar Volume> (Bisoprolol)
314.9900

>  <Surface Tension> (Bisoprolol)
36.6000

>  <Polarizability> (Bisoprolol)
36.7400

>  <C ratio> (Bisoprolol)
0.7800

>  <N ratio> (Bisoprolol)
0.0400

>  <NO ratio> (Bisoprolol)
0.2200

>  <Num Rings> (Bisoprolol)
1

>  <Num Ar Rings> (Bisoprolol)
1

>  <logS> (Bisoprolol)
-2.5700

$$$$
Bromazepam
  -MTS-   07231215063D 0   0.00000     0.00000     0

 19 21  0  0  0  0  0  0  0  0999 V2000
   24.3240   -9.0540   -0.2900 C   0  0  0  0  0  0  0  0  0  0  0  0
   25.5800   -9.9040   -0.2460 C   0  0  0  0  0  0  0  0  0  0  0  0
   26.7620   -9.4610   -0.4530 N   0  0  0  0  0  0  0  0  0  0  0  0
   26.8200   -8.0430   -0.7360 C   0  0  0  0  0  0  0  0  0  0  0  0
   26.5540   -7.2650    0.5260 C   0  0  0  0  0  0  0  0  0  0  0  0
   25.3010   -7.2050    1.0150 N   0  0  0  0  0  0  0  0  0  0  0  0
   24.1970   -7.8210    0.3670 C   0  0  0  0  0  0  0  0  0  0  0  0
   22.9520   -7.1810    0.3950 C   0  0  0  0  0  0  0  0  0  0  0  0
   21.8550   -7.7210   -0.2800 C   0  0  0  0  0  0  0  0  0  0  0  0
   22.0040   -8.9050   -1.0050 C   0  0  0  0  0  0  0  0  0  0  0  0
   23.2390   -9.5560   -1.0190 C   0  0  0  0  0  0  0  0  0  0  0  0
   20.5690   -9.6100   -1.9410 Br  0  0  0  0  0  0  0  0  0  0  0  0
   27.4710   -6.6900    1.0890 O   0  0  0  0  0  0  0  0  0  0  0  0
   25.4360  -11.3830    0.0500 C   0  0  0  0  0  0  0  0  0  0  0  0
   26.4190  -12.2260   -0.3350 N   0  0  0  0  0  0  0  0  0  0  0  0
   26.3340  -13.5600   -0.1520 C   0  0  0  0  0  0  0  0  0  0  0  0
   25.2140  -14.1170    0.4700 C   0  0  0  0  0  0  0  0  0  0  0  0
   24.1950  -13.2700    0.9120 C   0  0  0  0  0  0  0  0  0  0  0  0
   24.3140  -11.8920    0.7140 C   0  0  0  0  0  0  0  0  0  0  0  0
  1  2  1  0  0  0  0
  2  3  2  0  0  0  0
  3  4  1  0  0  0  0
  4  5  1  0  0  0  0
  5  6  1  0  0  0  0
  6  7  1  0  0  0  0
  7  1  2  0  0  0  0
  7  8  1  0  0  0  0
  8  9  2  0  0  0  0
  9 10  1  0  0  0  0
 10 11  2  0  0  0  0
 11  1  1  0  0  0  0
 10 12  1  0  0  0  0
  5 13  2  0  0  0  0
  2 14  1  0  0  0  0
 14 15  1  0  0  0  0
 15 16  2  0  0  0  0
 16 17  1  0  0  0  0
 17 18  2  0  0  0  0
 18 19  1  0  0  0  0
 19 14  2  0  0  0  0
M  END
>  <EXTREG> (Bromazepam)
Bromazepam

>  <NAME> (Bromazepam)
Bromazepam

>  <Vss> (Bromazepam)
0.8500

>  <fu> (Bromazepam)
0.4800

>  <V> (Bromazepam)
596.0000

>  <S> (Bromazepam)
415.0100

>  <R> (Bromazepam)
1.4400

>  <G> (Bromazepam)
1.3300

>  <W1> (Bromazepam)
1088.5000

>  <W2> (Bromazepam)
648.1300

>  <W3> (Bromazepam)
337.2500

>  <W4> (Bromazepam)
144.2500

>  <W5> (Bromazepam)
80.0000

>  <W6> (Bromazepam)
43.2500

>  <W7> (Bromazepam)
18.0000

>  <W8> (Bromazepam)
2.7500

>  <D1> (Bromazepam)
286.5000

>  <D2> (Bromazepam)
168.3800

>  <D3> (Bromazepam)
70.7500

>  <D4> (Bromazepam)
46.5000

>  <D5> (Bromazepam)
30.7500

>  <D6> (Bromazepam)
21.7500

>  <D7> (Bromazepam)
14.8800

>  <D8> (Bromazepam)
9.1300

>  <WO1> (Bromazepam)
75.3800

>  <WO2> (Bromazepam)
12.2500

>  <WO3> (Bromazepam)
4.5000

>  <WO4> (Bromazepam)
1.3800

>  <WO5> (Bromazepam)
0.0000

>  <WO6> (Bromazepam)
0.0000

>  <WN1> (Bromazepam)
389.3800

>  <WN2> (Bromazepam)
167.2500

>  <WN3> (Bromazepam)
94.7500

>  <WN4> (Bromazepam)
48.1300

>  <WN5> (Bromazepam)
16.1300

>  <WN6> (Bromazepam)
0.7500

>  <IW1> (Bromazepam)
0.1400

>  <IW2> (Bromazepam)
0.4900

>  <IW3> (Bromazepam)
1.0800

>  <IW4> (Bromazepam)
1.4400

>  <CW1> (Bromazepam)
2.6200

>  <CW2> (Bromazepam)
1.5600

>  <CW3> (Bromazepam)
0.8100

>  <CW4> (Bromazepam)
0.3500

>  <CW5> (Bromazepam)
0.1900

>  <CW6> (Bromazepam)
0.1000

>  <CW7> (Bromazepam)
0.0400

>  <CW8> (Bromazepam)
0.0100

>  <ID1> (Bromazepam)
0.0600

>  <ID2> (Bromazepam)
0.0800

>  <ID3> (Bromazepam)
0.0700

>  <ID4> (Bromazepam)
0.0700

>  <CD1> (Bromazepam)
0.6900

>  <CD2> (Bromazepam)
0.4100

>  <CD3> (Bromazepam)
0.1700

>  <CD4> (Bromazepam)
0.1100

>  <CD5> (Bromazepam)
0.0700

>  <CD6> (Bromazepam)
0.0500

>  <CD7> (Bromazepam)
0.0400

>  <CD8> (Bromazepam)
0.0200

>  <HL1> (Bromazepam)
1.1300

>  <HL2> (Bromazepam)
0.9300

>  <A> (Bromazepam)
5.7400

>  <CP> (Bromazepam)
2.4500

>  <POL> (Bromazepam)
28.9500

>  <MW> (Bromazepam)
316.1500

>  <FLEX> (Bromazepam)
0.2800

>  <FLEX_RB> (Bromazepam)
0.2800

>  <NCC> (Bromazepam)
0

>  <DIFF> (Bromazepam)
0.6500

>  <LOGP n-Oct> (Bromazepam)
1.9900

>  <LOGP c-Hex> (Bromazepam)
0.9400

>  <PSA> (Bromazepam)
54.3600

>  <HSA> (Bromazepam)
360.6500

>  <PSAR> (Bromazepam)
0.1300

>  <PHSAR> (Bromazepam)
0.1500

>  <LgD5> (Bromazepam)
1.9800

>  <LgD6> (Bromazepam)
1.9900

>  <LgD7> (Bromazepam)
1.9900

>  <LgD7.5> (Bromazepam)
1.9900

>  <LgD8> (Bromazepam)
1.9900

>  <LgD9> (Bromazepam)
1.9900

>  <LgD10> (Bromazepam)
1.9400

>  <AUS7.4> (Bromazepam)
2.0000

>  <0.000000U4> (Bromazepam)
82.0900

>  <0.000000U5> (Bromazepam)
98.1200

>  <0.000000U6> (Bromazepam)
99.8100

>  <0.000000U7> (Bromazepam)
99.9700

>  <0.000000U8> (Bromazepam)
99.8800

>  <0.000000U9> (Bromazepam)
98.8400

>  <0.000000U10> (Bromazepam)
89.4600

>  <DRDRDR> (Bromazepam)
21.2600

>  <DRDRAC> (Bromazepam)
25.1100

>  <DRDRDO> (Bromazepam)
19.1000

>  <DRACAC> (Bromazepam)
15.2000

>  <DRACDO> (Bromazepam)
11.7600

>  <DRDODO> (Bromazepam)
0.0000

>  <ACACAC> (Bromazepam)
0.6300

>  <ACACDO> (Bromazepam)
5.2100

>  <ACDODO> (Bromazepam)
0.0000

>  <DODODO> (Bromazepam)
0.0000

>  <SOLY> (Bromazepam)
-3.5000

>  <LgS3> (Bromazepam)
-2.7300

>  <LgS4> (Bromazepam)
-3.4100

>  <LgS5> (Bromazepam)
-3.4900

>  <LgS6> (Bromazepam)
-3.5000

>  <LgS7> (Bromazepam)
-3.5000

>  <LgS7.5> (Bromazepam)
-3.5000

>  <LgS8> (Bromazepam)
-3.5000

>  <LgS9> (Bromazepam)
-3.4900

>  <LgS10> (Bromazepam)
-3.4500

>  <LgS11> (Bromazepam)
-3.1600

>  <L0LgS> (Bromazepam)
-3.4300

>  <L1LgS> (Bromazepam)
-0.0600

>  <L2LgS> (Bromazepam)
0.2400

>  <L3LgS> (Bromazepam)
-0.0900

>  <L4LgS> (Bromazepam)
0.1800

>  <DD1> (Bromazepam)
-0.7500

>  <DD2> (Bromazepam)
0.3800

>  <DD3> (Bromazepam)
-0.1300

>  <DD4> (Bromazepam)
-0.5000

>  <DD5> (Bromazepam)
0.0000

>  <DD6> (Bromazepam)
-0.3800

>  <DD7> (Bromazepam)
0.0000

>  <DD8> (Bromazepam)
-0.2500

>  <ALogD5> (Bromazepam)
2.2800

>  <ALogD5.5> (Bromazepam)
2.2800

>  <ALogD7> (Bromazepam)
2.2800

>  <ALogD7.4> (Bromazepam)
2.2800

>  <ALogP> (Bromazepam)
0

>  <APSA> (Bromazepam)
54.3500

>  <HDonors> (Bromazepam)
1

>  <HAcceptors> (Bromazepam)
4

>  <FRB> (Bromazepam)
1

>  <Rule Of 5> (Bromazepam)
0

>  <Molar Volume> (Bromazepam)
196.4500

>  <Surface Tension> (Bromazepam)
56.6700

>  <Polarizability> (Bromazepam)
30.5200

>  <C ratio> (Bromazepam)
0.7400

>  <N ratio> (Bromazepam)
0.1600

>  <NO ratio> (Bromazepam)
0.2100

>  <Num Rings> (Bromazepam)
3

>  <Num Ar Rings> (Bromazepam)
2

>  <logS> (Bromazepam)
-3.8900

$$$$
Bromfenac
  -MTS-   07231215063D 0   0.00000     0.00000     0

 20 21  0  0  0  0  0  0  0  0999 V2000
   22.9620   -8.6920    0.1140 C   0  0  0  0  0  0  0  0  0  0  0  0
   22.8090   -9.7760   -0.7580 C   0  0  0  0  0  0  0  0  0  0  0  0
   21.5680  -10.4040   -0.8930 C   0  0  0  0  0  0  0  0  0  0  0  0
   20.4610   -9.9260   -0.1860 C   0  0  0  0  0  0  0  0  0  0  0  0
   20.5980   -8.8170    0.6520 C   0  0  0  0  0  0  0  0  0  0  0  0
   21.8450   -8.2020    0.7990 C   0  0  0  0  0  0  0  0  0  0  0  0
   18.8160  -10.7600   -0.3620 Br  0  0  0  0  0  0  0  0  0  0  0  0
   24.3100   -8.0330    0.3180 C   0  0  0  0  0  0  0  0  0  0  0  0
   25.6180   -8.7900    0.2150 C   0  0  0  0  0  0  0  0  0  0  0  0
   25.6580  -10.1580    0.5050 C   0  0  0  0  0  0  0  0  0  0  0  0
   26.8370  -10.8790    0.3130 C   0  0  0  0  0  0  0  0  0  0  0  0
   28.0020  -10.2130   -0.0740 C   0  0  0  0  0  0  0  0  0  0  0  0
   28.0040   -8.8210   -0.2310 C   0  0  0  0  0  0  0  0  0  0  0  0
   26.7900   -8.1190   -0.1690 C   0  0  0  0  0  0  0  0  0  0  0  0
   26.7340   -6.7990   -0.4820 N   0  0  0  0  0  0  0  0  0  0  0  0
   29.3350   -8.0840   -0.4590 C   0  0  0  0  0  0  0  0  0  0  0  0
   30.5230   -8.8310    0.0830 C   0  0  0  0  0  0  0  0  0  0  0  0
   31.3980   -9.2700   -0.6460 O   0  0  0  0  0  0  0  0  0  0  0  0
   30.5550   -8.9870    1.4060 O   0  0  0  0  0  0  0  0  0  0  0  0
   24.3490   -6.8390    0.5730 O   0  0  0  0  0  0  0  0  0  0  0  0
  1  2  2  0  0  0  0
  2  3  1  0  0  0  0
  3  4  2  0  0  0  0
  4  5  1  0  0  0  0
  5  6  2  0  0  0  0
  6  1  1  0  0  0  0
  4  7  1  0  0  0  0
  1  8  1  0  0  0  0
  8  9  1  0  0  0  0
  9 10  2  0  0  0  0
 10 11  1  0  0  0  0
 11 12  2  0  0  0  0
 12 13  1  0  0  0  0
 13 14  2  0  0  0  0
 14  9  1  0  0  0  0
 14 15  1  0  0  0  0
 13 16  1  0  0  0  0
 16 17  1  0  0  0  0
 17 18  2  0  0  0  0
 17 19  1  0  0  0  0
  8 20  2  0  0  0  0
M  END
>  <EXTREG> (Bromfenac)
Bromfenac

>  <NAME> (Bromfenac)
Bromfenac

>  <Vss> (Bromfenac)
0.1100

>  <fu> (Bromfenac)
0.0000

>  <V> (Bromfenac)
634.1300

>  <S> (Bromfenac)
438.8200

>  <R> (Bromfenac)
1.4500

>  <G> (Bromfenac)
1.3600

>  <W1> (Bromfenac)
1239.1200

>  <W2> (Bromfenac)
809.3800

>  <W3> (Bromfenac)
434.2500

>  <W4> (Bromfenac)
191.6300

>  <W5> (Bromfenac)
103.7500

>  <W6> (Bromfenac)
53.5000

>  <W7> (Bromfenac)
21.7500

>  <W8> (Bromfenac)
2.1300

>  <D1> (Bromfenac)
257.5000

>  <D2> (Bromfenac)
153.2500

>  <D3> (Bromfenac)
65.5000

>  <D4> (Bromfenac)
42.3800

>  <D5> (Bromfenac)
26.1300

>  <D6> (Bromfenac)
15.0000

>  <D7> (Bromfenac)
9.1300

>  <D8> (Bromfenac)
5.6300

>  <WO1> (Bromfenac)
168.6300

>  <WO2> (Bromfenac)
48.5000

>  <WO3> (Bromfenac)
16.5000

>  <WO4> (Bromfenac)
4.0000

>  <WO5> (Bromfenac)
0.2500

>  <WO6> (Bromfenac)
0.0000

>  <WN1> (Bromfenac)
483.5000

>  <WN2> (Bromfenac)
212.0000

>  <WN3> (Bromfenac)
113.8800

>  <WN4> (Bromfenac)
58.0000

>  <WN5> (Bromfenac)
17.5000

>  <WN6> (Bromfenac)
0.6300

>  <IW1> (Bromfenac)
0.1300

>  <IW2> (Bromfenac)
0.4100

>  <IW3> (Bromfenac)
0.8600

>  <IW4> (Bromfenac)
1.1100

>  <CW1> (Bromfenac)
2.8200

>  <CW2> (Bromfenac)
1.8400

>  <CW3> (Bromfenac)
0.9900

>  <CW4> (Bromfenac)
0.4400

>  <CW5> (Bromfenac)
0.2400

>  <CW6> (Bromfenac)
0.1200

>  <CW7> (Bromfenac)
0.0500

>  <CW8> (Bromfenac)
0.0000

>  <ID1> (Bromfenac)
0.1100

>  <ID2> (Bromfenac)
0.1500

>  <ID3> (Bromfenac)
0.1600

>  <ID4> (Bromfenac)
0.1800

>  <CD1> (Bromfenac)
0.5900

>  <CD2> (Bromfenac)
0.3500

>  <CD3> (Bromfenac)
0.1500

>  <CD4> (Bromfenac)
0.1000

>  <CD5> (Bromfenac)
0.0600

>  <CD6> (Bromfenac)
0.0300

>  <CD7> (Bromfenac)
0.0200

>  <CD8> (Bromfenac)
0.0100

>  <HL1> (Bromfenac)
1.5800

>  <HL2> (Bromfenac)
1.2600

>  <A> (Bromfenac)
6.7600

>  <CP> (Bromfenac)
0.8700

>  <POL> (Bromfenac)
29.9300

>  <MW> (Bromfenac)
334.1700

>  <FLEX> (Bromfenac)
1.2000

>  <FLEX_RB> (Bromfenac)
0.2000

>  <NCC> (Bromfenac)
0

>  <DIFF> (Bromfenac)
0.5900

>  <LOGP n-Oct> (Bromfenac)
3.3200

>  <LOGP c-Hex> (Bromfenac)
0.2300

>  <PSA> (Bromfenac)
80.3900

>  <HSA> (Bromfenac)
358.4300

>  <PSAR> (Bromfenac)
0.1800

>  <PHSAR> (Bromfenac)
0.2200

>  <LgD5> (Bromfenac)
2.2400

>  <LgD6> (Bromfenac)
1.2900

>  <LgD7> (Bromfenac)
0.4500

>  <LgD7.5> (Bromfenac)
0.1900

>  <LgD8> (Bromfenac)
0.0500

>  <LgD9> (Bromfenac)
-0.0200

>  <LgD10> (Bromfenac)
-0.0300

>  <AUS7.4> (Bromfenac)
0.0000

>  <0.000000U4> (Bromfenac)
47.4200

>  <0.000000U5> (Bromfenac)
8.3800

>  <0.000000U6> (Bromfenac)
0.9100

>  <0.000000U7> (Bromfenac)
0.0900

>  <0.000000U8> (Bromfenac)
0.0100

>  <0.000000U9> (Bromfenac)
0.0000

>  <0.000000U10> (Bromfenac)
0.0001

>  <DRDRDR> (Bromfenac)
11.5100

>  <DRDRAC> (Bromfenac)
16.6300

>  <DRDRDO> (Bromfenac)
16.4800

>  <DRACAC> (Bromfenac)
12.3400

>  <DRACDO> (Bromfenac)
12.1800

>  <DRDODO> (Bromfenac)
4.4700

>  <ACACAC> (Bromfenac)
4.3700

>  <ACACDO> (Bromfenac)
4.3700

>  <ACDODO> (Bromfenac)
2.4500

>  <DODODO> (Bromfenac)
0.0000

>  <SOLY> (Bromfenac)
-3.1600

>  <LgS3> (Bromfenac)
-3.0600

>  <LgS4> (Bromfenac)
-2.8400

>  <LgS5> (Bromfenac)
-2.0900

>  <LgS6> (Bromfenac)
-1.1300

>  <LgS7> (Bromfenac)
-0.2500

>  <LgS7.5> (Bromfenac)
0.0600

>  <LgS8> (Bromfenac)
0.2300

>  <LgS9> (Bromfenac)
0.3300

>  <LgS10> (Bromfenac)
0.3400

>  <LgS11> (Bromfenac)
0.3400

>  <L0LgS> (Bromfenac)
-0.8500

>  <L1LgS> (Bromfenac)
2.0800

>  <L2LgS> (Bromfenac)
-0.8400

>  <L3LgS> (Bromfenac)
-0.4000

>  <L4LgS> (Bromfenac)
0.3900

>  <DD1> (Bromfenac)
0.2500

>  <DD2> (Bromfenac)
4.1300

>  <DD3> (Bromfenac)
-0.6300

>  <DD4> (Bromfenac)
-2.2500

>  <DD5> (Bromfenac)
0.2500

>  <DD6> (Bromfenac)
1.7500

>  <DD7> (Bromfenac)
1.5000

>  <DD8> (Bromfenac)
0.7500

>  <ALogD5> (Bromfenac)
1.2000

>  <ALogD5.5> (Bromfenac)
0.7400

>  <ALogD7> (Bromfenac)
-0.6900

>  <ALogD7.4> (Bromfenac)
-1.0400

>  <ALogP> (Bromfenac)
2.0200

>  <APSA> (Bromfenac)
80.3900

>  <HDonors> (Bromfenac)
3

>  <HAcceptors> (Bromfenac)
4

>  <FRB> (Bromfenac)
5

>  <Rule Of 5> (Bromfenac)
0

>  <Molar Volume> (Bromfenac)
213.4600

>  <Surface Tension> (Bromfenac)
63.1100

>  <Polarizability> (Bromfenac)
31.3500

>  <C ratio> (Bromfenac)
0.7500

>  <N ratio> (Bromfenac)
0.0500

>  <NO ratio> (Bromfenac)
0.2000

>  <Num Rings> (Bromfenac)
2

>  <Num Ar Rings> (Bromfenac)
2

>  <logS> (Bromfenac)
-4.3000

$$$$
Bromopride
  -MTS-   07231215063D 0   0.00000     0.00000     0

 20 20  0  0  0  0  0  0  0  0999 V2000
   27.5750   -9.2360   -0.7820 C   0  0  0  0  0  0  0  0  0  0  0  0
   28.3730   -9.6150    0.2990 C   0  0  0  0  0  0  0  0  0  0  0  0
   28.4210  -10.9540    0.6940 C   0  0  0  0  0  0  0  0  0  0  0  0
   27.6720  -11.9340    0.0300 C   0  0  0  0  0  0  0  0  0  0  0  0
   26.8770  -11.5470   -1.0610 C   0  0  0  0  0  0  0  0  0  0  0  0
   26.8560  -10.2120   -1.4760 C   0  0  0  0  0  0  0  0  0  0  0  0
   25.8280  -12.7610   -1.9960 Br  0  0  0  0  0  0  0  0  0  0  0  0
   27.7340  -13.2230    0.4550 N   0  0  0  0  0  0  0  0  0  0  0  0
   29.1130   -8.6590    0.9950 O   0  0  0  0  0  0  0  0  0  0  0  0
   30.4890   -8.5730    0.5890 C   0  0  0  0  0  0  0  0  0  0  0  0
   27.4930   -7.7820   -1.1920 C   0  0  0  0  0  0  0  0  0  0  0  0
   28.5160   -7.2290   -1.5590 O   0  0  0  0  0  0  0  0  0  0  0  0
   26.3240   -7.1020   -1.1570 N   0  0  0  0  0  0  0  0  0  0  0  0
   25.0850   -7.7220   -0.6820 C   0  0  0  0  0  0  0  0  0  0  0  0
   24.0280   -6.6710   -0.2490 C   0  0  0  0  0  0  0  0  0  0  0  0
   22.7320   -7.3070    0.1150 N   0  0  0  0  0  0  0  0  0  0  0  0
   22.7530   -8.1920    1.3120 C   0  0  0  0  0  0  0  0  0  0  0  0
   22.5840   -9.6660    0.8660 C   0  0  0  0  0  0  0  0  0  0  0  0
   21.5340   -6.4320   -0.0150 C   0  0  0  0  0  0  0  0  0  0  0  0
   20.2390   -7.2570   -0.2280 C   0  0  0  0  0  0  0  0  0  0  0  0
  1  2  2  0  0  0  0
  2  3  1  0  0  0  0
  3  4  2  0  0  0  0
  4  5  1  0  0  0  0
  5  6  2  0  0  0  0
  6  1  1  0  0  0  0
  5  7  1  0  0  0  0
  4  8  1  0  0  0  0
  2  9  1  0  0  0  0
  9 10  1  0  0  0  0
  1 11  1  0  0  0  0
 11 12  2  0  0  0  0
 11 13  1  0  0  0  0
 13 14  1  0  0  0  0
 14 15  1  0  0  0  0
 15 16  1  0  0  0  0
 16 17  1  0  0  0  0
 17 18  1  0  0  0  0
 16 19  1  0  0  0  0
 19 20  1  0  0  0  0
M  END
>  <EXTREG> (Bromopride)
Bromopride

>  <NAME> (Bromopride)
Bromopride

>  <Vss> (Bromopride)
3.1000

>  <fu> (Bromopride)
0.6000

>  <V> (Bromopride)
707.5000

>  <S> (Bromopride)
477.5400

>  <R> (Bromopride)
1.4800

>  <G> (Bromopride)
1.3900

>  <W1> (Bromopride)
1107.8800

>  <W2> (Bromopride)
624.6300

>  <W3> (Bromopride)
337.6300

>  <W4> (Bromopride)
127.5000

>  <W5> (Bromopride)
62.7500

>  <W6> (Bromopride)
31.2500

>  <W7> (Bromopride)
13.2500

>  <W8> (Bromopride)
2.6300

>  <D1> (Bromopride)
226.6300

>  <D2> (Bromopride)
103.2500

>  <D3> (Bromopride)
49.2500

>  <D4> (Bromopride)
33.0000

>  <D5> (Bromopride)
21.0000

>  <D6> (Bromopride)
13.5000

>  <D7> (Bromopride)
8.3800

>  <D8> (Bromopride)
4.6300

>  <WO1> (Bromopride)
133.8800

>  <WO2> (Bromopride)
36.8800

>  <WO3> (Bromopride)
14.8800

>  <WO4> (Bromopride)
4.2500

>  <WO5> (Bromopride)
0.6300

>  <WO6> (Bromopride)
0.0000

>  <WN1> (Bromopride)
321.8800

>  <WN2> (Bromopride)
128.0000

>  <WN3> (Bromopride)
66.3800

>  <WN4> (Bromopride)
33.6300

>  <WN5> (Bromopride)
13.5000

>  <WN6> (Bromopride)
1.8800

>  <IW1> (Bromopride)
0.0700

>  <IW2> (Bromopride)
0.2400

>  <IW3> (Bromopride)
0.6600

>  <IW4> (Bromopride)
1.0200

>  <CW1> (Bromopride)
2.3200

>  <CW2> (Bromopride)
1.3100

>  <CW3> (Bromopride)
0.7100

>  <CW4> (Bromopride)
0.2700

>  <CW5> (Bromopride)
0.1300

>  <CW6> (Bromopride)
0.0700

>  <CW7> (Bromopride)
0.0300

>  <CW8> (Bromopride)
0.0100

>  <ID1> (Bromopride)
0.0300

>  <ID2> (Bromopride)
0.0800

>  <ID3> (Bromopride)
0.1300

>  <ID4> (Bromopride)
0.1600

>  <CD1> (Bromopride)
0.4700

>  <CD2> (Bromopride)
0.2200

>  <CD3> (Bromopride)
0.1000

>  <CD4> (Bromopride)
0.0700

>  <CD5> (Bromopride)
0.0400

>  <CD6> (Bromopride)
0.0300

>  <CD7> (Bromopride)
0.0200

>  <CD8> (Bromopride)
0.0100

>  <HL1> (Bromopride)
1.2700

>  <HL2> (Bromopride)
0.9500

>  <A> (Bromopride)
3.7900

>  <CP> (Bromopride)
1.5100

>  <POL> (Bromopride)
32.4800

>  <MW> (Bromopride)
344.2500

>  <FLEX> (Bromopride)
1.8700

>  <FLEX_RB> (Bromopride)
0.1700

>  <NCC> (Bromopride)
0

>  <DIFF> (Bromopride)
0.5700

>  <LOGP n-Oct> (Bromopride)
1.9900

>  <LOGP c-Hex> (Bromopride)
-1.3700

>  <PSA> (Bromopride)
69.7900

>  <HSA> (Bromopride)
407.7500

>  <PSAR> (Bromopride)
0.1500

>  <PHSAR> (Bromopride)
0.1700

>  <LgD5> (Bromopride)
-1.9200

>  <LgD6> (Bromopride)
-0.9800

>  <LgD7> (Bromopride)
0.0000

>  <LgD7.5> (Bromopride)
0.4900

>  <LgD8> (Bromopride)
0.9700

>  <LgD9> (Bromopride)
1.7000

>  <LgD10> (Bromopride)
1.9500

>  <AUS7.4> (Bromopride)
0.5100

>  <0.000000U4> (Bromopride)
0.0000

>  <0.000000U5> (Bromopride)
0.0100

>  <0.000000U6> (Bromopride)
0.1000

>  <0.000000U7> (Bromopride)
1.0400

>  <0.000000U8> (Bromopride)
9.4700

>  <0.000000U9> (Bromopride)
51.1300

>  <0.000000U10> (Bromopride)
91.0200

>  <DRDRDR> (Bromopride)
16.8800

>  <DRDRAC> (Bromopride)
16.4200

>  <DRDRDO> (Bromopride)
17.0600

>  <DRACAC> (Bromopride)
11.4600

>  <DRACDO> (Bromopride)
18.8500

>  <DRDODO> (Bromopride)
12.5600

>  <ACACAC> (Bromopride)
4.3700

>  <ACACDO> (Bromopride)
13.7200

>  <ACDODO> (Bromopride)
8.0900

>  <DODODO> (Bromopride)
0.0000

>  <SOLY> (Bromopride)
-2.8600

>  <LgS3> (Bromopride)
0.6400

>  <LgS4> (Bromopride)
0.6200

>  <LgS5> (Bromopride)
0.5100

>  <LgS6> (Bromopride)
0.0000

>  <LgS7> (Bromopride)
-0.8900

>  <LgS7.5> (Bromopride)
-1.3700

>  <LgS8> (Bromopride)
-1.8400

>  <LgS9> (Bromopride)
-2.5700

>  <LgS10> (Bromopride)
-2.8200

>  <LgS11> (Bromopride)
-2.8500

>  <L0LgS> (Bromopride)
-1.0100

>  <L1LgS> (Bromopride)
-2.3500

>  <L2LgS> (Bromopride)
-0.1700

>  <L3LgS> (Bromopride)
0.7900

>  <L4LgS> (Bromopride)
0.1000

>  <DD1> (Bromopride)
-0.6300

>  <DD2> (Bromopride)
0.5000

>  <DD3> (Bromopride)
-0.3800

>  <DD4> (Bromopride)
1.6300

>  <DD5> (Bromopride)
0.0000

>  <DD6> (Bromopride)
-0.3800

>  <DD7> (Bromopride)
0.0000

>  <DD8> (Bromopride)
-0.1300

>  <ALogD5> (Bromopride)
-0.5400

>  <ALogD5.5> (Bromopride)
-0.4800

>  <ALogD7> (Bromopride)
0.3100

>  <ALogD7.4> (Bromopride)
0.6700

>  <ALogP> (Bromopride)
2.5300

>  <APSA> (Bromopride)
67.5900

>  <HDonors> (Bromopride)
3

>  <HAcceptors> (Bromopride)
5

>  <FRB> (Bromopride)
8

>  <Rule Of 5> (Bromopride)
0

>  <Molar Volume> (Bromopride)
262.0300

>  <Surface Tension> (Bromopride)
44.8300

>  <Polarizability> (Bromopride)
33.8400

>  <C ratio> (Bromopride)
0.7000

>  <N ratio> (Bromopride)
0.1500

>  <NO ratio> (Bromopride)
0.2500

>  <Num Rings> (Bromopride)
1

>  <Num Ar Rings> (Bromopride)
1

>  <logS> (Bromopride)
-2.9400

$$$$
Brotizolam
  -MTS-   07231215063D 0   0.00000     0.00000     0

 22 25  0  0  0  0  0  0  0  0999 V2000
   27.3780  -10.4950   -0.5390 C   0  0  0  0  0  0  0  0  0  0  0  0
   27.6730  -11.8390   -0.7940 C   0  0  0  0  0  0  0  0  0  0  0  0
   28.8430  -12.6900   -0.3180 C   0  0  0  0  0  0  0  0  0  0  0  0
   30.0920  -12.3990   -0.2390 N   0  0  0  0  0  0  0  0  0  0  0  0
   30.5060  -11.1200   -0.7840 C   0  0  0  0  0  0  0  0  0  0  0  0
   29.8980   -9.9380   -0.0570 C   0  0  0  0  0  0  0  0  0  0  0  0
   28.2880   -9.7020    0.0430 N   0  0  0  0  0  0  0  0  0  0  0  0
   28.2420   -8.2560    0.8130 C   0  0  0  0  0  0  0  0  0  0  0  0
   29.5510   -7.9780    1.0380 N   0  0  0  0  0  0  0  0  0  0  0  0
   30.4500   -8.8820    0.5850 N   0  0  0  0  0  0  0  0  0  0  0  0
   27.0240   -7.4230    1.1890 C   0  0  0  0  0  0  0  0  0  0  0  0
   28.4620  -14.0840    0.1360 C   0  0  0  0  0  0  0  0  0  0  0  0
   29.2950  -15.1810   -0.1230 C   0  0  0  0  0  0  0  0  0  0  0  0
   30.7870  -14.9970   -1.0260 Cl  0  0  0  0  0  0  0  0  0  0  0  0
   28.9390  -16.4550    0.3290 C   0  0  0  0  0  0  0  0  0  0  0  0
   27.7350  -16.6520    1.0110 C   0  0  0  0  0  0  0  0  0  0  0  0
   26.8920  -15.5660    1.2530 C   0  0  0  0  0  0  0  0  0  0  0  0
   27.2620  -14.2870    0.8280 C   0  0  0  0  0  0  0  0  0  0  0  0
   26.6330  -12.3850   -1.5560 C   0  0  0  0  0  0  0  0  0  0  0  0
   25.5830  -11.4820   -1.7390 C   0  0  0  0  0  0  0  0  0  0  0  0
   25.8210   -9.9780   -1.0460 S   0  0  0  0  0  0  0  0  0  0  0  0
   24.0520  -11.9260   -2.6770 Br  0  0  0  0  0  0  0  0  0  0  0  0
  1  2  2  0  0  0  0
  2  3  1  0  0  0  0
  3  4  2  0  0  0  0
  4  5  1  0  0  0  0
  5  6  1  0  0  0  0
  6  7  1  0  0  0  0
  7  1  1  0  0  0  0
  7  8  1  0  0  0  0
  8  9  2  0  0  0  0
  9 10  1  0  0  0  0
 10  6  2  0  0  0  0
  8 11  1  0  0  0  0
  3 12  1  0  0  0  0
 12 13  2  0  0  0  0
 13 14  1  0  0  0  0
 13 15  1  0  0  0  0
 15 16  2  0  0  0  0
 16 17  1  0  0  0  0
 17 18  2  0  0  0  0
 18 12  1  0  0  0  0
  2 19  1  0  0  0  0
 19 20  2  0  0  0  0
 20 21  1  0  0  0  0
 21  1  1  0  0  0  0
 20 22  1  0  0  0  0
M  END
>  <EXTREG> (Brotizolam)
Brotizolam

>  <NAME> (Brotizolam)
Brotizolam

>  <Vss> (Brotizolam)
0.7500

>  <fu> (Brotizolam)
0.0900

>  <V> (Brotizolam)
682.7500

>  <S> (Brotizolam)
458.2800

>  <R> (Brotizolam)
1.4900

>  <G> (Brotizolam)
1.3500

>  <W1> (Brotizolam)
1210.1200

>  <W2> (Brotizolam)
678.0000

>  <W3> (Brotizolam)
366.3800

>  <W4> (Brotizolam)
131.0000

>  <W5> (Brotizolam)
56.0000

>  <W6> (Brotizolam)
26.0000

>  <W7> (Brotizolam)
7.6300

>  <W8> (Brotizolam)
0.0000

>  <D1> (Brotizolam)
333.0000

>  <D2> (Brotizolam)
179.6300

>  <D3> (Brotizolam)
82.5000

>  <D4> (Brotizolam)
57.1300

>  <D5> (Brotizolam)
41.7500

>  <D6> (Brotizolam)
31.3800

>  <D7> (Brotizolam)
22.7500

>  <D8> (Brotizolam)
15.6300

>  <WO1> (Brotizolam)
0.0000

>  <WO2> (Brotizolam)
0.0000

>  <WO3> (Brotizolam)
0.0000

>  <WO4> (Brotizolam)
0.0000

>  <WO5> (Brotizolam)
0.0000

>  <WO6> (Brotizolam)
0.0000

>  <WN1> (Brotizolam)
451.6300

>  <WN2> (Brotizolam)
174.6300

>  <WN3> (Brotizolam)
70.2500

>  <WN4> (Brotizolam)
33.1300

>  <WN5> (Brotizolam)
9.8800

>  <WN6> (Brotizolam)
0.0000

>  <IW1> (Brotizolam)
0.1000

>  <IW2> (Brotizolam)
0.3600

>  <IW3> (Brotizolam)
1.0700

>  <IW4> (Brotizolam)
1.5400

>  <CW1> (Brotizolam)
2.6400

>  <CW2> (Brotizolam)
1.4800

>  <CW3> (Brotizolam)
0.8000

>  <CW4> (Brotizolam)
0.2900

>  <CW5> (Brotizolam)
0.1200

>  <CW6> (Brotizolam)
0.0600

>  <CW7> (Brotizolam)
0.0200

>  <CW8> (Brotizolam)
0.0000

>  <ID1> (Brotizolam)
0.0500

>  <ID2> (Brotizolam)
0.0500

>  <ID3> (Brotizolam)
0.0200

>  <ID4> (Brotizolam)
0.0300

>  <CD1> (Brotizolam)
0.7300

>  <CD2> (Brotizolam)
0.3900

>  <CD3> (Brotizolam)
0.1800

>  <CD4> (Brotizolam)
0.1200

>  <CD5> (Brotizolam)
0.0900

>  <CD6> (Brotizolam)
0.0700

>  <CD7> (Brotizolam)
0.0500

>  <CD8> (Brotizolam)
0.0300

>  <HL1> (Brotizolam)
0.6800

>  <HL2> (Brotizolam)
0.4600

>  <A> (Brotizolam)
6.1700

>  <CP> (Brotizolam)
5.5400

>  <POL> (Brotizolam)
35.7800

>  <MW> (Brotizolam)
393.6900

>  <FLEX> (Brotizolam)
0.3500

>  <FLEX_RB> (Brotizolam)
0.1800

>  <NCC> (Brotizolam)
0

>  <DIFF> (Brotizolam)
0.5900

>  <LOGP n-Oct> (Brotizolam)
2.7700

>  <LOGP c-Hex> (Brotizolam)
3.8400

>  <PSA> (Brotizolam)
52.6700

>  <HSA> (Brotizolam)
405.6100

>  <PSAR> (Brotizolam)
0.1100

>  <PHSAR> (Brotizolam)
0.1300

>  <LgD5> (Brotizolam)
2.7400

>  <LgD6> (Brotizolam)
2.7700

>  <LgD7> (Brotizolam)
2.7700

>  <LgD7.5> (Brotizolam)
2.7700

>  <LgD8> (Brotizolam)
2.7700

>  <LgD9> (Brotizolam)
2.7700

>  <LgD10> (Brotizolam)
2.7700

>  <AUS7.4> (Brotizolam)
2.0000

>  <0.000000U4> (Brotizolam)
45.0800

>  <0.000000U5> (Brotizolam)
92.1900

>  <0.000000U6> (Brotizolam)
99.2000

>  <0.000000U7> (Brotizolam)
99.9200

>  <0.000000U8> (Brotizolam)
99.9900

>  <0.000000U9> (Brotizolam)
100.0000

>  <0.000000U10> (Brotizolam)
100.0000

>  <DRDRDR> (Brotizolam)
22.0000

>  <DRDRAC> (Brotizolam)
26.2900

>  <DRDRDO> (Brotizolam)
0.0000

>  <DRACAC> (Brotizolam)
17.4000

>  <DRACDO> (Brotizolam)
0.0000

>  <DRDODO> (Brotizolam)
0.0000

>  <ACACAC> (Brotizolam)
8.6000

>  <ACACDO> (Brotizolam)
0.0000

>  <ACDODO> (Brotizolam)
0.0000

>  <DODODO> (Brotizolam)
0.0000

>  <SOLY> (Brotizolam)
-4.2000

>  <LgS3> (Brotizolam)
-2.5000

>  <LgS4> (Brotizolam)
-3.8600

>  <LgS5> (Brotizolam)
-4.1700

>  <LgS6> (Brotizolam)
-4.2000

>  <LgS7> (Brotizolam)
-4.2000

>  <LgS7.5> (Brotizolam)
-4.2000

>  <LgS8> (Brotizolam)
-4.2000

>  <LgS9> (Brotizolam)
-4.2000

>  <LgS10> (Brotizolam)
-4.2000

>  <LgS11> (Brotizolam)
-4.2000

>  <L0LgS> (Brotizolam)
-4.0700

>  <L1LgS> (Brotizolam)
-0.3500

>  <L2LgS> (Brotizolam)
0.4400

>  <L3LgS> (Brotizolam)
-0.4000

>  <L4LgS> (Brotizolam)
0.2700

>  <DD1> (Brotizolam)
-1.3800

>  <DD2> (Brotizolam)
0.2500

>  <DD3> (Brotizolam)
-1.3800

>  <DD4> (Brotizolam)
-0.1300

>  <DD5> (Brotizolam)
0.5000

>  <DD6> (Brotizolam)
-0.6300

>  <DD7> (Brotizolam)
-0.2500

>  <DD8> (Brotizolam)
0.0000

>  <ALogD5> (Brotizolam)
2.4600

>  <ALogD5.5> (Brotizolam)
2.4600

>  <ALogD7> (Brotizolam)
2.4600

>  <ALogD7.4> (Brotizolam)
2.4600

>  <ALogP> (Brotizolam)
0

>  <APSA> (Brotizolam)
71.3100

>  <HDonors> (Brotizolam)
0

>  <HAcceptors> (Brotizolam)
4

>  <FRB> (Brotizolam)
1

>  <Rule Of 5> (Brotizolam)
0

>  <Molar Volume> (Brotizolam)
220.4700

>  <Surface Tension> (Brotizolam)
63.3900

>  <Polarizability> (Brotizolam)
37.4100

>  <C ratio> (Brotizolam)
0.6800

>  <N ratio> (Brotizolam)
0.1800

>  <NO ratio> (Brotizolam)
0.1800

>  <Num Rings> (Brotizolam)
4

>  <Num Ar Rings> (Brotizolam)
3

>  <logS> (Brotizolam)
-5.9200

$$$$
Budesonide
  -MTS-   07231215063D 0   0.00000     0.00000     0

 31 35  0  0  0  0  0  0  0  0999 V2000
   24.1850  -13.0320    0.0520 C   0  0  0  0  0  0  0  0  0  0  0  0
   22.7350  -13.3290    0.5560 C   0  0  0  0  0  0  0  0  0  0  0  0
   22.7500  -14.8700    0.7380 C   0  0  0  0  0  0  0  0  0  0  0  0
   23.5570  -15.3920   -0.4780 C   0  0  0  0  0  0  0  0  0  0  0  0
   24.6940  -14.3540   -0.5930 C   0  0  0  0  0  0  0  0  0  0  0  0
   25.7670  -14.7590    0.2690 O   0  0  0  0  0  0  0  0  0  0  0  0
   26.2990  -13.5790    0.8690 C   0  0  0  0  0  0  0  0  0  0  0  0
   25.0890  -12.8740    1.1620 O   0  0  0  0  0  0  0  0  0  0  0  0
   27.2650  -12.8010   -0.0660 C   0  0  0  0  0  0  0  0  0  0  0  0
   28.5420  -13.6350   -0.3560 C   0  0  0  0  0  0  0  0  0  0  0  0
   29.5170  -12.8690   -1.2870 C   0  0  0  0  0  0  0  0  0  0  0  0
   21.3380  -15.4970    0.9430 C   0  0  0  0  0  0  0  0  0  0  0  0
   20.2930  -15.0960   -0.1500 C   0  0  0  0  0  0  0  0  0  0  0  0
   20.2650  -13.5430   -0.2970 C   0  0  0  0  0  0  0  0  0  0  0  0
   21.6850  -12.9530   -0.5330 C   0  0  0  0  0  0  0  0  0  0  0  0
   19.4800  -13.1700   -1.4460 O   0  0  0  0  0  0  0  0  0  0  0  0
   18.8920  -15.7720    0.1020 C   0  0  0  0  0  0  0  0  0  0  0  0
   19.1560  -17.2670    0.2730 C   0  0  0  0  0  0  0  0  0  0  0  0
   20.0880  -17.6700    1.3930 C   0  0  0  0  0  0  0  0  0  0  0  0
   21.4610  -17.0400    1.0690 C   0  0  0  0  0  0  0  0  0  0  0  0
   18.6280  -18.2020   -0.5290 C   0  0  0  0  0  0  0  0  0  0  0  0
   17.7500  -17.8460   -1.6440 C   0  0  0  0  0  0  0  0  0  0  0  0
   17.4130  -16.4390   -1.8450 C   0  0  0  0  0  0  0  0  0  0  0  0
   17.9250  -15.5000   -1.0430 C   0  0  0  0  0  0  0  0  0  0  0  0
   17.3040  -18.7060   -2.3870 O   0  0  0  0  0  0  0  0  0  0  0  0
   18.1270  -15.2310    1.3510 C   0  0  0  0  0  0  0  0  0  0  0  0
   22.4390  -12.5840    1.8950 C   0  0  0  0  0  0  0  0  0  0  0  0
   24.2930  -11.8310   -0.8670 C   0  0  0  0  0  0  0  0  0  0  0  0
   24.3760  -10.4530   -0.2530 C   0  0  0  0  0  0  0  0  0  0  0  0
   23.0650   -9.8610   -0.1600 O   0  0  0  0  0  0  0  0  0  0  0  0
   24.3270  -11.9620   -2.0810 O   0  0  0  0  0  0  0  0  0  0  0  0
  1  2  1  0  0  0  0
  2  3  1  0  0  0  0
  3  4  1  0  0  0  0
  4  5  1  0  0  0  0
  5  1  1  0  0  0  0
  5  6  1  0  0  0  0
  6  7  1  0  0  0  0
  7  8  1  0  0  0  0
  8  1  1  0  0  0  0
  7  9  1  0  0  0  0
  9 10  1  0  0  0  0
 10 11  1  0  0  0  0
  3 12  1  0  0  0  0
 12 13  1  0  0  0  0
 13 14  1  0  0  0  0
 14 15  1  0  0  0  0
 15  2  1  0  0  0  0
 14 16  1  0  0  0  0
 13 17  1  0  0  0  0
 17 18  1  0  0  0  0
 18 19  1  0  0  0  0
 19 20  1  0  0  0  0
 20 12  1  0  0  0  0
 18 21  2  0  0  0  0
 21 22  1  0  0  0  0
 22 23  1  0  0  0  0
 23 24  2  0  0  0  0
 24 17  1  0  0  0  0
 22 25  2  0  0  0  0
 17 26  1  0  0  0  0
  2 27  1  0  0  0  0
  1 28  1  0  0  0  0
 28 29  1  0  0  0  0
 29 30  1  0  0  0  0
 28 31  2  0  0  0  0
M  END
>  <EXTREG> (Budesonide)
Budesonide

>  <NAME> (Budesonide)
Budesonide

>  <Vss> (Budesonide)
3.9000

>  <fu> (Budesonide)
0.1300

>  <V> (Budesonide)
886.5000

>  <S> (Budesonide)
572.0300

>  <R> (Budesonide)
1.5500

>  <G> (Budesonide)
1.4500

>  <W1> (Budesonide)
1343.7500

>  <W2> (Budesonide)
952.6300

>  <W3> (Budesonide)
601.0000

>  <W4> (Budesonide)
304.3800

>  <W5> (Budesonide)
175.0000

>  <W6> (Budesonide)
94.2500

>  <W7> (Budesonide)
40.5000

>  <W8> (Budesonide)
11.2500

>  <D1> (Budesonide)
169.0000

>  <D2> (Budesonide)
60.2500

>  <D3> (Budesonide)
22.8800

>  <D4> (Budesonide)
11.5000

>  <D5> (Budesonide)
6.0000

>  <D6> (Budesonide)
2.5000

>  <D7> (Budesonide)
1.1300

>  <D8> (Budesonide)
0.5000

>  <WO1> (Budesonide)
246.6300

>  <WO2> (Budesonide)
106.3800

>  <WO3> (Budesonide)
50.6300

>  <WO4> (Budesonide)
18.2500

>  <WO5> (Budesonide)
1.6300

>  <WO6> (Budesonide)
0.0000

>  <WN1> (Budesonide)
709.0000

>  <WN2> (Budesonide)
360.7500

>  <WN3> (Budesonide)
198.1300

>  <WN4> (Budesonide)
98.8800

>  <WN5> (Budesonide)
29.1300

>  <WN6> (Budesonide)
1.2500

>  <IW1> (Budesonide)
0.0700

>  <IW2> (Budesonide)
0.1600

>  <IW3> (Budesonide)
0.3500

>  <IW4> (Budesonide)
0.6700

>  <CW1> (Budesonide)
2.3500

>  <CW2> (Budesonide)
1.6700

>  <CW3> (Budesonide)
1.0500

>  <CW4> (Budesonide)
0.5300

>  <CW5> (Budesonide)
0.3100

>  <CW6> (Budesonide)
0.1600

>  <CW7> (Budesonide)
0.0700

>  <CW8> (Budesonide)
0.0200

>  <ID1> (Budesonide)
0.0400

>  <ID2> (Budesonide)
0.1500

>  <ID3> (Budesonide)
0.2400

>  <ID4> (Budesonide)
0.3000

>  <CD1> (Budesonide)
0.3000

>  <CD2> (Budesonide)
0.1100

>  <CD3> (Budesonide)
0.0400

>  <CD4> (Budesonide)
0.0200

>  <CD5> (Budesonide)
0.0100

>  <CD6> (Budesonide)
0.0000

>  <CD7> (Budesonide)
0.0000

>  <CD8> (Budesonide)
0.0000

>  <HL1> (Budesonide)
7.6500

>  <HL2> (Budesonide)
8.2000

>  <A> (Budesonide)
6.1400

>  <CP> (Budesonide)
0.1300

>  <POL> (Budesonide)
44.5300

>  <MW> (Budesonide)
430.5300

>  <FLEX> (Budesonide)
0.5500

>  <FLEX_RB> (Budesonide)
0.0600

>  <NCC> (Budesonide)
0

>  <DIFF> (Budesonide)
0.3400

>  <LOGP n-Oct> (Budesonide)
3.0200

>  <LOGP c-Hex> (Budesonide)
1.8400

>  <PSA> (Budesonide)
99.6600

>  <HSA> (Budesonide)
472.3700

>  <PSAR> (Budesonide)
0.1700

>  <PHSAR> (Budesonide)
0.2100

>  <LgD5> (Budesonide)
3.0200

>  <LgD6> (Budesonide)
3.0200

>  <LgD7> (Budesonide)
3.0200

>  <LgD7.5> (Budesonide)
3.0200

>  <LgD8> (Budesonide)
3.0200

>  <LgD9> (Budesonide)
2.9800

>  <LgD10> (Budesonide)
2.7200

>  <AUS7.4> (Budesonide)
2.0000

>  <0.000000U4> (Budesonide)
100.0000

>  <0.000000U5> (Budesonide)
100.0000

>  <0.000000U6> (Budesonide)
99.9900

>  <0.000000U7> (Budesonide)
99.9000

>  <0.000000U8> (Budesonide)
99.0000

>  <0.000000U9> (Budesonide)
90.8500

>  <0.000000U10> (Budesonide)
49.4800

>  <DRDRDR> (Budesonide)
20.6600

>  <DRDRAC> (Budesonide)
24.9300

>  <DRDRDO> (Budesonide)
23.1400

>  <DRACAC> (Budesonide)
23.0300

>  <DRACDO> (Budesonide)
23.0300

>  <DRDODO> (Budesonide)
10.2100

>  <ACACAC> (Budesonide)
20.0000

>  <ACACDO> (Budesonide)
20.0000

>  <ACDODO> (Budesonide)
9.4100

>  <DODODO> (Budesonide)
0.0000

>  <SOLY> (Budesonide)
-4.6700

>  <LgS3> (Budesonide)
-4.6700

>  <LgS4> (Budesonide)
-4.6700

>  <LgS5> (Budesonide)
-4.6700

>  <LgS6> (Budesonide)
-4.6700

>  <LgS7> (Budesonide)
-4.6700

>  <LgS7.5> (Budesonide)
-4.6700

>  <LgS8> (Budesonide)
-4.6700

>  <LgS9> (Budesonide)
-4.6300

>  <LgS10> (Budesonide)
-4.3600

>  <LgS11> (Budesonide)
-3.5700

>  <L0LgS> (Budesonide)
-4.5700

>  <L1LgS> (Budesonide)
0.2600

>  <L2LgS> (Budesonide)
0.3100

>  <L3LgS> (Budesonide)
0.2500

>  <L4LgS> (Budesonide)
0.1500

>  <DD1> (Budesonide)
0.6300

>  <DD2> (Budesonide)
0.1300

>  <DD3> (Budesonide)
0.0000

>  <DD4> (Budesonide)
0.2500

>  <DD5> (Budesonide)
0.1300

>  <DD6> (Budesonide)
-0.5000

>  <DD7> (Budesonide)
0.0000

>  <DD8> (Budesonide)
0.0000

>  <ALogD5> (Budesonide)
3.2000

>  <ALogD5.5> (Budesonide)
3.2000

>  <ALogD7> (Budesonide)
3.2000

>  <ALogD7.4> (Budesonide)
3.2000

>  <ALogP> (Budesonide)
0

>  <APSA> (Budesonide)
93.0600

>  <HDonors> (Budesonide)
2

>  <HAcceptors> (Budesonide)
6

>  <FRB> (Budesonide)
6

>  <Rule Of 5> (Budesonide)
0

>  <Molar Volume> (Budesonide)
336.4500

>  <Surface Tension> (Budesonide)
55.2500

>  <Polarizability> (Budesonide)
45.1400

>  <C ratio> (Budesonide)
0.8100

>  <N ratio> (Budesonide)
0.0000

>  <NO ratio> (Budesonide)
0.1900

>  <Num Rings> (Budesonide)
5

>  <Num Ar Rings> (Budesonide)
0

>  <logS> (Budesonide)
-4.7200

$$$$
Buflomedil
  -MTS-   07231215063D 0   0.00000     0.00000     0

 22 23  0  0  0  0  0  0  0  0999 V2000
   23.5750   -8.7040   -0.3120 C   0  0  0  0  0  0  0  0  0  0  0  0
   23.3600  -10.0700   -0.0780 C   0  0  0  0  0  0  0  0  0  0  0  0
   22.0600  -10.5350    0.1640 C   0  0  0  0  0  0  0  0  0  0  0  0
   20.9640   -9.6710    0.1350 C   0  0  0  0  0  0  0  0  0  0  0  0
   21.1790   -8.3150   -0.1270 C   0  0  0  0  0  0  0  0  0  0  0  0
   22.4750   -7.8350   -0.3320 C   0  0  0  0  0  0  0  0  0  0  0  0
   22.6490   -6.4690   -0.5540 O   0  0  0  0  0  0  0  0  0  0  0  0
   23.0180   -5.7200    0.6150 C   0  0  0  0  0  0  0  0  0  0  0  0
   19.6860  -10.1990    0.3720 O   0  0  0  0  0  0  0  0  0  0  0  0
   18.5050   -9.3810    0.3350 C   0  0  0  0  0  0  0  0  0  0  0  0
   24.4510  -10.9480   -0.1000 O   0  0  0  0  0  0  0  0  0  0  0  0
   24.3230  -12.3680    0.0800 C   0  0  0  0  0  0  0  0  0  0  0  0
   24.9670   -8.1440   -0.5440 C   0  0  0  0  0  0  0  0  0  0  0  0
   25.1030   -7.1070   -1.1740 O   0  0  0  0  0  0  0  0  0  0  0  0
   26.2340   -8.7860   -0.0340 C   0  0  0  0  0  0  0  0  0  0  0  0
   26.9490   -9.5650   -1.1710 C   0  0  0  0  0  0  0  0  0  0  0  0
   28.2050  -10.3010   -0.6360 C   0  0  0  0  0  0  0  0  0  0  0  0
   29.1480   -9.3570    0.0070 N   0  0  0  0  0  0  0  0  0  0  0  0
   30.2310   -9.9540    0.8240 C   0  0  0  0  0  0  0  0  0  0  0  0
   31.5380   -9.2820    0.3440 C   0  0  0  0  0  0  0  0  0  0  0  0
   31.0350   -7.9010   -0.1170 C   0  0  0  0  0  0  0  0  0  0  0  0
   29.7250   -8.2860   -0.8380 C   0  0  0  0  0  0  0  0  0  0  0  0
  1  2  2  0  0  0  0
  2  3  1  0  0  0  0
  3  4  2  0  0  0  0
  4  5  1  0  0  0  0
  5  6  2  0  0  0  0
  6  1  1  0  0  0  0
  6  7  1  0  0  0  0
  7  8  1  0  0  0  0
  4  9  1  0  0  0  0
  9 10  1  0  0  0  0
  2 11  1  0  0  0  0
 11 12  1  0  0  0  0
  1 13  1  0  0  0  0
 13 14  2  0  0  0  0
 13 15  1  0  0  0  0
 15 16  1  0  0  0  0
 16 17  1  0  0  0  0
 17 18  1  0  0  0  0
 18 19  1  0  0  0  0
 19 20  1  0  0  0  0
 20 21  1  0  0  0  0
 21 22  1  0  0  0  0
 22 18  1  0  0  0  0
M  END
>  <EXTREG> (Buflomedil)
Buflomedil

>  <NAME> (Buflomedil)
Buflomedil

>  <Vss> (Buflomedil)
1.3000

>  <fu> (Buflomedil)
0.4000

>  <V> (Buflomedil)
742.6300

>  <S> (Buflomedil)
515.9400

>  <R> (Buflomedil)
1.4400

>  <G> (Buflomedil)
1.4800

>  <W1> (Buflomedil)
1083.6200

>  <W2> (Buflomedil)
535.6300

>  <W3> (Buflomedil)
286.2500

>  <W4> (Buflomedil)
108.2500

>  <W5> (Buflomedil)
55.0000

>  <W6> (Buflomedil)
26.5000

>  <W7> (Buflomedil)
11.6300

>  <W8> (Buflomedil)
2.1300

>  <D1> (Buflomedil)
193.8800

>  <D2> (Buflomedil)
82.2500

>  <D3> (Buflomedil)
35.2500

>  <D4> (Buflomedil)
23.8800

>  <D5> (Buflomedil)
13.8800

>  <D6> (Buflomedil)
6.8800

>  <D7> (Buflomedil)
3.0000

>  <D8> (Buflomedil)
1.3800

>  <WO1> (Buflomedil)
0.0000

>  <WO2> (Buflomedil)
0.0000

>  <WO3> (Buflomedil)
0.0000

>  <WO4> (Buflomedil)
0.0000

>  <WO5> (Buflomedil)
0.0000

>  <WO6> (Buflomedil)
0.0000

>  <WN1> (Buflomedil)
350.6300

>  <WN2> (Buflomedil)
140.2500

>  <WN3> (Buflomedil)
62.5000

>  <WN4> (Buflomedil)
26.5000

>  <WN5> (Buflomedil)
9.8800

>  <WN6> (Buflomedil)
1.2500

>  <IW1> (Buflomedil)
0.0300

>  <IW2> (Buflomedil)
0.1300

>  <IW3> (Buflomedil)
0.4400

>  <IW4> (Buflomedil)
0.9400

>  <CW1> (Buflomedil)
2.1000

>  <CW2> (Buflomedil)
1.0400

>  <CW3> (Buflomedil)
0.5500

>  <CW4> (Buflomedil)
0.2100

>  <CW5> (Buflomedil)
0.1100

>  <CW6> (Buflomedil)
0.0500

>  <CW7> (Buflomedil)
0.0200

>  <CW8> (Buflomedil)
0.0000

>  <ID1> (Buflomedil)
0.0300

>  <ID2> (Buflomedil)
0.0600

>  <ID3> (Buflomedil)
0.0900

>  <ID4> (Buflomedil)
0.0800

>  <CD1> (Buflomedil)
0.3800

>  <CD2> (Buflomedil)
0.1600

>  <CD3> (Buflomedil)
0.0700

>  <CD4> (Buflomedil)
0.0500

>  <CD5> (Buflomedil)
0.0300

>  <CD6> (Buflomedil)
0.0100

>  <CD7> (Buflomedil)
0.0100

>  <CD8> (Buflomedil)
0.0000

>  <HL1> (Buflomedil)
1.5600

>  <HL2> (Buflomedil)
1.1100

>  <A> (Buflomedil)
3.4000

>  <CP> (Buflomedil)
1.3900

>  <POL> (Buflomedil)
32.9000

>  <MW> (Buflomedil)
307.3900

>  <FLEX> (Buflomedil)
2.1800

>  <FLEX_RB> (Buflomedil)
0.2000

>  <NCC> (Buflomedil)
0

>  <DIFF> (Buflomedil)
0.5300

>  <LOGP n-Oct> (Buflomedil)
2.5000

>  <LOGP c-Hex> (Buflomedil)
2.7600

>  <PSA> (Buflomedil)
54.6000

>  <HSA> (Buflomedil)
461.3400

>  <PSAR> (Buflomedil)
0.1100

>  <PHSAR> (Buflomedil)
0.1200

>  <LgD5> (Buflomedil)
-0.9200

>  <LgD6> (Buflomedil)
-0.6900

>  <LgD7> (Buflomedil)
0.0200

>  <LgD7.5> (Buflomedil)
0.4900

>  <LgD8> (Buflomedil)
0.9700

>  <LgD9> (Buflomedil)
1.8600

>  <LgD10> (Buflomedil)
2.3700

>  <AUS7.4> (Buflomedil)
0.1600

>  <0.000000U4> (Buflomedil)
0.0000

>  <0.000000U5> (Buflomedil)
0.0000

>  <0.000000U6> (Buflomedil)
0.0300

>  <0.000000U7> (Buflomedil)
0.3000

>  <0.000000U8> (Buflomedil)
2.9300

>  <0.000000U9> (Buflomedil)
23.2000

>  <0.000000U10> (Buflomedil)
75.1300

>  <DRDRDR> (Buflomedil)
17.0600

>  <DRDRAC> (Buflomedil)
17.0500

>  <DRDRDO> (Buflomedil)
0.0000

>  <DRACAC> (Buflomedil)
14.3100

>  <DRACDO> (Buflomedil)
0.0000

>  <DRDODO> (Buflomedil)
0.0000

>  <ACACAC> (Buflomedil)
10.6700

>  <ACACDO> (Buflomedil)
0.0000

>  <ACDODO> (Buflomedil)
0.0000

>  <DODODO> (Buflomedil)
0.0000

>  <SOLY> (Buflomedil)
-2.9800

>  <LgS3> (Buflomedil)
0.5200

>  <LgS4> (Buflomedil)
0.5100

>  <LgS5> (Buflomedil)
0.4800

>  <LgS6> (Buflomedil)
0.2300

>  <LgS7> (Buflomedil)
-0.5100

>  <LgS7.5> (Buflomedil)
-0.9700

>  <LgS8> (Buflomedil)
-1.4500

>  <LgS9> (Buflomedil)
-2.3500

>  <LgS10> (Buflomedil)
-2.8600

>  <LgS11> (Buflomedil)
-2.9700

>  <L0LgS> (Buflomedil)
-0.9000

>  <L1LgS> (Buflomedil)
-2.2600

>  <L2LgS> (Buflomedil)
-0.5600

>  <L3LgS> (Buflomedil)
0.6400

>  <L4LgS> (Buflomedil)
0.2900

>  <DD1> (Buflomedil)
14.7500

>  <DD2> (Buflomedil)
4.7500

>  <DD3> (Buflomedil)
4.2500

>  <DD4> (Buflomedil)
5.3800

>  <DD5> (Buflomedil)
3.8800

>  <DD6> (Buflomedil)
1.7500

>  <DD7> (Buflomedil)
-0.6300

>  <DD8> (Buflomedil)
-1.0000

>  <ALogD5> (Buflomedil)
0.0300

>  <ALogD5.5> (Buflomedil)
0.0400

>  <ALogD7> (Buflomedil)
0.3100

>  <ALogD7.4> (Buflomedil)
0.5400

>  <ALogP> (Buflomedil)
3.1300

>  <APSA> (Buflomedil)
48.0000

>  <HDonors> (Buflomedil)
0

>  <HAcceptors> (Buflomedil)
5

>  <FRB> (Buflomedil)
8

>  <Rule Of 5> (Buflomedil)
0

>  <Molar Volume> (Buflomedil)
281.7900

>  <Surface Tension> (Buflomedil)
38.5300

>  <Polarizability> (Buflomedil)
33.9400

>  <C ratio> (Buflomedil)
0.7700

>  <N ratio> (Buflomedil)
0.0500

>  <NO ratio> (Buflomedil)
0.2300

>  <Num Rings> (Buflomedil)
2

>  <Num Ar Rings> (Buflomedil)
1

>  <logS> (Buflomedil)
-2.3700

$$$$
Bufuralol
  -MTS-   07231215063D 0   0.00000     0.00000     0

 19 20  0  0  0  0  0  0  0  0999 V2000
   26.5670   -8.7190   -0.2520 O   0  0  0  0  0  0  0  0  0  0  0  0
   27.3010  -10.1370   -0.2440 C   0  0  0  0  0  0  0  0  0  0  0  0
   26.4820  -11.2370    0.0280 C   0  0  0  0  0  0  0  0  0  0  0  0
   25.1800  -10.7870    0.2400 C   0  0  0  0  0  0  0  0  0  0  0  0
   25.1540   -9.4040    0.1050 C   0  0  0  0  0  0  0  0  0  0  0  0
   23.9770   -8.6710    0.2710 C   0  0  0  0  0  0  0  0  0  0  0  0
   22.8110   -9.3900    0.5720 C   0  0  0  0  0  0  0  0  0  0  0  0
   22.8350  -10.7860    0.7050 C   0  0  0  0  0  0  0  0  0  0  0  0
   24.0240  -11.5060    0.5410 C   0  0  0  0  0  0  0  0  0  0  0  0
   24.0590   -7.1440    0.1100 C   0  0  0  0  0  0  0  0  0  0  0  0
   22.7230   -6.3820    0.3040 C   0  0  0  0  0  0  0  0  0  0  0  0
   28.8030  -10.2380   -0.5180 C   0  0  0  0  0  0  0  0  0  0  0  0
   29.5020   -8.9390   -0.0330 C   0  0  0  0  0  0  0  0  0  0  0  0
   29.0640   -7.7520   -0.8080 N   0  0  0  0  0  0  0  0  0  0  0  0
   29.4840   -6.3920   -0.3820 C   0  0  0  0  0  0  0  0  0  0  0  0
   29.2090   -5.4440   -1.5840 C   0  0  0  0  0  0  0  0  0  0  0  0
   28.6590   -5.9140    0.8490 C   0  0  0  0  0  0  0  0  0  0  0  0
   31.0020   -6.3500   -0.0470 C   0  0  0  0  0  0  0  0  0  0  0  0
   29.3240  -11.3950    0.1680 O   0  0  0  0  0  0  0  0  0  0  0  0
  1  2  1  0  0  0  0
  2  3  2  0  0  0  0
  3  4  1  0  0  0  0
  4  5  2  0  0  0  0
  5  1  1  0  0  0  0
  5  6  1  0  0  0  0
  6  7  2  0  0  0  0
  7  8  1  0  0  0  0
  8  9  2  0  0  0  0
  9  4  1  0  0  0  0
  6 10  1  0  0  0  0
 10 11  1  0  0  0  0
  2 12  1  0  0  0  0
 12 13  1  0  0  0  0
 13 14  1  0  0  0  0
 14 15  1  0  0  0  0
 15 16  1  0  0  0  0
 15 17  1  0  0  0  0
 15 18  1  0  0  0  0
 12 19  1  0  0  0  0
M  END
>  <EXTREG> (Bufuralol)
Bufuralol

>  <NAME> (Bufuralol)
Bufuralol

>  <Vss> (Bufuralol)
1.7000

>  <fu> (Bufuralol)
0.1900

>  <V> (Bufuralol)
662.2500

>  <S> (Bufuralol)
461.9600

>  <R> (Bufuralol)
1.4300

>  <G> (Bufuralol)
1.4100

>  <W1> (Bufuralol)
949.6300

>  <W2> (Bufuralol)
467.7500

>  <W3> (Bufuralol)
240.6300

>  <W4> (Bufuralol)
100.0000

>  <W5> (Bufuralol)
48.1300

>  <W6> (Bufuralol)
20.8800

>  <W7> (Bufuralol)
6.6300

>  <W8> (Bufuralol)
0.0000

>  <D1> (Bufuralol)
240.3800

>  <D2> (Bufuralol)
85.3800

>  <D3> (Bufuralol)
25.8800

>  <D4> (Bufuralol)
11.7500

>  <D5> (Bufuralol)
7.0000

>  <D6> (Bufuralol)
3.8800

>  <D7> (Bufuralol)
2.3800

>  <D8> (Bufuralol)
1.0000

>  <WO1> (Bufuralol)
149.2500

>  <WO2> (Bufuralol)
51.2500

>  <WO3> (Bufuralol)
21.0000

>  <WO4> (Bufuralol)
6.2500

>  <WO5> (Bufuralol)
0.0000

>  <WO6> (Bufuralol)
0.0000

>  <WN1> (Bufuralol)
287.3800

>  <WN2> (Bufuralol)
126.0000

>  <WN3> (Bufuralol)
59.5000

>  <WN4> (Bufuralol)
25.5000

>  <WN5> (Bufuralol)
6.7500

>  <WN6> (Bufuralol)
0.0000

>  <IW1> (Bufuralol)
0.1000

>  <IW2> (Bufuralol)
0.3900

>  <IW3> (Bufuralol)
0.8600

>  <IW4> (Bufuralol)
1.1800

>  <CW1> (Bufuralol)
2.0600

>  <CW2> (Bufuralol)
1.0100

>  <CW3> (Bufuralol)
0.5200

>  <CW4> (Bufuralol)
0.2200

>  <CW5> (Bufuralol)
0.1000

>  <CW6> (Bufuralol)
0.0500

>  <CW7> (Bufuralol)
0.0100

>  <CW8> (Bufuralol)
0.0000

>  <ID1> (Bufuralol)
0.0400

>  <ID2> (Bufuralol)
0.1200

>  <ID3> (Bufuralol)
0.2100

>  <ID4> (Bufuralol)
0.2600

>  <CD1> (Bufuralol)
0.5200

>  <CD2> (Bufuralol)
0.1800

>  <CD3> (Bufuralol)
0.0600

>  <CD4> (Bufuralol)
0.0300

>  <CD5> (Bufuralol)
0.0200

>  <CD6> (Bufuralol)
0.0100

>  <CD7> (Bufuralol)
0.0100

>  <CD8> (Bufuralol)
0.0000

>  <HL1> (Bufuralol)
1.8600

>  <HL2> (Bufuralol)
1.7800

>  <A> (Bufuralol)
5.8800

>  <CP> (Bufuralol)
0.6100

>  <POL> (Bufuralol)
30.0800

>  <MW> (Bufuralol)
261.3600

>  <FLEX> (Bufuralol)
1.5000

>  <FLEX_RB> (Bufuralol)
0.1500

>  <NCC> (Bufuralol)
0

>  <DIFF> (Bufuralol)
0.5800

>  <LOGP n-Oct> (Bufuralol)
3.2700

>  <LOGP c-Hex> (Bufuralol)
3.0200

>  <PSA> (Bufuralol)
45.4000

>  <HSA> (Bufuralol)
416.5600

>  <PSAR> (Bufuralol)
0.1000

>  <PHSAR> (Bufuralol)
0.1100

>  <LgD5> (Bufuralol)
-0.1100

>  <LgD6> (Bufuralol)
0.3900

>  <LgD7> (Bufuralol)
1.2800

>  <LgD7.5> (Bufuralol)
1.7600

>  <LgD8> (Bufuralol)
2.2300

>  <LgD9> (Bufuralol)
2.9700

>  <LgD10> (Bufuralol)
3.2300

>  <AUS7.4> (Bufuralol)
0.5000

>  <0.000000U4> (Bufuralol)
0.0000

>  <0.000000U5> (Bufuralol)
0.0100

>  <0.000000U6> (Bufuralol)
0.1000

>  <0.000000U7> (Bufuralol)
1.0000

>  <0.000000U8> (Bufuralol)
9.2100

>  <0.000000U9> (Bufuralol)
50.3400

>  <0.000000U10> (Bufuralol)
91.0200

>  <DRDRDR> (Bufuralol)
14.6800

>  <DRDRAC> (Bufuralol)
16.3000

>  <DRDRDO> (Bufuralol)
16.3000

>  <DRACAC> (Bufuralol)
8.4700

>  <DRACDO> (Bufuralol)
8.4700

>  <DRDODO> (Bufuralol)
8.4700

>  <ACACAC> (Bufuralol)
3.2400

>  <ACACDO> (Bufuralol)
3.2400

>  <ACDODO> (Bufuralol)
3.2400

>  <DODODO> (Bufuralol)
0.0000

>  <SOLY> (Bufuralol)
-2.8200

>  <LgS3> (Bufuralol)
0.6800

>  <LgS4> (Bufuralol)
0.6700

>  <LgS5> (Bufuralol)
0.5600

>  <LgS6> (Bufuralol)
0.0600

>  <LgS7> (Bufuralol)
-0.8300

>  <LgS7.5> (Bufuralol)
-1.3100

>  <LgS8> (Bufuralol)
-1.7800

>  <LgS9> (Bufuralol)
-2.5200

>  <LgS10> (Bufuralol)
-2.7800

>  <LgS11> (Bufuralol)
-2.8100

>  <L0LgS> (Bufuralol)
-0.9600

>  <L1LgS> (Bufuralol)
-2.3500

>  <L2LgS> (Bufuralol)
-0.1800

>  <L3LgS> (Bufuralol)
0.7900

>  <L4LgS> (Bufuralol)
0.1000

>  <DD1> (Bufuralol)
-1.1300

>  <DD2> (Bufuralol)
0.2500

>  <DD3> (Bufuralol)
0.5000

>  <DD4> (Bufuralol)
0.1300

>  <DD5> (Bufuralol)
-0.2500

>  <DD6> (Bufuralol)
0.1300

>  <DD7> (Bufuralol)
-0.1300

>  <DD8> (Bufuralol)
0.0000

>  <ALogD5> (Bufuralol)
0.4500

>  <ALogD5.5> (Bufuralol)
0.4900

>  <ALogD7> (Bufuralol)
1.1200

>  <ALogD7.4> (Bufuralol)
1.4600

>  <ALogP> (Bufuralol)
3.5400

>  <APSA> (Bufuralol)
45.4000

>  <HDonors> (Bufuralol)
2

>  <HAcceptors> (Bufuralol)
3

>  <FRB> (Bufuralol)
6

>  <Rule Of 5> (Bufuralol)
0

>  <Molar Volume> (Bufuralol)
245.1200

>  <Surface Tension> (Bufuralol)
39.8500

>  <Polarizability> (Bufuralol)
31.3700

>  <C ratio> (Bufuralol)
0.8400

>  <N ratio> (Bufuralol)
0.0500

>  <NO ratio> (Bufuralol)
0.1600

>  <Num Rings> (Bufuralol)
2

>  <Num Ar Rings> (Bufuralol)
2

>  <logS> (Bufuralol)
-4.1800

$$$$
Bumetanide
  -MTS-   07231215063D 0   0.00000     0.00000     0

 25 26  0  0  0  0  0  0  0  0999 V2000
   30.1790  -10.8420   -0.5790 S   0  0  0  0  0  0  0  0  0  0  0  0
   28.8590   -9.7010   -0.2480 C   0  0  0  0  0  0  0  0  0  0  0  0
   27.6860  -10.1580    0.3570 C   0  0  0  0  0  0  0  0  0  0  0  0
   26.6300   -9.2720    0.6020 C   0  0  0  0  0  0  0  0  0  0  0  0
   26.7580   -7.9300    0.2270 C   0  0  0  0  0  0  0  0  0  0  0  0
   27.9210   -7.4710   -0.4010 C   0  0  0  0  0  0  0  0  0  0  0  0
   28.9730   -8.3630   -0.6330 C   0  0  0  0  0  0  0  0  0  0  0  0
   28.0410   -6.0220   -0.8260 C   0  0  0  0  0  0  0  0  0  0  0  0
   27.1170   -5.2500   -0.6260 O   0  0  0  0  0  0  0  0  0  0  0  0
   29.1570   -5.5930   -1.4170 O   0  0  0  0  0  0  0  0  0  0  0  0
   25.4990   -9.7220    1.2010 N   0  0  0  0  0  0  0  0  0  0  0  0
   24.1740   -9.2820    0.7690 C   0  0  0  0  0  0  0  0  0  0  0  0
   23.1700  -10.4640    0.8180 C   0  0  0  0  0  0  0  0  0  0  0  0
   21.7590  -10.0470    0.3230 C   0  0  0  0  0  0  0  0  0  0  0  0
   20.7780  -11.2470    0.3600 C   0  0  0  0  0  0  0  0  0  0  0  0
   27.5680  -11.5060    0.7070 O   0  0  0  0  0  0  0  0  0  0  0  0
   26.5510  -12.2050    0.0490 C   0  0  0  0  0  0  0  0  0  0  0  0
   25.8250  -13.1730    0.7480 C   0  0  0  0  0  0  0  0  0  0  0  0
   24.7840  -13.8650    0.1230 C   0  0  0  0  0  0  0  0  0  0  0  0
   24.4680  -13.5900   -1.2110 C   0  0  0  0  0  0  0  0  0  0  0  0
   25.2030  -12.6350   -1.9190 C   0  0  0  0  0  0  0  0  0  0  0  0
   26.2510  -11.9520   -1.2950 C   0  0  0  0  0  0  0  0  0  0  0  0
   29.7800  -11.6890   -1.6840 O   0  0  0  0  0  0  0  0  0  0  0  0
   31.4280  -10.1100   -0.6450 O   0  0  0  0  0  0  0  0  0  0  0  0
   30.1900  -11.7400    0.7680 N   0  0  0  0  0  0  0  0  0  0  0  0
  1  2  1  0  0  0  0
  2  3  2  0  0  0  0
  3  4  1  0  0  0  0
  4  5  2  0  0  0  0
  5  6  1  0  0  0  0
  6  7  2  0  0  0  0
  7  2  1  0  0  0  0
  6  8  1  0  0  0  0
  8  9  2  0  0  0  0
  8 10  1  0  0  0  0
  4 11  1  0  0  0  0
 11 12  1  0  0  0  0
 12 13  1  0  0  0  0
 13 14  1  0  0  0  0
 14 15  1  0  0  0  0
  3 16  1  0  0  0  0
 16 17  1  0  0  0  0
 17 18  2  0  0  0  0
 18 19  1  0  0  0  0
 19 20  2  0  0  0  0
 20 21  1  0  0  0  0
 21 22  2  0  0  0  0
 22 17  1  0  0  0  0
  1 23  2  0  0  0  0
  1 24  2  0  0  0  0
  1 25  1  0  0  0  0
M  END
>  <EXTREG> (Bumetanide)
Bumetanide

>  <NAME> (Bumetanide)
Bumetanide

>  <Vss> (Bumetanide)
0.1600

>  <fu> (Bumetanide)
0.0300

>  <V> (Bumetanide)
778.0000

>  <S> (Bumetanide)
528.8200

>  <R> (Bumetanide)
1.4700

>  <G> (Bumetanide)
1.4700

>  <W1> (Bumetanide)
1374.8800

>  <W2> (Bumetanide)
923.3800

>  <W3> (Bumetanide)
561.2500

>  <W4> (Bumetanide)
268.6300

>  <W5> (Bumetanide)
131.1300

>  <W6> (Bumetanide)
45.7500

>  <W7> (Bumetanide)
14.5000

>  <W8> (Bumetanide)
2.2500

>  <D1> (Bumetanide)
215.0000

>  <D2> (Bumetanide)
99.6300

>  <D3> (Bumetanide)
36.1300

>  <D4> (Bumetanide)
20.1300

>  <D5> (Bumetanide)
10.3800

>  <D6> (Bumetanide)
5.0000

>  <D7> (Bumetanide)
3.2500

>  <D8> (Bumetanide)
2.6300

>  <WO1> (Bumetanide)
221.2500

>  <WO2> (Bumetanide)
63.2500

>  <WO3> (Bumetanide)
25.1300

>  <WO4> (Bumetanide)
9.0000

>  <WO5> (Bumetanide)
2.7500

>  <WO6> (Bumetanide)
0.5000

>  <WN1> (Bumetanide)
593.3800

>  <WN2> (Bumetanide)
278.3800

>  <WN3> (Bumetanide)
122.1300

>  <WN4> (Bumetanide)
40.8800

>  <WN5> (Bumetanide)
8.7500

>  <WN6> (Bumetanide)
0.2500

>  <IW1> (Bumetanide)
0.1200

>  <IW2> (Bumetanide)
0.2900

>  <IW3> (Bumetanide)
0.5500

>  <IW4> (Bumetanide)
0.9500

>  <CW1> (Bumetanide)
2.6000

>  <CW2> (Bumetanide)
1.7500

>  <CW3> (Bumetanide)
1.0600

>  <CW4> (Bumetanide)
0.5100

>  <CW5> (Bumetanide)
0.2500

>  <CW6> (Bumetanide)
0.0900

>  <CW7> (Bumetanide)
0.0300

>  <CW8> (Bumetanide)
0.0000

>  <ID1> (Bumetanide)
0.0600

>  <ID2> (Bumetanide)
0.0600

>  <ID3> (Bumetanide)
0.0800

>  <ID4> (Bumetanide)
0.2400

>  <CD1> (Bumetanide)
0.4100

>  <CD2> (Bumetanide)
0.1900

>  <CD3> (Bumetanide)
0.0700

>  <CD4> (Bumetanide)
0.0400

>  <CD5> (Bumetanide)
0.0200

>  <CD6> (Bumetanide)
0.0100

>  <CD7> (Bumetanide)
0.0100

>  <CD8> (Bumetanide)
0.0000

>  <HL1> (Bumetanide)
3.6300

>  <HL2> (Bumetanide)
2.2700

>  <A> (Bumetanide)
4.4400

>  <CP> (Bumetanide)
0.7600

>  <POL> (Bumetanide)
37.5700

>  <MW> (Bumetanide)
364.4200

>  <FLEX> (Bumetanide)
1.5800

>  <FLEX_RB> (Bumetanide)
0.1400

>  <NCC> (Bumetanide)
0

>  <DIFF> (Bumetanide)
0.5100

>  <LOGP n-Oct> (Bumetanide)
3.4300

>  <LOGP c-Hex> (Bumetanide)
-0.7500

>  <PSA> (Bumetanide)
127.8400

>  <HSA> (Bumetanide)
400.9800

>  <PSAR> (Bumetanide)
0.2400

>  <PHSAR> (Bumetanide)
0.3200

>  <LgD5> (Bumetanide)
3.0100

>  <LgD6> (Bumetanide)
2.2100

>  <LgD7> (Bumetanide)
1.2500

>  <LgD7.5> (Bumetanide)
0.8100

>  <LgD8> (Bumetanide)
0.4400

>  <LgD9> (Bumetanide)
0.0600

>  <LgD10> (Bumetanide)
-0.2000

>  <AUS7.4> (Bumetanide)
0.0000

>  <0.000000U4> (Bumetanide)
66.3800

>  <0.000000U5> (Bumetanide)
38.1400

>  <0.000000U6> (Bumetanide)
5.9300

>  <0.000000U7> (Bumetanide)
0.6300

>  <0.000000U8> (Bumetanide)
0.0600

>  <0.000000U9> (Bumetanide)
0.0100

>  <0.000000U10> (Bumetanide)
0.0000

>  <DRDRDR> (Bumetanide)
16.1900

>  <DRDRAC> (Bumetanide)
22.3000

>  <DRDRDO> (Bumetanide)
23.6600

>  <DRACAC> (Bumetanide)
22.0100

>  <DRACDO> (Bumetanide)
22.6000

>  <DRDODO> (Bumetanide)
18.8700

>  <ACACAC> (Bumetanide)
10.2700

>  <ACACDO> (Bumetanide)
15.1100

>  <ACDODO> (Bumetanide)
15.1100

>  <DODODO> (Bumetanide)
13.1700

>  <SOLY> (Bumetanide)
-3.8200

>  <LgS3> (Bumetanide)
-3.1600

>  <LgS4> (Bumetanide)
-3.6400

>  <LgS5> (Bumetanide)
-3.4000

>  <LgS6> (Bumetanide)
-2.5900

>  <LgS7> (Bumetanide)
-1.6300

>  <LgS7.5> (Bumetanide)
-1.1800

>  <LgS8> (Bumetanide)
-0.7900

>  <LgS9> (Bumetanide)
-0.3600

>  <LgS10> (Bumetanide)
-0.0800

>  <LgS11> (Bumetanide)
0.6100

>  <L0LgS> (Bumetanide)
-1.7400

>  <L1LgS> (Bumetanide)
2.4100

>  <L2LgS> (Bumetanide)
0.0800

>  <L3LgS> (Bumetanide)
-0.6800

>  <L4LgS> (Bumetanide)
0.4300

>  <DD1> (Bumetanide)
-0.1300

>  <DD2> (Bumetanide)
2.1300

>  <DD3> (Bumetanide)
0.1300

>  <DD4> (Bumetanide)
0.1300

>  <DD5> (Bumetanide)
0.1300

>  <DD6> (Bumetanide)
0.0000

>  <DD7> (Bumetanide)
0.1300

>  <DD8> (Bumetanide)
0.0000

>  <ALogD5> (Bumetanide)
1.7300

>  <ALogD5.5> (Bumetanide)
1.3200

>  <ALogD7> (Bumetanide)
0.1000

>  <ALogD7.4> (Bumetanide)
-0.0800

>  <ALogP> (Bumetanide)
2.8800

>  <APSA> (Bumetanide)
127.1000

>  <HDonors> (Bumetanide)
4

>  <HAcceptors> (Bumetanide)
7

>  <FRB> (Bumetanide)
8

>  <Rule Of 5> (Bumetanide)
0

>  <Molar Volume> (Bumetanide)
270.4700

>  <Surface Tension> (Bumetanide)
59.9500

>  <Polarizability> (Bumetanide)
37.3000

>  <C ratio> (Bumetanide)
0.6800

>  <N ratio> (Bumetanide)
0.0800

>  <NO ratio> (Bumetanide)
0.2800

>  <Num Rings> (Bumetanide)
2

>  <Num Ar Rings> (Bumetanide)
2

>  <logS> (Bumetanide)
-4.2000

$$$$
Bunazosin
  -MTS-   07231215063D 0   0.00000     0.00000     0

 27 29  0  0  0  0  0  0  0  0999 V2000
   26.4890  -12.0930    0.5380 C   0  0  0  0  0  0  0  0  0  0  0  0
   26.5820  -13.3800    0.1490 N   0  0  0  0  0  0  0  0  0  0  0  0
   25.4930  -14.1080   -0.1690 C   0  0  0  0  0  0  0  0  0  0  0  0
   24.2380  -13.4860   -0.2530 C   0  0  0  0  0  0  0  0  0  0  0  0
   24.1640  -12.1580    0.1800 C   0  0  0  0  0  0  0  0  0  0  0  0
   25.2740  -11.5130    0.5880 N   0  0  0  0  0  0  0  0  0  0  0  0
   22.9490  -11.4710    0.2000 C   0  0  0  0  0  0  0  0  0  0  0  0
   21.7750  -12.0980   -0.2360 C   0  0  0  0  0  0  0  0  0  0  0  0
   21.8510  -13.4150   -0.7050 C   0  0  0  0  0  0  0  0  0  0  0  0
   23.0730  -14.0910   -0.7400 C   0  0  0  0  0  0  0  0  0  0  0  0
   20.7010  -14.0720   -1.1500 O   0  0  0  0  0  0  0  0  0  0  0  0
   19.8230  -14.5090   -0.1000 C   0  0  0  0  0  0  0  0  0  0  0  0
   20.5300  -11.4490   -0.2200 O   0  0  0  0  0  0  0  0  0  0  0  0
   20.3820  -10.0890    0.2200 C   0  0  0  0  0  0  0  0  0  0  0  0
   25.7030  -15.4280   -0.3840 N   0  0  0  0  0  0  0  0  0  0  0  0
   27.6040  -11.3900    0.8630 N   0  0  0  0  0  0  0  0  0  0  0  0
   28.9210  -12.0200    0.7980 C   0  0  0  0  0  0  0  0  0  0  0  0
   29.5810  -11.5900   -0.5370 C   0  0  0  0  0  0  0  0  0  0  0  0
   30.2300  -10.2810   -0.3840 N   0  0  0  0  0  0  0  0  0  0  0  0
   31.5890  -10.1410   -0.4250 C   0  0  0  0  0  0  0  0  0  0  0  0
   32.0800   -9.0290   -0.3060 O   0  0  0  0  0  0  0  0  0  0  0  0
   32.5950  -11.2600   -0.6080 C   0  0  0  0  0  0  0  0  0  0  0  0
   32.7560  -12.1200    0.6760 C   0  0  0  0  0  0  0  0  0  0  0  0
   33.8440  -13.2110    0.4910 C   0  0  0  0  0  0  0  0  0  0  0  0
   29.4590   -9.0450   -0.1810 C   0  0  0  0  0  0  0  0  0  0  0  0
   27.9180   -9.1310    0.0170 C   0  0  0  0  0  0  0  0  0  0  0  0
   27.5110   -9.9830    1.2470 C   0  0  0  0  0  0  0  0  0  0  0  0
  1  2  2  0  0  0  0
  2  3  1  0  0  0  0
  3  4  2  0  0  0  0
  4  5  1  0  0  0  0
  5  6  2  0  0  0  0
  6  1  1  0  0  0  0
  5  7  1  0  0  0  0
  7  8  2  0  0  0  0
  8  9  1  0  0  0  0
  9 10  2  0  0  0  0
 10  4  1  0  0  0  0
  9 11  1  0  0  0  0
 11 12  1  0  0  0  0
  8 13  1  0  0  0  0
 13 14  1  0  0  0  0
  3 15  1  0  0  0  0
  1 16  1  0  0  0  0
 16 17  1  0  0  0  0
 17 18  1  0  0  0  0
 18 19  1  0  0  0  0
 19 20  1  0  0  0  0
 20 21  2  0  0  0  0
 20 22  1  0  0  0  0
 22 23  1  0  0  0  0
 23 24  1  0  0  0  0
 19 25  1  0  0  0  0
 25 26  1  0  0  0  0
 26 27  1  0  0  0  0
 27 16  1  0  0  0  0
M  END
>  <EXTREG> (Bunazosin)
Bunazosin

>  <NAME> (Bunazosin)
Bunazosin

>  <Vss> (Bunazosin)
0.7200

>  <fu> (Bunazosin)
0.0600

>  <V> (Bunazosin)
828.3800

>  <S> (Bunazosin)
560.6300

>  <R> (Bunazosin)
1.4800

>  <G> (Bunazosin)
1.5100

>  <W1> (Bunazosin)
1361.1200

>  <W2> (Bunazosin)
841.1300

>  <W3> (Bunazosin)
486.7500

>  <W4> (Bunazosin)
182.8800

>  <W5> (Bunazosin)
83.8800

>  <W6> (Bunazosin)
37.3800

>  <W7> (Bunazosin)
14.2500

>  <W8> (Bunazosin)
3.0000

>  <D1> (Bunazosin)
210.7500

>  <D2> (Bunazosin)
98.5000

>  <D3> (Bunazosin)
58.2500

>  <D4> (Bunazosin)
40.8800

>  <D5> (Bunazosin)
29.1300

>  <D6> (Bunazosin)
20.3800

>  <D7> (Bunazosin)
14.0000

>  <D8> (Bunazosin)
8.6300

>  <WO1> (Bunazosin)
120.2500

>  <WO2> (Bunazosin)
30.3800

>  <WO3> (Bunazosin)
13.1300

>  <WO4> (Bunazosin)
4.6300

>  <WO5> (Bunazosin)
1.3800

>  <WO6> (Bunazosin)
0.0000

>  <WN1> (Bunazosin)
561.3800

>  <WN2> (Bunazosin)
218.0000

>  <WN3> (Bunazosin)
97.5000

>  <WN4> (Bunazosin)
44.0000

>  <WN5> (Bunazosin)
14.8800

>  <WN6> (Bunazosin)
1.6300

>  <IW1> (Bunazosin)
0.0200

>  <IW2> (Bunazosin)
0.0700

>  <IW3> (Bunazosin)
0.3800

>  <IW4> (Bunazosin)
0.9300

>  <CW1> (Bunazosin)
2.4300

>  <CW2> (Bunazosin)
1.5000

>  <CW3> (Bunazosin)
0.8700

>  <CW4> (Bunazosin)
0.3300

>  <CW5> (Bunazosin)
0.1500

>  <CW6> (Bunazosin)
0.0700

>  <CW7> (Bunazosin)
0.0300

>  <CW8> (Bunazosin)
0.0100

>  <ID1> (Bunazosin)
0.0200

>  <ID2> (Bunazosin)
0.0400

>  <ID3> (Bunazosin)
0.0800

>  <ID4> (Bunazosin)
0.1000

>  <CD1> (Bunazosin)
0.3800

>  <CD2> (Bunazosin)
0.1800

>  <CD3> (Bunazosin)
0.1000

>  <CD4> (Bunazosin)
0.0700

>  <CD5> (Bunazosin)
0.0500

>  <CD6> (Bunazosin)
0.0400

>  <CD7> (Bunazosin)
0.0200

>  <CD8> (Bunazosin)
0.0200

>  <HL1> (Bunazosin)
1.4400

>  <HL2> (Bunazosin)
0.9100

>  <A> (Bunazosin)
3.1200

>  <CP> (Bunazosin)
2.9900

>  <POL> (Bunazosin)
40.1100

>  <MW> (Bunazosin)
373.4500

>  <FLEX> (Bunazosin)
0.9200

>  <FLEX_RB> (Bunazosin)
0.0900

>  <NCC> (Bunazosin)
0

>  <DIFF> (Bunazosin)
0.5000

>  <LOGP n-Oct> (Bunazosin)
2.7000

>  <LOGP c-Hex> (Bunazosin)
-0.8100

>  <PSA> (Bunazosin)
97.2300

>  <HSA> (Bunazosin)
463.4000

>  <PSAR> (Bunazosin)
0.1700

>  <PHSAR> (Bunazosin)
0.2100

>  <LgD5> (Bunazosin)
0.4900

>  <LgD6> (Bunazosin)
1.4500

>  <LgD7> (Bunazosin)
2.2700

>  <LgD7.5> (Bunazosin)
2.5100

>  <LgD8> (Bunazosin)
2.6300

>  <LgD9> (Bunazosin)
2.6900

>  <LgD10> (Bunazosin)
2.7000

>  <AUS7.4> (Bunazosin)
1.7800

>  <0.000000U4> (Bunazosin)
0.0600

>  <0.000000U5> (Bunazosin)
0.5800

>  <0.000000U6> (Bunazosin)
5.5500

>  <0.000000U7> (Bunazosin)
37.0300

>  <0.000000U8> (Bunazosin)
85.4700

>  <0.000000U9> (Bunazosin)
98.3300

>  <0.000000U10> (Bunazosin)
99.8300

>  <DRDRDR> (Bunazosin)
23.7100

>  <DRDRAC> (Bunazosin)
25.6100

>  <DRDRDO> (Bunazosin)
26.4700

>  <DRACAC> (Bunazosin)
22.9800

>  <DRACDO> (Bunazosin)
25.7900

>  <DRDODO> (Bunazosin)
0.0000

>  <ACACAC> (Bunazosin)
16.4800

>  <ACACDO> (Bunazosin)
21.8800

>  <ACDODO> (Bunazosin)
0.0000

>  <DODODO> (Bunazosin)
0.0000

>  <SOLY> (Bunazosin)
-4.0600

>  <LgS3> (Bunazosin)
-0.6300

>  <LgS4> (Bunazosin)
-1.0100

>  <LgS5> (Bunazosin)
-1.8500

>  <LgS6> (Bunazosin)
-2.8100

>  <LgS7> (Bunazosin)
-3.6300

>  <LgS7.5> (Bunazosin)
-3.8700

>  <LgS8> (Bunazosin)
-3.9900

>  <LgS9> (Bunazosin)
-4.0500

>  <LgS10> (Bunazosin)
-4.0600

>  <LgS11> (Bunazosin)
-4.0600

>  <L0LgS> (Bunazosin)
-2.9700

>  <L1LgS> (Bunazosin)
-1.9900

>  <L2LgS> (Bunazosin)
0.9400

>  <L3LgS> (Bunazosin)
0.2700

>  <L4LgS> (Bunazosin)
-0.3900

>  <DD1> (Bunazosin)
0.0000

>  <DD2> (Bunazosin)
0.6300

>  <DD3> (Bunazosin)
-0.1300

>  <DD4> (Bunazosin)
0.2500

>  <DD5> (Bunazosin)
-0.6300

>  <DD6> (Bunazosin)
-0.6300

>  <DD7> (Bunazosin)
0.3800

>  <DD8> (Bunazosin)
-0.1300

>  <ALogD5> (Bunazosin)
-0.2200

>  <ALogD5.5> (Bunazosin)
-0.2200

>  <ALogD7> (Bunazosin)
-0.1600

>  <ALogD7.4> (Bunazosin)
-0.0900

>  <ALogP> (Bunazosin)
0

>  <APSA> (Bunazosin)
93.8100

>  <HDonors> (Bunazosin)
2

>  <HAcceptors> (Bunazosin)
8

>  <FRB> (Bunazosin)
5

>  <Rule Of 5> (Bunazosin)
0

>  <Molar Volume> (Bunazosin)
305.6100

>  <Surface Tension> (Bunazosin)
55.4000

>  <Polarizability> (Bunazosin)
41.5200

>  <C ratio> (Bunazosin)
0.7000

>  <N ratio> (Bunazosin)
0.1900

>  <NO ratio> (Bunazosin)
0.3000

>  <Num Rings> (Bunazosin)
3

>  <Num Ar Rings> (Bunazosin)
2

>  <logS> (Bunazosin)
-3.9400

$$$$
Bupivacaine
  -MTS-   07231215063D 0   0.00000     0.00000     0

 21 22  0  0  0  0  0  0  0  0999 V2000
   24.3340   -8.6090   -0.9680 C   0  0  0  0  0  0  0  0  0  0  0  0
   25.0420   -9.1940    0.0220 N   0  0  0  0  0  0  0  0  0  0  0  0
   26.4310   -9.4600   -0.1300 C   0  0  0  0  0  0  0  0  0  0  0  0
   26.9040  -10.7750   -0.0330 C   0  0  0  0  0  0  0  0  0  0  0  0
   28.2670  -11.0390   -0.2110 C   0  0  0  0  0  0  0  0  0  0  0  0
   29.1500  -10.0010   -0.5160 C   0  0  0  0  0  0  0  0  0  0  0  0
   28.6770   -8.6900   -0.6040 C   0  0  0  0  0  0  0  0  0  0  0  0
   27.3270   -8.4080   -0.3690 C   0  0  0  0  0  0  0  0  0  0  0  0
   26.8650   -6.9440   -0.3630 C   0  0  0  0  0  0  0  0  0  0  0  0
   25.9310  -11.9230    0.2580 C   0  0  0  0  0  0  0  0  0  0  0  0
   22.8910   -8.2250   -0.7130 C   0  0  0  0  0  0  0  0  0  0  0  0
   22.1120   -9.2840   -0.0120 N   0  0  0  0  0  0  0  0  0  0  0  0
   22.1060  -10.6070   -0.6970 C   0  0  0  0  0  0  0  0  0  0  0  0
   22.1110  -11.7590    0.3440 C   0  0  0  0  0  0  0  0  0  0  0  0
   22.1690  -13.1540   -0.3400 C   0  0  0  0  0  0  0  0  0  0  0  0
   22.2440  -14.2920    0.7100 C   0  0  0  0  0  0  0  0  0  0  0  0
   20.7450   -8.8340    0.3650 C   0  0  0  0  0  0  0  0  0  0  0  0
   20.7920   -7.5660    1.2510 C   0  0  0  0  0  0  0  0  0  0  0  0
   21.5240   -6.4340    0.4940 C   0  0  0  0  0  0  0  0  0  0  0  0
   22.9450   -6.9230    0.1310 C   0  0  0  0  0  0  0  0  0  0  0  0
   24.8210   -8.3720   -2.0620 O   0  0  0  0  0  0  0  0  0  0  0  0
  1  2  1  0  0  0  0
  2  3  1  0  0  0  0
  3  4  2  0  0  0  0
  4  5  1  0  0  0  0
  5  6  2  0  0  0  0
  6  7  1  0  0  0  0
  7  8  2  0  0  0  0
  8  3  1  0  0  0  0
  8  9  1  0  0  0  0
  4 10  1  0  0  0  0
  1 11  1  0  0  0  0
 11 12  1  0  0  0  0
 12 13  1  0  0  0  0
 13 14  1  0  0  0  0
 14 15  1  0  0  0  0
 15 16  1  0  0  0  0
 12 17  1  0  0  0  0
 17 18  1  0  0  0  0
 18 19  1  0  0  0  0
 19 20  1  0  0  0  0
 20 11  1  0  0  0  0
  1 21  2  0  0  0  0
M  END
>  <EXTREG> (Bupivacaine)
Bupivacaine

>  <NAME> (Bupivacaine)
Bupivacaine

>  <Vss> (Bupivacaine)
0.8400

>  <fu> (Bupivacaine)
0.0600

>  <V> (Bupivacaine)
740.3800

>  <S> (Bupivacaine)
489.4700

>  <R> (Bupivacaine)
1.5100

>  <G> (Bupivacaine)
1.3800

>  <W1> (Bupivacaine)
983.8800

>  <W2> (Bupivacaine)
417.7500

>  <W3> (Bupivacaine)
186.0000

>  <W4> (Bupivacaine)
80.1300

>  <W5> (Bupivacaine)
43.8800

>  <W6> (Bupivacaine)
23.6300

>  <W7> (Bupivacaine)
10.3800

>  <W8> (Bupivacaine)
2.6300

>  <D1> (Bupivacaine)
308.0000

>  <D2> (Bupivacaine)
128.1300

>  <D3> (Bupivacaine)
39.3800

>  <D4> (Bupivacaine)
18.0000

>  <D5> (Bupivacaine)
8.5000

>  <D6> (Bupivacaine)
4.7500

>  <D7> (Bupivacaine)
3.3800

>  <D8> (Bupivacaine)
2.0000

>  <WO1> (Bupivacaine)
25.1300

>  <WO2> (Bupivacaine)
5.2500

>  <WO3> (Bupivacaine)
1.7500

>  <WO4> (Bupivacaine)
0.3800

>  <WO5> (Bupivacaine)
0.0000

>  <WO6> (Bupivacaine)
0.0000

>  <WN1> (Bupivacaine)
227.7500

>  <WN2> (Bupivacaine)
102.8800

>  <WN3> (Bupivacaine)
55.3800

>  <WN4> (Bupivacaine)
29.7500

>  <WN5> (Bupivacaine)
11.5000

>  <WN6> (Bupivacaine)
1.8800

>  <IW1> (Bupivacaine)
0.0500

>  <IW2> (Bupivacaine)
0.2600

>  <IW3> (Bupivacaine)
0.5700

>  <IW4> (Bupivacaine)
0.6700

>  <CW1> (Bupivacaine)
2.0100

>  <CW2> (Bupivacaine)
0.8500

>  <CW3> (Bupivacaine)
0.3800

>  <CW4> (Bupivacaine)
0.1600

>  <CW5> (Bupivacaine)
0.0900

>  <CW6> (Bupivacaine)
0.0500

>  <CW7> (Bupivacaine)
0.0200

>  <CW8> (Bupivacaine)
0.0100

>  <ID1> (Bupivacaine)
0.0200

>  <ID2> (Bupivacaine)
0.0700

>  <ID3> (Bupivacaine)
0.1800

>  <ID4> (Bupivacaine)
0.2800

>  <CD1> (Bupivacaine)
0.6300

>  <CD2> (Bupivacaine)
0.2600

>  <CD3> (Bupivacaine)
0.0800

>  <CD4> (Bupivacaine)
0.0400

>  <CD5> (Bupivacaine)
0.0200

>  <CD6> (Bupivacaine)
0.0100

>  <CD7> (Bupivacaine)
0.0100

>  <CD8> (Bupivacaine)
0.0000

>  <HL1> (Bupivacaine)
1.1100

>  <HL2> (Bupivacaine)
1.3100

>  <A> (Bupivacaine)
4.1500

>  <CP> (Bupivacaine)
1.5000

>  <POL> (Bupivacaine)
34.3000

>  <MW> (Bupivacaine)
288.4300

>  <FLEX> (Bupivacaine)
1.2500

>  <FLEX_RB> (Bupivacaine)
0.1600

>  <NCC> (Bupivacaine)
0

>  <DIFF> (Bupivacaine)
0.5200

>  <LOGP n-Oct> (Bupivacaine)
3.9700

>  <LOGP c-Hex> (Bupivacaine)
3.3800

>  <PSA> (Bupivacaine)
32.3400

>  <HSA> (Bupivacaine)
457.1300

>  <PSAR> (Bupivacaine)
0.0700

>  <PHSAR> (Bupivacaine)
0.0700

>  <LgD5> (Bupivacaine)
2.2600

>  <LgD6> (Bupivacaine)
2.5800

>  <LgD7> (Bupivacaine)
3.2900

>  <LgD7.5> (Bupivacaine)
3.6100

>  <LgD8> (Bupivacaine)
3.8200

>  <LgD9> (Bupivacaine)
3.9500

>  <LgD10> (Bupivacaine)
3.9600

>  <AUS7.4> (Bupivacaine)
1.5900

>  <0.000000U4> (Bupivacaine)
0.0200

>  <0.000000U5> (Bupivacaine)
0.2400

>  <0.000000U6> (Bupivacaine)
2.3800

>  <0.000000U7> (Bupivacaine)
19.5800

>  <0.000000U8> (Bupivacaine)
70.8900

>  <0.000000U9> (Bupivacaine)
96.0400

>  <0.000000U10> (Bupivacaine)
99.4700

>  <DRDRDR> (Bupivacaine)
20.7800

>  <DRDRAC> (Bupivacaine)
12.5700

>  <DRDRDO> (Bupivacaine)
9.5300

>  <DRACAC> (Bupivacaine)
6.6200

>  <DRACDO> (Bupivacaine)
5.4900

>  <DRDODO> (Bupivacaine)
0.0000

>  <ACACAC> (Bupivacaine)
0.0000

>  <ACACDO> (Bupivacaine)
3.1400

>  <ACDODO> (Bupivacaine)
0.0000

>  <DODODO> (Bupivacaine)
0.0000

>  <SOLY> (Bupivacaine)
-4.0000

>  <LgS3> (Bupivacaine)
-0.5300

>  <LgS4> (Bupivacaine)
-0.7500

>  <LgS5> (Bupivacaine)
-1.4400

>  <LgS6> (Bupivacaine)
-2.3800

>  <LgS7> (Bupivacaine)
-3.2900

>  <LgS7.5> (Bupivacaine)
-3.6400

>  <LgS8> (Bupivacaine)
-3.8500

>  <LgS9> (Bupivacaine)
-3.9800

>  <LgS10> (Bupivacaine)
-4.0000

>  <LgS11> (Bupivacaine)
-3.9900

>  <L0LgS> (Bupivacaine)
-2.7400

>  <L1LgS> (Bupivacaine)
-2.1500

>  <L2LgS> (Bupivacaine)
0.7700

>  <L3LgS> (Bupivacaine)
0.4700

>  <L4LgS> (Bupivacaine)
-0.3700

>  <DD1> (Bupivacaine)
1.2500

>  <DD2> (Bupivacaine)
2.2500

>  <DD3> (Bupivacaine)
0.2500

>  <DD4> (Bupivacaine)
-0.3800

>  <DD5> (Bupivacaine)
-0.8800

>  <DD6> (Bupivacaine)
-0.3800

>  <DD7> (Bupivacaine)
-0.5000

>  <DD8> (Bupivacaine)
0.1300

>  <ALogD5> (Bupivacaine)
0.8500

>  <ALogD5.5> (Bupivacaine)
1.2700

>  <ALogD7> (Bupivacaine)
2.6400

>  <ALogD7.4> (Bupivacaine)
2.9200

>  <ALogP> (Bupivacaine)
3.3100

>  <APSA> (Bupivacaine)
32.3400

>  <HDonors> (Bupivacaine)
1

>  <HAcceptors> (Bupivacaine)
3

>  <FRB> (Bupivacaine)
5

>  <Rule Of 5> (Bupivacaine)
0

>  <Molar Volume> (Bupivacaine)
279.2400

>  <Surface Tension> (Bupivacaine)
41.5800

>  <Polarizability> (Bupivacaine)
35.1300

>  <C ratio> (Bupivacaine)
0.8600

>  <N ratio> (Bupivacaine)
0.1000

>  <NO ratio> (Bupivacaine)
0.1400

>  <Num Rings> (Bupivacaine)
2

>  <Num Ar Rings> (Bupivacaine)
1

>  <logS> (Bupivacaine)
-3.6000

$$$$
Buprenorphine
  -MTS-   07231215063D 0   0.00000     0.00000     0

 34 40  0  0  0  0  0  0  0  0999 V2000
    8.4530   -9.3600    0.3710 C   0  0  0  0  0  0  0  0  0  0  0  0
    9.7890  -10.4020    1.0570 C   0  0  0  0  0  0  0  0  0  0  0  0
   11.0530   -9.0800    1.2830 C   0  0  0  0  0  0  0  0  0  0  0  0
   11.5900   -9.0300   -0.0340 N   0  0  0  0  0  0  0  0  0  0  0  0
   12.4140  -10.1620   -0.5280 C   0  0  0  0  0  0  0  0  0  0  0  0
   13.6600   -9.5200   -1.1840 C   0  0  0  0  0  0  0  0  0  0  0  0
   14.7510   -9.0570   -0.1930 C   0  0  0  0  0  0  0  0  0  0  0  0
   14.9930  -10.2950   -1.0860 C   0  0  0  0  0  0  0  0  0  0  0  0
   10.1590   -8.8100   -0.3230 C   0  0  0  0  0  0  0  0  0  0  0  0
    8.9320   -8.6440    1.3320 C   0  0  0  0  0  0  0  0  0  0  0  0
   10.7170   -7.2870    1.2610 C   0  0  0  0  0  0  0  0  0  0  0  0
    9.3110   -6.6960    0.3970 C   0  0  0  0  0  0  0  0  0  0  0  0
    8.3270   -7.7170    0.0150 C   0  0  0  0  0  0  0  0  0  0  0  0
    7.1480   -7.7340   -0.6850 C   0  0  0  0  0  0  0  0  0  0  0  0
    6.5020   -9.0200   -0.8830 O   0  0  0  0  0  0  0  0  0  0  0  0
    6.9270  -10.0370    0.1420 C   0  0  0  0  0  0  0  0  0  0  0  0
    7.1560  -11.8010    0.0840 C   0  0  0  0  0  0  0  0  0  0  0  0
    8.4390  -12.9510    0.5320 C   0  0  0  0  0  0  0  0  0  0  0  0
    9.9920  -12.1170    0.9260 C   0  0  0  0  0  0  0  0  0  0  0  0
    8.3650  -14.2830   -0.3580 C   0  0  0  0  0  0  0  0  0  0  0  0
    9.6270  -15.2480   -0.4290 C   0  0  0  0  0  0  0  0  0  0  0  0
   10.3460  -15.4230    0.9440 C   0  0  0  0  0  0  0  0  0  0  0  0
    9.2260  -16.6890   -0.9040 C   0  0  0  0  0  0  0  0  0  0  0  0
   10.6600  -14.7780   -1.5080 C   0  0  0  0  0  0  0  0  0  0  0  0
    8.1060  -13.9640   -1.7410 O   0  0  0  0  0  0  0  0  0  0  0  0
    7.0960  -15.0880    0.1110 C   0  0  0  0  0  0  0  0  0  0  0  0
    8.3810  -11.3980   -0.4040 C   0  0  0  0  0  0  0  0  0  0  0  0
    8.5200  -10.9650    1.4300 C   0  0  0  0  0  0  0  0  0  0  0  0
    6.3210  -12.3550   -0.9540 O   0  0  0  0  0  0  0  0  0  0  0  0
    4.9200  -12.1210   -0.7230 C   0  0  0  0  0  0  0  0  0  0  0  0
    6.7730   -6.4570   -1.1160 C   0  0  0  0  0  0  0  0  0  0  0  0
    7.6240   -5.3720   -0.7910 C   0  0  0  0  0  0  0  0  0  0  0  0
    8.8430   -5.4600   -0.0700 C   0  0  0  0  0  0  0  0  0  0  0  0
    5.6000   -6.2450   -1.8450 O   0  0  0  0  0  0  0  0  0  0  0  0
  1  2  1  0  0  0  0
  2  3  1  0  0  0  0
  3  4  1  0  0  0  0
  4  5  1  0  0  0  0
  5  6  1  0  0  0  0
  6  7  1  0  0  0  0
  7  8  1  0  0  0  0
  8  6  1  0  0  0  0
  4  9  1  0  0  0  0
  9 10  1  0  0  0  0
 10  1  1  0  0  0  0
  3 11  1  0  0  0  0
 11 12  1  0  0  0  0
 12 13  2  0  0  0  0
 13  1  1  0  0  0  0
 13 14  1  0  0  0  0
 14 15  1  0  0  0  0
 15 16  1  0  0  0  0
 16  1  1  0  0  0  0
 16 17  1  0  0  0  0
 17 18  1  0  0  0  0
 18 19  1  0  0  0  0
 19  2  1  0  0  0  0
 18 20  1  0  0  0  0
 20 21  1  0  0  0  0
 21 22  1  0  0  0  0
 21 23  1  0  0  0  0
 21 24  1  0  0  0  0
 20 25  1  0  0  0  0
 20 26  1  0  0  0  0
 17 27  1  0  0  0  0
 27 28  1  0  0  0  0
 28  2  1  0  0  0  0
 17 29  1  0  0  0  0
 29 30  1  0  0  0  0
 14 31  2  0  0  0  0
 31 32  1  0  0  0  0
 32 33  2  0  0  0  0
 33 12  1  0  0  0  0
 31 34  1  0  0  0  0
M  END
>  <EXTREG> (Buprenorphine)
Buprenorphine

>  <NAME> (Buprenorphine)
Buprenorphine

>  <Vss> (Buprenorphine)
4.9000

>  <fu> (Buprenorphine)
0.0400

>  <V> (Buprenorphine)
980.1300

>  <S> (Buprenorphine)
619.5100

>  <R> (Buprenorphine)
1.5800

>  <G> (Buprenorphine)
1.4800

>  <W1> (Buprenorphine)
1276.1200

>  <W2> (Buprenorphine)
652.8800

>  <W3> (Buprenorphine)
325.7500

>  <W4> (Buprenorphine)
126.8800

>  <W5> (Buprenorphine)
63.2500

>  <W6> (Buprenorphine)
29.6300

>  <W7> (Buprenorphine)
9.3800

>  <W8> (Buprenorphine)
0.5000

>  <D1> (Buprenorphine)
302.3800

>  <D2> (Buprenorphine)
116.0000

>  <D3> (Buprenorphine)
49.6300

>  <D4> (Buprenorphine)
21.7500

>  <D5> (Buprenorphine)
12.0000

>  <D6> (Buprenorphine)
6.6300

>  <D7> (Buprenorphine)
4.3800

>  <D8> (Buprenorphine)
2.5000

>  <WO1> (Buprenorphine)
173.6300

>  <WO2> (Buprenorphine)
50.8800

>  <WO3> (Buprenorphine)
16.5000

>  <WO4> (Buprenorphine)
2.8800

>  <WO5> (Buprenorphine)
0.0000

>  <WO6> (Buprenorphine)
0.0000

>  <WN1> (Buprenorphine)
392.5000

>  <WN2> (Buprenorphine)
151.8800

>  <WN3> (Buprenorphine)
75.7500

>  <WN4> (Buprenorphine)
34.1300

>  <WN5> (Buprenorphine)
8.1300

>  <WN6> (Buprenorphine)
0.8800

>  <IW1> (Buprenorphine)
0.0500

>  <IW2> (Buprenorphine)
0.2000

>  <IW3> (Buprenorphine)
0.4800

>  <IW4> (Buprenorphine)
0.6000

>  <CW1> (Buprenorphine)
2.0600

>  <CW2> (Buprenorphine)
1.0500

>  <CW3> (Buprenorphine)
0.5300

>  <CW4> (Buprenorphine)
0.2000

>  <CW5> (Buprenorphine)
0.1000

>  <CW6> (Buprenorphine)
0.0500

>  <CW7> (Buprenorphine)
0.0200

>  <CW8> (Buprenorphine)
0.0000

>  <ID1> (Buprenorphine)
0.0200

>  <ID2> (Buprenorphine)
0.0500

>  <ID3> (Buprenorphine)
0.1000

>  <ID4> (Buprenorphine)
0.1800

>  <CD1> (Buprenorphine)
0.4900

>  <CD2> (Buprenorphine)
0.1900

>  <CD3> (Buprenorphine)
0.0800

>  <CD4> (Buprenorphine)
0.0400

>  <CD5> (Buprenorphine)
0.0200

>  <CD6> (Buprenorphine)
0.0100

>  <CD7> (Buprenorphine)
0.0100

>  <CD8> (Buprenorphine)
0.0000

>  <HL1> (Buprenorphine)
1.2700

>  <HL2> (Buprenorphine)
1.3600

>  <A> (Buprenorphine)
4.5700

>  <CP> (Buprenorphine)
1.5500

>  <POL> (Buprenorphine)
51.8900

>  <MW> (Buprenorphine)
467.6400

>  <FLEX> (Buprenorphine)
0.9600

>  <FLEX_RB> (Buprenorphine)
0.0800

>  <NCC> (Buprenorphine)
0

>  <DIFF> (Buprenorphine)
0.3300

>  <LOGP n-Oct> (Buprenorphine)
4.3700

>  <LOGP c-Hex> (Buprenorphine)
2.3100

>  <PSA> (Buprenorphine)
67.6600

>  <HSA> (Buprenorphine)
551.8500

>  <PSAR> (Buprenorphine)
0.1100

>  <PHSAR> (Buprenorphine)
0.1200

>  <LgD5> (Buprenorphine)
1.6000

>  <LgD6> (Buprenorphine)
2.0400

>  <LgD7> (Buprenorphine)
2.9000

>  <LgD7.5> (Buprenorphine)
3.3600

>  <LgD8> (Buprenorphine)
3.7700

>  <LgD9> (Buprenorphine)
4.2300

>  <LgD10> (Buprenorphine)
4.0700

>  <AUS7.4> (Buprenorphine)
0.9300

>  <0.000000U4> (Buprenorphine)
0.0000

>  <0.000000U5> (Buprenorphine)
0.0300

>  <0.000000U6> (Buprenorphine)
0.3300

>  <0.000000U7> (Buprenorphine)
3.2200

>  <0.000000U8> (Buprenorphine)
24.9300

>  <0.000000U9> (Buprenorphine)
71.0200

>  <0.000000U10> (Buprenorphine)
47.3900

>  <DRDRDR> (Buprenorphine)
27.9400

>  <DRDRAC> (Buprenorphine)
29.5100

>  <DRDRDO> (Buprenorphine)
29.5100

>  <DRACAC> (Buprenorphine)
26.8000

>  <DRACDO> (Buprenorphine)
26.8000

>  <DRDODO> (Buprenorphine)
22.6500

>  <ACACAC> (Buprenorphine)
21.3000

>  <ACACDO> (Buprenorphine)
21.3000

>  <ACDODO> (Buprenorphine)
21.3000

>  <DODODO> (Buprenorphine)
0.0000

>  <SOLY> (Buprenorphine)
-4.9500

>  <LgS3> (Buprenorphine)
-1.4500

>  <LgS4> (Buprenorphine)
-1.4900

>  <LgS5> (Buprenorphine)
-1.7600

>  <LgS6> (Buprenorphine)
-2.5100

>  <LgS7> (Buprenorphine)
-3.4600

>  <LgS7.5> (Buprenorphine)
-3.9300

>  <LgS8> (Buprenorphine)
-4.3400

>  <LgS9> (Buprenorphine)
-4.8000

>  <LgS10> (Buprenorphine)
-4.6200

>  <LgS11> (Buprenorphine)
-3.8700

>  <L0LgS> (Buprenorphine)
-3.2100

>  <L1LgS> (Buprenorphine)
-2.0900

>  <L2LgS> (Buprenorphine)
0.5200

>  <L3LgS> (Buprenorphine)
1.0400

>  <L4LgS> (Buprenorphine)
0.0300

>  <DD1> (Buprenorphine)
0.5000

>  <DD2> (Buprenorphine)
0.1300

>  <DD3> (Buprenorphine)
-0.1300

>  <DD4> (Buprenorphine)
0.1300

>  <DD5> (Buprenorphine)
0.0000

>  <DD6> (Buprenorphine)
0.0000

>  <DD7> (Buprenorphine)
0.1300

>  <DD8> (Buprenorphine)
0.0000

>  <ALogD5> (Buprenorphine)
-0.0700

>  <ALogD5.5> (Buprenorphine)
0.1900

>  <ALogD7> (Buprenorphine)
1.4900

>  <ALogD7.4> (Buprenorphine)
1.8600

>  <ALogP> (Buprenorphine)
0

>  <APSA> (Buprenorphine)
62.1600

>  <HDonors> (Buprenorphine)
2

>  <HAcceptors> (Buprenorphine)
5

>  <FRB> (Buprenorphine)
7

>  <Rule Of 5> (Buprenorphine)
0

>  <Molar Volume> (Buprenorphine)
368.2900

>  <Surface Tension> (Buprenorphine)
58.2000

>  <Polarizability> (Buprenorphine)
52.0800

>  <C ratio> (Buprenorphine)
0.8500

>  <N ratio> (Buprenorphine)
0.0300

>  <NO ratio> (Buprenorphine)
0.1500

>  <Num Rings> (Buprenorphine)
9

>  <Num Ar Rings> (Buprenorphine)
1

>  <logS> (Buprenorphine)
-4.2000

$$$$
Busulphan
  -MTS-   07231215063D 0   0.00000     0.00000     0

 14 13  0  0  0  0  0  0  0  0999 V2000
   26.5530  -11.2980   -0.4080 S   0  0  0  0  0  0  0  0  0  0  0  0
   26.3840  -10.5350    0.8160 O   0  0  0  0  0  0  0  0  0  0  0  0
   26.7320  -12.6800   -0.8190 O   0  0  0  0  0  0  0  0  0  0  0  0
   25.3620  -11.9690    0.2190 O   0  0  0  0  0  0  0  0  0  0  0  0
   24.1120  -11.6760   -0.4300 C   0  0  0  0  0  0  0  0  0  0  0  0
   22.9870  -12.4310    0.3210 C   0  0  0  0  0  0  0  0  0  0  0  0
   21.5970  -12.1670   -0.3180 C   0  0  0  0  0  0  0  0  0  0  0  0
   20.4720  -12.9240    0.4320 C   0  0  0  0  0  0  0  0  0  0  0  0
   19.2230  -12.6290   -0.2180 O   0  0  0  0  0  0  0  0  0  0  0  0
   18.0310  -13.3030    0.4060 S   0  0  0  0  0  0  0  0  0  0  0  0
   18.2020  -14.0630   -0.8210 O   0  0  0  0  0  0  0  0  0  0  0  0
   17.8510  -11.9220    0.8210 O   0  0  0  0  0  0  0  0  0  0  0  0
   16.2660  -13.2460   -0.0450 C   0  0  0  0  0  0  0  0  0  0  0  0
   28.3190  -11.3540    0.0410 C   0  0  0  0  0  0  0  0  0  0  0  0
  1  2  2  0  0  0  0
  1  3  2  0  0  0  0
  1  4  1  0  0  0  0
  4  5  1  0  0  0  0
  5  6  1  0  0  0  0
  6  7  1  0  0  0  0
  7  8  1  0  0  0  0
  8  9  1  0  0  0  0
  9 10  1  0  0  0  0
 10 11  2  0  0  0  0
 10 12  2  0  0  0  0
 10 13  1  0  0  0  0
  1 14  1  0  0  0  0
M  END
>  <EXTREG> (Busulphan)
Busulphan

>  <NAME> (Busulphan)
Busulphan

>  <Vss> (Busulphan)
0.5500

>  <fu> (Busulphan)
1.0000

>  <V> (Busulphan)
530.5000

>  <S> (Busulphan)
394.1900

>  <R> (Busulphan)
1.3500

>  <G> (Busulphan)
1.3900

>  <W1> (Busulphan)
1092.6200

>  <W2> (Busulphan)
834.0000

>  <W3> (Busulphan)
508.1300

>  <W4> (Busulphan)
211.8800

>  <W5> (Busulphan)
58.5000

>  <W6> (Busulphan)
0.0000

>  <W7> (Busulphan)
0.0000

>  <W8> (Busulphan)
0.0000

>  <D1> (Busulphan)
45.7500

>  <D2> (Busulphan)
9.2500

>  <D3> (Busulphan)
2.7500

>  <D4> (Busulphan)
0.2500

>  <D5> (Busulphan)
0.0000

>  <D6> (Busulphan)
0.0000

>  <D7> (Busulphan)
0.0000

>  <D8> (Busulphan)
0.0000

>  <WO1> (Busulphan)
0.0000

>  <WO2> (Busulphan)
0.0000

>  <WO3> (Busulphan)
0.0000

>  <WO4> (Busulphan)
0.0000

>  <WO5> (Busulphan)
0.0000

>  <WO6> (Busulphan)
0.0000

>  <WN1> (Busulphan)
601.3800

>  <WN2> (Busulphan)
249.2500

>  <WN3> (Busulphan)
71.0000

>  <WN4> (Busulphan)
0.3800

>  <WN5> (Busulphan)
0.0000

>  <WN6> (Busulphan)
0.0000

>  <IW1> (Busulphan)
0.0100

>  <IW2> (Busulphan)
0.0100

>  <IW3> (Busulphan)
0.0100

>  <IW4> (Busulphan)
0.0000

>  <CW1> (Busulphan)
2.7700

>  <CW2> (Busulphan)
2.1200

>  <CW3> (Busulphan)
1.2900

>  <CW4> (Busulphan)
0.5400

>  <CW5> (Busulphan)
0.1500

>  <CW6> (Busulphan)
0.0000

>  <CW7> (Busulphan)
0.0000

>  <CW8> (Busulphan)
0.0000

>  <ID1> (Busulphan)
0.0000

>  <ID2> (Busulphan)
0.0100

>  <ID3> (Busulphan)
0.0000

>  <ID4> (Busulphan)
0.0000

>  <CD1> (Busulphan)
0.1200

>  <CD2> (Busulphan)
0.0200

>  <CD3> (Busulphan)
0.0100

>  <CD4> (Busulphan)
0.0000

>  <CD5> (Busulphan)
0.0000

>  <CD6> (Busulphan)
0.0000

>  <CD7> (Busulphan)
0.0000

>  <CD8> (Busulphan)
0.0000

>  <HL1> (Busulphan)
21.2700

>  <HL2> (Busulphan)
0.0000

>  <A> (Busulphan)
0.3700

>  <CP> (Busulphan)
0.4800

>  <POL> (Busulphan)
21.6100

>  <MW> (Busulphan)
246.3000

>  <FLEX> (Busulphan)
2.1000

>  <FLEX_RB> (Busulphan)
0.2300

>  <NCC> (Busulphan)
0

>  <DIFF> (Busulphan)
0.8100

>  <LOGP n-Oct> (Busulphan)
-0.7200

>  <LOGP c-Hex> (Busulphan)
-2.7300

>  <PSA> (Busulphan)
102.7900

>  <HSA> (Busulphan)
291.4100

>  <PSAR> (Busulphan)
0.2600

>  <PHSAR> (Busulphan)
0.3500

>  <LgD5> (Busulphan)
-0.7200

>  <LgD6> (Busulphan)
-0.7200

>  <LgD7> (Busulphan)
-0.7200

>  <LgD7.5> (Busulphan)
-0.7200

>  <LgD8> (Busulphan)
-0.7200

>  <LgD9> (Busulphan)
-0.7200

>  <LgD10> (Busulphan)
-0.7200

>  <AUS7.4> (Busulphan)
2.0000

>  <0.000000U4> (Busulphan)
100.0000

>  <0.000000U5> (Busulphan)
100.0000

>  <0.000000U6> (Busulphan)
100.0000

>  <0.000000U7> (Busulphan)
100.0000

>  <0.000000U8> (Busulphan)
100.0000

>  <0.000000U9> (Busulphan)
100.0000

>  <0.000000U10> (Busulphan)
100.0000

>  <DRDRDR> (Busulphan)
4.4600

>  <DRDRAC> (Busulphan)
10.8200

>  <DRDRDO> (Busulphan)
0.0000

>  <DRACAC> (Busulphan)
9.6400

>  <DRACDO> (Busulphan)
0.0000

>  <DRDODO> (Busulphan)
0.0000

>  <ACACAC> (Busulphan)
8.0000

>  <ACACDO> (Busulphan)
0.0000

>  <ACDODO> (Busulphan)
0.0000

>  <DODODO> (Busulphan)
0.0000

>  <SOLY> (Busulphan)
-1.5800

>  <LgS3> (Busulphan)
-1.5800

>  <LgS4> (Busulphan)
-1.5800

>  <LgS5> (Busulphan)
-1.5800

>  <LgS6> (Busulphan)
-1.5800

>  <LgS7> (Busulphan)
-1.5800

>  <LgS7.5> (Busulphan)
-1.5800

>  <LgS8> (Busulphan)
-1.5800

>  <LgS9> (Busulphan)
-1.5800

>  <LgS10> (Busulphan)
-1.5800

>  <LgS11> (Busulphan)
-1.5800

>  <L0LgS> (Busulphan)
-1.5800

>  <L1LgS> (Busulphan)
0.0000

>  <L2LgS> (Busulphan)
0.0000

>  <L3LgS> (Busulphan)
0.0000

>  <L4LgS> (Busulphan)
0.0000

>  <DD1> (Busulphan)
-0.2500

>  <DD2> (Busulphan)
0.1300

>  <DD3> (Busulphan)
0.1300

>  <DD4> (Busulphan)
0.0000

>  <DD5> (Busulphan)
0.0000

>  <DD6> (Busulphan)
0.0000

>  <DD7> (Busulphan)
0.0000

>  <DD8> (Busulphan)
0.0000

>  <ALogD5> (Busulphan)
-0.5600

>  <ALogD5.5> (Busulphan)
-0.5600

>  <ALogD7> (Busulphan)
-0.5600

>  <ALogD7.4> (Busulphan)
-0.5600

>  <ALogP> (Busulphan)
-0.5600

>  <APSA> (Busulphan)
103.5000

>  <HDonors> (Busulphan)
0

>  <HAcceptors> (Busulphan)
6

>  <FRB> (Busulphan)
7

>  <Rule Of 5> (Busulphan)
0

>  <Molar Volume> (Busulphan)
182.3700

>  <Surface Tension> (Busulphan)
46.6400

>  <Polarizability> (Busulphan)
20.2000

>  <C ratio> (Busulphan)
0.4300

>  <N ratio> (Busulphan)
0.0000

>  <NO ratio> (Busulphan)
0.4300

>  <Num Rings> (Busulphan)
0

>  <Num Ar Rings> (Busulphan)
0

>  <logS> (Busulphan)
-0.7300

$$$$
Butorphanol
  -MTS-   07231215063D 0   0.00000     0.00000     0

 24 28  0  0  0  0  0  0  0  0999 V2000
    8.6910   -6.2030    0.4400 C   0  0  0  0  0  0  0  0  0  0  0  0
    8.7440   -7.4070   -0.5200 C   0  0  0  0  0  0  0  0  0  0  0  0
    9.3180   -8.7790   -0.9430 C   0  0  0  0  0  0  0  0  0  0  0  0
    8.2690   -9.2830    0.1130 N   0  0  0  0  0  0  0  0  0  0  0  0
    7.6980   -8.5640    1.3720 C   0  0  0  0  0  0  0  0  0  0  0  0
    8.0610   -7.0090    1.6970 C   0  0  0  0  0  0  0  0  0  0  0  0
    7.8280  -10.6900   -0.0760 C   0  0  0  0  0  0  0  0  0  0  0  0
    8.7120  -11.7790    0.6050 C   0  0  0  0  0  0  0  0  0  0  0  0
    9.8420  -12.3930   -0.2620 C   0  0  0  0  0  0  0  0  0  0  0  0
   10.8260  -12.2000    0.9160 C   0  0  0  0  0  0  0  0  0  0  0  0
    9.7710  -11.3330    1.6450 C   0  0  0  0  0  0  0  0  0  0  0  0
   10.1160   -7.6000   -1.7870 C   0  0  0  0  0  0  0  0  0  0  0  0
   10.7280   -6.2690   -1.1280 C   0  0  0  0  0  0  0  0  0  0  0  0
   10.1150   -5.6800    0.0100 C   0  0  0  0  0  0  0  0  0  0  0  0
   10.7670   -4.6680    0.7190 C   0  0  0  0  0  0  0  0  0  0  0  0
   11.9620   -4.1300    0.2360 C   0  0  0  0  0  0  0  0  0  0  0  0
   12.4990   -4.6150   -0.9640 C   0  0  0  0  0  0  0  0  0  0  0  0
   11.8860   -5.6750   -1.6400 C   0  0  0  0  0  0  0  0  0  0  0  0
   12.5930   -3.1150    0.9610 O   0  0  0  0  0  0  0  0  0  0  0  0
    9.7750   -7.8750    0.5900 O   0  0  0  0  0  0  0  0  0  0  0  0
    7.2530   -7.5180   -1.1460 C   0  0  0  0  0  0  0  0  0  0  0  0
    6.1370   -6.5110   -0.7510 C   0  0  0  0  0  0  0  0  0  0  0  0
    6.6960   -5.0920   -0.9060 C   0  0  0  0  0  0  0  0  0  0  0  0
    7.8280   -4.9160    0.1260 C   0  0  0  0  0  0  0  0  0  0  0  0
  1  2  1  0  0  0  0
  2  3  1  0  0  0  0
  3  4  1  0  0  0  0
  4  5  1  0  0  0  0
  5  6  1  0  0  0  0
  6  1  1  0  0  0  0
  4  7  1  0  0  0  0
  7  8  1  0  0  0  0
  8  9  1  0  0  0  0
  9 10  1  0  0  0  0
 10 11  1  0  0  0  0
 11  8  1  0  0  0  0
  3 12  1  0  0  0  0
 12 13  1  0  0  0  0
 13 14  2  0  0  0  0
 14  1  1  0  0  0  0
 14 15  1  0  0  0  0
 15 16  2  0  0  0  0
 16 17  1  0  0  0  0
 17 18  2  0  0  0  0
 18 13  1  0  0  0  0
 16 19  1  0  0  0  0
  2 20  1  0  0  0  0
  2 21  1  0  0  0  0
 21 22  1  0  0  0  0
 22 23  1  0  0  0  0
 23 24  1  0  0  0  0
 24  1  1  0  0  0  0
M  END
>  <EXTREG> (Butorphanol)
Butorphanol

>  <NAME> (Butorphanol)
Butorphanol

>  <Vss> (Butorphanol)
12.0000

>  <fu> (Butorphanol)
0.1700

>  <V> (Butorphanol)
732.0000

>  <S> (Butorphanol)
482.8000

>  <R> (Butorphanol)
1.5200

>  <G> (Butorphanol)
1.3600

>  <W1> (Butorphanol)
1066.7500

>  <W2> (Butorphanol)
554.1300

>  <W3> (Butorphanol)
268.3800

>  <W4> (Butorphanol)
93.0000

>  <W5> (Butorphanol)
42.3800

>  <W6> (Butorphanol)
17.3800

>  <W7> (Butorphanol)
4.6300

>  <W8> (Butorphanol)
0.2500

>  <D1> (Butorphanol)
244.6300

>  <D2> (Butorphanol)
105.5000

>  <D3> (Butorphanol)
26.7500

>  <D4> (Butorphanol)
13.0000

>  <D5> (Butorphanol)
7.2500

>  <D6> (Butorphanol)
4.1300

>  <D7> (Butorphanol)
2.7500

>  <D8> (Butorphanol)
1.5000

>  <WO1> (Butorphanol)
169.5000

>  <WO2> (Butorphanol)
48.6300

>  <WO3> (Butorphanol)
16.8800

>  <WO4> (Butorphanol)
3.6300

>  <WO5> (Butorphanol)
0.0000

>  <WO6> (Butorphanol)
0.0000

>  <WN1> (Butorphanol)
301.8800

>  <WN2> (Butorphanol)
117.0000

>  <WN3> (Butorphanol)
53.2500

>  <WN4> (Butorphanol)
23.6300

>  <WN5> (Butorphanol)
6.1300

>  <WN6> (Butorphanol)
0.6300

>  <IW1> (Butorphanol)
0.0500

>  <IW2> (Butorphanol)
0.1700

>  <IW3> (Butorphanol)
0.3800

>  <IW4> (Butorphanol)
0.1500

>  <CW1> (Butorphanol)
2.2100

>  <CW2> (Butorphanol)
1.1500

>  <CW3> (Butorphanol)
0.5600

>  <CW4> (Butorphanol)
0.1900

>  <CW5> (Butorphanol)
0.0900

>  <CW6> (Butorphanol)
0.0400

>  <CW7> (Butorphanol)
0.0100

>  <CW8> (Butorphanol)
0.0000

>  <ID1> (Butorphanol)
0.0200

>  <ID2> (Butorphanol)
0.0600

>  <ID3> (Butorphanol)
0.1700

>  <ID4> (Butorphanol)
0.2100

>  <CD1> (Butorphanol)
0.5100

>  <CD2> (Butorphanol)
0.2200

>  <CD3> (Butorphanol)
0.0600

>  <CD4> (Butorphanol)
0.0300

>  <CD5> (Butorphanol)
0.0200

>  <CD6> (Butorphanol)
0.0100

>  <CD7> (Butorphanol)
0.0100

>  <CD8> (Butorphanol)
0.0000

>  <HL1> (Butorphanol)
1.5800

>  <HL2> (Butorphanol)
1.3400

>  <A> (Butorphanol)
2.5200

>  <CP> (Butorphanol)
1.1600

>  <POL> (Butorphanol)
37.4900

>  <MW> (Butorphanol)
327.4600

>  <FLEX> (Butorphanol)
0.7200

>  <FLEX_RB> (Butorphanol)
0.1800

>  <NCC> (Butorphanol)
0

>  <DIFF> (Butorphanol)
0.5400

>  <LOGP n-Oct> (Butorphanol)
3.2100

>  <LOGP c-Hex> (Butorphanol)
-0.0500

>  <PSA> (Butorphanol)
43.7000

>  <HSA> (Butorphanol)
439.1000

>  <PSAR> (Butorphanol)
0.0900

>  <PHSAR> (Butorphanol)
0.1000

>  <LgD5> (Butorphanol)
0.4300

>  <LgD6> (Butorphanol)
0.8600

>  <LgD7> (Butorphanol)
1.7100

>  <LgD7.5> (Butorphanol)
2.1700

>  <LgD8> (Butorphanol)
2.5800

>  <LgD9> (Butorphanol)
2.9800

>  <LgD10> (Butorphanol)
2.5400

>  <AUS7.4> (Butorphanol)
0.9000

>  <0.000000U4> (Butorphanol)
0.0000

>  <0.000000U5> (Butorphanol)
0.0300

>  <0.000000U6> (Butorphanol)
0.3100

>  <0.000000U7> (Butorphanol)
3.0500

>  <0.000000U8> (Butorphanol)
23.7400

>  <0.000000U9> (Butorphanol)
58.8000

>  <0.000000U10> (Butorphanol)
20.5500

>  <DRDRDR> (Butorphanol)
16.1300

>  <DRDRAC> (Butorphanol)
18.3500

>  <DRDRDO> (Butorphanol)
18.3500

>  <DRACAC> (Butorphanol)
15.2700

>  <DRACDO> (Butorphanol)
15.2700

>  <DRDODO> (Butorphanol)
10.3500

>  <ACACAC> (Butorphanol)
9.3900

>  <ACACDO> (Butorphanol)
9.3900

>  <ACDODO> (Butorphanol)
9.3900

>  <DODODO> (Butorphanol)
0.0000

>  <SOLY> (Butorphanol)
-3.5800

>  <LgS3> (Butorphanol)
-0.0900

>  <LgS4> (Butorphanol)
-0.1300

>  <LgS5> (Butorphanol)
-0.3800

>  <LgS6> (Butorphanol)
-1.1200

>  <LgS7> (Butorphanol)
-2.0700

>  <LgS7.5> (Butorphanol)
-2.5400

>  <LgS8> (Butorphanol)
-2.9600

>  <LgS9> (Butorphanol)
-3.3500

>  <LgS10> (Butorphanol)
-2.9000

>  <LgS11> (Butorphanol)
-1.9900

>  <L0LgS> (Butorphanol)
-1.7500

>  <L1LgS> (Butorphanol)
-1.8800

>  <L2LgS> (Butorphanol)
0.7100

>  <L3LgS> (Butorphanol)
1.1600

>  <L4LgS> (Butorphanol)
0.0400

>  <DD1> (Butorphanol)
-0.8800

>  <DD2> (Butorphanol)
0.1300

>  <DD3> (Butorphanol)
-0.7500

>  <DD4> (Butorphanol)
0.2500

>  <DD5> (Butorphanol)
0.1300

>  <DD6> (Butorphanol)
-0.1300

>  <DD7> (Butorphanol)
0.1300

>  <DD8> (Butorphanol)
0.1300

>  <ALogD5> (Butorphanol)
0.7500

>  <ALogD5.5> (Butorphanol)
1.0700

>  <ALogD7> (Butorphanol)
2.4200

>  <ALogD7.4> (Butorphanol)
2.7700

>  <ALogP> (Butorphanol)
3.5400

>  <APSA> (Butorphanol)
43.7000

>  <HDonors> (Butorphanol)
2

>  <HAcceptors> (Butorphanol)
3

>  <FRB> (Butorphanol)
4

>  <Rule Of 5> (Butorphanol)
0

>  <Molar Volume> (Butorphanol)
262.7400

>  <Surface Tension> (Butorphanol)
60.2500

>  <Polarizability> (Butorphanol)
37.6400

>  <C ratio> (Butorphanol)
0.8800

>  <N ratio> (Butorphanol)
0.0400

>  <NO ratio> (Butorphanol)
0.1300

>  <Num Rings> (Butorphanol)
6

>  <Num Ar Rings> (Butorphanol)
1

>  <logS> (Butorphanol)
-3.4500

$$$$
Caffeine
  -MTS-   07231215063D 0   0.00000     0.00000     0

 14 15  0  0  0  0  0  0  0  0999 V2000
   25.2660   -8.6820    0.0820 C   0  0  0  0  0  0  0  0  0  0  0  0
   25.2520   -7.3010    0.0130 C   0  0  0  0  0  0  0  0  0  0  0  0
   23.9230   -6.5990   -0.0650 C   0  0  0  0  0  0  0  0  0  0  0  0
   22.8130   -7.3810   -0.0560 N   0  0  0  0  0  0  0  0  0  0  0  0
   22.8680   -8.7430    0.0190 C   0  0  0  0  0  0  0  0  0  0  0  0
   24.0520   -9.4090    0.0880 N   0  0  0  0  0  0  0  0  0  0  0  0
   24.0680  -10.8680    0.1670 C   0  0  0  0  0  0  0  0  0  0  0  0
   21.8300   -9.3860    0.0250 O   0  0  0  0  0  0  0  0  0  0  0  0
   21.4900   -6.7520   -0.1280 C   0  0  0  0  0  0  0  0  0  0  0  0
   23.9060   -5.3800   -0.1310 O   0  0  0  0  0  0  0  0  0  0  0  0
   26.7600   -6.8790    0.0380 N   0  0  0  0  0  0  0  0  0  0  0  0
   27.4960   -8.2340    0.1060 C   0  0  0  0  0  0  0  0  0  0  0  0
   26.5260   -9.1850    0.1360 N   0  0  0  0  0  0  0  0  0  0  0  0
   27.3190   -5.5470   -0.1090 C   0  0  0  0  0  0  0  0  0  0  0  0
  1  2  2  0  0  0  0
  2  3  1  0  0  0  0
  3  4  1  0  0  0  0
  4  5  1  0  0  0  0
  5  6  1  0  0  0  0
  6  1  1  0  0  0  0
  6  7  1  0  0  0  0
  5  8  2  0  0  0  0
  4  9  1  0  0  0  0
  3 10  2  0  0  0  0
  2 11  1  0  0  0  0
 11 12  1  0  0  0  0
 12 13  2  0  0  0  0
 13  1  1  0  0  0  0
 11 14  1  0  0  0  0
M  END
>  <EXTREG> (Caffeine)
Caffeine

>  <NAME> (Caffeine)
Caffeine

>  <Vss> (Caffeine)
0.6300

>  <fu> (Caffeine)
0.6400

>  <V> (Caffeine)
419.5000

>  <S> (Caffeine)
308.4800

>  <R> (Caffeine)
1.3600

>  <G> (Caffeine)
1.2100

>  <W1> (Caffeine)
857.0000

>  <W2> (Caffeine)
619.5000

>  <W3> (Caffeine)
377.1300

>  <W4> (Caffeine)
152.8800

>  <W5> (Caffeine)
77.3800

>  <W6> (Caffeine)
38.1300

>  <W7> (Caffeine)
13.0000

>  <W8> (Caffeine)
0.5000

>  <D1> (Caffeine)
118.3800

>  <D2> (Caffeine)
59.7500

>  <D3> (Caffeine)
47.3800

>  <D4> (Caffeine)
37.8800

>  <D5> (Caffeine)
26.3800

>  <D6> (Caffeine)
19.7500

>  <D7> (Caffeine)
14.7500

>  <D8> (Caffeine)
10.1300

>  <WO1> (Caffeine)
0.0000

>  <WO2> (Caffeine)
0.0000

>  <WO3> (Caffeine)
0.0000

>  <WO4> (Caffeine)
0.0000

>  <WO5> (Caffeine)
0.0000

>  <WO6> (Caffeine)
0.0000

>  <WN1> (Caffeine)
467.6300

>  <WN2> (Caffeine)
188.8800

>  <WN3> (Caffeine)
95.2500

>  <WN4> (Caffeine)
45.1300

>  <WN5> (Caffeine)
14.5000

>  <WN6> (Caffeine)
0.3800

>  <IW1> (Caffeine)
0.0700

>  <IW2> (Caffeine)
0.1700

>  <IW3> (Caffeine)
0.4100

>  <IW4> (Caffeine)
0.5800

>  <CW1> (Caffeine)
2.7800

>  <CW2> (Caffeine)
2.0100

>  <CW3> (Caffeine)
1.2200

>  <CW4> (Caffeine)
0.5000

>  <CW5> (Caffeine)
0.2500

>  <CW6> (Caffeine)
0.1200

>  <CW7> (Caffeine)
0.0400

>  <CW8> (Caffeine)
0.0000

>  <ID1> (Caffeine)
0.0600

>  <ID2> (Caffeine)
0.0900

>  <ID3> (Caffeine)
0.0900

>  <ID4> (Caffeine)
0.1200

>  <CD1> (Caffeine)
0.3800

>  <CD2> (Caffeine)
0.1900

>  <CD3> (Caffeine)
0.1500

>  <CD4> (Caffeine)
0.1200

>  <CD5> (Caffeine)
0.0900

>  <CD6> (Caffeine)
0.0600

>  <CD7> (Caffeine)
0.0500

>  <CD8> (Caffeine)
0.0300

>  <HL1> (Caffeine)
1.6300

>  <HL2> (Caffeine)
1.0100

>  <A> (Caffeine)
2.0100

>  <CP> (Caffeine)
2.2500

>  <POL> (Caffeine)
18.6700

>  <MW> (Caffeine)
194.1900

>  <FLEX> (Caffeine)
0.0000

>  <FLEX_RB> (Caffeine)
0.0000

>  <NCC> (Caffeine)
0

>  <DIFF> (Caffeine)
0.9400

>  <LOGP n-Oct> (Caffeine)
0.0800

>  <LOGP c-Hex> (Caffeine)
-2.3100

>  <PSA> (Caffeine)
55.8000

>  <HSA> (Caffeine)
252.6800

>  <PSAR> (Caffeine)
0.1800

>  <PHSAR> (Caffeine)
0.2200

>  <LgD5> (Caffeine)
0.0800

>  <LgD6> (Caffeine)
0.0800

>  <LgD7> (Caffeine)
0.0800

>  <LgD7.5> (Caffeine)
0.0800

>  <LgD8> (Caffeine)
0.0800

>  <LgD9> (Caffeine)
0.0800

>  <LgD10> (Caffeine)
0.0800

>  <AUS7.4> (Caffeine)
2.0000

>  <0.000000U4> (Caffeine)
99.8100

>  <0.000000U5> (Caffeine)
99.9800

>  <0.000000U6> (Caffeine)
100.0000

>  <0.000000U7> (Caffeine)
100.0000

>  <0.000000U8> (Caffeine)
100.0000

>  <0.000000U9> (Caffeine)
100.0000

>  <0.000000U10> (Caffeine)
100.0000

>  <DRDRDR> (Caffeine)
12.9000

>  <DRDRAC> (Caffeine)
9.4600

>  <DRDRDO> (Caffeine)
0.0000

>  <DRACAC> (Caffeine)
9.3900

>  <DRACDO> (Caffeine)
0.0000

>  <DRDODO> (Caffeine)
0.0000

>  <ACACAC> (Caffeine)
9.1500

>  <ACACDO> (Caffeine)
0.0000

>  <ACDODO> (Caffeine)
0.0000

>  <DODODO> (Caffeine)
0.0000

>  <SOLY> (Caffeine)
-1.9400

>  <LgS3> (Caffeine)
-1.9300

>  <LgS4> (Caffeine)
-1.9400

>  <LgS5> (Caffeine)
-1.9400

>  <LgS6> (Caffeine)
-1.9400

>  <LgS7> (Caffeine)
-1.9400

>  <LgS7.5> (Caffeine)
-1.9400

>  <LgS8> (Caffeine)
-1.9400

>  <LgS9> (Caffeine)
-1.9400

>  <LgS10> (Caffeine)
-1.9400

>  <LgS11> (Caffeine)
-1.9400

>  <L0LgS> (Caffeine)
-1.9400

>  <L1LgS> (Caffeine)
0.0000

>  <L2LgS> (Caffeine)
0.0000

>  <L3LgS> (Caffeine)
0.0000

>  <L4LgS> (Caffeine)
0.0000

>  <DD1> (Caffeine)
0.1300

>  <DD2> (Caffeine)
0.2500

>  <DD3> (Caffeine)
0.3800

>  <DD4> (Caffeine)
0.2500

>  <DD5> (Caffeine)
0.1300

>  <DD6> (Caffeine)
0.2500

>  <DD7> (Caffeine)
0.2500

>  <DD8> (Caffeine)
0.0000

>  <ALogD5> (Caffeine)
-0.6300

>  <ALogD5.5> (Caffeine)
-0.6300

>  <ALogD7> (Caffeine)
-0.6300

>  <ALogD7.4> (Caffeine)
-0.6300

>  <ALogP> (Caffeine)
0

>  <APSA> (Caffeine)
58.4400

>  <HDonors> (Caffeine)
0

>  <HAcceptors> (Caffeine)
6

>  <FRB> (Caffeine)
0

>  <Rule Of 5> (Caffeine)
0

>  <Molar Volume> (Caffeine)
133.4000

>  <Surface Tension> (Caffeine)
55.7700

>  <Polarizability> (Caffeine)
19.9700

>  <C ratio> (Caffeine)
0.5700

>  <N ratio> (Caffeine)
0.2900

>  <NO ratio> (Caffeine)
0.4300

>  <Num Rings> (Caffeine)
2

>  <Num Ar Rings> (Caffeine)
1

>  <logS> (Caffeine)
-0.6900

$$$$
Captopril
  -MTS-   07231215063D 0   0.00000     0.00000     0

 14 14  0  0  0  0  0  0  0  0999 V2000
   25.4770   -7.7590   -0.0640 N   0  0  0  0  0  0  0  0  0  0  0  0
   24.9600   -6.6870   -0.7210 C   0  0  0  0  0  0  0  0  0  0  0  0
   23.6180   -6.0180   -0.4630 C   0  0  0  0  0  0  0  0  0  0  0  0
   22.4590   -6.7300   -1.2140 C   0  0  0  0  0  0  0  0  0  0  0  0
   20.9500   -5.7030   -1.1530 S   0  0  0  0  0  0  0  0  0  0  0  0
   23.2980   -5.7260    1.0310 C   0  0  0  0  0  0  0  0  0  0  0  0
   25.6290   -6.1920   -1.6160 O   0  0  0  0  0  0  0  0  0  0  0  0
   26.8240   -8.2320   -0.3990 C   0  0  0  0  0  0  0  0  0  0  0  0
   27.9680   -7.2370   -0.2470 C   0  0  0  0  0  0  0  0  0  0  0  0
   28.8630   -7.4190    0.5610 O   0  0  0  0  0  0  0  0  0  0  0  0
   28.0300   -6.1480   -1.0180 O   0  0  0  0  0  0  0  0  0  0  0  0
   26.9550   -9.4070    0.6090 C   0  0  0  0  0  0  0  0  0  0  0  0
   25.4980   -9.8590    0.8390 C   0  0  0  0  0  0  0  0  0  0  0  0
   24.7380   -8.5160    0.9380 C   0  0  0  0  0  0  0  0  0  0  0  0
  1  2  1  0  0  0  0
  2  3  1  0  0  0  0
  3  4  1  0  0  0  0
  4  5  1  0  0  0  0
  3  6  1  0  0  0  0
  2  7  2  0  0  0  0
  1  8  1  0  0  0  0
  8  9  1  0  0  0  0
  9 10  2  0  0  0  0
  9 11  1  0  0  0  0
  8 12  1  0  0  0  0
 12 13  1  0  0  0  0
 13 14  1  0  0  0  0
 14  1  1  0  0  0  0
M  END
>  <EXTREG> (Captopril)
Captopril

>  <NAME> (Captopril)
Captopril

>  <Vss> (Captopril)
0.7500

>  <fu> (Captopril)
0.7300

>  <V> (Captopril)
481.1300

>  <S> (Captopril)
348.7800

>  <R> (Captopril)
1.3800

>  <G> (Captopril)
1.2700

>  <W1> (Captopril)
939.8800

>  <W2> (Captopril)
675.1300

>  <W3> (Captopril)
376.0000

>  <W4> (Captopril)
150.6300

>  <W5> (Captopril)
84.3800

>  <W6> (Captopril)
44.5000

>  <W7> (Captopril)
17.6300

>  <W8> (Captopril)
3.5000

>  <D1> (Captopril)
93.1300

>  <D2> (Captopril)
36.2500

>  <D3> (Captopril)
11.2500

>  <D4> (Captopril)
5.3800

>  <D5> (Captopril)
3.1300

>  <D6> (Captopril)
2.3800

>  <D7> (Captopril)
2.0000

>  <D8> (Captopril)
0.8800

>  <WO1> (Captopril)
146.2500

>  <WO2> (Captopril)
21.3800

>  <WO3> (Captopril)
7.8800

>  <WO4> (Captopril)
0.8800

>  <WO5> (Captopril)
0.0000

>  <WO6> (Captopril)
0.0000

>  <WN1> (Captopril)
441.2500

>  <WN2> (Captopril)
175.5000

>  <WN3> (Captopril)
95.5000

>  <WN4> (Captopril)
47.6300

>  <WN5> (Captopril)
14.7500

>  <WN6> (Captopril)
0.1300

>  <IW1> (Captopril)
0.1600

>  <IW2> (Captopril)
0.3900

>  <IW3> (Captopril)
1.0400

>  <IW4> (Captopril)
1.3600

>  <CW1> (Captopril)
2.6900

>  <CW2> (Captopril)
1.9400

>  <CW3> (Captopril)
1.0800

>  <CW4> (Captopril)
0.4300

>  <CW5> (Captopril)
0.2400

>  <CW6> (Captopril)
0.1300

>  <CW7> (Captopril)
0.0500

>  <CW8> (Captopril)
0.0100

>  <ID1> (Captopril)
0.0700

>  <ID2> (Captopril)
0.1300

>  <ID3> (Captopril)
0.1400

>  <ID4> (Captopril)
0.1500

>  <CD1> (Captopril)
0.2700

>  <CD2> (Captopril)
0.1000

>  <CD3> (Captopril)
0.0300

>  <CD4> (Captopril)
0.0200

>  <CD5> (Captopril)
0.0100

>  <CD6> (Captopril)
0.0100

>  <CD7> (Captopril)
0.0100

>  <CD8> (Captopril)
0.0000

>  <HL1> (Captopril)
7.5000

>  <HL2> (Captopril)
8.2800

>  <A> (Captopril)
4.0400

>  <CP> (Captopril)
0.2500

>  <POL> (Captopril)
21.2200

>  <MW> (Captopril)
217.2900

>  <FLEX> (Captopril)
1.1300

>  <FLEX_RB> (Captopril)
0.1600

>  <NCC> (Captopril)
0

>  <DIFF> (Captopril)
0.7900

>  <LOGP n-Oct> (Captopril)
0.9700

>  <LOGP c-Hex> (Captopril)
-1.8500

>  <PSA> (Captopril)
96.1800

>  <HSA> (Captopril)
252.6000

>  <PSAR> (Captopril)
0.2800

>  <PHSAR> (Captopril)
0.3800

>  <LgD5> (Captopril)
-0.1600

>  <LgD6> (Captopril)
-1.1000

>  <LgD7> (Captopril)
-1.9300

>  <LgD7.5> (Captopril)
-2.1900

>  <LgD8> (Captopril)
-2.3200

>  <LgD9> (Captopril)
-2.4800

>  <LgD10> (Captopril)
-2.9600

>  <AUS7.4> (Captopril)
0.0000

>  <0.000000U4> (Captopril)
44.7900

>  <0.000000U5> (Captopril)
7.5000

>  <0.000000U6> (Captopril)
0.8000

>  <0.000000U7> (Captopril)
0.0800

>  <0.000000U8> (Captopril)
0.0100

>  <0.000000U9> (Captopril)
0.0000

>  <0.000000U10> (Captopril)
0.0000

>  <DRDRDR> (Captopril)
7.3300

>  <DRDRAC> (Captopril)
9.0300

>  <DRDRDO> (Captopril)
8.6900

>  <DRACAC> (Captopril)
9.1100

>  <DRACDO> (Captopril)
7.5200

>  <DRDODO> (Captopril)
3.2000

>  <ACACAC> (Captopril)
3.7600

>  <ACACDO> (Captopril)
3.7600

>  <ACDODO> (Captopril)
2.4800

>  <DODODO> (Captopril)
0.0000

>  <SOLY> (Captopril)
-0.9800

>  <LgS3> (Captopril)
-0.9300

>  <LgS4> (Captopril)
-0.6300

>  <LgS5> (Captopril)
0.1400

>  <LgS6> (Captopril)
1.1000

>  <LgS7> (Captopril)
1.9700

>  <LgS7.5> (Captopril)
2.2700

>  <LgS8> (Captopril)
2.4300

>  <LgS9> (Captopril)
2.6200

>  <LgS10> (Captopril)
3.1100

>  <LgS11> (Captopril)
4.0000

>  <L0LgS> (Captopril)
1.5300

>  <L1LgS> (Captopril)
2.4900

>  <L2LgS> (Captopril)
-0.4000

>  <L3LgS> (Captopril)
-0.0300

>  <L4LgS> (Captopril)
0.5300

>  <DD1> (Captopril)
1.5000

>  <DD2> (Captopril)
3.7500

>  <DD3> (Captopril)
1.1300

>  <DD4> (Captopril)
-0.2500

>  <DD5> (Captopril)
0.3800

>  <DD6> (Captopril)
0.6300

>  <DD7> (Captopril)
0.5000

>  <DD8> (Captopril)
-0.1300

>  <ALogD5> (Captopril)
0.6200

>  <ALogD5.5> (Captopril)
0.1300

>  <ALogD7> (Captopril)
-1.2200

>  <ALogD7.4> (Captopril)
-1.4600

>  <ALogP> (Captopril)
0

>  <APSA> (Captopril)
96.4100

>  <HDonors> (Captopril)
1

>  <HAcceptors> (Captopril)
4

>  <FRB> (Captopril)
4

>  <Rule Of 5> (Captopril)
0

>  <Molar Volume> (Captopril)
170.7200

>  <Surface Tension> (Captopril)
54.3400

>  <Polarizability> (Captopril)
21.5800

>  <C ratio> (Captopril)
0.6400

>  <N ratio> (Captopril)
0.0700

>  <NO ratio> (Captopril)
0.2900

>  <Num Rings> (Captopril)
1

>  <Num Ar Rings> (Captopril)
0

>  <logS> (Captopril)
-1.2800

$$$$
Carbenicillin
  -MTS-   07231215063D 0   0.00000     0.00000     0

 26 28  0  0  0  0  0  0  0  0999 V2000
   16.7800  -10.1290   -0.6650 N   0  0  0  0  0  0  0  0  0  0  0  0
   16.3140   -8.7600   -0.8490 C   0  0  0  0  0  0  0  0  0  0  0  0
   15.0730   -9.6420   -1.3600 C   0  0  0  0  0  0  0  0  0  0  0  0
   15.7890  -10.9050   -1.0290 C   0  0  0  0  0  0  0  0  0  0  0  0
   15.5640  -12.1010   -1.0830 O   0  0  0  0  0  0  0  0  0  0  0  0
   13.8850   -9.4440   -0.5340 N   0  0  0  0  0  0  0  0  0  0  0  0
   13.3220   -8.2180   -0.4880 C   0  0  0  0  0  0  0  0  0  0  0  0
   12.0840   -7.9980    0.3440 C   0  0  0  0  0  0  0  0  0  0  0  0
   11.4340   -6.6930   -0.0300 C   0  0  0  0  0  0  0  0  0  0  0  0
   10.5950   -6.6130   -0.9140 O   0  0  0  0  0  0  0  0  0  0  0  0
   11.8300   -5.6230    0.6620 O   0  0  0  0  0  0  0  0  0  0  0  0
   11.0820   -9.1480    0.1550 C   0  0  0  0  0  0  0  0  0  0  0  0
   10.4850   -9.7700    1.2580 C   0  0  0  0  0  0  0  0  0  0  0  0
    9.6020  -10.8380    1.0720 C   0  0  0  0  0  0  0  0  0  0  0  0
    9.3040  -11.2850   -0.2180 C   0  0  0  0  0  0  0  0  0  0  0  0
    9.8840  -10.6560   -1.3230 C   0  0  0  0  0  0  0  0  0  0  0  0
   10.7650   -9.5870   -1.1350 C   0  0  0  0  0  0  0  0  0  0  0  0
   13.8100   -7.2850   -1.1020 O   0  0  0  0  0  0  0  0  0  0  0  0
   17.9720   -8.4180   -1.5310 S   0  0  0  0  0  0  0  0  0  0  0  0
   18.8970   -9.2980   -0.2350 C   0  0  0  0  0  0  0  0  0  0  0  0
   18.0650  -10.5990   -0.1740 C   0  0  0  0  0  0  0  0  0  0  0  0
   17.9720  -11.1990    1.2050 C   0  0  0  0  0  0  0  0  0  0  0  0
   18.7630  -12.0480    1.5860 O   0  0  0  0  0  0  0  0  0  0  0  0
   16.9860  -10.7500    1.9830 O   0  0  0  0  0  0  0  0  0  0  0  0
   20.3630   -9.5350   -0.6820 C   0  0  0  0  0  0  0  0  0  0  0  0
   18.8330   -8.4560    1.0700 C   0  0  0  0  0  0  0  0  0  0  0  0
  1  2  1  0  0  0  0
  2  3  1  0  0  0  0
  3  4  1  0  0  0  0
  4  1  1  0  0  0  0
  4  5  2  0  0  0  0
  3  6  1  0  0  0  0
  6  7  1  0  0  0  0
  7  8  1  0  0  0  0
  8  9  1  0  0  0  0
  9 10  2  0  0  0  0
  9 11  1  0  0  0  0
  8 12  1  0  0  0  0
 12 13  2  0  0  0  0
 13 14  1  0  0  0  0
 14 15  2  0  0  0  0
 15 16  1  0  0  0  0
 16 17  2  0  0  0  0
 17 12  1  0  0  0  0
  7 18  2  0  0  0  0
  2 19  1  0  0  0  0
 19 20  1  0  0  0  0
 20 21  1  0  0  0  0
 21  1  1  0  0  0  0
 21 22  1  0  0  0  0
 22 23  2  0  0  0  0
 22 24  1  0  0  0  0
 20 25  1  0  0  0  0
 20 26  1  0  0  0  0
M  END
>  <EXTREG> (Carbenicillin)
Carbenicillin

>  <NAME> (Carbenicillin)
Carbenicillin

>  <Vss> (Carbenicillin)
0.1700

>  <fu> (Carbenicillin)
0.5200

>  <V> (Carbenicillin)
741.7500

>  <S> (Carbenicillin)
500.0500

>  <R> (Carbenicillin)
1.4800

>  <G> (Carbenicillin)
1.4200

>  <W1> (Carbenicillin)
1287.5000

>  <W2> (Carbenicillin)
929.2500

>  <W3> (Carbenicillin)
605.3800

>  <W4> (Carbenicillin)
311.8800

>  <W5> (Carbenicillin)
187.6300

>  <W6> (Carbenicillin)
110.1300

>  <W7> (Carbenicillin)
55.5000

>  <W8> (Carbenicillin)
17.2500

>  <D1> (Carbenicillin)
153.5000

>  <D2> (Carbenicillin)
60.3800

>  <D3> (Carbenicillin)
21.7500

>  <D4> (Carbenicillin)
11.3800

>  <D5> (Carbenicillin)
6.8800

>  <D6> (Carbenicillin)
2.8800

>  <D7> (Carbenicillin)
1.5000

>  <D8> (Carbenicillin)
0.2500

>  <WO1> (Carbenicillin)
159.5000

>  <WO2> (Carbenicillin)
52.1300

>  <WO3> (Carbenicillin)
18.8800

>  <WO4> (Carbenicillin)
4.8800

>  <WO5> (Carbenicillin)
0.0000

>  <WO6> (Carbenicillin)
0.0000

>  <WN1> (Carbenicillin)
682.0000

>  <WN2> (Carbenicillin)
359.3800

>  <WN3> (Carbenicillin)
206.8800

>  <WN4> (Carbenicillin)
110.6300

>  <WN5> (Carbenicillin)
44.3800

>  <WN6> (Carbenicillin)
5.1300

>  <IW1> (Carbenicillin)
0.0800

>  <IW2> (Carbenicillin)
0.1700

>  <IW3> (Carbenicillin)
0.3500

>  <IW4> (Carbenicillin)
0.5500

>  <CW1> (Carbenicillin)
2.5700

>  <CW2> (Carbenicillin)
1.8600

>  <CW3> (Carbenicillin)
1.2100

>  <CW4> (Carbenicillin)
0.6200

>  <CW5> (Carbenicillin)
0.3800

>  <CW6> (Carbenicillin)
0.2200

>  <CW7> (Carbenicillin)
0.1100

>  <CW8> (Carbenicillin)
0.0300

>  <ID1> (Carbenicillin)
0.0200

>  <ID2> (Carbenicillin)
0.0200

>  <ID3> (Carbenicillin)
0.0600

>  <ID4> (Carbenicillin)
0.2900

>  <CD1> (Carbenicillin)
0.3100

>  <CD2> (Carbenicillin)
0.1200

>  <CD3> (Carbenicillin)
0.0400

>  <CD4> (Carbenicillin)
0.0200

>  <CD5> (Carbenicillin)
0.0100

>  <CD6> (Carbenicillin)
0.0100

>  <CD7> (Carbenicillin)
0.0000

>  <CD8> (Carbenicillin)
0.0000

>  <HL1> (Carbenicillin)
8.6300

>  <HL2> (Carbenicillin)
9.6800

>  <A> (Carbenicillin)
1.2300

>  <CP> (Carbenicillin)
0.9500

>  <POL> (Carbenicillin)
35.1800

>  <MW> (Carbenicillin)
378.4000

>  <FLEX> (Carbenicillin)
1.7300

>  <FLEX_RB> (Carbenicillin)
0.1900

>  <NCC> (Carbenicillin)
0

>  <DIFF> (Carbenicillin)
0.4700

>  <LOGP n-Oct> (Carbenicillin)
1.2000

>  <LOGP c-Hex> (Carbenicillin)
-3.8100

>  <PSA> (Carbenicillin)
135.5500

>  <HSA> (Carbenicillin)
364.5000

>  <PSAR> (Carbenicillin)
0.2700

>  <PHSAR> (Carbenicillin)
0.3700

>  <LgD5> (Carbenicillin)
-2.7600

>  <LgD6> (Carbenicillin)
-4.5100

>  <LgD7> (Carbenicillin)
-5.3500

>  <LgD7.5> (Carbenicillin)
-5.4400

>  <LgD8> (Carbenicillin)
-5.4800

>  <LgD9> (Carbenicillin)
-5.4900

>  <LgD10> (Carbenicillin)
-5.4600

>  <AUS7.4> (Carbenicillin)
0.0000

>  <0.000000U4> (Carbenicillin)
0.8800

>  <0.000000U5> (Carbenicillin)
0.0100

>  <0.000000U6> (Carbenicillin)
0.0000

>  <0.000000U7> (Carbenicillin)
0.0000

>  <0.000000U8> (Carbenicillin)
0.0000

>  <0.000000U9> (Carbenicillin)
0.0000

>  <0.000000U10> (Carbenicillin)
0.0000

>  <DRDRDR> (Carbenicillin)
17.9800

>  <DRDRAC> (Carbenicillin)
22.7400

>  <DRDRDO> (Carbenicillin)
18.6800

>  <DRACAC> (Carbenicillin)
18.1100

>  <DRACDO> (Carbenicillin)
16.6600

>  <DRDODO> (Carbenicillin)
11.6300

>  <ACACAC> (Carbenicillin)
12.1500

>  <ACACDO> (Carbenicillin)
11.4300

>  <ACDODO> (Carbenicillin)
7.4800

>  <DODODO> (Carbenicillin)
4.5800

>  <SOLY> (Carbenicillin)
-1.8900

>  <LgS3> (Carbenicillin)
-1.3500

>  <LgS4> (Carbenicillin)
0.1600

>  <LgS5> (Carbenicillin)
2.0800

>  <LgS6> (Carbenicillin)
3.9000

>  <LgS7> (Carbenicillin)
4.9000

>  <LgS7.5> (Carbenicillin)
5.0400

>  <LgS8> (Carbenicillin)
5.0900

>  <LgS9> (Carbenicillin)
5.1100

>  <LgS10> (Carbenicillin)
5.1400

>  <LgS11> (Carbenicillin)
5.3500

>  <L0LgS> (Carbenicillin)
3.5500

>  <L1LgS> (Carbenicillin)
3.2400

>  <L2LgS> (Carbenicillin)
-2.1100

>  <L3LgS> (Carbenicillin)
0.2800

>  <L4LgS> (Carbenicillin)
0.6300

>  <DD1> (Carbenicillin)
0.0000

>  <DD2> (Carbenicillin)
0.2500

>  <DD3> (Carbenicillin)
-0.1300

>  <DD4> (Carbenicillin)
-0.2500

>  <DD5> (Carbenicillin)
0.3800

>  <DD6> (Carbenicillin)
-0.3800

>  <DD7> (Carbenicillin)
-0.2500

>  <DD8> (Carbenicillin)
0.1300

>  <ALogD5> (Carbenicillin)
-3.3500

>  <ALogD5.5> (Carbenicillin)
-3.5800

>  <ALogD7> (Carbenicillin)
-3.6200

>  <ALogD7.4> (Carbenicillin)
-3.6200

>  <ALogP> (Carbenicillin)
1.1300

>  <APSA> (Carbenicillin)
149.3100

>  <HDonors> (Carbenicillin)
3

>  <HAcceptors> (Carbenicillin)
8

>  <FRB> (Carbenicillin)
5

>  <Rule Of 5> (Carbenicillin)
0

>  <Molar Volume> (Carbenicillin)
246.1800

>  <Surface Tension> (Carbenicillin)
79.5600

>  <Polarizability> (Carbenicillin)
36.7100

>  <C ratio> (Carbenicillin)
0.6500

>  <N ratio> (Carbenicillin)
0.0800

>  <NO ratio> (Carbenicillin)
0.3100

>  <Num Rings> (Carbenicillin)
3

>  <Num Ar Rings> (Carbenicillin)
1

>  <logS> (Carbenicillin)
-3.3500

$$$$
Carmustine
  -MTS-   07231215063D 0   0.00000     0.00000     0

 12 11  0  0  0  0  0  0  0  0999 V2000
   21.7770   -7.6380   -0.0140 N   0  0  0  0  0  0  0  0  0  0  0  0
   22.9420   -6.9530    0.0590 C   0  0  0  0  0  0  0  0  0  0  0  0
   22.9340   -5.7400    0.1850 O   0  0  0  0  0  0  0  0  0  0  0  0
   24.1120   -7.6190   -0.0070 N   0  0  0  0  0  0  0  0  0  0  0  0
   25.3780   -6.8940    0.0720 C   0  0  0  0  0  0  0  0  0  0  0  0
   26.5980   -7.8430   -0.0340 C   0  0  0  0  0  0  0  0  0  0  0  0
   28.1040   -6.9220    0.0660 Cl  0  0  0  0  0  0  0  0  0  0  0  0
   21.7440   -9.0740   -0.1630 N   0  0  0  0  0  0  0  0  0  0  0  0
   23.0970   -9.9490   -0.2470 O   0  0  0  0  0  0  0  0  0  0  0  0
   20.5260   -6.8890    0.0600 C   0  0  0  0  0  0  0  0  0  0  0  0
   19.2880   -7.8140   -0.0390 C   0  0  0  0  0  0  0  0  0  0  0  0
   17.8030   -6.8590    0.0560 Cl  0  0  0  0  0  0  0  0  0  0  0  0
  1  2  1  0  0  0  0
  2  3  2  0  0  0  0
  2  4  1  0  0  0  0
  4  5  1  0  0  0  0
  5  6  1  0  0  0  0
  6  7  1  0  0  0  0
  1  8  1  0  0  0  0
  8  9  2  0  0  0  0
  1 10  1  0  0  0  0
 10 11  1  0  0  0  0
 11 12  1  0  0  0  0
M  END
>  <EXTREG> (Carmustine)
Carmustine

>  <NAME> (Carmustine)
Carmustine

>  <Vss> (Carmustine)
1.2000

>  <fu> (Carmustine)
0.2300

>  <V> (Carmustine)
467.1300

>  <S> (Carmustine)
354.2400

>  <R> (Carmustine)
1.3200

>  <G> (Carmustine)
1.3400

>  <W1> (Carmustine)
914.5000

>  <W2> (Carmustine)
519.2500

>  <W3> (Carmustine)
302.8800

>  <W4> (Carmustine)
115.0000

>  <W5> (Carmustine)
50.3800

>  <W6> (Carmustine)
21.8800

>  <W7> (Carmustine)
8.3800

>  <W8> (Carmustine)
0.6300

>  <D1> (Carmustine)
234.7500

>  <D2> (Carmustine)
90.6300

>  <D3> (Carmustine)
46.7500

>  <D4> (Carmustine)
21.0000

>  <D5> (Carmustine)
12.0000

>  <D6> (Carmustine)
8.6300

>  <D7> (Carmustine)
6.3800

>  <D8> (Carmustine)
4.1300

>  <WO1> (Carmustine)
44.2500

>  <WO2> (Carmustine)
5.1300

>  <WO3> (Carmustine)
0.8800

>  <WO4> (Carmustine)
0.0000

>  <WO5> (Carmustine)
0.0000

>  <WO6> (Carmustine)
0.0000

>  <WN1> (Carmustine)
353.7500

>  <WN2> (Carmustine)
145.2500

>  <WN3> (Carmustine)
61.7500

>  <WN4> (Carmustine)
25.8800

>  <WN5> (Carmustine)
9.8800

>  <WN6> (Carmustine)
0.2500

>  <IW1> (Carmustine)
0.0300

>  <IW2> (Carmustine)
0.1000

>  <IW3> (Carmustine)
0.4000

>  <IW4> (Carmustine)
0.9600

>  <CW1> (Carmustine)
2.5800

>  <CW2> (Carmustine)
1.4700

>  <CW3> (Carmustine)
0.8500

>  <CW4> (Carmustine)
0.3200

>  <CW5> (Carmustine)
0.1400

>  <CW6> (Carmustine)
0.0600

>  <CW7> (Carmustine)
0.0200

>  <CW8> (Carmustine)
0.0000

>  <ID1> (Carmustine)
0.0100

>  <ID2> (Carmustine)
0.0300

>  <ID3> (Carmustine)
0.0500

>  <ID4> (Carmustine)
0.0900

>  <CD1> (Carmustine)
0.6600

>  <CD2> (Carmustine)
0.2600

>  <CD3> (Carmustine)
0.1300

>  <CD4> (Carmustine)
0.0600

>  <CD5> (Carmustine)
0.0300

>  <CD6> (Carmustine)
0.0200

>  <CD7> (Carmustine)
0.0200

>  <CD8> (Carmustine)
0.0100

>  <HL1> (Carmustine)
1.0800

>  <HL2> (Carmustine)
1.0400

>  <A> (Carmustine)
1.9100

>  <CP> (Carmustine)
5.4700

>  <POL> (Carmustine)
17.8300

>  <MW> (Carmustine)
214.0500

>  <FLEX> (Carmustine)
1.4600

>  <FLEX_RB> (Carmustine)
0.2400

>  <NCC> (Carmustine)
0

>  <DIFF> (Carmustine)
0.8400

>  <LOGP n-Oct> (Carmustine)
1.3500

>  <LOGP c-Hex> (Carmustine)
-1.7300

>  <PSA> (Carmustine)
61.8100

>  <HSA> (Carmustine)
292.4300

>  <PSAR> (Carmustine)
0.1700

>  <PHSAR> (Carmustine)
0.2100

>  <LgD5> (Carmustine)
1.3500

>  <LgD6> (Carmustine)
1.3500

>  <LgD7> (Carmustine)
1.3500

>  <LgD7.5> (Carmustine)
1.3500

>  <LgD8> (Carmustine)
1.3500

>  <LgD9> (Carmustine)
1.3500

>  <LgD10> (Carmustine)
1.3500

>  <AUS7.4> (Carmustine)
2.0000

>  <0.000000U4> (Carmustine)
100.0000

>  <0.000000U5> (Carmustine)
100.0000

>  <0.000000U6> (Carmustine)
100.0000

>  <0.000000U7> (Carmustine)
100.0000

>  <0.000000U8> (Carmustine)
100.0000

>  <0.000000U9> (Carmustine)
99.9500

>  <0.000000U10> (Carmustine)
99.5400

>  <DRDRDR> (Carmustine)
3.4600

>  <DRDRAC> (Carmustine)
7.2800

>  <DRDRDO> (Carmustine)
1.9400

>  <DRACAC> (Carmustine)
5.2600

>  <DRACDO> (Carmustine)
4.8700

>  <DRDODO> (Carmustine)
0.0000

>  <ACACAC> (Carmustine)
0.3400

>  <ACACDO> (Carmustine)
3.2500

>  <ACDODO> (Carmustine)
0.0000

>  <DODODO> (Carmustine)
0.0000

>  <SOLY> (Carmustine)
-2.6300

>  <LgS3> (Carmustine)
-2.6300

>  <LgS4> (Carmustine)
-2.6300

>  <LgS5> (Carmustine)
-2.6300

>  <LgS6> (Carmustine)
-2.6300

>  <LgS7> (Carmustine)
-2.6300

>  <LgS7.5> (Carmustine)
-2.6300

>  <LgS8> (Carmustine)
-2.6300

>  <LgS9> (Carmustine)
-2.6300

>  <LgS10> (Carmustine)
-2.6300

>  <LgS11> (Carmustine)
-2.6100

>  <L0LgS> (Carmustine)
-2.6300

>  <L1LgS> (Carmustine)
0.0000

>  <L2LgS> (Carmustine)
0.0000

>  <L3LgS> (Carmustine)
0.0000

>  <L4LgS> (Carmustine)
0.0000

>  <DD1> (Carmustine)
-0.1300

>  <DD2> (Carmustine)
0.2500

>  <DD3> (Carmustine)
0.0000

>  <DD4> (Carmustine)
0.0000

>  <DD5> (Carmustine)
0.0000

>  <DD6> (Carmustine)
0.0000

>  <DD7> (Carmustine)
0.0000

>  <DD8> (Carmustine)
0.0000

>  <ALogD5> (Carmustine)
1.3700

>  <ALogD5.5> (Carmustine)
1.3700

>  <ALogD7> (Carmustine)
1.3700

>  <ALogD7.4> (Carmustine)
1.3700

>  <ALogP> (Carmustine)
1.3700

>  <APSA> (Carmustine)
61.7700

>  <HDonors> (Carmustine)
1

>  <HAcceptors> (Carmustine)
5

>  <FRB> (Carmustine)
5

>  <Rule Of 5> (Carmustine)
0

>  <Molar Volume> (Carmustine)
146.4300

>  <Surface Tension> (Carmustine)
50.3600

>  <Polarizability> (Carmustine)
18.4600

>  <C ratio> (Carmustine)
0.4200

>  <N ratio> (Carmustine)
0.2500

>  <NO ratio> (Carmustine)
0.4200

>  <Num Rings> (Carmustine)
0

>  <Num Ar Rings> (Carmustine)
0

>  <logS> (Carmustine)
-1.5700

$$$$
Carvedilol
  -MTS-   07231215063D 0   0.00000     0.00000     0

 30 33  0  0  0  0  0  0  0  0999 V2000
    9.1370   -9.5160    0.9130 N   0  0  0  0  0  0  0  0  0  0  0  0
   10.4010   -9.5800    0.0160 C   0  0  0  0  0  0  0  0  0  0  0  0
   10.6460   -8.3010   -0.4900 C   0  0  0  0  0  0  0  0  0  0  0  0
    9.6540   -7.3940   -0.0650 C   0  0  0  0  0  0  0  0  0  0  0  0
    8.7390   -8.0220    0.7830 C   0  0  0  0  0  0  0  0  0  0  0  0
    7.6660   -7.3650    1.3830 C   0  0  0  0  0  0  0  0  0  0  0  0
    7.5160   -6.0040    1.0940 C   0  0  0  0  0  0  0  0  0  0  0  0
    8.4080   -5.3560    0.2270 C   0  0  0  0  0  0  0  0  0  0  0  0
    9.4740   -6.0420   -0.3690 C   0  0  0  0  0  0  0  0  0  0  0  0
   11.7740   -8.1040   -1.2900 C   0  0  0  0  0  0  0  0  0  0  0  0
   12.1400   -6.8270   -1.7090 O   0  0  0  0  0  0  0  0  0  0  0  0
   13.2800   -6.2910   -1.0120 C   0  0  0  0  0  0  0  0  0  0  0  0
   13.0260   -6.1440    0.5150 C   0  0  0  0  0  0  0  0  0  0  0  0
   12.8840   -7.4180    1.1710 O   0  0  0  0  0  0  0  0  0  0  0  0
   14.1290   -5.2810    1.1890 C   0  0  0  0  0  0  0  0  0  0  0  0
   15.4800   -5.8720    1.0330 N   0  0  0  0  0  0  0  0  0  0  0  0
   16.6190   -4.9410    1.2360 C   0  0  0  0  0  0  0  0  0  0  0  0
   17.2050   -4.5320   -0.1380 C   0  0  0  0  0  0  0  0  0  0  0  0
   18.0290   -5.5660   -0.7050 O   0  0  0  0  0  0  0  0  0  0  0  0
   17.3810   -6.7500   -1.0610 C   0  0  0  0  0  0  0  0  0  0  0  0
   17.3510   -7.8420   -0.1830 C   0  0  0  0  0  0  0  0  0  0  0  0
   17.9420   -7.7640    1.0800 O   0  0  0  0  0  0  0  0  0  0  0  0
   19.3790   -7.7900    1.0660 C   0  0  0  0  0  0  0  0  0  0  0  0
   16.7220   -9.0280   -0.5700 C   0  0  0  0  0  0  0  0  0  0  0  0
   16.1480   -9.1410   -1.8390 C   0  0  0  0  0  0  0  0  0  0  0  0
   16.1620   -8.0470   -2.7080 C   0  0  0  0  0  0  0  0  0  0  0  0
   16.7690   -6.8510   -2.3140 C   0  0  0  0  0  0  0  0  0  0  0  0
   12.5430   -9.2160   -1.6550 C   0  0  0  0  0  0  0  0  0  0  0  0
   12.2740  -10.4910   -1.1380 C   0  0  0  0  0  0  0  0  0  0  0  0
   11.1930  -10.6900   -0.2720 C   0  0  0  0  0  0  0  0  0  0  0  0
  1  2  1  0  0  0  0
  2  3  1  0  0  0  0
  3  4  1  0  0  0  0
  4  5  2  0  0  0  0
  5  1  1  0  0  0  0
  5  6  1  0  0  0  0
  6  7  2  0  0  0  0
  7  8  1  0  0  0  0
  8  9  2  0  0  0  0
  9  4  1  0  0  0  0
  3 10  2  0  0  0  0
 10 11  1  0  0  0  0
 11 12  1  0  0  0  0
 12 13  1  0  0  0  0
 13 14  1  0  0  0  0
 13 15  1  0  0  0  0
 15 16  1  0  0  0  0
 16 17  1  0  0  0  0
 17 18  1  0  0  0  0
 18 19  1  0  0  0  0
 19 20  1  0  0  0  0
 20 21  2  0  0  0  0
 21 22  1  0  0  0  0
 22 23  1  0  0  0  0
 21 24  1  0  0  0  0
 24 25  2  0  0  0  0
 25 26  1  0  0  0  0
 26 27  2  0  0  0  0
 27 20  1  0  0  0  0
 10 28  1  0  0  0  0
 28 29  2  0  0  0  0
 29 30  1  0  0  0  0
 30  2  2  0  0  0  0
M  END
>  <EXTREG> (Carvedilol)
Carvedilol

>  <NAME> (Carvedilol)
Carvedilol

>  <Vss> (Carvedilol)
1.3000

>  <fu> (Carvedilol)
0.0200

>  <V> (Carvedilol)
892.3800

>  <S> (Carvedilol)
574.7000

>  <R> (Carvedilol)
1.5500

>  <G> (Carvedilol)
1.4500

>  <W1> (Carvedilol)
1303.6200

>  <W2> (Carvedilol)
712.2500

>  <W3> (Carvedilol)
344.2500

>  <W4> (Carvedilol)
138.0000

>  <W5> (Carvedilol)
66.6300

>  <W6> (Carvedilol)
28.3800

>  <W7> (Carvedilol)
11.0000

>  <W8> (Carvedilol)
3.3800

>  <D1> (Carvedilol)
277.1300

>  <D2> (Carvedilol)
142.5000

>  <D3> (Carvedilol)
54.6300

>  <D4> (Carvedilol)
30.8800

>  <D5> (Carvedilol)
19.6300

>  <D6> (Carvedilol)
11.8800

>  <D7> (Carvedilol)
7.8800

>  <D8> (Carvedilol)
4.2500

>  <WO1> (Carvedilol)
157.2500

>  <WO2> (Carvedilol)
57.7500

>  <WO3> (Carvedilol)
26.6300

>  <WO4> (Carvedilol)
10.3800

>  <WO5> (Carvedilol)
3.0000

>  <WO6> (Carvedilol)
0.6300

>  <WN1> (Carvedilol)
380.8800

>  <WN2> (Carvedilol)
150.3800

>  <WN3> (Carvedilol)
68.0000

>  <WN4> (Carvedilol)
26.8800

>  <WN5> (Carvedilol)
7.8800

>  <WN6> (Carvedilol)
1.1300

>  <IW1> (Carvedilol)
0.0300

>  <IW2> (Carvedilol)
0.1300

>  <IW3> (Carvedilol)
0.3700

>  <IW4> (Carvedilol)
0.7800

>  <CW1> (Carvedilol)
2.2700

>  <CW2> (Carvedilol)
1.2400

>  <CW3> (Carvedilol)
0.6000

>  <CW4> (Carvedilol)
0.2400

>  <CW5> (Carvedilol)
0.1200

>  <CW6> (Carvedilol)
0.0500

>  <CW7> (Carvedilol)
0.0200

>  <CW8> (Carvedilol)
0.0100

>  <ID1> (Carvedilol)
0.0400

>  <ID2> (Carvedilol)
0.1100

>  <ID3> (Carvedilol)
0.2000

>  <ID4> (Carvedilol)
0.2800

>  <CD1> (Carvedilol)
0.4800

>  <CD2> (Carvedilol)
0.2500

>  <CD3> (Carvedilol)
0.1000

>  <CD4> (Carvedilol)
0.0500

>  <CD5> (Carvedilol)
0.0300

>  <CD6> (Carvedilol)
0.0200

>  <CD7> (Carvedilol)
0.0100

>  <CD8> (Carvedilol)
0.0100

>  <HL1> (Carvedilol)
1.2200

>  <HL2> (Carvedilol)
0.9200

>  <A> (Carvedilol)
5.3700

>  <CP> (Carvedilol)
0.8600

>  <POL> (Carvedilol)
45.3700

>  <MW> (Carvedilol)
406.4700

>  <FLEX> (Carvedilol)
3.5900

>  <FLEX_RB> (Carvedilol)
0.3000

>  <NCC> (Carvedilol)
0

>  <DIFF> (Carvedilol)
0.3200

>  <LOGP n-Oct> (Carvedilol)
3.5500

>  <LOGP c-Hex> (Carvedilol)
1.5000

>  <PSA> (Carvedilol)
78.5800

>  <HSA> (Carvedilol)
496.1200

>  <PSAR> (Carvedilol)
0.1400

>  <PHSAR> (Carvedilol)
0.1600

>  <LgD5> (Carvedilol)
0.7200

>  <LgD6> (Carvedilol)
1.6800

>  <LgD7> (Carvedilol)
2.6300

>  <LgD7.5> (Carvedilol)
3.0300

>  <LgD8> (Carvedilol)
3.3100

>  <LgD9> (Carvedilol)
3.5200

>  <LgD10> (Carvedilol)
3.5500

>  <AUS7.4> (Carvedilol)
1.4100

>  <0.000000U4> (Carvedilol)
0.0100

>  <0.000000U5> (Carvedilol)
0.1300

>  <0.000000U6> (Carvedilol)
1.3200

>  <0.000000U7> (Carvedilol)
11.8300

>  <0.000000U8> (Carvedilol)
57.3100

>  <0.000000U9> (Carvedilol)
93.0700

>  <0.000000U10> (Carvedilol)
99.2600

>  <DRDRDR> (Carvedilol)
23.0900

>  <DRDRAC> (Carvedilol)
24.8800

>  <DRDRDO> (Carvedilol)
21.3700

>  <DRACAC> (Carvedilol)
14.7800

>  <DRACDO> (Carvedilol)
19.1000

>  <DRDODO> (Carvedilol)
13.6000

>  <ACACAC> (Carvedilol)
7.0400

>  <ACACDO> (Carvedilol)
12.8900

>  <ACDODO> (Carvedilol)
8.4400

>  <DODODO> (Carvedilol)
1.1300

>  <SOLY> (Carvedilol)
-4.5100

>  <LgS3> (Carvedilol)
-1.0300

>  <LgS4> (Carvedilol)
-1.1700

>  <LgS5> (Carvedilol)
-1.7300

>  <LgS6> (Carvedilol)
-2.6400

>  <LgS7> (Carvedilol)
-3.5900

>  <LgS7.5> (Carvedilol)
-3.9900

>  <LgS8> (Carvedilol)
-4.2700

>  <LgS9> (Carvedilol)
-4.4800

>  <LgS10> (Carvedilol)
-4.5100

>  <LgS11> (Carvedilol)
-4.5100

>  <L0LgS> (Carvedilol)
-3.1500

>  <L1LgS> (Carvedilol)
-2.2300

>  <L2LgS> (Carvedilol)
0.6300

>  <L3LgS> (Carvedilol)
0.6000

>  <L4LgS> (Carvedilol)
-0.3200

>  <DD1> (Carvedilol)
-3.5000

>  <DD2> (Carvedilol)
1.5000

>  <DD3> (Carvedilol)
0.3800

>  <DD4> (Carvedilol)
-1.0000

>  <DD5> (Carvedilol)
-0.3800

>  <DD6> (Carvedilol)
-0.1300

>  <DD7> (Carvedilol)
-0.3800

>  <DD8> (Carvedilol)
-0.2500

>  <ALogD5> (Carvedilol)
1.1600

>  <ALogD5.5> (Carvedilol)
1.4000

>  <ALogD7> (Carvedilol)
2.6900

>  <ALogD7.4> (Carvedilol)
3.0600

>  <ALogP> (Carvedilol)
4.0700

>  <APSA> (Carvedilol)
75.7400

>  <HDonors> (Carvedilol)
3

>  <HAcceptors> (Carvedilol)
6

>  <FRB> (Carvedilol)
11

>  <Rule Of 5> (Carvedilol)
0

>  <Molar Volume> (Carvedilol)
325.1100

>  <Surface Tension> (Carvedilol)
53.9500

>  <Polarizability> (Carvedilol)
47.4100

>  <C ratio> (Carvedilol)
0.8000

>  <N ratio> (Carvedilol)
0.0700

>  <NO ratio> (Carvedilol)
0.2000

>  <Num Rings> (Carvedilol)
4

>  <Num Ar Rings> (Carvedilol)
4

>  <logS> (Carvedilol)
-5.0300

$$$$
Cefadroxil
  -MTS-   07231215063D 0   0.00000     0.00000     0

 25 27  0  0  0  0  0  0  0  0999 V2000
   14.3780  -10.0250   -1.1110 C   0  0  0  0  0  0  0  0  0  0  0  0
   15.4610   -8.9830   -0.6580 C   0  0  0  0  0  0  0  0  0  0  0  0
   16.2530  -10.1680   -0.4910 N   0  0  0  0  0  0  0  0  0  0  0  0
   15.3970  -11.0880   -0.7660 C   0  0  0  0  0  0  0  0  0  0  0  0
   15.3860  -12.3060   -0.8090 O   0  0  0  0  0  0  0  0  0  0  0  0
   17.5220  -10.2590   -0.1890 C   0  0  0  0  0  0  0  0  0  0  0  0
   18.2790   -9.1450   -0.1700 C   0  0  0  0  0  0  0  0  0  0  0  0
   17.7620   -7.7950   -0.6370 C   0  0  0  0  0  0  0  0  0  0  0  0
   16.3790   -7.9600   -1.8180 S   0  0  0  0  0  0  0  0  0  0  0  0
   19.7210   -9.1500    0.2920 C   0  0  0  0  0  0  0  0  0  0  0  0
   18.1030  -11.5910    0.1000 C   0  0  0  0  0  0  0  0  0  0  0  0
   19.1930  -11.8960   -0.3620 O   0  0  0  0  0  0  0  0  0  0  0  0
   17.4400  -12.4540    0.8710 O   0  0  0  0  0  0  0  0  0  0  0  0
   13.1770  -10.0690   -0.2840 N   0  0  0  0  0  0  0  0  0  0  0  0
   12.4540   -8.9430   -0.1230 C   0  0  0  0  0  0  0  0  0  0  0  0
   12.8070   -7.8920   -0.6310 O   0  0  0  0  0  0  0  0  0  0  0  0
   11.1960   -9.0080    0.7130 C   0  0  0  0  0  0  0  0  0  0  0  0
   10.2820   -7.8050    0.4080 C   0  0  0  0  0  0  0  0  0  0  0  0
   10.6090   -6.5530    0.9440 C   0  0  0  0  0  0  0  0  0  0  0  0
    9.7970   -5.4390    0.7170 C   0  0  0  0  0  0  0  0  0  0  0  0
    8.6420   -5.5600   -0.0650 C   0  0  0  0  0  0  0  0  0  0  0  0
    8.3200   -6.8030   -0.6150 C   0  0  0  0  0  0  0  0  0  0  0  0
    9.1340   -7.9160   -0.3870 C   0  0  0  0  0  0  0  0  0  0  0  0
    7.8040   -4.4670   -0.3080 O   0  0  0  0  0  0  0  0  0  0  0  0
   10.5550  -10.3390    0.5960 N   0  0  0  0  0  0  0  0  0  0  0  0
  1  2  1  0  0  0  0
  2  3  1  0  0  0  0
  3  4  1  0  0  0  0
  4  1  1  0  0  0  0
  4  5  2  0  0  0  0
  3  6  1  0  0  0  0
  6  7  2  0  0  0  0
  7  8  1  0  0  0  0
  8  9  1  0  0  0  0
  9  2  1  0  0  0  0
  7 10  1  0  0  0  0
  6 11  1  0  0  0  0
 11 12  2  0  0  0  0
 11 13  1  0  0  0  0
  1 14  1  0  0  0  0
 14 15  1  0  0  0  0
 15 16  2  0  0  0  0
 15 17  1  0  0  0  0
 17 18  1  0  0  0  0
 18 19  2  0  0  0  0
 19 20  1  0  0  0  0
 20 21  2  0  0  0  0
 21 22  1  0  0  0  0
 22 23  2  0  0  0  0
 23 18  1  0  0  0  0
 21 24  1  0  0  0  0
 17 25  1  0  0  0  0
M  END
>  <EXTREG> (Cefadroxil)
Cefadroxil

>  <NAME> (Cefadroxil)
Cefadroxil

>  <Vss> (Cefadroxil)
0.2300

>  <fu> (Cefadroxil)
0.3900

>  <V> (Cefadroxil)
713.3800

>  <S> (Cefadroxil)
506.2600

>  <R> (Cefadroxil)
1.4100

>  <G> (Cefadroxil)
1.5000

>  <W1> (Cefadroxil)
1438.7500

>  <W2> (Cefadroxil)
1093.7500

>  <W3> (Cefadroxil)
698.7500

>  <W4> (Cefadroxil)
309.0000

>  <W5> (Cefadroxil)
165.2500

>  <W6> (Cefadroxil)
84.8800

>  <W7> (Cefadroxil)
33.3800

>  <W8> (Cefadroxil)
9.2500

>  <D1> (Cefadroxil)
121.0000

>  <D2> (Cefadroxil)
58.5000

>  <D3> (Cefadroxil)
27.8800

>  <D4> (Cefadroxil)
17.5000

>  <D5> (Cefadroxil)
12.1300

>  <D6> (Cefadroxil)
7.7500

>  <D7> (Cefadroxil)
4.3800

>  <D8> (Cefadroxil)
1.8800

>  <WO1> (Cefadroxil)
345.6300

>  <WO2> (Cefadroxil)
123.1300

>  <WO3> (Cefadroxil)
55.3800

>  <WO4> (Cefadroxil)
20.6300

>  <WO5> (Cefadroxil)
2.8800

>  <WO6> (Cefadroxil)
0.2500

>  <WN1> (Cefadroxil)
764.2500

>  <WN2> (Cefadroxil)
359.8800

>  <WN3> (Cefadroxil)
180.7500

>  <WN4> (Cefadroxil)
86.6300

>  <WN5> (Cefadroxil)
22.5000

>  <WN6> (Cefadroxil)
2.7500

>  <IW1> (Cefadroxil)
0.0700

>  <IW2> (Cefadroxil)
0.1400

>  <IW3> (Cefadroxil)
0.3800

>  <IW4> (Cefadroxil)
0.6900

>  <CW1> (Cefadroxil)
2.8400

>  <CW2> (Cefadroxil)
2.1600

>  <CW3> (Cefadroxil)
1.3800

>  <CW4> (Cefadroxil)
0.6100

>  <CW5> (Cefadroxil)
0.3300

>  <CW6> (Cefadroxil)
0.1700

>  <CW7> (Cefadroxil)
0.0700

>  <CW8> (Cefadroxil)
0.0200

>  <ID1> (Cefadroxil)
0.0300

>  <ID2> (Cefadroxil)
0.0900

>  <ID3> (Cefadroxil)
0.1900

>  <ID4> (Cefadroxil)
0.2200

>  <CD1> (Cefadroxil)
0.2400

>  <CD2> (Cefadroxil)
0.1200

>  <CD3> (Cefadroxil)
0.0600

>  <CD4> (Cefadroxil)
0.0300

>  <CD5> (Cefadroxil)
0.0200

>  <CD6> (Cefadroxil)
0.0200

>  <CD7> (Cefadroxil)
0.0100

>  <CD8> (Cefadroxil)
0.0000

>  <HL1> (Cefadroxil)
5.9300

>  <HL2> (Cefadroxil)
4.8500

>  <A> (Cefadroxil)
2.2800

>  <CP> (Cefadroxil)
0.4000

>  <POL> (Cefadroxil)
34.7100

>  <MW> (Cefadroxil)
363.3900

>  <FLEX> (Cefadroxil)
1.2400

>  <FLEX_RB> (Cefadroxil)
0.1600

>  <NCC> (Cefadroxil)
0

>  <DIFF> (Cefadroxil)
0.5300

>  <LOGP n-Oct> (Cefadroxil)
-1.8800

>  <LOGP c-Hex> (Cefadroxil)
-5.2200

>  <PSA> (Cefadroxil)
144.5000

>  <HSA> (Cefadroxil)
361.7600

>  <PSAR> (Cefadroxil)
0.2900

>  <PHSAR> (Cefadroxil)
0.4000

>  <LgD5> (Cefadroxil)
-1.8800

>  <LgD6> (Cefadroxil)
-1.9200

>  <LgD7> (Cefadroxil)
-2.1900

>  <LgD7.5> (Cefadroxil)
-2.5100

>  <LgD8> (Cefadroxil)
-2.9300

>  <LgD9> (Cefadroxil)
-3.8000

>  <LgD10> (Cefadroxil)
-4.5900

>  <AUS7.4> (Cefadroxil)
0.0000

>  <0.000000U4> (Cefadroxil)
0.0000

>  <0.000000U5> (Cefadroxil)
0.0000

>  <0.000000U6> (Cefadroxil)
0.0000

>  <0.000000U7> (Cefadroxil)
0.0000

>  <0.000000U8> (Cefadroxil)
0.0000

>  <0.000000U9> (Cefadroxil)
0.0000

>  <0.000000U10> (Cefadroxil)
0.0000

>  <DRDRDR> (Cefadroxil)
18.2800

>  <DRDRAC> (Cefadroxil)
23.1900

>  <DRDRDO> (Cefadroxil)
22.5300

>  <DRACAC> (Cefadroxil)
27.1900

>  <DRACDO> (Cefadroxil)
26.9300

>  <DRDODO> (Cefadroxil)
24.8200

>  <ACACAC> (Cefadroxil)
22.5500

>  <ACACDO> (Cefadroxil)
22.5500

>  <ACDODO> (Cefadroxil)
21.3900

>  <DODODO> (Cefadroxil)
19.0800

>  <SOLY> (Cefadroxil)
-2.2600

>  <LgS3> (Cefadroxil)
0.2200

>  <LgS4> (Cefadroxil)
0.0600

>  <LgS5> (Cefadroxil)
0.0400

>  <LgS6> (Cefadroxil)
0.0800

>  <LgS7> (Cefadroxil)
0.3200

>  <LgS7.5> (Cefadroxil)
0.5900

>  <LgS8> (Cefadroxil)
0.8800

>  <LgS9> (Cefadroxil)
1.2500

>  <LgS10> (Cefadroxil)
1.7100

>  <LgS11> (Cefadroxil)
2.9600

>  <L0LgS> (Cefadroxil)
0.7200

>  <L1LgS> (Cefadroxil)
1.2200

>  <L2LgS> (Cefadroxil)
0.7000

>  <L3LgS> (Cefadroxil)
0.0000

>  <L4LgS> (Cefadroxil)
0.1000

>  <DD1> (Cefadroxil)
-0.5000

>  <DD2> (Cefadroxil)
0.8800

>  <DD3> (Cefadroxil)
-0.5000

>  <DD4> (Cefadroxil)
-1.7500

>  <DD5> (Cefadroxil)
-0.7500

>  <DD6> (Cefadroxil)
0.1300

>  <DD7> (Cefadroxil)
0.0000

>  <DD8> (Cefadroxil)
-0.3800

>  <ALogD5> (Cefadroxil)
-2.7200

>  <ALogD5.5> (Cefadroxil)
-2.7400

>  <ALogD7> (Cefadroxil)
-3.1500

>  <ALogD7.4> (Cefadroxil)
-3.4000

>  <ALogP> (Cefadroxil)
-0.2500

>  <APSA> (Cefadroxil)
158.2600

>  <HDonors> (Cefadroxil)
5

>  <HAcceptors> (Cefadroxil)
8

>  <FRB> (Cefadroxil)
6

>  <Rule Of 5> (Cefadroxil)
1

>  <Molar Volume> (Cefadroxil)
228.2300

>  <Surface Tension> (Cefadroxil)
90.4500

>  <Polarizability> (Cefadroxil)
36.0500

>  <C ratio> (Cefadroxil)
0.6400

>  <N ratio> (Cefadroxil)
0.1200

>  <NO ratio> (Cefadroxil)
0.3200

>  <Num Rings> (Cefadroxil)
3

>  <Num Ar Rings> (Cefadroxil)
1

>  <logS> (Cefadroxil)
-2.6800

$$$$
Cefamandole
  -MTS-   07231215063D 0   0.00000     0.00000     0

 31 34  0  0  0  0  0  0  0  0999 V2000
   12.6070   -8.4040   -1.1250 C   0  0  0  0  0  0  0  0  0  0  0  0
   14.0450   -7.8400   -0.8350 C   0  0  0  0  0  0  0  0  0  0  0  0
   14.4100   -9.2160   -1.0110 N   0  0  0  0  0  0  0  0  0  0  0  0
   13.2590   -9.7670   -1.1710 C   0  0  0  0  0  0  0  0  0  0  0  0
   12.8340  -10.8950   -1.3520 O   0  0  0  0  0  0  0  0  0  0  0  0
   15.6070   -9.7410   -1.0520 C   0  0  0  0  0  0  0  0  0  0  0  0
   16.6860   -8.9350   -1.0880 C   0  0  0  0  0  0  0  0  0  0  0  0
   16.5660   -7.4270   -1.2390 C   0  0  0  0  0  0  0  0  0  0  0  0
   15.0090   -6.9430   -2.0610 S   0  0  0  0  0  0  0  0  0  0  0  0
   18.1070   -9.4630   -1.0160 C   0  0  0  0  0  0  0  0  0  0  0  0
   19.0730   -8.4570    0.1580 S   0  0  0  0  0  0  0  0  0  0  0  0
   20.6370   -9.2550   -0.0570 C   0  0  0  0  0  0  0  0  0  0  0  0
   21.7610   -9.5310    1.0120 N   0  0  0  0  0  0  0  0  0  0  0  0
   22.9050  -10.2780    0.2450 N   0  0  0  0  0  0  0  0  0  0  0  0
   22.3830  -10.3090   -0.9890 N   0  0  0  0  0  0  0  0  0  0  0  0
   21.1690   -9.7670   -1.1850 N   0  0  0  0  0  0  0  0  0  0  0  0
   21.6990   -9.2730    2.4370 C   0  0  0  0  0  0  0  0  0  0  0  0
   15.7370  -11.2160   -1.0870 C   0  0  0  0  0  0  0  0  0  0  0  0
   16.5070  -11.7390   -1.8780 O   0  0  0  0  0  0  0  0  0  0  0  0
   15.0200  -11.9680   -0.2500 O   0  0  0  0  0  0  0  0  0  0  0  0
   11.6470   -8.2480   -0.0390 N   0  0  0  0  0  0  0  0  0  0  0  0
   11.3960   -7.0140    0.4410 C   0  0  0  0  0  0  0  0  0  0  0  0
   11.9760   -6.0310    0.0120 O   0  0  0  0  0  0  0  0  0  0  0  0
   10.3670   -6.8640    1.5360 C   0  0  0  0  0  0  0  0  0  0  0  0
    8.9920   -6.9570    0.8590 C   0  0  0  0  0  0  0  0  0  0  0  0
    8.5570   -5.9050    0.0440 C   0  0  0  0  0  0  0  0  0  0  0  0
    7.3080   -5.9610   -0.5800 C   0  0  0  0  0  0  0  0  0  0  0  0
    6.4850   -7.0760   -0.3970 C   0  0  0  0  0  0  0  0  0  0  0  0
    6.9160   -8.1330    0.4090 C   0  0  0  0  0  0  0  0  0  0  0  0
    8.1660   -8.0740    1.0330 C   0  0  0  0  0  0  0  0  0  0  0  0
   10.5340   -7.8830    2.5430 O   0  0  0  0  0  0  0  0  0  0  0  0
  1  2  1  0  0  0  0
  2  3  1  0  0  0  0
  3  4  1  0  0  0  0
  4  1  1  0  0  0  0
  4  5  2  0  0  0  0
  3  6  1  0  0  0  0
  6  7  2  0  0  0  0
  7  8  1  0  0  0  0
  8  9  1  0  0  0  0
  9  2  1  0  0  0  0
  7 10  1  0  0  0  0
 10 11  1  0  0  0  0
 11 12  1  0  0  0  0
 12 13  1  0  0  0  0
 13 14  1  0  0  0  0
 14 15  2  0  0  0  0
 15 16  1  0  0  0  0
 16 12  2  0  0  0  0
 13 17  1  0  0  0  0
  6 18  1  0  0  0  0
 18 19  2  0  0  0  0
 18 20  1  0  0  0  0
  1 21  1  0  0  0  0
 21 22  1  0  0  0  0
 22 23  2  0  0  0  0
 22 24  1  0  0  0  0
 24 25  1  0  0  0  0
 25 26  2  0  0  0  0
 26 27  1  0  0  0  0
[truncated: 1,916,231 more chars]
